# Supplementary material for: Investigating the population structure of Moraxella catarrhalis using a cgMLST scheme and LIN code system
Source: Nat Commun. 2025 Oct 17;16:9137. doi: 10.1038/s41467-025-64487-8 (PMC12534458; doi:10.1038/s41467-025-64487-8)
Supplement: Supplementary file 4 — Data 2 [file 41467_2025_64487_MOESM4_ESM.xlsx]

## Sheet: Supplementary_data_2
CC	no. of STs	ST
576	25	636, 1044, 687, 515, 492, 591, 403, 576, 408, 227, 482, 644, 447, 1043, 473, 666, 580, 224, 971, 531, 589, 688, 167, 605, 466
401	15	194, 420, 566, 543, 417, 299, 554, 547, 401, 571, 516, 587, 381, 590, 526
609	11	610, 676, 525, 612, 615, 609, 491, 452, 485, 677, 519
70	10	618, 1033, 70, 195, 493, 600, 641, 608, 551, 468
374	7	1037, 374, 200, 156, 205, 370, 429
62	6	967, 1052, 198, 62, 187, 218
184	6	1005, 184, 435, 474, 631, 958
434	6	440, 950, 434, 472, 1049, 957
427	6	570, 132, 427, 982, 483, 969
73	5	189, 73, 1056, 479, 456
3	5	1031, 928, 3, 662, 329
180	5	541, 635, 1023, 180, 655
436	5	681, 913, 423, 436, 575
162	5	552, 314, 162, 430, 433
533/501	5	606, 454, 533, 501, 639
1038/31	4	948, 1038, 31, 38
50	4	1032, 50, 216, 82
41	4	912, 1040, 1045, 41
645/11	4	509, 645, 11, 392
391	4	391, 445, 431, 163
4	3	25, 1022, 4
140	3	379, 140, 383
388	3	1024, 388, 371
390	3	964, 105, 390
441	3	48, 441, 378
1026/384/396	3	1026, 384, 396
215	3	511, 215, 446
451/581/646	3	451, 581, 646
669	3	669, 629, 649
469	3	469, 499, 542
42	3	221, 962, 42
594	3	601, 594, 59
647	3	505, 647, 595
626	3	667, 626, 637
544/190	2	544, 190
1034/64	2	1034, 64
399/197	2	399, 197
966/191	2	966, 191
954/74	2	954, 74
444/209	2	444, 209
169/380	2	169, 380
462/443	2	462, 443
1029/54	2	1029, 54
217/1028	2	217, 1028
978/56	2	978, 56
46/419	2	46, 419
425/930	2	425, 930
393/414	2	393, 414
161/199	2	161, 199
147/372	2	147, 372
563/385	2	563, 385
450/1048	2	450, 1048
453/43	2	453, 43
664/588	2	664, 588
504/652	2	504, 652
439/633	2	439, 633
616/512	2	616, 512
517/689	2	517, 689
465/574	2	465, 574
406/487	2	406, 487
604/13	2	604, 13
625/572	2	625, 572
614/459	2	614, 459
960/528	2	960, 528
553/1055	2	553, 1055
578/671	2	578, 671
680/69	2	680, 69
136/630	2	136, 630
458/628	2	458, 628
463/529	2	463, 529
684/596	2	684, 596
471/672	2	471, 672
514/638	2	514, 638
464/634	2	464, 634
1053/455	2	1053, 455
503/640	2	503, 640
557/532	2	557, 532
679/481	2	679, 481
940	1	940
84	1	84
924	1	924
188	1	188
1039	1	1039
158	1	158
977	1	977
944	1	944
947	1	947
53	1	53
1042	1	1042
193	1	193
946	1	946
1000	1	1000
196	1	196
1041	1	1041
1047	1	1047
1036	1	1036
157	1	157
932	1	932
170	1	170
219	1	219
45	1	45
37	1	37
22	1	22
23	1	23
933	1	933
1	1	1
52	1	52
185	1	185
1035	1	1035
1051	1	1051
916	1	916
40	1	40
176	1	176
67	1	67
952	1	952
1050	1	1050
1054	1	1054
691	1	691
927	1	927
970	1	970
968	1	968
953	1	953
951	1	951
949	1	949
1030	1	1030
395	1	395
1046	1	1046
386	1	386
387	1	387
389	1	389
540	1	540
498	1	498
959	1	959
963	1	963
945	1	945
118	1	118
955	1	955
965	1	965
956	1	956
442	1	442
382	1	382
394	1	394
327	1	327
437	1	437
438	1	438
942	1	942
203	1	203
911	1	911
914	1	914
915	1	915
1025	1	1025
1021	1	1021
984	1	984
986	1	986
164	1	164
421	1	421
432	1	432
428	1	428
424	1	424
415	1	415
416	1	416
413	1	413
412	1	412
410	1	410
411	1	411
409	1	409
92	1	92
128	1	128
405	1	405
407	1	407
404	1	404
400	1	400
402	1	402
398	1	398
397	1	397
488	1	488
513	1	513
682	1	682
695	1	695
694	1	694
855	1	855
146	1	146
172	1	172
934	1	934
98	1	98
35	1	35
659	1	659
536	1	536
567	1	567
593	1	593
611	1	611
527	1	527
131	1	131
467	1	467
534	1	534
675	1	675
654	1	654
599	1	599
460	1	460
508	1	508
650	1	650
592	1	592
461	1	461
484	1	484
522	1	522
620	1	620
478	1	478
579	1	579
658	1	658
583	1	583
584	1	584
538	1	538
523	1	523
560	1	560
530	1	530
502	1	502
496	1	496
476	1	476
524	1	524
470	1	470
665	1	665
582	1	582
686	1	686
568	1	568
539	1	539
500	1	500
561	1	561
622	1	622
559	1	559
535	1	535
506	1	506
569	1	569
495	1	495
673	1	673
643	1	643
555	1	555
518	1	518
577	1	577
683	1	683
549	1	549
489	1	489
597	1	597
663	1	663
586	1	586
651	1	651
537	1	537
475	1	475
603	1	603
632	1	632
627	1	627
550	1	550
497	1	497
690	1	690
494	1	494
653	1	653
457	1	457
674	1	674
642	1	642
545	1	545
619	1	619
623	1	623
477	1	477
521	1	521
624	1	624
520	1	520
556	1	556
486	1	486
670	1	670
602	1	602
607	1	607
585	1	585
660	1	660
507	1	507
598	1	598
685	1	685
490	1	490
613	1	613
657	1	657
617	1	617
546	1	546
565	1	565
480	1	480
661	1	661
564	1	564
510	1	510
648	1	648
656	1	656
558	1	558
573	1	573
668	1	668
678	1	678
548	1	548
980	1	980
981	1	981
979	1	979
985	1	985
983	1	983
