# Supplementary material for: Investigating the population structure of Moraxella catarrhalis using a cgMLST scheme and LIN code system
Source: Nat Commun. 2025 Oct 17;16:9137. doi: 10.1038/s41467-025-64487-8 (PMC12534458; doi:10.1038/s41467-025-64487-8)
Supplement: Supplementary file 5 — Data 3 [file 41467_2025_64487_MOESM5_ESM.xlsx]

## Sheet: Supplementary_data_3
query	seed_ortholog	evalue	score	eggNOG_OGs	max_annot_lvl	COG_category	Description	Preferred_name	GOs	EC	KEGG_ko	KEGG_Pathway	KEGG_Module	KEGG_Reaction	KEGG_rclass	BRITE	KEGG_TC	CAZy	BiGG_Reaction	PFAMs	Subsystem
MCAT0001_1	857571.EA1_07890	1.63e-60	186.0	COG2154@1|root,COG2154@2|Bacteria,1MZ5Q@1224|Proteobacteria,1SD0D@1236|Gammaproteobacteria,3NS1D@468|Moraxellaceae	1236|Gammaproteobacteria	H	Pterin 4 alpha carbinolamine dehydratase	phhB	-	4.2.1.96	ko:K01724	ko00790,map00790	-	R04734	RC01208	ko00000,ko00001,ko01000,ko04147	-	-	-	Pterin_4a	METABOLISM
MCAT0002_1	857571.EA1_07870	2.63e-139	395.0	COG2885@1|root,COG2885@2|Bacteria,1R9HA@1224|Proteobacteria,1RYNB@1236|Gammaproteobacteria,3NRYQ@468|Moraxellaceae	1236|Gammaproteobacteria	M	COG2885 Outer membrane protein and related peptidoglycan-associated (lipo)proteins	-	-	-	-	-	-	-	-	-	-	-	-	OmpA	CELLULAR PROCESSES AND SIGNALING
MCAT0004_1	857571.EA1_07860	0.0	1010.0	COG3182@1|root,COG3182@2|Bacteria,1MX8C@1224|Proteobacteria,1RSDV@1236|Gammaproteobacteria,3NM63@468|Moraxellaceae	1236|Gammaproteobacteria	S	PepSY-associated TM region	piuB	-	-	-	-	-	-	-	-	-	-	-	PepSY,PepSY_TM	POORLY CHARACTERIZED
MCAT0006_1	857571.EA1_07845	4.36e-59	182.0	COG2388@1|root,COG2388@2|Bacteria,1N316@1224|Proteobacteria,1S7D3@1236|Gammaproteobacteria	1236|Gammaproteobacteria	S	acetyltransferase	HA62_12640	-	-	ko:K06975	-	-	-	-	ko00000	-	-	-	Acetyltransf_CG	POORLY CHARACTERIZED
MCAT0007_1	857571.EA1_07840	7.28e-65	198.0	2EE2G@1|root,337X6@2|Bacteria,1N8N3@1224|Proteobacteria,1SQ22@1236|Gammaproteobacteria,3NRVQ@468|Moraxellaceae	1236|Gammaproteobacteria	-	-	-	-	-	-	-	-	-	-	-	-	-	-	-	ND
MCAT0008_1	857571.EA1_07835	0.0	1088.0	COG0488@1|root,COG0488@2|Bacteria,1MU37@1224|Proteobacteria,1RPWS@1236|Gammaproteobacteria,3NII1@468|Moraxellaceae	1236|Gammaproteobacteria	S	COG0488 ATPase components of ABC transporters with duplicated ATPase domains	yjjK	GO:0003674,GO:0003824,GO:0005488,GO:0006417,GO:0006448,GO:0008150,GO:0009889,GO:0009890,GO:0009892,GO:0010468,GO:0010556,GO:0010558,GO:0010605,GO:0010608,GO:0010629,GO:0016462,GO:0016787,GO:0016817,GO:0016818,GO:0016887,GO:0017111,GO:0017148,GO:0019222,GO:0031323,GO:0031324,GO:0031326,GO:0031327,GO:0032268,GO:0032269,GO:0034248,GO:0034249,GO:0043021,GO:0043022,GO:0044877,GO:0045900,GO:0048519,GO:…	3.6.3.25	ko:K06020	-	-	-	-	ko00000,ko01000	-	-	-	ABC_tran,ABC_tran_Xtn	POORLY CHARACTERIZED
MCAT0009_1	857571.EA1_07830	4.27e-182	508.0	COG0545@1|root,COG0545@2|Bacteria,1RDA1@1224|Proteobacteria,1RPMP@1236|Gammaproteobacteria	1236|Gammaproteobacteria	O	Peptidyl-prolyl cis-trans	mip	-	5.2.1.8	ko:K03772,ko:K03773	-	-	-	-	ko00000,ko01000,ko03110	-	-	-	FKBP_C,FKBP_N	CELLULAR PROCESSES AND SIGNALING
MCAT0010_1	857571.EA1_07825	1.49e-142	403.0	COG1280@1|root,COG1280@2|Bacteria,1RA1G@1224|Proteobacteria,1S3RX@1236|Gammaproteobacteria,3NKC4@468|Moraxellaceae	1236|Gammaproteobacteria	E	LysE type translocator	leuE	-	-	ko:K11250	-	-	-	-	ko00000,ko02000	2.A.76.1.5	-	-	LysE	METABOLISM
MCAT0011_1	857571.EA1_07820	6.68e-252	690.0	2CFU9@1|root,2Z9XM@2|Bacteria,1R74C@1224|Proteobacteria,1S2JE@1236|Gammaproteobacteria,3NJNT@468|Moraxellaceae	1236|Gammaproteobacteria	-	-	-	-	-	-	-	-	-	-	-	-	-	-	-	ND
MCAT0012_1	857571.EA1_07815	4.37e-84	248.0	COG0607@1|root,COG0607@2|Bacteria,1RHVM@1224|Proteobacteria,1SD9C@1236|Gammaproteobacteria	1236|Gammaproteobacteria	P	COG0607 Rhodanese-related sulfurtransferase	pspE	GO:0003674,GO:0003824,GO:0004792,GO:0005575,GO:0005623,GO:0016740,GO:0016782,GO:0016783,GO:0030288,GO:0030313,GO:0031975,GO:0042597,GO:0044464	-	ko:K03972	-	-	-	-	ko00000	-	-	iE2348C_1286.E2348C_1500,iECABU_c1320.ECABU_c15910,iSDY_1059.SDY_1936,ic_1306.c1779	Rhodanese	METABOLISM
MCAT0013_1	857571.EA1_07810	1.22e-124	355.0	COG3439@1|root,COG3439@2|Bacteria,1MZ38@1224|Proteobacteria,1S9QQ@1236|Gammaproteobacteria,3NRSU@468|Moraxellaceae	1236|Gammaproteobacteria	S	Domain of unknown function DUF302	-	-	-	-	-	-	-	-	-	-	-	-	DUF302	POORLY CHARACTERIZED
MCAT0808_1	857571.EA1_02602	2.38e-220	607.0	COG0123@1|root,COG0123@2|Bacteria,1MU7P@1224|Proteobacteria,1RPVZ@1236|Gammaproteobacteria,3NKS5@468|Moraxellaceae	1236|Gammaproteobacteria	BQ	Histone deacetylase domain	-	-	-	-	-	-	-	-	-	-	-	-	Hist_deacetyl	METABOLISM/INFORMATION STORAGE AND PROCESSING
MCAT0015_1	857571.EA1_07800	0.0	870.0	COG1249@1|root,COG1249@2|Bacteria,1MU2U@1224|Proteobacteria,1RQTU@1236|Gammaproteobacteria,3NMW9@468|Moraxellaceae	1236|Gammaproteobacteria	C	Belongs to the class-I pyridine nucleotide-disulfide oxidoreductase family	ykgC	GO:0000302,GO:0000305,GO:0001101,GO:0003674,GO:0003824,GO:0005575,GO:0005622,GO:0005623,GO:0005737,GO:0006950,GO:0006979,GO:0008150,GO:0008152,GO:0009636,GO:0009987,GO:0010035,GO:0016491,GO:0016667,GO:0019725,GO:0042221,GO:0042592,GO:0044424,GO:0044464,GO:0045454,GO:0050789,GO:0050794,GO:0050896,GO:0051716,GO:0055114,GO:0065007,GO:0065008,GO:0070887,GO:0097237,GO:0098754,GO:0098869,GO:1901530,GO:…	-	ko:K21739	-	-	-	-	ko00000	-	-	-	HMA,Pyr_redox_2,Pyr_redox_dim,SNARE_assoc	METABOLISM
MCAT0476_1	857571.EA1_04927	3.38e-250	687.0	COG0473@1|root,COG0473@2|Bacteria,1MUH4@1224|Proteobacteria,1RMZQ@1236|Gammaproteobacteria,3NK2W@468|Moraxellaceae	1236|Gammaproteobacteria	CE	Catalyzes the oxidation of 3-carboxy-2-hydroxy-4- methylpentanoate (3-isopropylmalate) to 3-carboxy-4-methyl-2- oxopentanoate. The product decarboxylates to 4-methyl-2 oxopentanoate	leuB	GO:0000287,GO:0003674,GO:0003824,GO:0003862,GO:0005488,GO:0005575,GO:0005622,GO:0005623,GO:0005737,GO:0005829,GO:0006082,GO:0006520,GO:0006551,GO:0006807,GO:0006950,GO:0007154,GO:0008150,GO:0008152,GO:0008652,GO:0009058,GO:0009081,GO:0009082,GO:0009098,GO:0009267,GO:0009605,GO:0009987,GO:0009991,GO:0016053,GO:0016491,GO:0016614,GO:0016616,GO:0019752,GO:0030145,GO:0031667,GO:0031668,GO:0031669,GO:…	1.1.1.85	ko:K00052	ko00290,ko00660,ko01100,ko01110,ko01210,ko01230,map00290,map00660,map01100,map01110,map01210,map01230	M00432,M00535	R00994,R04426,R10052	RC00084,RC00417,RC03036	br01601,ko00000,ko00001,ko00002,ko01000	-	-	iECs_1301.ECs0077,iYL1228.KPN_00079,iZ_1308.Z0082	Iso_dh	METABOLISM
MCAT0017_1	857571.EA1_07785	1.65e-144	407.0	COG0694@1|root,COG0694@2|Bacteria,1MU8Y@1224|Proteobacteria,1RN7J@1236|Gammaproteobacteria,3NJ8Q@468|Moraxellaceae	1236|Gammaproteobacteria	C	Involved in iron-sulfur cluster biogenesis. Binds a 4Fe- 4S cluster, can transfer this cluster to apoproteins, and thereby intervenes in the maturation of Fe S proteins. Could also act as a scaffold chaperone for damaged Fe S proteins	nfuA	GO:0003674,GO:0005488,GO:0005575,GO:0005622,GO:0005623,GO:0005737,GO:0005829,GO:0006790,GO:0006807,GO:0006873,GO:0006875,GO:0006879,GO:0006950,GO:0006979,GO:0007154,GO:0008150,GO:0008152,GO:0009267,GO:0009605,GO:0009987,GO:0009991,GO:0010106,GO:0010467,GO:0015976,GO:0016043,GO:0016226,GO:0019538,GO:0019725,GO:0022607,GO:0030003,GO:0031163,GO:0031667,GO:0031668,GO:0031669,GO:0033554,GO:0042592,GO:…	-	ko:K07400	-	-	-	-	ko00000	-	-	-	Fe-S_biosyn,NifU	METABOLISM
MCAT0018_1	857571.EA1_07780	2.33e-237	653.0	COG0524@1|root,COG0524@2|Bacteria,1MUUC@1224|Proteobacteria,1RMN2@1236|Gammaproteobacteria,3NKYT@468|Moraxellaceae	1236|Gammaproteobacteria	G	pfkB family carbohydrate kinase	gsk	GO:0003674,GO:0003824,GO:0006793,GO:0006796,GO:0008150,GO:0008152,GO:0008906,GO:0009987,GO:0016301,GO:0016310,GO:0016740,GO:0016772,GO:0016773,GO:0044237	2.7.1.15,2.7.1.4,2.7.1.73	ko:K00847,ko:K00852,ko:K00892	ko00030,ko00051,ko00230,ko00500,ko00520,ko01100,map00030,map00051,map00230,map00500,map00520,map01100	-	R00760,R00867,R01051,R01131,R01228,R02750,R03920	RC00002,RC00017	ko00000,ko00001,ko01000	-	-	iSDY_1059.SDY_0442	PfkB	METABOLISM
MCAT0019_1	857571.EA1_07775	7.89e-103	297.0	COG0589@1|root,COG0589@2|Bacteria,1QJHT@1224|Proteobacteria,1SBQC@1236|Gammaproteobacteria	1236|Gammaproteobacteria	T	universal stress protein	-	-	-	ko:K06149	-	-	-	-	ko00000	-	-	-	Usp	CELLULAR PROCESSES AND SIGNALING
MCAT0020_1	857571.EA1_07770	0.0	1940.0	COG1026@1|root,COG1026@2|Bacteria,1MVDJ@1224|Proteobacteria,1RYNI@1236|Gammaproteobacteria,3NJ0C@468|Moraxellaceae	1236|Gammaproteobacteria	S	Peptidase M16C associated	-	-	-	ko:K06972	-	-	-	-	ko00000,ko01000,ko01002	-	-	-	M16C_assoc,Peptidase_M16,Peptidase_M16_C	POORLY CHARACTERIZED
MCAT0021_1	857571.EA1_07765	3.56e-300	818.0	COG2081@1|root,COG2081@2|Bacteria,1MUGC@1224|Proteobacteria,1RNCW@1236|Gammaproteobacteria,3NJQ8@468|Moraxellaceae	1236|Gammaproteobacteria	S	HI0933-like protein	yhiN	GO:0005575,GO:0005622,GO:0005623,GO:0005737,GO:0005829,GO:0044424,GO:0044444,GO:0044464	-	ko:K07007	-	-	-	-	ko00000	-	-	-	HI0933_like	POORLY CHARACTERIZED
MCAT0022_1	857571.EA1_07760	5.86e-146	412.0	COG0558@1|root,COG0558@2|Bacteria,1RCZ7@1224|Proteobacteria,1S465@1236|Gammaproteobacteria,3NJ8I@468|Moraxellaceae	1236|Gammaproteobacteria	I	Belongs to the CDP-alcohol phosphatidyltransferase class-I family	pgsA	GO:0003674,GO:0003824,GO:0005575,GO:0005623,GO:0005886,GO:0006629,GO:0006644,GO:0006650,GO:0006793,GO:0006796,GO:0008150,GO:0008152,GO:0008444,GO:0008610,GO:0008654,GO:0009058,GO:0009987,GO:0016020,GO:0016021,GO:0016740,GO:0016772,GO:0016780,GO:0017169,GO:0019637,GO:0031224,GO:0044237,GO:0044238,GO:0044249,GO:0044255,GO:0044425,GO:0044464,GO:0045017,GO:0046474,GO:0046486,GO:0071704,GO:0071944,GO:…	2.7.8.41,2.7.8.5	ko:K00995,ko:K08744	ko00564,ko01100,map00564,map01100	-	R01801,R02030	RC00002,RC00017,RC02795	ko00000,ko00001,ko01000	-	-	iAF1260.b1912,iAPECO1_1312.APECO1_954,iB21_1397.B21_01866,iBWG_1329.BWG_1721,iE2348C_1286.E2348C_2030,iEC042_1314.EC042_2073,iEC55989_1330.EC55989_2132,iECABU_c1320.ECABU_c21710,iECBD_1354.ECBD_1731,iECB_1328.ECB_01877,iECDH10B_1368.ECDH10B_2053,iECDH1ME8569_1439.ECDH1ME8569_1852,iECD_1391.ECD_01877,iECED1_1282.ECED1_2177,iECH74115_1262.ECH74115_2684,iECIAI1_1343.ECIAI1_1996,iECIAI39_1322.ECIAI39…	CDP-OH_P_transf	METABOLISM
MCAT0023_1	857571.EA1_07750	2.61e-184	512.0	COG3201@1|root,COG3201@2|Bacteria,1NEU3@1224|Proteobacteria,1SDFT@1236|Gammaproteobacteria,3NQHK@468|Moraxellaceae	1236|Gammaproteobacteria	H	Nicotinamide mononucleotide transporter	-	-	-	ko:K03811	-	-	-	-	ko00000,ko02000	4.B.1.1	-	-	NMN_transporter	METABOLISM
MCAT0024_1	857571.EA1_07745	1.23e-254	698.0	COG3172@1|root,COG3172@2|Bacteria,1MUSI@1224|Proteobacteria,1RPHP@1236|Gammaproteobacteria,3NMXT@468|Moraxellaceae	1236|Gammaproteobacteria	H	AAA domain	nadR	GO:0000166,GO:0000287,GO:0000309,GO:0000976,GO:0000984,GO:0000986,GO:0000987,GO:0001017,GO:0001067,GO:0003674,GO:0003676,GO:0003677,GO:0003690,GO:0003824,GO:0005488,GO:0005524,GO:0006139,GO:0006725,GO:0006732,GO:0006733,GO:0006753,GO:0006793,GO:0006796,GO:0006807,GO:0008144,GO:0008150,GO:0008152,GO:0009058,GO:0009108,GO:0009117,GO:0009165,GO:0009268,GO:0009435,GO:0009628,GO:0009987,GO:0010035,GO:…	2.7.1.22,2.7.7.1	ko:K06211	ko00760,ko01100,map00760,map01100	-	R00137,R02324,R03005	RC00002,RC00017	ko00000,ko00001,ko01000,ko03000	-	-	iECSE_1348.ECSE_4665,iYL1228.KPN_04845	AAA_28,CTP_transf_like,HTH_3	METABOLISM
MCAT0526_1	857571.EA1_04490	0.0	2301.0	COG0506@1|root,COG4230@1|root,COG0506@2|Bacteria,COG4230@2|Bacteria,1MV93@1224|Proteobacteria,1RN48@1236|Gammaproteobacteria,3NJKD@468|Moraxellaceae	1236|Gammaproteobacteria	CE	Oxidizes proline to glutamate for use as a carbon and nitrogen source	putA	GO:0000166,GO:0000976,GO:0000984,GO:0000986,GO:0000987,GO:0001017,GO:0001067,GO:0001130,GO:0001131,GO:0001141,GO:0001217,GO:0003674,GO:0003676,GO:0003677,GO:0003690,GO:0003700,GO:0003824,GO:0003842,GO:0004657,GO:0005488,GO:0005515,GO:0005575,GO:0005623,GO:0005886,GO:0006082,GO:0006355,GO:0006520,GO:0006536,GO:0006560,GO:0006562,GO:0006807,GO:0008150,GO:0008152,GO:0009056,GO:0009063,GO:0009064,GO:…	1.2.1.88,1.5.5.2	ko:K13821	ko00250,ko00330,ko01100,ko01110,ko01130,map00250,map00330,map01100,map01110,map01130	-	R00245,R00707,R00708,R01253,R04444,R04445,R05051	RC00080,RC00083,RC00216,RC00242,RC00255	ko00000,ko00001,ko01000,ko03000	-	-	iPC815.YPO1851,iSbBS512_1146.SbBS512_E2304	Aldedh,Pro_dh,Pro_dh-DNA_bdg	METABOLISM
MCAT0721_1	857571.EA1_03235	2.36e-140	396.0	COG1949@1|root,COG1949@2|Bacteria,1R9WX@1224|Proteobacteria,1S217@1236|Gammaproteobacteria,3NIIC@468|Moraxellaceae	1236|Gammaproteobacteria	A	3'-to-5' exoribonuclease specific for small oligoribonucleotides	orn	GO:0000175,GO:0003674,GO:0003824,GO:0004518,GO:0004527,GO:0004529,GO:0004532,GO:0004536,GO:0004540,GO:0005575,GO:0005622,GO:0005623,GO:0005737,GO:0005829,GO:0006139,GO:0006259,GO:0006401,GO:0006725,GO:0006807,GO:0008150,GO:0008152,GO:0008296,GO:0008297,GO:0008310,GO:0008408,GO:0008946,GO:0009056,GO:0009057,GO:0009987,GO:0016070,GO:0016787,GO:0016788,GO:0016796,GO:0016895,GO:0016896,GO:0019439,GO:…	-	ko:K13288	ko03008,map03008	-	-	-	ko00000,ko00001,ko01000,ko03009,ko03019	-	-	-	RNase_T	INFORMATION STORAGE AND PROCESSING
MCAT0026_1	857571.EA1_07735	3.05e-233	640.0	COG0752@1|root,COG0752@2|Bacteria,1MVCJ@1224|Proteobacteria,1RMYI@1236|Gammaproteobacteria,3NIRE@468|Moraxellaceae	1236|Gammaproteobacteria	J	glycyl-tRNA synthetase, alpha subunit	glyQ	GO:0005575,GO:0005622,GO:0005623,GO:0005737,GO:0005829,GO:0044424,GO:0044444,GO:0044464	6.1.1.14	ko:K01878	ko00970,map00970	M00360	R03654	RC00055,RC00523	ko00000,ko00001,ko00002,ko01000,ko01007,ko03016	-	-	iAF1260.b3560,iJO1366.b3560,iPC815.YPO4072,iY75_1357.Y75_RS19360	tRNA-synt_2e	INFORMATION STORAGE AND PROCESSING
MCAT0028_1	857571.EA1_07719	3.73e-194	537.0	COG2360@1|root,COG2360@2|Bacteria,1R9W8@1224|Proteobacteria,1S1ZB@1236|Gammaproteobacteria,3NIET@468|Moraxellaceae	1236|Gammaproteobacteria	O	Functions in the N-end rule pathway of protein degradation where it conjugates Leu, Phe and, less efficiently, Met from aminoacyl-tRNAs to the N-termini of proteins containing an N-terminal arginine or lysine	aat	GO:0003674,GO:0003824,GO:0005575,GO:0005622,GO:0005623,GO:0005737,GO:0006508,GO:0006807,GO:0008150,GO:0008152,GO:0008233,GO:0008914,GO:0016740,GO:0016746,GO:0016755,GO:0016787,GO:0019538,GO:0043170,GO:0044238,GO:0044424,GO:0044464,GO:0071704,GO:0140096,GO:1901564	2.3.2.6	ko:K00684	-	-	R03813,R11443,R11444	RC00055,RC00064	ko00000,ko01000	-	-	-	Leu_Phe_trans	CELLULAR PROCESSES AND SIGNALING
MCAT0029_1	857571.EA1_07714	2.45e-305	832.0	COG0112@1|root,COG0112@2|Bacteria,1MUIS@1224|Proteobacteria,1RMHQ@1236|Gammaproteobacteria,3NJDM@468|Moraxellaceae	1236|Gammaproteobacteria	E	Catalyzes the reversible interconversion of serine and glycine with tetrahydrofolate (THF) serving as the one-carbon carrier. This reaction serves as the major source of one-carbon groups required for the biosynthesis of purines, thymidylate, methionine, and other important biomolecules. Also exhibits THF- independent aldolase activity toward beta-hydroxyamino acids, producing glycine and aldehyd…	glyA	-	2.1.2.1	ko:K00600	ko00260,ko00460,ko00630,ko00670,ko00680,ko01100,ko01110,ko01120,ko01130,ko01200,ko01230,ko01523,map00260,map00460,map00630,map00670,map00680,map01100,map01110,map01120,map01130,map01200,map01230,map01523	M00140,M00141,M00346,M00532	R00945,R09099	RC00022,RC00112,RC01583,RC02958	ko00000,ko00001,ko00002,ko01000	-	-	-	SHMT	METABOLISM
MCAT0030_1	857571.EA1_07709	1.09e-112	323.0	COG3161@1|root,COG3161@2|Bacteria,1NBVH@1224|Proteobacteria,1TAHI@1236|Gammaproteobacteria,3NKMX@468|Moraxellaceae	1236|Gammaproteobacteria	H	Removes the pyruvyl group from chorismate, with concomitant aromatization of the ring, to provide 4- hydroxybenzoate (4HB) for the ubiquinone pathway	ubiC	-	4.1.3.40	ko:K03181	ko00130,ko01100,ko01110,map00130,map01100,map01110	M00117	R01302	RC00491,RC02148	ko00000,ko00001,ko00002,ko01000	-	-	-	Chor_lyase	METABOLISM
MCAT0031_1	857571.EA1_07704	0.0	1060.0	COG2224@1|root,COG2224@2|Bacteria,1MWIF@1224|Proteobacteria,1RQAK@1236|Gammaproteobacteria,3NJIH@468|Moraxellaceae	1236|Gammaproteobacteria	C	Isocitrate lyase	aceA	-	4.1.3.1	ko:K01637	ko00630,ko01100,ko01110,ko01120,ko01200,map00630,map01100,map01110,map01120,map01200	M00012	R00479	RC00311,RC00313	ko00000,ko00001,ko00002,ko01000	-	-	-	ICL	METABOLISM
MCAT0032_1	857571.EA1_07699	0.0	1432.0	COG2225@1|root,COG2225@2|Bacteria,1MVEV@1224|Proteobacteria,1RPVI@1236|Gammaproteobacteria,3NJXI@468|Moraxellaceae	1236|Gammaproteobacteria	C	Involved in the glycolate utilization. Catalyzes the condensation and subsequent hydrolysis of acetyl-coenzyme A (acetyl-CoA) and glyoxylate to form malate and CoA	glcB	GO:0000287,GO:0003674,GO:0003824,GO:0004474,GO:0005488,GO:0005575,GO:0005622,GO:0005623,GO:0005737,GO:0005829,GO:0006081,GO:0006082,GO:0006091,GO:0006099,GO:0006101,GO:0008150,GO:0008152,GO:0009056,GO:0009060,GO:0009436,GO:0009987,GO:0015980,GO:0016054,GO:0016740,GO:0016746,GO:0016999,GO:0017144,GO:0019752,GO:0032787,GO:0043167,GO:0043169,GO:0043436,GO:0044237,GO:0044238,GO:0044248,GO:0044281,GO:…	2.3.3.9	ko:K01638	ko00620,ko00630,ko01100,ko01110,ko01120,ko01200,map00620,map00630,map01100,map01110,map01120,map01200	M00012	R00472	RC00004,RC00308,RC02747	ko00000,ko00001,ko00002,ko01000	-	-	iECSF_1327.ECSF_2799,iECW_1372.ECW_m3242,iEKO11_1354.EKO11_0745,iJN746.PP_0356,iWFL_1372.ECW_m3242	Malate_synthase	METABOLISM
MCAT0027_1	857571.EA1_07730	0.0	1345.0	COG0751@1|root,COG0751@2|Bacteria,1MV2F@1224|Proteobacteria,1RNR3@1236|Gammaproteobacteria,3NIHP@468|Moraxellaceae	1236|Gammaproteobacteria	J	Glycyl-tRNA synthetase beta subunit	glyS	GO:0003674,GO:0003824,GO:0004812,GO:0004820,GO:0005575,GO:0005622,GO:0005623,GO:0005737,GO:0005829,GO:0006082,GO:0006139,GO:0006399,GO:0006412,GO:0006418,GO:0006426,GO:0006518,GO:0006520,GO:0006725,GO:0006807,GO:0008150,GO:0008152,GO:0009058,GO:0009059,GO:0009987,GO:0010467,GO:0016070,GO:0016874,GO:0016875,GO:0019538,GO:0019752,GO:0034641,GO:0034645,GO:0034660,GO:0043038,GO:0043039,GO:0043043,GO:…	6.1.1.14	ko:K01879	ko00970,map00970	M00360	R03654	RC00055,RC00523	ko00000,ko00001,ko00002,ko01000,ko01007,ko03016	-	-	iAPECO1_1312.APECO1_2891,iE2348C_1286.E2348C_3810,iECABU_c1320.ECABU_c40010,iECED1_1282.ECED1_4242,iECH74115_1262.ECH74115_4934,iECNA114_1301.ECNA114_3710,iECOK1_1307.ECOK1_4005,iECP_1309.ECP_3661,iECS88_1305.ECS88_3976,iECSF_1327.ECSF_3393,iECSP_1301.ECSP_4554,iECs_1301.ECs4442,iG2583_1286.G2583_4300,iUMN146_1321.UM146_17960,iUTI89_1310.UTI89_C4099,ic_1306.c4378	DALR_1,tRNA_synt_2f	INFORMATION STORAGE AND PROCESSING
MCAT0033_1	857571.EA1_07689	0.0	2126.0	COG1530@1|root,COG1530@2|Bacteria,1MV65@1224|Proteobacteria,1RMDS@1236|Gammaproteobacteria,3NJRE@468|Moraxellaceae	1236|Gammaproteobacteria	J	Endoribonuclease that plays a central role in RNA processing and decay. Required for the maturation of 5S and 16S rRNAs and the majority of tRNAs. Also involved in the degradation of most mRNAs	rne	-	3.1.26.12	ko:K08300	ko03018,map03018	M00394	-	-	ko00000,ko00001,ko00002,ko01000,ko03009,ko03019	-	-	-	RNase_E_G,S1	INFORMATION STORAGE AND PROCESSING
MCAT0108_1	857571.EA1_07287	8.77e-236	647.0	COG1052@1|root,COG1052@2|Bacteria,1MU2D@1224|Proteobacteria,1RPM1@1236|Gammaproteobacteria,3NJ61@468|Moraxellaceae	1236|Gammaproteobacteria	CH	Belongs to the D-isomer specific 2-hydroxyacid dehydrogenase family	hprA	-	1.1.1.29	ko:K00018	ko00260,ko00630,ko00680,ko01100,ko01110,ko01120,ko01130,ko01200,map00260,map00630,map00680,map01100,map01110,map01120,map01130,map01200	M00346	R00717,R01388	RC00031,RC00042	ko00000,ko00001,ko00002,ko01000	-	-	-	2-Hacid_dh,2-Hacid_dh_C	METABOLISM
MCAT0036_1	857571.EA1_07669	6.6e-184	512.0	COG0825@1|root,COG0825@2|Bacteria,1MURN@1224|Proteobacteria,1RNN8@1236|Gammaproteobacteria,3NK3T@468|Moraxellaceae	1236|Gammaproteobacteria	I	Component of the acetyl coenzyme A carboxylase (ACC) complex. First, biotin carboxylase catalyzes the carboxylation of biotin on its carrier protein (BCCP) and then the CO(2) group is transferred by the carboxyltransferase to acetyl-CoA to form malonyl-CoA	accA	GO:0001676,GO:0003674,GO:0003824,GO:0003989,GO:0005488,GO:0005515,GO:0005575,GO:0005622,GO:0005623,GO:0005737,GO:0005829,GO:0006082,GO:0006629,GO:0006631,GO:0006633,GO:0008150,GO:0008152,GO:0008610,GO:0009058,GO:0009317,GO:0009329,GO:0009987,GO:0016053,GO:0016421,GO:0016874,GO:0016885,GO:0019752,GO:0032787,GO:0032991,GO:0042759,GO:0042802,GO:0043436,GO:0044237,GO:0044238,GO:0044249,GO:0044255,GO:…	2.1.3.15,6.4.1.2	ko:K01962	ko00061,ko00620,ko00640,ko00720,ko01100,ko01110,ko01120,ko01130,ko01200,ko01212,map00061,map00620,map00640,map00720,map01100,map01110,map01120,map01130,map01200,map01212	M00082,M00376	R00742,R04386	RC00040,RC00253,RC00367	ko00000,ko00001,ko00002,ko01000	-	-	iAF1260.b0185,iBWG_1329.BWG_0177,iEC55989_1330.EC55989_0179,iECDH10B_1368.ECDH10B_0165,iECDH1ME8569_1439.ECDH1ME8569_0178,iECED1_1282.ECED1_0191,iECH74115_1262.ECH74115_0195,iECIAI1_1343.ECIAI1_0185,iECNA114_1301.ECNA114_0175,iECO111_1330.ECO111_0186,iECO26_1355.ECO26_0187,iECP_1309.ECP_0193,iECSE_1348.ECSE_0184,iECSF_1327.ECSF_0200,iECSP_1301.ECSP_0184,iECW_1372.ECW_m0181,iECs_1301.ECs0187,iEKO1…	ACCA	METABOLISM
MCAT0037_1	857571.EA1_07664	0.0	907.0	COG0037@1|root,COG0037@2|Bacteria,1MU85@1224|Proteobacteria,1RN14@1236|Gammaproteobacteria,3NKUQ@468|Moraxellaceae	1236|Gammaproteobacteria	D	Ligates lysine onto the cytidine present at position 34 of the AUA codon-specific tRNA(Ile) that contains the anticodon CAU, in an ATP-dependent manner. Cytidine is converted to lysidine, thus changing the amino acid specificity of the tRNA from methionine to isoleucine	tilS	GO:0002097,GO:0002101,GO:0002136,GO:0003674,GO:0003824,GO:0005488,GO:0005515,GO:0005575,GO:0005622,GO:0005623,GO:0005737,GO:0005829,GO:0006139,GO:0006396,GO:0006399,GO:0006400,GO:0006725,GO:0006807,GO:0008033,GO:0008150,GO:0008152,GO:0009451,GO:0009987,GO:0010467,GO:0016070,GO:0016874,GO:0016879,GO:0032267,GO:0034470,GO:0034641,GO:0034660,GO:0042802,GO:0043170,GO:0043412,GO:0044237,GO:0044238,GO:…	6.3.4.19	ko:K04075	-	-	R09597	RC02633,RC02634	ko00000,ko01000,ko03016	-	-	-	ATP_bind_3,TilS,TilS_C	CELLULAR PROCESSES AND SIGNALING
MCAT0038_1	857571.EA1_07659	1.39e-193	538.0	COG0345@1|root,COG0345@2|Bacteria,1R5J1@1224|Proteobacteria,1RNQK@1236|Gammaproteobacteria,3NJW4@468|Moraxellaceae	1236|Gammaproteobacteria	E	Catalyzes the reduction of 1-pyrroline-5-carboxylate (PCA) to L-proline	proC	-	1.5.1.2	ko:K00286	ko00330,ko01100,ko01110,ko01130,ko01230,map00330,map01100,map01110,map01130,map01230	M00015	R01248,R01251,R03291,R03293	RC00054,RC00083	ko00000,ko00001,ko00002,ko01000	-	-	-	F420_oxidored,P5CR_dimer	METABOLISM
MCAT0039_1	857571.EA1_07654	7.52e-115	331.0	COG0762@1|root,COG0762@2|Bacteria,1MYVV@1224|Proteobacteria,1S8PA@1236|Gammaproteobacteria,3NKEM@468|Moraxellaceae	1236|Gammaproteobacteria	S	YGGT family	-	-	-	ko:K02221	-	-	-	-	ko00000,ko02044	-	-	-	YGGT	POORLY CHARACTERIZED
MCAT0040_1	857571.EA1_07649	9.1e-191	529.0	COG0351@1|root,COG0351@2|Bacteria,1MU9J@1224|Proteobacteria,1RNFP@1236|Gammaproteobacteria,3NJ39@468|Moraxellaceae	1236|Gammaproteobacteria	H	Phosphomethylpyrimidine kinase	thiD	-	2.7.1.49,2.7.4.7	ko:K00941	ko00730,ko01100,map00730,map01100	M00127	R03471,R04509	RC00002,RC00017	ko00000,ko00001,ko00002,ko01000	-	-	-	Phos_pyr_kin	METABOLISM
MCAT0042_1	857571.EA1_07639	0.0	950.0	COG0635@1|root,COG0635@2|Bacteria,1MV1I@1224|Proteobacteria,1RN1Y@1236|Gammaproteobacteria,3NK4B@468|Moraxellaceae	1236|Gammaproteobacteria	H	coproporphyrinogen III oxidase	hemN	GO:0003674,GO:0003824,GO:0005488,GO:0005575,GO:0005622,GO:0005623,GO:0005737,GO:0006725,GO:0006778,GO:0006779,GO:0006782,GO:0006783,GO:0006807,GO:0008150,GO:0008152,GO:0009058,GO:0009987,GO:0016491,GO:0016627,GO:0018130,GO:0019438,GO:0033013,GO:0033014,GO:0034641,GO:0042168,GO:0042440,GO:0044237,GO:0044249,GO:0044271,GO:0044424,GO:0044464,GO:0046148,GO:0046483,GO:0046501,GO:0048037,GO:0051186,GO:…	1.3.98.3	ko:K02495	ko00860,ko01100,ko01110,map00860,map01100,map01110	M00121	R06895	RC00884	ko00000,ko00001,ko00002,ko01000	-	-	iECIAI39_1322.ECIAI39_3134,iZ_1308.Z5403	HemN_C,Radical_SAM	METABOLISM
MCAT0034_1	857571.EA1_07684	1.01e-271	744.0	COG0564@1|root,COG0564@2|Bacteria,1MVDX@1224|Proteobacteria,1RPAN@1236|Gammaproteobacteria,3NJU3@468|Moraxellaceae	1236|Gammaproteobacteria	J	Responsible for synthesis of pseudouridine from uracil	rluC	GO:0000154,GO:0000455,GO:0001522,GO:0003674,GO:0003824,GO:0005575,GO:0005622,GO:0005623,GO:0005737,GO:0005829,GO:0006139,GO:0006364,GO:0006396,GO:0006725,GO:0006807,GO:0008150,GO:0008152,GO:0009451,GO:0009982,GO:0009987,GO:0010467,GO:0016070,GO:0016072,GO:0016853,GO:0016866,GO:0022613,GO:0031118,GO:0034470,GO:0034641,GO:0034660,GO:0042254,GO:0043170,GO:0043412,GO:0044085,GO:0044237,GO:0044238,GO:…	5.4.99.24	ko:K06179	-	-	-	-	ko00000,ko01000,ko03009	-	-	-	PseudoU_synth_2,S4	INFORMATION STORAGE AND PROCESSING
MCAT0043_1	857571.EA1_07634	5.4e-139	392.0	COG0193@1|root,COG0193@2|Bacteria,1MX1P@1224|Proteobacteria,1RPK3@1236|Gammaproteobacteria,3NIT4@468|Moraxellaceae	1236|Gammaproteobacteria	J	The natural substrate for this enzyme may be peptidyl- tRNAs which drop off the ribosome during protein synthesis	pth	GO:0003674,GO:0003824,GO:0004045,GO:0005575,GO:0005622,GO:0005623,GO:0005737,GO:0006508,GO:0006515,GO:0006807,GO:0008150,GO:0008152,GO:0009056,GO:0009057,GO:0009987,GO:0016787,GO:0016788,GO:0019538,GO:0030163,GO:0043170,GO:0044237,GO:0044238,GO:0044248,GO:0044257,GO:0044260,GO:0044265,GO:0044267,GO:0044424,GO:0044464,GO:0051603,GO:0052689,GO:0071704,GO:0140098,GO:0140101,GO:1901564,GO:1901565,GO:…	3.1.1.29	ko:K01056	-	-	-	-	ko00000,ko01000,ko03012	-	-	-	Pept_tRNA_hydro	INFORMATION STORAGE AND PROCESSING
MCAT0045_1	857571.EA1_07624	0.0	936.0	COG0591@1|root,COG0591@2|Bacteria,1MUBI@1224|Proteobacteria,1RMXU@1236|Gammaproteobacteria,3NIFX@468|Moraxellaceae	1236|Gammaproteobacteria	E	Belongs to the sodium solute symporter (SSF) (TC 2.A.21) family	putP	-	-	ko:K03307,ko:K11928	-	-	-	-	ko00000,ko02000	2.A.21,2.A.21.2	-	-	SSF	METABOLISM
MCAT0044_1	857571.EA1_07629	5e-149	420.0	COG1825@1|root,COG1825@2|Bacteria,1RDH0@1224|Proteobacteria,1S46A@1236|Gammaproteobacteria,3NNWM@468|Moraxellaceae	1236|Gammaproteobacteria	J	This is one of the proteins that binds to the 5S RNA in the ribosome where it forms part of the central protuberance	ctc	GO:0003674,GO:0003676,GO:0003723,GO:0005488,GO:0005575,GO:0005622,GO:0005623,GO:0005737,GO:0005829,GO:0005840,GO:0006412,GO:0006518,GO:0006807,GO:0008097,GO:0008150,GO:0008152,GO:0009058,GO:0009059,GO:0009987,GO:0010467,GO:0015934,GO:0019538,GO:0019843,GO:0022625,GO:0022626,GO:0032991,GO:0034641,GO:0034645,GO:0043043,GO:0043170,GO:0043226,GO:0043228,GO:0043229,GO:0043232,GO:0043603,GO:0043604,GO:…	-	ko:K02897	ko03010,map03010	M00178	-	-	ko00000,ko00001,ko00002,ko03011	-	-	-	Ribosomal_L25p,Ribosomal_TL5_C	INFORMATION STORAGE AND PROCESSING
MCAT0047_1	857571.EA1_07614	1.53e-59	183.0	COG0851@1|root,COG0851@2|Bacteria,1NAIP@1224|Proteobacteria,1SE1Q@1236|Gammaproteobacteria,3NNZN@468|Moraxellaceae	1236|Gammaproteobacteria	D	Prevents the cell division inhibition by proteins MinC and MinD at internal division sites while permitting inhibition at polar sites. This ensures cell division at the proper site by restricting the formation of a division septum at the midpoint of the long axis of the cell	minE	-	-	ko:K03608	-	-	-	-	ko00000,ko03036,ko04812	-	-	-	MinE	CELLULAR PROCESSES AND SIGNALING
MCAT0048_1	857571.EA1_07609	1.19e-189	527.0	COG2894@1|root,COG2894@2|Bacteria,1MUEU@1224|Proteobacteria,1RNJ0@1236|Gammaproteobacteria,3NJQU@468|Moraxellaceae	1236|Gammaproteobacteria	D	Belongs to the ParA family	minD	GO:0000166,GO:0003674,GO:0003824,GO:0005488,GO:0005515,GO:0005524,GO:0005575,GO:0005622,GO:0005623,GO:0005737,GO:0005829,GO:0005886,GO:0007059,GO:0008144,GO:0008150,GO:0009898,GO:0009987,GO:0016020,GO:0016462,GO:0016787,GO:0016817,GO:0016818,GO:0016887,GO:0017076,GO:0017111,GO:0030554,GO:0031224,GO:0031226,GO:0032553,GO:0032555,GO:0032559,GO:0035639,GO:0036094,GO:0042802,GO:0043167,GO:0043168,GO:…	-	ko:K03609	-	-	-	-	ko00000,ko03036,ko04812	-	-	-	AAA_31,CbiA	CELLULAR PROCESSES AND SIGNALING
MCAT0049_1	857571.EA1_07604	1.75e-181	505.0	COG0850@1|root,COG0850@2|Bacteria,1RJM5@1224|Proteobacteria,1S9U0@1236|Gammaproteobacteria,3NTHH@468|Moraxellaceae	1236|Gammaproteobacteria	D	Cell division inhibitor that blocks the formation of polar Z ring septums. Rapidly oscillates between the poles of the cell to destabilize FtsZ filaments that have formed before they mature into polar Z rings. Prevents FtsZ polymerization	minC	-	-	ko:K03610	-	-	-	-	ko00000,ko03036,ko04812	-	-	-	MinC_C,MinC_N	CELLULAR PROCESSES AND SIGNALING
MCAT0050_1	857571.EA1_07599	1.54e-246	677.0	28MGC@1|root,2ZATM@2|Bacteria,1R9KE@1224|Proteobacteria,1T2BP@1236|Gammaproteobacteria,3NTMG@468|Moraxellaceae	1236|Gammaproteobacteria	S	Preprotein translocase subunit SecA	-	-	-	-	-	-	-	-	-	-	-	-	-	POORLY CHARACTERIZED
MCAT0051_1	857571.EA1_07594	7.74e-230	632.0	COG0204@1|root,COG0204@2|Bacteria,1MVWG@1224|Proteobacteria,1RR21@1236|Gammaproteobacteria,3NJNW@468|Moraxellaceae	1236|Gammaproteobacteria	I	Phosphate acyltransferases	yihG	GO:0005575,GO:0005623,GO:0005886,GO:0016020,GO:0044464,GO:0071944	-	-	-	-	-	-	-	-	-	-	Acyltransferase	METABOLISM
MCAT0052_1	857571.EA1_07589	6.75e-143	405.0	COG2885@1|root,COG2885@2|Bacteria,1MYBP@1224|Proteobacteria,1RVRF@1236|Gammaproteobacteria,3NIW7@468|Moraxellaceae	1236|Gammaproteobacteria	M	Belongs to the ompA family	yiaD	-	-	ko:K12216	-	-	-	-	ko00000,ko02044	3.A.7.9.1	-	-	Gly-zipper_Omp,Gly-zipper_YMGG,OmpA	CELLULAR PROCESSES AND SIGNALING
MCAT0053_1	857571.EA1_07584	9.41e-82	246.0	COG3245@1|root,COG3245@2|Bacteria,1QUQK@1224|Proteobacteria,1T219@1236|Gammaproteobacteria,3NRW1@468|Moraxellaceae	1236|Gammaproteobacteria	C	Cytochrome C oxidase, cbb3-type, subunit III	-	-	-	-	-	-	-	-	-	-	-	-	Cytochrome_CBB3	METABOLISM
MCAT0046_1	857571.EA1_07619	2.1e-39	131.0	COG0828@1|root,COG0828@2|Bacteria,1MZCC@1224|Proteobacteria,1S8QZ@1236|Gammaproteobacteria,3NPA3@468|Moraxellaceae	1236|Gammaproteobacteria	J	Belongs to the bacterial ribosomal protein bS21 family	rpsU	GO:0000028,GO:0003674,GO:0003735,GO:0005198,GO:0005575,GO:0005622,GO:0005623,GO:0005737,GO:0005829,GO:0005840,GO:0006412,GO:0006518,GO:0006807,GO:0006996,GO:0008150,GO:0008152,GO:0009058,GO:0009059,GO:0009987,GO:0010467,GO:0015935,GO:0016043,GO:0019538,GO:0022607,GO:0022613,GO:0022618,GO:0022626,GO:0022627,GO:0032991,GO:0034622,GO:0034641,GO:0034645,GO:0042254,GO:0042255,GO:0042274,GO:0043043,GO:…	-	ko:K02970	ko03010,map03010	M00178	-	-	br01610,ko00000,ko00001,ko00002,ko03011	-	-	-	Ribosomal_S21	INFORMATION STORAGE AND PROCESSING
MCAT0054_1	857571.EA1_07579	0.0	957.0	COG0064@1|root,COG0064@2|Bacteria,1MUKG@1224|Proteobacteria,1RP7U@1236|Gammaproteobacteria,3NIRM@468|Moraxellaceae	1236|Gammaproteobacteria	J	Allows the formation of correctly charged Asn-tRNA(Asn) or Gln-tRNA(Gln) through the transamidation of misacylated Asp- tRNA(Asn) or Glu-tRNA(Gln) in organisms which lack either or both of asparaginyl-tRNA or glutaminyl-tRNA synthetases. The reaction takes place in the presence of glutamine and ATP through an activated phospho-Asp-tRNA(Asn) or phospho-Glu-tRNA(Gln)	gatB	GO:0003674,GO:0003824,GO:0006082,GO:0006139,GO:0006399,GO:0006520,GO:0006725,GO:0006807,GO:0008150,GO:0008152,GO:0009987,GO:0016070,GO:0016874,GO:0016879,GO:0016884,GO:0019752,GO:0034641,GO:0034660,GO:0043038,GO:0043039,GO:0043170,GO:0043436,GO:0044237,GO:0044238,GO:0044281,GO:0046483,GO:0050567,GO:0070681,GO:0071704,GO:0090304,GO:0140098,GO:0140101,GO:1901360,GO:1901564	6.3.5.6,6.3.5.7	ko:K02434	ko00970,ko01100,map00970,map01100	-	R03905,R04212	RC00010	ko00000,ko00001,ko01000,ko03029	-	-	-	GatB_N,GatB_Yqey	INFORMATION STORAGE AND PROCESSING
MCAT0056_1	857571.EA1_07562	3.67e-62	190.0	COG0721@1|root,COG0721@2|Bacteria,1MZQP@1224|Proteobacteria,1S8VY@1236|Gammaproteobacteria,3NNKS@468|Moraxellaceae	1236|Gammaproteobacteria	H	Allows the formation of correctly charged Asn-tRNA(Asn) or Gln-tRNA(Gln) through the transamidation of misacylated Asp- tRNA(Asn) or Glu-tRNA(Gln) in organisms which lack either or both of asparaginyl-tRNA or glutaminyl-tRNA synthetases. The reaction takes place in the presence of glutamine and ATP through an activated phospho-Asp-tRNA(Asn) or phospho-Glu-tRNA(Gln)	gatC	-	6.3.5.6,6.3.5.7	ko:K02435	ko00970,ko01100,map00970,map01100	-	R03905,R04212	RC00010	ko00000,ko00001,ko01000,ko03029	-	-	-	Glu-tRNAGln	METABOLISM
MCAT0057_1	857571.EA1_07557	2.16e-140	397.0	COG0424@1|root,COG0424@2|Bacteria,1RH6H@1224|Proteobacteria,1S41D@1236|Gammaproteobacteria,3NK3R@468|Moraxellaceae	1236|Gammaproteobacteria	D	Maf-like protein	yhdE	GO:0003674,GO:0003824,GO:0005488,GO:0005515,GO:0016462,GO:0016787,GO:0016817,GO:0016818,GO:0030145,GO:0036218,GO:0036221,GO:0042802,GO:0043167,GO:0043169,GO:0046872,GO:0046914,GO:0047429	-	ko:K06287	-	-	-	-	ko00000	-	-	-	Maf	CELLULAR PROCESSES AND SIGNALING
MCAT0055_1	857571.EA1_07567	0.0	921.0	COG0154@1|root,COG0154@2|Bacteria,1MUVQ@1224|Proteobacteria,1RP7E@1236|Gammaproteobacteria,3NIMZ@468|Moraxellaceae	1236|Gammaproteobacteria	J	Allows the formation of correctly charged Gln-tRNA(Gln) through the transamidation of misacylated Glu-tRNA(Gln) in organisms which lack glutaminyl-tRNA synthetase. The reaction takes place in the presence of glutamine and ATP through an activated gamma-phospho-Glu-tRNA(Gln)	gatA	-	6.3.5.6,6.3.5.7	ko:K02433	ko00970,ko01100,map00970,map01100	-	R03905,R04212	RC00010	ko00000,ko00001,ko01000,ko03029	-	-	-	Amidase	INFORMATION STORAGE AND PROCESSING
MCAT0058_1	857571.EA1_07552	0.0	1056.0	COG1530@1|root,COG1530@2|Bacteria,1MV65@1224|Proteobacteria,1RMIW@1236|Gammaproteobacteria,3NJ6P@468|Moraxellaceae	1236|Gammaproteobacteria	J	Ribonuclease E/G family	rng	GO:0003674,GO:0003824,GO:0004518,GO:0004540,GO:0005575,GO:0005622,GO:0005623,GO:0005737,GO:0005856,GO:0006139,GO:0006364,GO:0006396,GO:0006725,GO:0006807,GO:0008150,GO:0008152,GO:0008996,GO:0009987,GO:0010467,GO:0016070,GO:0016072,GO:0016787,GO:0016788,GO:0022613,GO:0034470,GO:0034641,GO:0034660,GO:0042254,GO:0043170,GO:0043226,GO:0043228,GO:0043229,GO:0043232,GO:0044085,GO:0044237,GO:0044238,GO:…	-	ko:K08301	-	-	-	-	ko00000,ko01000,ko03009,ko03019	-	-	-	RNase_E_G,S1	INFORMATION STORAGE AND PROCESSING
MCAT0059_1	857571.EA1_07547	4.28e-67	203.0	COG0051@1|root,COG0051@2|Bacteria,1RGWF@1224|Proteobacteria,1S3QX@1236|Gammaproteobacteria,3NNK0@468|Moraxellaceae	1236|Gammaproteobacteria	J	Involved in the binding of tRNA to the ribosomes	rpsJ	GO:0001072,GO:0003674,GO:0003735,GO:0005198,GO:0005575,GO:0005622,GO:0005623,GO:0005737,GO:0005829,GO:0005840,GO:0006355,GO:0006412,GO:0006518,GO:0006807,GO:0008150,GO:0008152,GO:0009058,GO:0009059,GO:0009889,GO:0009987,GO:0010467,GO:0010468,GO:0010556,GO:0015935,GO:0019219,GO:0019222,GO:0019538,GO:0022626,GO:0022627,GO:0031323,GO:0031326,GO:0031554,GO:0031564,GO:0032991,GO:0034641,GO:0034645,GO:…	-	ko:K02946	ko03010,map03010	M00178,M00179	-	-	br01610,ko00000,ko00001,ko00002,ko03011	-	-	-	Ribosomal_S10	INFORMATION STORAGE AND PROCESSING
MCAT0060_1	857571.EA1_07542	8.41e-147	414.0	COG0087@1|root,COG0087@2|Bacteria,1MUST@1224|Proteobacteria,1RMK9@1236|Gammaproteobacteria,3NJ2J@468|Moraxellaceae	1236|Gammaproteobacteria	J	One of the primary rRNA binding proteins, it binds directly near the 3'-end of the 23S rRNA, where it nucleates assembly of the 50S subunit	rplC	GO:0000027,GO:0003674,GO:0003735,GO:0005198,GO:0005575,GO:0005622,GO:0005623,GO:0005737,GO:0005829,GO:0005840,GO:0006412,GO:0006518,GO:0006807,GO:0006996,GO:0008150,GO:0008152,GO:0009058,GO:0009059,GO:0009987,GO:0010467,GO:0015934,GO:0016043,GO:0019538,GO:0022607,GO:0022613,GO:0022618,GO:0022625,GO:0022626,GO:0032991,GO:0034622,GO:0034641,GO:0034645,GO:0042254,GO:0042255,GO:0042273,GO:0043043,GO:…	-	ko:K02906	ko03010,map03010	M00178,M00179	-	-	br01610,ko00000,ko00001,ko00002,ko03011	-	-	-	Ribosomal_L3	INFORMATION STORAGE AND PROCESSING
MCAT0061_1	857571.EA1_07537	1.52e-134	382.0	COG0088@1|root,COG0088@2|Bacteria,1MXPF@1224|Proteobacteria,1RNNK@1236|Gammaproteobacteria,3NK1G@468|Moraxellaceae	1236|Gammaproteobacteria	J	Forms part of the polypeptide exit tunnel	rplD	GO:0001130,GO:0001217,GO:0003674,GO:0003676,GO:0003700,GO:0003723,GO:0003735,GO:0004857,GO:0005198,GO:0005488,GO:0005575,GO:0005622,GO:0005623,GO:0005737,GO:0005829,GO:0005840,GO:0005844,GO:0006355,GO:0006412,GO:0006417,GO:0006518,GO:0006807,GO:0006996,GO:0008150,GO:0008152,GO:0008428,GO:0009058,GO:0009059,GO:0009889,GO:0009890,GO:0009892,GO:0009987,GO:0010467,GO:0010468,GO:0010556,GO:0010558,GO:…	-	ko:K02926	ko03010,map03010	M00178	-	-	br01610,ko00000,ko00001,ko00002,ko03011	-	-	-	Ribosomal_L4	INFORMATION STORAGE AND PROCESSING
MCAT0062_1	857571.EA1_07532	1.98e-68	207.0	COG0089@1|root,COG0089@2|Bacteria,1MZXX@1224|Proteobacteria,1S8VX@1236|Gammaproteobacteria,3NNHP@468|Moraxellaceae	1236|Gammaproteobacteria	J	One of the early assembly proteins it binds 23S rRNA. One of the proteins that surrounds the polypeptide exit tunnel on the outside of the ribosome. Forms the main docking site for trigger factor binding to the ribosome	rplW	GO:0000027,GO:0003674,GO:0003676,GO:0003723,GO:0003735,GO:0005198,GO:0005488,GO:0005575,GO:0005622,GO:0005623,GO:0005737,GO:0005829,GO:0005840,GO:0006412,GO:0006518,GO:0006807,GO:0006996,GO:0008150,GO:0008152,GO:0009058,GO:0009059,GO:0009987,GO:0010467,GO:0015934,GO:0016043,GO:0019538,GO:0022607,GO:0022613,GO:0022618,GO:0022625,GO:0022626,GO:0032991,GO:0034622,GO:0034641,GO:0034645,GO:0042254,GO:…	-	ko:K02892	ko03010,map03010	M00178,M00179	-	-	br01610,ko00000,ko00001,ko00002,ko03011	-	-	-	Ribosomal_L23	INFORMATION STORAGE AND PROCESSING
MCAT0063_1	857571.EA1_07527	2.33e-198	549.0	COG0090@1|root,COG0090@2|Bacteria,1MVTD@1224|Proteobacteria,1RMGR@1236|Gammaproteobacteria,3NK9Q@468|Moraxellaceae	1236|Gammaproteobacteria	J	One of the primary rRNA binding proteins. Required for association of the 30S and 50S subunits to form the 70S ribosome, for tRNA binding and peptide bond formation. It has been suggested to have peptidyltransferase activity	rplB	GO:0000027,GO:0002181,GO:0003674,GO:0003676,GO:0003723,GO:0003735,GO:0005198,GO:0005488,GO:0005575,GO:0005622,GO:0005623,GO:0005737,GO:0005829,GO:0005840,GO:0006412,GO:0006518,GO:0006807,GO:0006996,GO:0008150,GO:0008152,GO:0008270,GO:0009058,GO:0009059,GO:0009987,GO:0010467,GO:0015934,GO:0016043,GO:0019538,GO:0022607,GO:0022613,GO:0022618,GO:0022625,GO:0022626,GO:0032991,GO:0034622,GO:0034641,GO:…	-	ko:K02886	ko03010,map03010	M00178,M00179	-	-	br01610,ko00000,ko00001,ko00002,ko03011	-	-	-	Ribosomal_L2,Ribosomal_L2_C	INFORMATION STORAGE AND PROCESSING
MCAT0064_1	857571.EA1_07522	9.22e-61	186.0	COG0185@1|root,COG0185@2|Bacteria,1RGYX@1224|Proteobacteria,1S5VT@1236|Gammaproteobacteria,3NNXA@468|Moraxellaceae	1236|Gammaproteobacteria	J	Protein S19 forms a complex with S13 that binds strongly to the 16S ribosomal RNA	rpsS	GO:0000028,GO:0003674,GO:0003735,GO:0005198,GO:0005575,GO:0005622,GO:0005623,GO:0005737,GO:0005829,GO:0005840,GO:0006412,GO:0006518,GO:0006807,GO:0006996,GO:0008150,GO:0008152,GO:0009058,GO:0009059,GO:0009987,GO:0010467,GO:0015935,GO:0016043,GO:0019538,GO:0022607,GO:0022613,GO:0022618,GO:0022626,GO:0022627,GO:0032991,GO:0034622,GO:0034641,GO:0034645,GO:0042254,GO:0042255,GO:0042274,GO:0043043,GO:…	-	ko:K02965	ko03010,map03010	M00178,M00179	-	-	br01610,ko00000,ko00001,ko00002,ko03011	-	-	-	Ribosomal_S19	INFORMATION STORAGE AND PROCESSING
MCAT0065_1	857571.EA1_07517	2.92e-70	212.0	COG0091@1|root,COG0091@2|Bacteria,1RH0W@1224|Proteobacteria,1S5XT@1236|Gammaproteobacteria,3NNGH@468|Moraxellaceae	1236|Gammaproteobacteria	J	The globular domain of the protein is located near the polypeptide exit tunnel on the outside of the subunit, while an extended beta-hairpin is found that lines the wall of the exit tunnel in the center of the 70S ribosome	rplV	GO:0003674,GO:0003735,GO:0005198,GO:0005575,GO:0005622,GO:0005623,GO:0005737,GO:0005829,GO:0005840,GO:0005844,GO:0006412,GO:0006518,GO:0006807,GO:0006996,GO:0008150,GO:0008152,GO:0009058,GO:0009059,GO:0009987,GO:0010467,GO:0015934,GO:0016043,GO:0019538,GO:0022607,GO:0022613,GO:0022618,GO:0022625,GO:0022626,GO:0032991,GO:0034622,GO:0034641,GO:0034645,GO:0042254,GO:0042255,GO:0042788,GO:0043043,GO:…	-	ko:K02890	ko03010,map03010	M00178,M00179	-	-	br01610,ko00000,ko00001,ko00002,ko03011	-	-	-	Ribosomal_L22	INFORMATION STORAGE AND PROCESSING
MCAT0066_1	857571.EA1_07512	8.36e-170	474.0	COG0092@1|root,COG0092@2|Bacteria,1MUAI@1224|Proteobacteria,1RN0P@1236|Gammaproteobacteria,3NK5Y@468|Moraxellaceae	1236|Gammaproteobacteria	J	Binds the lower part of the 30S subunit head. Binds mRNA in the 70S ribosome, positioning it for translation	rpsC	GO:0000028,GO:0002181,GO:0003674,GO:0003735,GO:0005198,GO:0005575,GO:0005622,GO:0005623,GO:0005737,GO:0005829,GO:0005840,GO:0006412,GO:0006518,GO:0006807,GO:0006996,GO:0008150,GO:0008152,GO:0009058,GO:0009059,GO:0009987,GO:0010467,GO:0015935,GO:0016043,GO:0019538,GO:0022607,GO:0022613,GO:0022618,GO:0022626,GO:0022627,GO:0032991,GO:0034622,GO:0034641,GO:0034645,GO:0042254,GO:0042255,GO:0042274,GO:…	-	ko:K02982	ko03010,map03010	M00178,M00179	-	-	br01610,ko00000,ko00001,ko00002,ko03011	-	-	-	KH_2,Ribosomal_S3_C	INFORMATION STORAGE AND PROCESSING
MCAT0067_1	857571.EA1_07507	6.2e-92	269.0	COG0197@1|root,COG0197@2|Bacteria,1RA0Z@1224|Proteobacteria,1S201@1236|Gammaproteobacteria,3NN5W@468|Moraxellaceae	1236|Gammaproteobacteria	J	Binds 23S rRNA and is also seen to make contacts with the A and possibly P site tRNAs	rplP	GO:0000027,GO:0000049,GO:0003674,GO:0003676,GO:0003723,GO:0003735,GO:0005198,GO:0005488,GO:0005575,GO:0005622,GO:0005623,GO:0005737,GO:0005829,GO:0005840,GO:0006412,GO:0006518,GO:0006807,GO:0006996,GO:0008150,GO:0008152,GO:0009058,GO:0009059,GO:0009987,GO:0010467,GO:0015934,GO:0016043,GO:0019538,GO:0019843,GO:0022607,GO:0022613,GO:0022618,GO:0022625,GO:0022626,GO:0032991,GO:0034622,GO:0034641,GO:…	-	ko:K02878	ko03010,map03010	M00178	-	-	br01610,ko00000,ko00001,ko00002,ko03011	-	-	-	Ribosomal_L16	INFORMATION STORAGE AND PROCESSING
MCAT0068_1	857571.EA1_07497	1.95e-57	178.0	COG0186@1|root,COG0186@2|Bacteria,1MZIK@1224|Proteobacteria,1S8SS@1236|Gammaproteobacteria,3NNW9@468|Moraxellaceae	1236|Gammaproteobacteria	J	One of the primary rRNA binding proteins, it binds specifically to the 5'-end of 16S ribosomal RNA	rpsQ	GO:0000028,GO:0003674,GO:0003676,GO:0003723,GO:0003735,GO:0005198,GO:0005488,GO:0005575,GO:0005622,GO:0005623,GO:0005737,GO:0005829,GO:0005840,GO:0006412,GO:0006518,GO:0006807,GO:0006996,GO:0008150,GO:0008152,GO:0009058,GO:0009059,GO:0009987,GO:0010467,GO:0015935,GO:0016043,GO:0019538,GO:0019843,GO:0022607,GO:0022613,GO:0022618,GO:0022626,GO:0022627,GO:0032991,GO:0034622,GO:0034641,GO:0034645,GO:…	-	ko:K02961	ko03010,map03010	M00178,M00179	-	-	br01610,ko00000,ko00001,ko00002,ko03011	-	-	-	Ribosomal_S17	INFORMATION STORAGE AND PROCESSING
MCAT0069_1	1112209.AHVZ01000007_gene2283	9.08e-76	228.0	COG0093@1|root,COG0093@2|Bacteria,1RCWZ@1224|Proteobacteria,1S3Z3@1236|Gammaproteobacteria,3NN4P@468|Moraxellaceae	1236|Gammaproteobacteria	J	Binds to 23S rRNA. Forms part of two intersubunit bridges in the 70S ribosome	rplN	GO:0003674,GO:0003676,GO:0003723,GO:0003735,GO:0005198,GO:0005488,GO:0005575,GO:0005622,GO:0005623,GO:0005737,GO:0005829,GO:0005840,GO:0006412,GO:0006518,GO:0006807,GO:0008150,GO:0008152,GO:0009058,GO:0009059,GO:0009987,GO:0010467,GO:0015934,GO:0019538,GO:0019843,GO:0022625,GO:0022626,GO:0032991,GO:0034641,GO:0034645,GO:0043043,GO:0043170,GO:0043226,GO:0043228,GO:0043229,GO:0043232,GO:0043603,GO:…	-	ko:K02874	ko03010,map03010	M00178,M00179	-	-	br01610,ko00000,ko00001,ko00002,ko03011	-	-	-	Ribosomal_L14	INFORMATION STORAGE AND PROCESSING
MCAT0070_1	857571.EA1_07487	3.48e-67	204.0	COG0198@1|root,COG0198@2|Bacteria,1MZQD@1224|Proteobacteria,1S973@1236|Gammaproteobacteria,3NP82@468|Moraxellaceae	1236|Gammaproteobacteria	J	One of the proteins that surrounds the polypeptide exit tunnel on the outside of the subunit	rplX	GO:0000027,GO:0003674,GO:0003735,GO:0005198,GO:0005575,GO:0005622,GO:0005623,GO:0005737,GO:0005829,GO:0005840,GO:0006412,GO:0006518,GO:0006807,GO:0006996,GO:0008150,GO:0008152,GO:0009058,GO:0009059,GO:0009987,GO:0010467,GO:0015934,GO:0016043,GO:0019538,GO:0022607,GO:0022613,GO:0022618,GO:0022625,GO:0022626,GO:0032991,GO:0034622,GO:0034641,GO:0034645,GO:0042254,GO:0042255,GO:0042273,GO:0043043,GO:…	-	ko:K02895	ko03010,map03010	M00178,M00179	-	-	br01610,ko00000,ko00001,ko00002,ko03011	-	-	-	KOW,ribosomal_L24	INFORMATION STORAGE AND PROCESSING
MCAT0071_1	857571.EA1_07482	8.7e-121	345.0	COG0094@1|root,COG0094@2|Bacteria,1MUU9@1224|Proteobacteria,1RPE1@1236|Gammaproteobacteria,3NIKY@468|Moraxellaceae	1236|Gammaproteobacteria	J	This is 1 of the proteins that binds and probably mediates the attachment of the 5S RNA into the large ribosomal subunit, where it forms part of the central protuberance. In the 70S ribosome it contacts protein S13 of the 30S subunit (bridge B1b), connecting the 2 subunits	rplE	GO:0000027,GO:0003674,GO:0003676,GO:0003723,GO:0003735,GO:0005198,GO:0005488,GO:0005575,GO:0005622,GO:0005623,GO:0005737,GO:0005829,GO:0005840,GO:0006412,GO:0006518,GO:0006807,GO:0006996,GO:0008097,GO:0008150,GO:0008152,GO:0009058,GO:0009059,GO:0009987,GO:0010467,GO:0015934,GO:0016043,GO:0019538,GO:0019843,GO:0022607,GO:0022613,GO:0022618,GO:0022625,GO:0022626,GO:0032991,GO:0034622,GO:0034641,GO:…	-	ko:K02931	ko03010,map03010	M00178,M00179	-	-	br01610,ko00000,ko00001,ko00002,ko03011	-	-	-	Ribosomal_L5,Ribosomal_L5_C	INFORMATION STORAGE AND PROCESSING
MCAT0072_1	857571.EA1_07477	4.16e-64	196.0	COG0199@1|root,COG0199@2|Bacteria,1MZDT@1224|Proteobacteria,1S62N@1236|Gammaproteobacteria,3NNIJ@468|Moraxellaceae	1236|Gammaproteobacteria	J	Binds 16S rRNA, required for the assembly of 30S particles and may also be responsible for determining the conformation of the 16S rRNA at the A site	rpsN	GO:0000028,GO:0003674,GO:0003735,GO:0005198,GO:0005575,GO:0005622,GO:0005623,GO:0005737,GO:0005829,GO:0005840,GO:0006412,GO:0006518,GO:0006807,GO:0006996,GO:0008150,GO:0008152,GO:0009058,GO:0009059,GO:0009987,GO:0010467,GO:0015935,GO:0016043,GO:0019538,GO:0022607,GO:0022613,GO:0022618,GO:0022626,GO:0022627,GO:0032991,GO:0034622,GO:0034641,GO:0034645,GO:0042254,GO:0042255,GO:0042274,GO:0043043,GO:…	-	ko:K02954	ko03010,map03010	M00178,M00179	-	-	br01610,ko00000,ko00001,ko00002,ko03011	-	-	-	Ribosomal_S14	INFORMATION STORAGE AND PROCESSING
MCAT0073_1	857571.EA1_07472	7.35e-84	248.0	COG0096@1|root,COG0096@2|Bacteria,1RDG3@1224|Proteobacteria,1S452@1236|Gammaproteobacteria,3NN47@468|Moraxellaceae	1236|Gammaproteobacteria	J	One of the primary rRNA binding proteins, it binds directly to 16S rRNA central domain where it helps coordinate assembly of the platform of the 30S subunit	rpsH	GO:0000028,GO:0003674,GO:0003676,GO:0003723,GO:0003735,GO:0005198,GO:0005488,GO:0005575,GO:0005622,GO:0005623,GO:0005737,GO:0005829,GO:0005840,GO:0006412,GO:0006518,GO:0006807,GO:0006996,GO:0008150,GO:0008152,GO:0009058,GO:0009059,GO:0009894,GO:0009987,GO:0010467,GO:0010468,GO:0010608,GO:0015935,GO:0016043,GO:0019219,GO:0019222,GO:0019538,GO:0019843,GO:0022607,GO:0022613,GO:0022618,GO:0022626,GO:…	-	ko:K02994	ko03010,map03010	M00178,M00179	-	-	br01610,ko00000,ko00001,ko00002,ko03011	-	-	-	Ribosomal_S8	INFORMATION STORAGE AND PROCESSING
MCAT0074_1	857571.EA1_07467	9.42e-120	342.0	COG0097@1|root,COG0097@2|Bacteria,1R9YZ@1224|Proteobacteria,1S1Z1@1236|Gammaproteobacteria,3NIFW@468|Moraxellaceae	1236|Gammaproteobacteria	J	This protein binds to the 23S rRNA, and is important in its secondary structure. It is located near the subunit interface in the base of the L7 L12 stalk, and near the tRNA binding site of the peptidyltransferase center	rplF	GO:0000027,GO:0002181,GO:0003674,GO:0003676,GO:0003723,GO:0003735,GO:0005198,GO:0005488,GO:0005575,GO:0005622,GO:0005623,GO:0005737,GO:0005829,GO:0005840,GO:0006412,GO:0006518,GO:0006807,GO:0006996,GO:0008150,GO:0008152,GO:0009058,GO:0009059,GO:0009987,GO:0010467,GO:0015934,GO:0016043,GO:0019538,GO:0019843,GO:0022607,GO:0022613,GO:0022618,GO:0022625,GO:0022626,GO:0032991,GO:0034622,GO:0034641,GO:…	-	ko:K02933	ko03010,map03010	M00178,M00179	-	-	br01610,ko00000,ko00001,ko00002,ko03011	-	-	-	Ribosomal_L6	INFORMATION STORAGE AND PROCESSING
MCAT0075_1	857571.EA1_07462	7.23e-72	216.0	COG0256@1|root,COG0256@2|Bacteria,1RGY7@1224|Proteobacteria,1S5V2@1236|Gammaproteobacteria,3NNGJ@468|Moraxellaceae	1236|Gammaproteobacteria	J	This is one of the proteins that binds and probably mediates the attachment of the 5S RNA into the large ribosomal subunit, where it forms part of the central protuberance	rplR	GO:0003674,GO:0003676,GO:0003723,GO:0003735,GO:0005198,GO:0005488,GO:0005575,GO:0005622,GO:0005623,GO:0005737,GO:0005829,GO:0005840,GO:0006412,GO:0006518,GO:0006807,GO:0008097,GO:0008150,GO:0008152,GO:0009058,GO:0009059,GO:0009987,GO:0010467,GO:0015934,GO:0019538,GO:0019843,GO:0022625,GO:0022626,GO:0032991,GO:0034641,GO:0034645,GO:0043043,GO:0043170,GO:0043226,GO:0043228,GO:0043229,GO:0043232,GO:…	-	ko:K02881	ko03010,map03010	M00178,M00179	-	-	br01610,ko00000,ko00001,ko00002,ko03011	-	-	-	Ribosomal_L18p	INFORMATION STORAGE AND PROCESSING
MCAT0076_1	857571.EA1_07457	4.23e-108	312.0	COG0098@1|root,COG0098@2|Bacteria,1MUS4@1224|Proteobacteria,1RNEV@1236|Gammaproteobacteria,3NJBV@468|Moraxellaceae	1236|Gammaproteobacteria	J	Located at the back of the 30S subunit body where it stabilizes the conformation of the head with respect to the body	rpsE	GO:0000028,GO:0003674,GO:0003735,GO:0005198,GO:0005575,GO:0005622,GO:0005623,GO:0005737,GO:0005829,GO:0005840,GO:0006412,GO:0006518,GO:0006807,GO:0006996,GO:0008150,GO:0008152,GO:0009058,GO:0009059,GO:0009987,GO:0010467,GO:0015935,GO:0016043,GO:0019538,GO:0022607,GO:0022613,GO:0022618,GO:0022626,GO:0022627,GO:0032991,GO:0034622,GO:0034641,GO:0034645,GO:0042254,GO:0042255,GO:0042274,GO:0043043,GO:…	-	ko:K02988	ko03010,map03010	M00178,M00179	-	-	br01610,ko00000,ko00001,ko00002,ko03011	-	-	-	Ribosomal_S5,Ribosomal_S5_C	INFORMATION STORAGE AND PROCESSING
MCAT0078_1	857571.EA1_07442	2.12e-280	769.0	COG0201@1|root,COG0201@2|Bacteria,1MVU7@1224|Proteobacteria,1RNJV@1236|Gammaproteobacteria,3NIK2@468|Moraxellaceae	1236|Gammaproteobacteria	U	The central subunit of the protein translocation channel SecYEG. Consists of two halves formed by TMs 1-5 and 6-10. These two domains form a lateral gate at the front which open onto the bilayer between TMs 2 and 7, and are clamped together by SecE at the back. The channel is closed by both a pore ring composed of hydrophobic SecY resides and a short helix (helix 2A) on the extracellular side of …	secY	GO:0002790,GO:0003674,GO:0005048,GO:0005215,GO:0005488,GO:0005575,GO:0005623,GO:0005886,GO:0005887,GO:0006605,GO:0006612,GO:0006613,GO:0006614,GO:0006616,GO:0006810,GO:0006886,GO:0008104,GO:0008150,GO:0008320,GO:0008565,GO:0009306,GO:0009987,GO:0015031,GO:0015833,GO:0016020,GO:0016021,GO:0016043,GO:0022857,GO:0022884,GO:0031224,GO:0031226,GO:0031522,GO:0032940,GO:0032978,GO:0032991,GO:0033036,GO:…	-	ko:K03076	ko02024,ko03060,ko03070,map02024,map03060,map03070	M00335	-	-	ko00000,ko00001,ko00002,ko02044	3.A.5	-	-	SecY	CELLULAR PROCESSES AND SIGNALING
MCAT0077_1	857571.EA1_07447	1.8e-93	273.0	COG0200@1|root,COG0200@2|Bacteria,1RDC8@1224|Proteobacteria,1S3P6@1236|Gammaproteobacteria,3NN66@468|Moraxellaceae	1236|Gammaproteobacteria	J	binds to the 23S rRNA	rplO	GO:0003674,GO:0003735,GO:0005198,GO:0005575,GO:0005622,GO:0005623,GO:0005737,GO:0005829,GO:0005840,GO:0006412,GO:0006518,GO:0006807,GO:0008150,GO:0008152,GO:0009058,GO:0009059,GO:0009987,GO:0010467,GO:0015934,GO:0019538,GO:0022625,GO:0022626,GO:0032991,GO:0034641,GO:0034645,GO:0043043,GO:0043170,GO:0043226,GO:0043228,GO:0043229,GO:0043232,GO:0043603,GO:0043604,GO:0044237,GO:0044238,GO:0044249,GO:…	-	ko:K02876	ko03010,map03010	M00178,M00179	-	-	br01610,ko00000,ko00001,ko00002,ko03011	-	-	-	Ribosomal_L27A	INFORMATION STORAGE AND PROCESSING
MCAT0079_1	857571.EA1_07437	2.7e-77	230.0	COG0099@1|root,COG0099@2|Bacteria,1RD1G@1224|Proteobacteria,1S3NX@1236|Gammaproteobacteria,3NNKC@468|Moraxellaceae	1236|Gammaproteobacteria	J	Located at the top of the head of the 30S subunit, it contacts several helices of the 16S rRNA. In the 70S ribosome it contacts the 23S rRNA (bridge B1a) and protein L5 of the 50S subunit (bridge B1b), connecting the 2 subunits	rpsM	GO:0003674,GO:0003735,GO:0005198,GO:0005575,GO:0005622,GO:0005623,GO:0005737,GO:0005829,GO:0005840,GO:0006412,GO:0006518,GO:0006807,GO:0008150,GO:0008152,GO:0009058,GO:0009059,GO:0009987,GO:0010467,GO:0015935,GO:0019538,GO:0022613,GO:0022626,GO:0022627,GO:0032991,GO:0034641,GO:0034645,GO:0042254,GO:0043043,GO:0043170,GO:0043226,GO:0043228,GO:0043229,GO:0043232,GO:0043603,GO:0043604,GO:0044085,GO:…	-	ko:K02952	ko03010,map03010	M00178,M00179	-	-	br01610,ko00000,ko00001,ko00002,ko03011	-	-	-	Ribosomal_S13	INFORMATION STORAGE AND PROCESSING
MCAT0080_1	1122244.AUGF01000010_gene382	1.14e-86	255.0	COG0100@1|root,COG0100@2|Bacteria,1RD0A@1224|Proteobacteria,1S3Q2@1236|Gammaproteobacteria,3NQXE@468|Moraxellaceae	1236|Gammaproteobacteria	J	Located on the platform of the 30S subunit, it bridges several disparate RNA helices of the 16S rRNA. Forms part of the Shine-Dalgarno cleft in the 70S ribosome	rpsK	GO:0000028,GO:0000462,GO:0003674,GO:0003676,GO:0003723,GO:0003729,GO:0003735,GO:0005198,GO:0005488,GO:0005575,GO:0005622,GO:0005623,GO:0005737,GO:0005829,GO:0005840,GO:0006139,GO:0006364,GO:0006396,GO:0006412,GO:0006518,GO:0006725,GO:0006807,GO:0006996,GO:0008150,GO:0008152,GO:0009058,GO:0009059,GO:0009987,GO:0010467,GO:0015935,GO:0016043,GO:0016070,GO:0016072,GO:0019538,GO:0019843,GO:0022607,GO:…	-	ko:K02948	ko03010,map03010	M00178,M00179	-	-	br01610,ko00000,ko00001,ko00002,ko03011	-	-	-	Ribosomal_S11	INFORMATION STORAGE AND PROCESSING
MCAT0082_1	857571.EA1_07422	1.19e-232	641.0	COG0202@1|root,COG0202@2|Bacteria,1MU75@1224|Proteobacteria,1RMU3@1236|Gammaproteobacteria,3NIZA@468|Moraxellaceae	1236|Gammaproteobacteria	K	DNA-dependent RNA polymerase catalyzes the transcription of DNA into RNA using the four ribonucleoside triphosphates as substrates	rpoA	GO:0003674,GO:0003824,GO:0003899,GO:0005488,GO:0005575,GO:0005622,GO:0005623,GO:0005737,GO:0005829,GO:0006139,GO:0006351,GO:0006354,GO:0006725,GO:0006807,GO:0008150,GO:0008152,GO:0008270,GO:0009058,GO:0009059,GO:0009987,GO:0010467,GO:0016070,GO:0016740,GO:0016772,GO:0016779,GO:0018130,GO:0019438,GO:0032774,GO:0034062,GO:0034641,GO:0034645,GO:0034654,GO:0043167,GO:0043169,GO:0043170,GO:0044237,GO:…	2.7.7.6	ko:K03040	ko00230,ko00240,ko01100,ko03020,map00230,map00240,map01100,map03020	M00183	R00435,R00441,R00442,R00443	RC02795	br01611,ko00000,ko00001,ko00002,ko01000,ko03021,ko03400	-	-	-	RNA_pol_A_CTD,RNA_pol_A_bac,RNA_pol_L	INFORMATION STORAGE AND PROCESSING
MCAT0081_1	857571.EA1_07427	3.04e-145	410.0	COG0522@1|root,COG0522@2|Bacteria,1MW0U@1224|Proteobacteria,1RQ38@1236|Gammaproteobacteria,3NJVB@468|Moraxellaceae	1236|Gammaproteobacteria	J	One of the primary rRNA binding proteins, it binds directly to 16S rRNA where it nucleates assembly of the body of the 30S subunit	rpsD	GO:0000028,GO:0000900,GO:0003674,GO:0003676,GO:0003723,GO:0003729,GO:0003735,GO:0005198,GO:0005488,GO:0005575,GO:0005622,GO:0005623,GO:0005737,GO:0005829,GO:0005840,GO:0006355,GO:0006412,GO:0006417,GO:0006446,GO:0006450,GO:0006518,GO:0006807,GO:0006996,GO:0008150,GO:0008152,GO:0009058,GO:0009059,GO:0009889,GO:0009890,GO:0009891,GO:0009892,GO:0009893,GO:0009987,GO:0010467,GO:0010468,GO:0010556,GO:…	-	ko:K02986	ko03010,map03010	M00178,M00179	-	-	br01610,ko00000,ko00001,ko00002,ko03011	-	-	-	Ribosomal_S4,S4	INFORMATION STORAGE AND PROCESSING
MCAT0083_1	857571.EA1_07417	7.42e-80	237.0	COG0203@1|root,COG0203@2|Bacteria,1RCWN@1224|Proteobacteria,1S3QK@1236|Gammaproteobacteria,3NN8W@468|Moraxellaceae	1236|Gammaproteobacteria	J	Ribosomal protein L17	rplQ	GO:0000027,GO:0003674,GO:0003735,GO:0005198,GO:0005575,GO:0005622,GO:0005623,GO:0005737,GO:0005829,GO:0005840,GO:0006412,GO:0006518,GO:0006807,GO:0006996,GO:0008150,GO:0008152,GO:0009058,GO:0009059,GO:0009987,GO:0010467,GO:0015934,GO:0016043,GO:0019538,GO:0022607,GO:0022613,GO:0022618,GO:0022625,GO:0022626,GO:0032991,GO:0034622,GO:0034641,GO:0034645,GO:0042254,GO:0042255,GO:0042273,GO:0043043,GO:…	-	ko:K02879	ko03010,map03010	M00178	-	-	br01610,ko00000,ko00001,ko00002,ko03011	-	-	-	Ribosomal_L17	INFORMATION STORAGE AND PROCESSING
MCAT0085_1	857571.EA1_07407	3.89e-188	523.0	COG3101@1|root,COG3101@2|Bacteria,1MWTG@1224|Proteobacteria,1RNHD@1236|Gammaproteobacteria,3NJ8K@468|Moraxellaceae	1236|Gammaproteobacteria	S	Elongation factor P hydroxylase	yfcM	GO:0003674,GO:0003824,GO:0004497,GO:0005488,GO:0006464,GO:0006807,GO:0008150,GO:0008152,GO:0009987,GO:0016491,GO:0016705,GO:0016709,GO:0017185,GO:0018126,GO:0018193,GO:0018205,GO:0019538,GO:0036211,GO:0043167,GO:0043169,GO:0043170,GO:0043412,GO:0043687,GO:0044237,GO:0044238,GO:0044260,GO:0044267,GO:0046872,GO:0055114,GO:0071704,GO:0072580,GO:1901260,GO:1901564	-	ko:K09906	-	-	-	-	ko00000,ko01000,ko03012	-	-	-	EpmC	POORLY CHARACTERIZED
MCAT0086_1	857571.EA1_07402	9.74e-126	358.0	COG1399@1|root,COG1399@2|Bacteria,1PGKW@1224|Proteobacteria,1SWVA@1236|Gammaproteobacteria,3NIVY@468|Moraxellaceae	1236|Gammaproteobacteria	S	Uncharacterized ACR, COG1399	-	-	-	ko:K07040	-	-	-	-	ko00000	-	-	-	DUF177	POORLY CHARACTERIZED
MCAT0087_1	857571.EA1_07392	2.36e-220	608.0	COG0331@1|root,COG0331@2|Bacteria,1MV6N@1224|Proteobacteria,1RNH3@1236|Gammaproteobacteria,3NJ3E@468|Moraxellaceae	1236|Gammaproteobacteria	I	malonyl CoA-acyl carrier protein transacylase	fabD	GO:0003674,GO:0003824,GO:0004312,GO:0004314,GO:0005575,GO:0005622,GO:0005623,GO:0005737,GO:0005829,GO:0006082,GO:0006629,GO:0006631,GO:0006633,GO:0008150,GO:0008152,GO:0008610,GO:0009058,GO:0009987,GO:0016053,GO:0016417,GO:0016419,GO:0016420,GO:0016740,GO:0016746,GO:0016747,GO:0019752,GO:0032787,GO:0043436,GO:0044237,GO:0044238,GO:0044249,GO:0044255,GO:0044281,GO:0044283,GO:0044424,GO:0044444,GO:…	2.3.1.39	ko:K00645	ko00061,ko00333,ko01100,ko01130,ko01212,map00061,map00333,map01100,map01130,map01212	M00082	R01626,R11671	RC00004,RC00039,RC02727	ko00000,ko00001,ko00002,ko01000,ko01004	-	-	iEcE24377_1341.EcE24377A_1213,iJN746.PP_1913,iPC815.YPO1598	Acyl_transf_1	METABOLISM
MCAT0126_1	857571.EA1_07182	3.24e-292	797.0	COG0654@1|root,COG0654@2|Bacteria,1MU6I@1224|Proteobacteria,1RND5@1236|Gammaproteobacteria,3NQW4@468|Moraxellaceae	1236|Gammaproteobacteria	CH	FAD binding domain	-	-	-	ko:K03185,ko:K18800	ko00130,ko01100,ko01110,map00130,map01100,map01110	M00117	R04987,R04989,R08768,R08773	RC00046,RC02670	ko00000,ko00001,ko00002,ko01000	-	-	-	FAD_binding_3	METABOLISM
MCAT0301_1	857571.EA1_06063	4.59e-309	841.0	COG0654@1|root,COG0654@2|Bacteria,1MU6I@1224|Proteobacteria,1RMS3@1236|Gammaproteobacteria,3NK3B@468|Moraxellaceae	1236|Gammaproteobacteria	CH	FAD binding domain	ubiH	GO:0003674,GO:0003824,GO:0006732,GO:0006733,GO:0006743,GO:0006744,GO:0006950,GO:0006979,GO:0008150,GO:0008152,GO:0008681,GO:0009058,GO:0009108,GO:0009314,GO:0009416,GO:0009628,GO:0009987,GO:0016491,GO:0016705,GO:0042180,GO:0042181,GO:0044237,GO:0044249,GO:0044281,GO:0044283,GO:0050896,GO:0051186,GO:0051188,GO:0055114,GO:0071704,GO:1901576,GO:1901661,GO:1901663	-	ko:K03185,ko:K18800	ko00130,ko01100,ko01110,map00130,map01100,map01110	M00117	R04987,R04989,R08768,R08773	RC00046,RC02670	ko00000,ko00001,ko00002,ko01000	-	-	iB21_1397.B21_02702,iECBD_1354.ECBD_0830,iECB_1328.ECB_02739,iECD_1391.ECD_02739,iEcHS_1320.EcHS_A3066	FAD_binding_3	METABOLISM
MCAT0090_1	857571.EA1_07377	2.25e-103	300.0	COG1652@1|root,COG1652@2|Bacteria,1RBTY@1224|Proteobacteria,1S6VK@1236|Gammaproteobacteria,3NK40@468|Moraxellaceae	1236|Gammaproteobacteria	S	BON domain	ygaU	-	-	-	-	-	-	-	-	-	-	-	BON,LysM	POORLY CHARACTERIZED
MCAT0092_1	857571.EA1_07367	0.0	1216.0	COG0028@1|root,COG0028@2|Bacteria,1MU6U@1224|Proteobacteria,1RMQQ@1236|Gammaproteobacteria,3NJ1B@468|Moraxellaceae	1236|Gammaproteobacteria	H	acetolactate synthase	ilvI	GO:0000287,GO:0003674,GO:0003824,GO:0003984,GO:0005488,GO:0005575,GO:0005622,GO:0005623,GO:0005737,GO:0005829,GO:0006082,GO:0006520,GO:0006549,GO:0006573,GO:0006807,GO:0008150,GO:0008152,GO:0008652,GO:0009058,GO:0009081,GO:0009082,GO:0009097,GO:0009099,GO:0009987,GO:0016053,GO:0016740,GO:0016744,GO:0019752,GO:0019842,GO:0030976,GO:0036094,GO:0043167,GO:0043168,GO:0043169,GO:0043436,GO:0044237,GO:…	2.2.1.6	ko:K01652	ko00290,ko00650,ko00660,ko00770,ko01100,ko01110,ko01130,ko01210,ko01230,map00290,map00650,map00660,map00770,map01100,map01110,map01130,map01210,map01230	M00019,M00570	R00006,R00014,R00226,R03050,R04672,R04673,R08648	RC00027,RC00106,RC01192,RC02744,RC02893	ko00000,ko00001,ko00002,ko01000	-	-	iAPECO1_1312.APECO1_1907,iB21_1397.B21_00078,iBWG_1329.BWG_0073,iECBD_1354.ECBD_3539,iECB_1328.ECB_00079,iECD_1391.ECD_00079,iUTI89_1310.UTI89_C0085,iYL1228.KPN_00082	TPP_enzyme_C,TPP_enzyme_M,TPP_enzyme_N	METABOLISM
MCAT0093_1	857571.EA1_07362	8.78e-113	324.0	COG0440@1|root,COG0440@2|Bacteria,1RAGN@1224|Proteobacteria,1S20I@1236|Gammaproteobacteria,3NK7Y@468|Moraxellaceae	1236|Gammaproteobacteria	E	Acetolactate synthase small	ilvH	GO:0003674,GO:0003824,GO:0003984,GO:0005575,GO:0005622,GO:0005623,GO:0005737,GO:0005829,GO:0005948,GO:0006082,GO:0006520,GO:0006549,GO:0006573,GO:0006807,GO:0008150,GO:0008152,GO:0008652,GO:0009058,GO:0009081,GO:0009082,GO:0009097,GO:0009099,GO:0009987,GO:0016053,GO:0016740,GO:0016744,GO:0019752,GO:0032991,GO:0043436,GO:0044237,GO:0044238,GO:0044249,GO:0044281,GO:0044283,GO:0044424,GO:0044444,GO:…	2.2.1.6	ko:K01653	ko00290,ko00650,ko00660,ko00770,ko01100,ko01110,ko01130,ko01210,ko01230,map00290,map00650,map00660,map00770,map01100,map01110,map01130,map01210,map01230	M00019,M00570	R00006,R00014,R00226,R03050,R04672,R04673,R08648	RC00027,RC00106,RC01192,RC02744,RC02893	ko00000,ko00001,ko00002,ko01000	-	-	iAPECO1_1312.APECO1_1906,iECNA114_1301.ECNA114_0072,iEcSMS35_1347.EcSMS35_0084,iG2583_1286.G2583_0082,iSFxv_1172.SFxv_0077,iUTI89_1310.UTI89_C0086	ACT,ACT_5,ALS_ss_C	METABOLISM
MCAT0094_1	857571.EA1_07357	2.66e-248	681.0	COG0059@1|root,COG0059@2|Bacteria,1MV7M@1224|Proteobacteria,1RNA8@1236|Gammaproteobacteria,3NIUP@468|Moraxellaceae	1236|Gammaproteobacteria	H	Involved in the biosynthesis of branched-chain amino acids (BCAA). Catalyzes an alkyl-migration followed by a ketol- acid reduction of (S)-2-acetolactate (S2AL) to yield (R)-2,3- dihydroxy-isovalerate. In the isomerase reaction, S2AL is rearranged via a Mg-dependent methyl migration to produce 3- hydroxy-3-methyl-2-ketobutyrate (HMKB). In the reductase reaction, this 2-ketoacid undergoes a metal-…	ilvC	GO:0000166,GO:0000287,GO:0003674,GO:0003824,GO:0004455,GO:0005488,GO:0005515,GO:0005575,GO:0005622,GO:0005623,GO:0005737,GO:0005829,GO:0006082,GO:0006520,GO:0006549,GO:0006573,GO:0006807,GO:0008150,GO:0008152,GO:0008652,GO:0009058,GO:0009081,GO:0009082,GO:0009097,GO:0009099,GO:0009987,GO:0016043,GO:0016053,GO:0016491,GO:0016614,GO:0016616,GO:0019752,GO:0022607,GO:0036094,GO:0042802,GO:0043167,GO:…	1.1.1.86	ko:K00053	ko00290,ko00770,ko01100,ko01110,ko01130,ko01210,ko01230,map00290,map00770,map01100,map01110,map01130,map01210,map01230	M00019,M00570	R03051,R04439,R04440,R05068,R05069,R05071	RC00726,RC00836,RC00837,RC01726	ko00000,ko00001,ko00002,ko01000	-	-	iEC042_1314.EC042_4152,iECABU_c1320.ECABU_c42560,iECED1_1282.ECED1_4460,iECO103_1326.ECO103_4390,iECO111_1330.ECO111_4600,iECO26_1355.ECO26_4812,iECP_1309.ECP_3967,iECSE_1348.ECSE_4057,iECUMN_1333.ECUMN_4300,iEcE24377_1341.EcE24377A_4285,iEcSMS35_1347.EcSMS35_4140,iJN746.PP_4678,iLF82_1304.LF82_1103	IlvC,IlvN	METABOLISM
MCAT0095_1	743974.MBO_04349	1.7e-24	98.6	2EHD3@1|root,33B4X@2|Bacteria,1NKXN@1224|Proteobacteria,1SIBK@1236|Gammaproteobacteria,3NRYR@468|Moraxellaceae	1236|Gammaproteobacteria	-	-	-	-	-	-	-	-	-	-	-	-	-	-	-	ND
MCAT0096_1	857571.EA1_07347	3.63e-44	143.0	COG1278@1|root,COG1278@2|Bacteria,1N6Q5@1224|Proteobacteria,1SCA7@1236|Gammaproteobacteria,3NPBG@468|Moraxellaceae	1236|Gammaproteobacteria	K	Cold shock protein domain	cspA	-	-	ko:K03704	-	-	-	-	ko00000,ko03000	-	-	-	CSD	INFORMATION STORAGE AND PROCESSING
MCAT0084_1	857571.EA1_07412	3.94e-131	372.0	COG0009@1|root,COG0009@2|Bacteria,1MVPM@1224|Proteobacteria,1RNU8@1236|Gammaproteobacteria,3NJAG@468|Moraxellaceae	1236|Gammaproteobacteria	J	Belongs to the SUA5 family	yciO	GO:0005575,GO:0005622,GO:0005623,GO:0005737,GO:0005829,GO:0044424,GO:0044444,GO:0044464	-	-	-	-	-	-	-	-	-	-	Sua5_yciO_yrdC	INFORMATION STORAGE AND PROCESSING
MCAT0098_1	857571.EA1_07337	8.82e-126	359.0	COG3030@1|root,COG3030@2|Bacteria,1N2HX@1224|Proteobacteria,1SBEE@1236|Gammaproteobacteria,3NKSY@468|Moraxellaceae	1236|Gammaproteobacteria	S	FxsA cytoplasmic membrane protein	-	-	-	ko:K07113	-	-	-	-	ko00000	-	-	-	FxsA	POORLY CHARACTERIZED
MCAT0099_1	857571.EA1_07332	0.0	896.0	COG0534@1|root,COG0534@2|Bacteria,1MUAM@1224|Proteobacteria,1RP5M@1236|Gammaproteobacteria,3NK44@468|Moraxellaceae	1236|Gammaproteobacteria	V	MatE	norM	GO:0003674,GO:0005215,GO:0006810,GO:0006855,GO:0008150,GO:0015238,GO:0015893,GO:0022857,GO:0042221,GO:0042493,GO:0042891,GO:0042895,GO:0046677,GO:0050896,GO:0051179,GO:0051234,GO:0055085	-	ko:K03327	-	-	-	-	ko00000,ko02000	2.A.66.1	-	-	MatE	CELLULAR PROCESSES AND SIGNALING
MCAT0100_1	857571.EA1_07327	3.76e-267	733.0	COG0772@1|root,COG0772@2|Bacteria,1MVDB@1224|Proteobacteria,1RMIV@1236|Gammaproteobacteria,3NIQ8@468|Moraxellaceae	1236|Gammaproteobacteria	D	Peptidoglycan polymerase that is essential for cell division	ftsW	GO:0003674,GO:0005215,GO:0005575,GO:0005623,GO:0005886,GO:0005887,GO:0006810,GO:0008150,GO:0008360,GO:0009987,GO:0015647,GO:0015648,GO:0015835,GO:0015836,GO:0016020,GO:0016021,GO:0022603,GO:0022604,GO:0022857,GO:0022884,GO:0031224,GO:0031226,GO:0032153,GO:0044425,GO:0044459,GO:0044464,GO:0050789,GO:0050793,GO:0050794,GO:0051128,GO:0051179,GO:0051234,GO:0051301,GO:0055085,GO:0065007,GO:0065008,GO:…	-	ko:K03588	ko04112,map04112	-	-	-	ko00000,ko00001,ko02000,ko03036	2.A.103.1	-	-	FTSW_RODA_SPOVE	CELLULAR PROCESSES AND SIGNALING
MCAT0101_1	857571.EA1_07322	0.0	904.0	COG0771@1|root,COG0771@2|Bacteria,1MVYD@1224|Proteobacteria,1RP25@1236|Gammaproteobacteria,3NKJJ@468|Moraxellaceae	1236|Gammaproteobacteria	M	Cell wall formation. Catalyzes the addition of glutamate to the nucleotide precursor UDP-N-acetylmuramoyl-L-alanine (UMA)	murD	GO:0000270,GO:0003674,GO:0003824,GO:0005488,GO:0005515,GO:0005575,GO:0005622,GO:0005623,GO:0005737,GO:0006022,GO:0006023,GO:0006024,GO:0006807,GO:0008150,GO:0008152,GO:0008764,GO:0009058,GO:0009059,GO:0009252,GO:0009273,GO:0009987,GO:0016874,GO:0016879,GO:0016881,GO:0030203,GO:0034645,GO:0042546,GO:0042802,GO:0043170,GO:0044036,GO:0044038,GO:0044085,GO:0044237,GO:0044249,GO:0044260,GO:0044424,GO:…	6.3.2.9	ko:K01925	ko00471,ko00550,ko01100,map00471,map00550,map01100	-	R02783	RC00064,RC00141	ko00000,ko00001,ko01000,ko01011	-	-	iAPECO1_1312.APECO1_1898,iECNA114_1301.ECNA114_0081,iECOK1_1307.ECOK1_0089,iECP_1309.ECP_0090,iECS88_1305.ECS88_0091,iECSF_1327.ECSF_0098,iLF82_1304.LF82_1418,iNRG857_1313.NRG857_00450,iUMN146_1321.UM146_23225,iUTI89_1310.UTI89_C0097	Mur_ligase_C,Mur_ligase_M	CELLULAR PROCESSES AND SIGNALING
MCAT0102_1	857571.EA1_07317	9.29e-73	218.0	COG0347@1|root,COG0347@2|Bacteria,1RGWK@1224|Proteobacteria,1S67I@1236|Gammaproteobacteria,3NNHG@468|Moraxellaceae	1236|Gammaproteobacteria	K	Belongs to the P(II) protein family	glnK	-	-	ko:K04752	-	-	-	-	ko00000	-	-	-	P-II	INFORMATION STORAGE AND PROCESSING
MCAT0103_1	857571.EA1_07312	1.01e-78	234.0	COG4731@1|root,COG4731@2|Bacteria	2|Bacteria	S	Uncharacterized protein conserved in bacteria (DUF2147)	-	-	-	-	-	-	-	-	-	-	-	-	DUF2147	POORLY CHARACTERIZED
MCAT0104_1	857571.EA1_07307	5.05e-54	169.0	2EI3H@1|root,33BUY@2|Bacteria,1NHGK@1224|Proteobacteria,1SGDF@1236|Gammaproteobacteria,3NPCN@468|Moraxellaceae	1236|Gammaproteobacteria	-	-	-	-	-	-	-	-	-	-	-	-	-	-	-	ND
MCAT0105_1	857571.EA1_07302	2.01e-234	646.0	COG1864@1|root,COG1864@2|Bacteria,1RADP@1224|Proteobacteria,1S4WT@1236|Gammaproteobacteria,3NKFZ@468|Moraxellaceae	1236|Gammaproteobacteria	F	DNA RNA non-specific endonuclease	-	-	-	ko:K01173	ko04210,map04210	-	-	-	ko00000,ko00001,ko03029	-	-	-	Endonuclease_NS	METABOLISM
MCAT0150_1	857571.EA1_07042	0.0	1521.0	COG0557@1|root,COG0557@2|Bacteria,1MUS6@1224|Proteobacteria,1RMQE@1236|Gammaproteobacteria,3NJ9W@468|Moraxellaceae	1236|Gammaproteobacteria	J	3'-5' exoribonuclease that releases 5'-nucleoside monophosphates and is involved in maturation of structured RNAs	rnr	GO:0000175,GO:0003674,GO:0003724,GO:0003824,GO:0004386,GO:0004518,GO:0004527,GO:0004532,GO:0004540,GO:0005575,GO:0005622,GO:0005623,GO:0005737,GO:0005829,GO:0006139,GO:0006396,GO:0006401,GO:0006402,GO:0006725,GO:0006807,GO:0006950,GO:0008150,GO:0008152,GO:0008408,GO:0008997,GO:0009056,GO:0009057,GO:0009266,GO:0009409,GO:0009628,GO:0009892,GO:0009987,GO:0010467,GO:0010468,GO:0010605,GO:0010629,GO:…	-	ko:K12573	ko03018,map03018	-	-	-	ko00000,ko00001,ko01000,ko03016,ko03019	-	-	-	HTH_12,OB_RNB,RNB,S1	INFORMATION STORAGE AND PROCESSING
MCAT0425_1	857571.EA1_05242	4.85e-314	855.0	COG0654@1|root,COG0654@2|Bacteria,1MU6I@1224|Proteobacteria,1RND5@1236|Gammaproteobacteria,3NIR6@468|Moraxellaceae	1236|Gammaproteobacteria	CH	Squalene epoxidase	ubiF	-	-	ko:K03184,ko:K18800	ko00130,ko01100,ko01110,map00130,map01100,map01110	M00117	R04987,R06146,R08768,R08775	RC00046,RC01254	ko00000,ko00001,ko00002,ko01000	-	-	-	FAD_binding_3	METABOLISM
MCAT0109_1	857571.EA1_07277	0.0	1857.0	COG0553@1|root,COG0553@2|Bacteria,1MX6H@1224|Proteobacteria,1RNRZ@1236|Gammaproteobacteria,3NJTY@468|Moraxellaceae	1236|Gammaproteobacteria	K	Transcription regulator that activates transcription by stimulating RNA polymerase (RNAP) recycling in case of stress conditions such as supercoiled DNA or high salt concentrations. Probably acts by releasing the RNAP, when it is trapped or immobilized on tightly supercoiled DNA. Does not activate transcription on linear DNA. Probably not involved in DNA repair	rapA	GO:0000166,GO:0001000,GO:0003674,GO:0003676,GO:0003824,GO:0004386,GO:0005488,GO:0005515,GO:0005524,GO:0005575,GO:0005622,GO:0005623,GO:0005737,GO:0006139,GO:0006351,GO:0006355,GO:0006725,GO:0006807,GO:0008144,GO:0008150,GO:0008152,GO:0009058,GO:0009059,GO:0009889,GO:0009891,GO:0009893,GO:0009987,GO:0010467,GO:0010468,GO:0010556,GO:0010557,GO:0010604,GO:0010628,GO:0016070,GO:0016462,GO:0016787,GO:…	-	ko:K03580	-	-	-	-	ko00000,ko01000,ko03021	-	-	-	Helicase_C,RapA_C,SNF2_N	INFORMATION STORAGE AND PROCESSING
MCAT0110_1	857571.EA1_07272	0.0	972.0	COG0606@1|root,COG0606@2|Bacteria,1MU4R@1224|Proteobacteria,1RMB9@1236|Gammaproteobacteria,3NIII@468|Moraxellaceae	1236|Gammaproteobacteria	O	Magnesium chelatase, subunit ChlI	comM	GO:0003674,GO:0003824,GO:0004176,GO:0006508,GO:0006807,GO:0008150,GO:0008152,GO:0008233,GO:0016462,GO:0016787,GO:0016817,GO:0016818,GO:0016887,GO:0017111,GO:0019538,GO:0042623,GO:0043170,GO:0044238,GO:0070011,GO:0071704,GO:0140096,GO:1901564	-	ko:K07391	-	-	-	-	ko00000	-	-	-	ChlI,Mg_chelatase,Mg_chelatase_C	CELLULAR PROCESSES AND SIGNALING
MCAT0111_1	857571.EA1_07267	0.0	1404.0	COG0446@1|root,COG1902@1|root,COG0446@2|Bacteria,COG1902@2|Bacteria,1MVE0@1224|Proteobacteria,1RNM8@1236|Gammaproteobacteria,3NIEV@468|Moraxellaceae	1236|Gammaproteobacteria	C	2,4-dienoyl-coA reductase	fadH	-	1.3.1.34	ko:K00219	-	-	-	-	ko00000,ko01000	-	-	-	Oxidored_FMN,Pyr_redox_2	METABOLISM
MCAT0112_1	857571.EA1_07262	7.67e-76	226.0	COG3453@1|root,COG3453@2|Bacteria,1N9AF@1224|Proteobacteria,1S9ZZ@1236|Gammaproteobacteria,3NNIA@468|Moraxellaceae	1236|Gammaproteobacteria	S	Putative phosphatase (DUF442)	-	-	-	-	-	-	-	-	-	-	-	-	DUF442	POORLY CHARACTERIZED
MCAT0113_1	857571.EA1_07257	2.62e-193	535.0	COG0024@1|root,COG0024@2|Bacteria,1MU99@1224|Proteobacteria,1RMHN@1236|Gammaproteobacteria,3NK8T@468|Moraxellaceae	1236|Gammaproteobacteria	E	Methionine aminopeptidase	map	-	3.4.11.18	ko:K01265	-	-	-	-	ko00000,ko01000,ko01002	-	-	-	Peptidase_M24	METABOLISM
MCAT0114_1	857571.EA1_07252	0.0	1809.0	COG2844@1|root,COG2844@2|Bacteria,1MV54@1224|Proteobacteria,1RN5T@1236|Gammaproteobacteria,3NM3J@468|Moraxellaceae	1236|Gammaproteobacteria	O	Modifies, by uridylylation and deuridylylation, the PII regulatory proteins (GlnB and homologs), in response to the nitrogen status of the cell that GlnD senses through the glutamine level. Under low glutamine levels, catalyzes the conversion of the PII proteins and UTP to PII-UMP and PPi, while under higher glutamine levels, GlnD hydrolyzes PII-UMP to PII and UMP (deuridylylation). Thus, control…	glnD	GO:0003674,GO:0003824,GO:0006082,GO:0006464,GO:0006520,GO:0006541,GO:0006542,GO:0006807,GO:0008150,GO:0008152,GO:0008652,GO:0008773,GO:0009058,GO:0009064,GO:0009084,GO:0009987,GO:0016053,GO:0016740,GO:0016772,GO:0016779,GO:0019538,GO:0019752,GO:0036211,GO:0043170,GO:0043412,GO:0043436,GO:0044237,GO:0044238,GO:0044249,GO:0044260,GO:0044267,GO:0044281,GO:0044283,GO:0046394,GO:0070569,GO:0071704,GO:…	2.7.7.59	ko:K00990	ko02020,map02020	-	-	-	ko00000,ko00001,ko01000	-	-	-	ACT,GlnD_UR_UTase,HD,NTP_transf_2	CELLULAR PROCESSES AND SIGNALING
MCAT0115_1	857571.EA1_07247	1.5e-88	271.0	COG5263@1|root,COG5263@2|Bacteria,1R6M1@1224|Proteobacteria,1S16R@1236|Gammaproteobacteria	1236|Gammaproteobacteria	S	WG containing repeat	-	-	-	-	-	-	-	-	-	-	-	-	WG_beta_rep	POORLY CHARACTERIZED
MCAT0116_1	857571.EA1_07237	0.0	977.0	COG1295@1|root,COG1295@2|Bacteria,1QICW@1224|Proteobacteria,1RMKI@1236|Gammaproteobacteria,3NIPH@468|Moraxellaceae	1236|Gammaproteobacteria	S	UPF0761 membrane protein	rbn	GO:0005575,GO:0005623,GO:0005886,GO:0016020,GO:0044464,GO:0071944	-	ko:K07058	-	-	-	-	ko00000	-	-	-	Virul_fac_BrkB	POORLY CHARACTERIZED
MCAT0117_1	857571.EA1_07232	1.12e-141	400.0	COG0655@1|root,COG0655@2|Bacteria,1MW7N@1224|Proteobacteria,1S23B@1236|Gammaproteobacteria,3NISH@468|Moraxellaceae	1236|Gammaproteobacteria	S	Belongs to the WrbA family	wrbA	-	1.6.5.2	ko:K03809	ko00130,ko01110,map00130,map01110	-	R02964,R03643,R03816	RC00819	ko00000,ko00001,ko01000	-	-	-	FMN_red	POORLY CHARACTERIZED
MCAT0118_1	857571.EA1_07227	2.67e-89	263.0	2FK0N@1|root,34BNX@2|Bacteria,1NYWU@1224|Proteobacteria,1SQ4S@1236|Gammaproteobacteria,3NRN7@468|Moraxellaceae	1236|Gammaproteobacteria	-	-	-	-	-	-	-	-	-	-	-	-	-	-	-	ND
MCAT0120_1	857571.EA1_07212	0.0	994.0	COG0459@1|root,COG0459@2|Bacteria,1MURR@1224|Proteobacteria,1RMTB@1236|Gammaproteobacteria,3NIS9@468|Moraxellaceae	1236|Gammaproteobacteria	O	Prevents misfolding and promotes the refolding and proper assembly of unfolded polypeptides generated under stress conditions	groL	GO:0000166,GO:0000287,GO:0003674,GO:0003824,GO:0005488,GO:0005515,GO:0005524,GO:0005575,GO:0005622,GO:0005623,GO:0005737,GO:0005829,GO:0006457,GO:0006458,GO:0006950,GO:0008144,GO:0008150,GO:0009266,GO:0009314,GO:0009405,GO:0009408,GO:0009628,GO:0009987,GO:0016032,GO:0016462,GO:0016465,GO:0016787,GO:0016817,GO:0016818,GO:0016887,GO:0017076,GO:0017111,GO:0019058,GO:0019068,GO:0030554,GO:0032553,GO:…	-	ko:K04077	ko03018,ko04212,ko04940,ko05134,ko05152,map03018,map04212,map04940,map05134,map05152	-	-	-	ko00000,ko00001,ko03019,ko03029,ko03110,ko04147	-	-	-	Cpn60_TCP1	CELLULAR PROCESSES AND SIGNALING
MCAT0121_1	857571.EA1_07207	7.96e-219	602.0	COG0682@1|root,COG0682@2|Bacteria,1MVE3@1224|Proteobacteria,1RMVK@1236|Gammaproteobacteria,3NJV6@468|Moraxellaceae	1236|Gammaproteobacteria	M	Transfers the N-acyl diglyceride group on what will become the N-terminal cysteine of membrane lipoproteins	lgt	GO:0003674,GO:0003824,GO:0005575,GO:0005623,GO:0005886,GO:0005887,GO:0006464,GO:0006807,GO:0008150,GO:0008152,GO:0008961,GO:0009058,GO:0009059,GO:0009898,GO:0009987,GO:0016020,GO:0016021,GO:0016740,GO:0016757,GO:0019538,GO:0031224,GO:0031226,GO:0034645,GO:0036211,GO:0042157,GO:0042158,GO:0043170,GO:0043412,GO:0044237,GO:0044238,GO:0044249,GO:0044260,GO:0044267,GO:0044425,GO:0044459,GO:0044464,GO:…	-	ko:K13292	-	-	-	-	ko00000,ko01000	-	-	-	LGT	CELLULAR PROCESSES AND SIGNALING
MCAT0122_1	857571.EA1_07202	3.92e-213	587.0	COG0207@1|root,COG0207@2|Bacteria,1MUBD@1224|Proteobacteria,1RPYV@1236|Gammaproteobacteria,3NKAC@468|Moraxellaceae	1236|Gammaproteobacteria	F	Catalyzes the reductive methylation of 2'-deoxyuridine- 5'-monophosphate (dUMP) to 2'-deoxythymidine-5'-monophosphate (dTMP) while utilizing 5,10-methylenetetrahydrofolate (mTHF) as the methyl donor and reductant in the reaction, yielding dihydrofolate (DHF) as a by-product. This enzymatic reaction provides an intracellular de novo source of dTMP, an essential precursor for DNA biosynthesis	thyA	GO:0000287,GO:0003674,GO:0003824,GO:0004799,GO:0005488,GO:0005575,GO:0005622,GO:0005623,GO:0005737,GO:0005829,GO:0006139,GO:0006220,GO:0006221,GO:0006231,GO:0006725,GO:0006753,GO:0006793,GO:0006796,GO:0006807,GO:0008150,GO:0008152,GO:0008168,GO:0009058,GO:0009117,GO:0009123,GO:0009124,GO:0009129,GO:0009130,GO:0009157,GO:0009162,GO:0009165,GO:0009176,GO:0009177,GO:0009219,GO:0009221,GO:0009262,GO:…	2.1.1.45	ko:K00560	ko00240,ko00670,ko01100,ko01523,map00240,map00670,map01100,map01523	M00053	R02101	RC00219,RC00332	ko00000,ko00001,ko00002,ko01000	-	-	iAF1260.b2827,iAPECO1_1312.APECO1_3678,iBWG_1329.BWG_2562,iE2348C_1286.E2348C_3096,iEC042_1314.EC042_3024,iEC55989_1330.EC55989_3103,iECABU_c1320.ECABU_c31240,iECDH10B_1368.ECDH10B_2997,iECDH1ME8569_1439.ECDH1ME8569_2734,iECED1_1282.ECED1_3283,iECH74115_1262.ECH74115_4093,iECIAI1_1343.ECIAI1_2935,iECIAI39_1322.ECIAI39_3246,iECNA114_1301.ECNA114_2885,iECO103_1326.ECO103_3386,iECO111_1330.ECO111_35…	Thymidylat_synt	METABOLISM
MCAT0123_1	857571.EA1_07197	1.78e-121	346.0	COG0262@1|root,COG0262@2|Bacteria,1RH0P@1224|Proteobacteria,1S5VH@1236|Gammaproteobacteria,3NJ26@468|Moraxellaceae	1236|Gammaproteobacteria	H	Key enzyme in folate metabolism. Catalyzes an essential reaction for de novo glycine and purine synthesis, and for DNA precursor synthesis	folA	GO:0000166,GO:0003674,GO:0003824,GO:0004146,GO:0005488,GO:0005542,GO:0005575,GO:0005622,GO:0005623,GO:0005737,GO:0005829,GO:0008144,GO:0008150,GO:0008152,GO:0016491,GO:0016645,GO:0016646,GO:0019842,GO:0031406,GO:0033218,GO:0036094,GO:0042221,GO:0042493,GO:0043167,GO:0043168,GO:0043177,GO:0044424,GO:0044444,GO:0044464,GO:0048037,GO:0050661,GO:0050662,GO:0050896,GO:0051870,GO:0051871,GO:0055114,GO:…	1.5.1.3	ko:K00287,ko:K18590	ko00670,ko00790,ko01100,ko01523,map00670,map00790,map01100,map01523	M00126,M00840	R00936,R00937,R00939,R00940,R02235,R02236,R11765	RC00109,RC00110,RC00158	br01600,ko00000,ko00001,ko00002,ko01000,ko01504	-	-	iECBD_1354.ECBD_3567,iECDH1ME8569_1439.ECDH1ME8569_0047,iECNA114_1301.ECNA114_0036,iEcDH1_1363.EcDH1_3551,iEcSMS35_1347.EcSMS35_0050,iG2583_1286.G2583_0050,iJN746.PP_5132,iNRG857_1313.NRG857_00250,iUMN146_1321.UM146_23020	DHFR_1	METABOLISM
MCAT0124_1	857571.EA1_07192	3.94e-249	684.0	COG1477@1|root,COG1477@2|Bacteria,1MW6K@1224|Proteobacteria,1RNMZ@1236|Gammaproteobacteria,3NPRI@468|Moraxellaceae	1236|Gammaproteobacteria	H	Flavin transferase that catalyzes the transfer of the FMN moiety of FAD and its covalent binding to the hydroxyl group of a threonine residue in a target flavoprotein	apbE	-	2.7.1.180	ko:K03734	-	-	-	-	ko00000,ko01000	-	-	-	ApbE	METABOLISM
MCAT0318_1	857571.EA1_05938	2.55e-140	396.0	COG0526@1|root,COG0526@2|Bacteria,1RI3N@1224|Proteobacteria,1S5YV@1236|Gammaproteobacteria,3NNXU@468|Moraxellaceae	1236|Gammaproteobacteria	CO	Redoxin	dsbE	-	-	ko:K02199	-	-	-	-	ko00000,ko03110	-	-	-	Redoxin	METABOLISM/CELLULAR PROCESSES AND SIGNALING
MCAT0127_1	857571.EA1_07177	8.85e-242	664.0	COG4973@1|root,COG4973@2|Bacteria,1MUJJ@1224|Proteobacteria,1RMJG@1236|Gammaproteobacteria,3NIT9@468|Moraxellaceae	1236|Gammaproteobacteria	D	Belongs to the 'phage' integrase family. XerC subfamily	xerC	GO:0000150,GO:0003674,GO:0003676,GO:0003677,GO:0003824,GO:0005488,GO:0005575,GO:0005622,GO:0005623,GO:0005737,GO:0006139,GO:0006259,GO:0006276,GO:0006310,GO:0006725,GO:0006807,GO:0008150,GO:0008152,GO:0008907,GO:0009009,GO:0009037,GO:0009987,GO:0015074,GO:0032991,GO:0034641,GO:0042150,GO:0043170,GO:0044237,GO:0044238,GO:0044260,GO:0044424,GO:0044464,GO:0046483,GO:0048476,GO:0071139,GO:0071704,GO:…	-	ko:K03733	-	-	-	-	ko00000,ko03036	-	-	-	Phage_int_SAM_1,Phage_integrase	CELLULAR PROCESSES AND SIGNALING
MCAT0128_1	857571.EA1_07172	3.94e-218	601.0	COG0253@1|root,COG0253@2|Bacteria,1MWDH@1224|Proteobacteria,1RMGV@1236|Gammaproteobacteria,3NIIS@468|Moraxellaceae	1236|Gammaproteobacteria	E	Catalyzes the stereoinversion of LL-2,6- diaminoheptanedioate (L,L-DAP) to meso-diaminoheptanedioate (meso- DAP), a precursor of L-lysine and an essential component of the bacterial peptidoglycan	dapF	-	5.1.1.7	ko:K01778	ko00300,ko01100,ko01110,ko01120,ko01130,ko01230,map00300,map01100,map01110,map01120,map01130,map01230	M00016,M00525,M00527	R02735	RC00302	ko00000,ko00001,ko00002,ko01000	-	-	-	DAP_epimerase	METABOLISM
MCAT0129_1	857571.EA1_07167	3.99e-314	855.0	COG0019@1|root,COG0019@2|Bacteria,1MUA6@1224|Proteobacteria,1RMI2@1236|Gammaproteobacteria,3NJND@468|Moraxellaceae	1236|Gammaproteobacteria	E	Specifically catalyzes the decarboxylation of meso- diaminopimelate (meso-DAP) to L-lysine	lysA	GO:0003674,GO:0003824,GO:0006082,GO:0006520,GO:0006553,GO:0006807,GO:0008150,GO:0008152,GO:0008652,GO:0008836,GO:0009058,GO:0009066,GO:0009067,GO:0009085,GO:0009089,GO:0009987,GO:0016053,GO:0016829,GO:0016830,GO:0016831,GO:0019752,GO:0043436,GO:0043648,GO:0044237,GO:0044238,GO:0044249,GO:0044281,GO:0044283,GO:0046394,GO:0046451,GO:0071704,GO:1901564,GO:1901566,GO:1901576,GO:1901605,GO:1901607	4.1.1.20	ko:K01586	ko00300,ko01100,ko01110,ko01120,ko01130,ko01230,map00300,map01100,map01110,map01120,map01130,map01230	M00016,M00525,M00526,M00527	R00451	RC00299	ko00000,ko00001,ko00002,ko01000	-	-	-	Orn_Arg_deC_N,Orn_DAP_Arg_deC	METABOLISM
MCAT0130_1	857571.EA1_07157	1.35e-282	772.0	COG0282@1|root,COG0282@2|Bacteria,1MW61@1224|Proteobacteria,1RMKB@1236|Gammaproteobacteria,3NJ9F@468|Moraxellaceae	1236|Gammaproteobacteria	H	Catalyzes the formation of acetyl phosphate from acetate and ATP. Can also catalyze the reverse reaction	ackA	GO:0003674,GO:0003824,GO:0005488,GO:0005575,GO:0005622,GO:0005623,GO:0005737,GO:0005829,GO:0006082,GO:0006083,GO:0006091,GO:0006113,GO:0006520,GO:0006566,GO:0006567,GO:0006629,GO:0006631,GO:0006633,GO:0006793,GO:0006796,GO:0006807,GO:0008150,GO:0008152,GO:0008270,GO:0008610,GO:0008776,GO:0008980,GO:0009056,GO:0009058,GO:0009063,GO:0009066,GO:0009068,GO:0009987,GO:0015980,GO:0016053,GO:0016054,GO:…	2.7.2.1,2.7.2.15	ko:K00925,ko:K00932	ko00430,ko00620,ko00640,ko00680,ko00720,ko01100,ko01120,ko01200,map00430,map00620,map00640,map00680,map00720,map01100,map01120,map01200	M00357,M00579	R00315,R01353	RC00002,RC00043	ko00000,ko00001,ko00002,ko01000	-	-	iAPECO1_1312.APECO1_3309,iECS88_1305.ECS88_3508,iEcSMS35_1347.EcSMS35_3411,iLF82_1304.LF82_2233,iSDY_1059.SDY_2492,iUTI89_1310.UTI89_C3550,iYL1228.KPN_02687	Acetate_kinase	METABOLISM
MCAT0131_1	857571.EA1_07152	0.0	930.0	COG0280@1|root,COG0857@1|root,COG0280@2|Bacteria,COG0857@2|Bacteria,1QTS5@1224|Proteobacteria,1RMJS@1236|Gammaproteobacteria,3NJD4@468|Moraxellaceae	1236|Gammaproteobacteria	C	belongs to the CobB CobQ family	pta	GO:0003674,GO:0003824,GO:0005488,GO:0005575,GO:0005622,GO:0005623,GO:0005737,GO:0005829,GO:0006082,GO:0006083,GO:0006084,GO:0006085,GO:0006091,GO:0006113,GO:0006139,GO:0006163,GO:0006164,GO:0006520,GO:0006566,GO:0006567,GO:0006629,GO:0006631,GO:0006637,GO:0006725,GO:0006732,GO:0006753,GO:0006790,GO:0006793,GO:0006796,GO:0006807,GO:0008150,GO:0008152,GO:0008270,GO:0008959,GO:0009056,GO:0009058,GO:…	2.3.1.8	ko:K13788	ko00430,ko00620,ko00640,ko00680,ko00720,ko01100,ko01120,ko01200,map00430,map00620,map00640,map00680,map00720,map01100,map01120,map01200	M00357,M00579	R00230,R00921	RC00004,RC02746,RC02816	ko00000,ko00001,ko00002,ko01000	-	-	iG2583_1286.G2583_2834,iYL1228.KPN_02688	AAA_26,DRTGG,PTA_PTB	METABOLISM
MCAT0132_1	857571.EA1_07142	4.33e-185	514.0	COG3022@1|root,COG3022@2|Bacteria,1MUAF@1224|Proteobacteria,1RMTD@1236|Gammaproteobacteria,3NITR@468|Moraxellaceae	1236|Gammaproteobacteria	S	Belongs to the UPF0246 family	yaaA	GO:0005575,GO:0005622,GO:0005623,GO:0005737,GO:0005829,GO:0006950,GO:0006979,GO:0008150,GO:0033194,GO:0042221,GO:0044424,GO:0044444,GO:0044464,GO:0050896,GO:1901700	-	ko:K09861	-	-	-	-	ko00000	-	-	-	H2O2_YaaD	POORLY CHARACTERIZED
MCAT0133_1	857571.EA1_07132	1.85e-140	397.0	COG0705@1|root,COG0705@2|Bacteria,1RB4A@1224|Proteobacteria,1S2UY@1236|Gammaproteobacteria,3NKSF@468|Moraxellaceae	1236|Gammaproteobacteria	S	Rhomboid family	-	-	-	-	-	-	-	-	-	-	-	-	Rhomboid	POORLY CHARACTERIZED
MCAT0134_1	857571.EA1_07127	0.0	1010.0	COG2885@1|root,COG2885@2|Bacteria,1RDHY@1224|Proteobacteria,1S4P2@1236|Gammaproteobacteria,3NINX@468|Moraxellaceae	1236|Gammaproteobacteria	M	Belongs to the ompA family	-	-	-	-	-	-	-	-	-	-	-	-	OmpA	CELLULAR PROCESSES AND SIGNALING
MCAT0135_1	857571.EA1_07122	3.69e-178	496.0	COG1187@1|root,COG1187@2|Bacteria,1R9VV@1224|Proteobacteria,1S1ZX@1236|Gammaproteobacteria,3NJCJ@468|Moraxellaceae	1236|Gammaproteobacteria	G	Belongs to the pseudouridine synthase RsuA family	rluE	GO:0000154,GO:0000455,GO:0001522,GO:0003674,GO:0003824,GO:0005575,GO:0005622,GO:0005623,GO:0005737,GO:0005829,GO:0006139,GO:0006364,GO:0006396,GO:0006725,GO:0006807,GO:0008150,GO:0008152,GO:0009451,GO:0009982,GO:0009987,GO:0010467,GO:0016070,GO:0016072,GO:0016853,GO:0016866,GO:0022613,GO:0031118,GO:0034470,GO:0034641,GO:0034660,GO:0042254,GO:0043170,GO:0043412,GO:0044085,GO:0044237,GO:0044238,GO:…	5.4.99.20	ko:K06181	-	-	-	-	ko00000,ko01000,ko03009	-	-	-	PseudoU_synth_2	METABOLISM
MCAT0136_1	857571.EA1_07117	0.0	1208.0	COG3975@1|root,COG3975@2|Bacteria,1MUHZ@1224|Proteobacteria,1RR50@1236|Gammaproteobacteria,3NJ5T@468|Moraxellaceae	1236|Gammaproteobacteria	S	M61 glycyl aminopeptidase	-	-	-	-	-	-	-	-	-	-	-	-	PDZ_2,Peptidase_M61	POORLY CHARACTERIZED
MCAT0137_1	857571.EA1_07107	1.81e-112	323.0	COG1047@1|root,COG1047@2|Bacteria,1RD35@1224|Proteobacteria,1S3QR@1236|Gammaproteobacteria,3NKT2@468|Moraxellaceae	1236|Gammaproteobacteria	G	Peptidyl-prolyl cis-trans	slyD	GO:0000413,GO:0003674,GO:0003755,GO:0003824,GO:0005488,GO:0005507,GO:0005515,GO:0005575,GO:0005622,GO:0005623,GO:0005737,GO:0005829,GO:0006457,GO:0006464,GO:0006807,GO:0006950,GO:0008150,GO:0008152,GO:0008270,GO:0009266,GO:0009408,GO:0009628,GO:0009987,GO:0010467,GO:0016151,GO:0016853,GO:0016859,GO:0018193,GO:0018208,GO:0019538,GO:0022417,GO:0031647,GO:0035821,GO:0036211,GO:0042026,GO:0043167,GO:…	5.2.1.8	ko:K03775	-	-	-	-	ko00000,ko01000,ko03110	-	-	-	FKBP_C	METABOLISM
MCAT0138_1	857571.EA1_07102	6.7e-239	656.0	28H5S@1|root,2Z7IA@2|Bacteria,1MX3X@1224|Proteobacteria,1RPVF@1236|Gammaproteobacteria,3NJEY@468|Moraxellaceae	1236|Gammaproteobacteria	S	Domain of unknown function (DUF1852)	-	-	-	-	-	-	-	-	-	-	-	-	DUF1852	POORLY CHARACTERIZED
MCAT0139_1	857571.EA1_07097	3.25e-251	689.0	COG0620@1|root,COG0620@2|Bacteria,1MUI9@1224|Proteobacteria,1RMBA@1236|Gammaproteobacteria,3NITP@468|Moraxellaceae	1236|Gammaproteobacteria	E	Cobalamin-independent synthase, Catalytic domain	metE	-	2.1.1.14	ko:K00549	ko00270,ko00450,ko01100,ko01110,ko01230,map00270,map00450,map01100,map01110,map01230	M00017	R04405,R09365	RC00035,RC00113,RC01241	ko00000,ko00001,ko00002,ko01000	-	-	iJN746.PP_2698	Meth_synt_2	METABOLISM
MCAT0140_1	857571.EA1_07092	2.41e-122	349.0	COG1853@1|root,COG1853@2|Bacteria,1RBW2@1224|Proteobacteria,1S50B@1236|Gammaproteobacteria,3NITH@468|Moraxellaceae	1236|Gammaproteobacteria	S	Flavin reductase like domain	-	-	-	ko:K09024	ko00240,ko01100,map00240,map01100	-	R09936	RC02732	ko00000,ko00001,ko01000	-	-	-	Flavin_Reduct	POORLY CHARACTERIZED
MCAT0141_1	857571.EA1_07087	0.0	1017.0	COG2978@1|root,COG2978@2|Bacteria,1MUJ1@1224|Proteobacteria,1RMAI@1236|Gammaproteobacteria,3NQQ2@468|Moraxellaceae	1236|Gammaproteobacteria	H	AbgT putative transporter family	ydaH	-	-	ko:K12942	-	-	-	-	ko00000	-	-	-	ABG_transport	METABOLISM
MCAT0142_1	857571.EA1_07082	0.0	1060.0	COG0753@1|root,COG0753@2|Bacteria,1MUXZ@1224|Proteobacteria,1RNE7@1236|Gammaproteobacteria,3NJBI@468|Moraxellaceae	1236|Gammaproteobacteria	C	serves to protect cells from the toxic effects of hydrogen peroxide	katA	GO:0000302,GO:0003674,GO:0003824,GO:0004096,GO:0004601,GO:0005488,GO:0005575,GO:0005622,GO:0005623,GO:0005737,GO:0006950,GO:0006979,GO:0008150,GO:0008152,GO:0009056,GO:0009636,GO:0009987,GO:0010035,GO:0016209,GO:0016491,GO:0016684,GO:0016999,GO:0017001,GO:0017144,GO:0020037,GO:0042221,GO:0042493,GO:0042542,GO:0042597,GO:0042737,GO:0042743,GO:0042744,GO:0044237,GO:0044248,GO:0044424,GO:0044464,GO:…	1.11.1.6	ko:K03781	ko00380,ko00630,ko01110,ko01130,ko01200,ko04011,ko04016,ko04068,ko04146,ko04211,ko04212,ko04213,ko05014,map00380,map00630,map01110,map01130,map01200,map04011,map04016,map04068,map04146,map04211,map04212,map04213,map05014	M00532	R00009,R00602,R02670	RC00034,RC00767,RC02141,RC02755	ko00000,ko00001,ko00002,ko01000	-	-	-	Catalase,Catalase-rel	METABOLISM
MCAT0143_1	857571.EA1_07077	3.22e-310	843.0	COG2871@1|root,COG2871@2|Bacteria,1QTUV@1224|Proteobacteria,1RPG5@1236|Gammaproteobacteria,3NKFQ@468|Moraxellaceae	1236|Gammaproteobacteria	C	NQR complex catalyzes the reduction of ubiquinone-1 to ubiquinol by two successive reactions, coupled with the transport of Na( ) ions from the cytoplasm to the periplasm. The first step is catalyzed by NqrF, which accepts electrons from NADH and reduces ubiquinone-1 to ubisemiquinone by a one-electron transfer pathway	nqrF	GO:0000166,GO:0003674,GO:0003824,GO:0003954,GO:0004497,GO:0005488,GO:0005575,GO:0006725,GO:0006810,GO:0006811,GO:0006812,GO:0006814,GO:0008137,GO:0008150,GO:0008152,GO:0009056,GO:0009987,GO:0015672,GO:0016020,GO:0016491,GO:0016651,GO:0016655,GO:0016705,GO:0016709,GO:0018662,GO:0018958,GO:0018959,GO:0019336,GO:0019439,GO:0030001,GO:0030964,GO:0032991,GO:0036094,GO:0043167,GO:0043168,GO:0044237,GO:…	1.6.5.8	ko:K00351,ko:K16246	ko00361,ko00362,ko00623,ko01100,ko01120,ko01220,map00361,map00362,map00623,map01100,map01120,map01220	M00548	R03560,R03608,R10042,R10043	RC00046,RC00490	ko00000,ko00001,ko00002,ko01000	-	-	-	FAD_binding_6,Fer2,NAD_binding_1	METABOLISM
MCAT0144_1	857571.EA1_07072	1.45e-133	379.0	COG2209@1|root,COG2209@2|Bacteria,1R33S@1224|Proteobacteria,1RMWV@1236|Gammaproteobacteria,3NN2M@468|Moraxellaceae	1236|Gammaproteobacteria	C	NQR complex catalyzes the reduction of ubiquinone-1 to ubiquinol by two successive reactions, coupled with the transport of Na( ) ions from the cytoplasm to the periplasm. NqrA to NqrE are probably involved in the second step, the conversion of ubisemiquinone to ubiquinol	nqrE	GO:0003674,GO:0003824,GO:0003954,GO:0005575,GO:0006810,GO:0006811,GO:0006812,GO:0006814,GO:0008137,GO:0008150,GO:0008152,GO:0015672,GO:0016020,GO:0016491,GO:0016651,GO:0016655,GO:0030001,GO:0030964,GO:0032991,GO:0044425,GO:0050136,GO:0051179,GO:0051234,GO:0055114,GO:0098796,GO:1902494	1.6.5.8	ko:K00350	-	-	-	-	ko00000,ko01000	-	-	-	Rnf-Nqr	METABOLISM
MCAT0145_1	857571.EA1_07067	3.38e-147	416.0	COG1347@1|root,COG1347@2|Bacteria,1MUZR@1224|Proteobacteria,1RNFE@1236|Gammaproteobacteria,3NMPJ@468|Moraxellaceae	1236|Gammaproteobacteria	C	NQR complex catalyzes the reduction of ubiquinone-1 to ubiquinol by two successive reactions, coupled with the transport of Na( ) ions from the cytoplasm to the periplasm. NqrA to NqrE are probably involved in the second step, the conversion of ubisemiquinone to ubiquinol	nqrD	GO:0003674,GO:0003824,GO:0003954,GO:0005575,GO:0005623,GO:0005886,GO:0006091,GO:0006119,GO:0006120,GO:0006139,GO:0006163,GO:0006725,GO:0006753,GO:0006793,GO:0006796,GO:0006807,GO:0006810,GO:0006811,GO:0006812,GO:0006814,GO:0008137,GO:0008150,GO:0008152,GO:0009117,GO:0009123,GO:0009126,GO:0009141,GO:0009144,GO:0009150,GO:0009161,GO:0009167,GO:0009199,GO:0009205,GO:0009259,GO:0009987,GO:0015672,GO:…	1.6.5.8	ko:K00349	-	-	-	-	ko00000,ko01000	-	-	-	Rnf-Nqr	METABOLISM
MCAT0146_1	857571.EA1_07062	7.17e-190	527.0	COG2869@1|root,COG2869@2|Bacteria,1MVDI@1224|Proteobacteria,1RR85@1236|Gammaproteobacteria,3NR79@468|Moraxellaceae	1236|Gammaproteobacteria	C	NQR complex catalyzes the reduction of ubiquinone-1 to ubiquinol by two successive reactions, coupled with the transport of Na( ) ions from the cytoplasm to the periplasm. NqrA to NqrE are probably involved in the second step, the conversion of ubisemiquinone to ubiquinol	nqrC	-	1.6.5.8	ko:K00348	-	-	-	-	ko00000,ko01000	-	-	-	FMN_bind	METABOLISM
MCAT0147_1	857571.EA1_07057	1.59e-305	832.0	COG1805@1|root,COG1805@2|Bacteria,1QTUU@1224|Proteobacteria,1RMGH@1236|Gammaproteobacteria,3NMQK@468|Moraxellaceae	1236|Gammaproteobacteria	C	NQR complex catalyzes the reduction of ubiquinone-1 to ubiquinol by two successive reactions, coupled with the transport of Na( ) ions from the cytoplasm to the periplasm. NqrA to NqrE are probably involved in the second step, the conversion of ubisemiquinone to ubiquinol	nqrB	GO:0000166,GO:0003674,GO:0003824,GO:0003954,GO:0005488,GO:0005575,GO:0005623,GO:0005886,GO:0006810,GO:0006811,GO:0006812,GO:0006814,GO:0008137,GO:0008144,GO:0008150,GO:0008152,GO:0010181,GO:0015672,GO:0016020,GO:0016491,GO:0016651,GO:0016655,GO:0019842,GO:0030001,GO:0030964,GO:0032553,GO:0032991,GO:0036094,GO:0043167,GO:0043168,GO:0044425,GO:0044464,GO:0048037,GO:0050136,GO:0050662,GO:0051179,GO:…	1.6.5.8	ko:K00347	-	-	-	-	ko00000,ko01000	-	-	-	NQR2_RnfD_RnfE	METABOLISM
MCAT0148_1	857571.EA1_07052	0.0	890.0	COG1726@1|root,COG1726@2|Bacteria,1MU36@1224|Proteobacteria,1RPU1@1236|Gammaproteobacteria,3NMNK@468|Moraxellaceae	1236|Gammaproteobacteria	C	NQR complex catalyzes the reduction of ubiquinone-1 to ubiquinol by two successive reactions, coupled with the transport of Na( ) ions from the cytoplasm to the periplasm. NqrA to NqrE are probably involved in the second step, the conversion of ubisemiquinone to ubiquinol	nqrA	GO:0003674,GO:0003824,GO:0003954,GO:0005575,GO:0006810,GO:0006811,GO:0006812,GO:0006814,GO:0008137,GO:0008150,GO:0008152,GO:0015672,GO:0016020,GO:0016491,GO:0016651,GO:0016655,GO:0030001,GO:0030964,GO:0032991,GO:0044425,GO:0050136,GO:0051179,GO:0051234,GO:0055114,GO:0098796,GO:1902494	1.6.5.8	ko:K00346	-	-	-	-	ko00000,ko01000	-	-	-	NQRA,NQRA_SLBB	METABOLISM
MCAT0149_1	857571.EA1_07047	5.91e-171	477.0	COG0106@1|root,COG0106@2|Bacteria,1MW6S@1224|Proteobacteria,1RN3M@1236|Gammaproteobacteria,3NK1S@468|Moraxellaceae	1236|Gammaproteobacteria	E	1-(5-phosphoribosyl)-5- (5-phosphoribosylamino)methylideneamino imidazole-4-carboxamide isomerase	hisA	-	5.3.1.16,5.3.1.24	ko:K01814,ko:K01817	ko00340,ko00400,ko01100,ko01110,ko01130,ko01230,map00340,map00400,map01100,map01110,map01130,map01230	M00023,M00026	R03509,R04640	RC00945	ko00000,ko00001,ko00002,ko01000	-	-	-	His_biosynth	METABOLISM
MCAT0152_1	857571.EA1_07032	2.45e-91	268.0	COG0290@1|root,COG0290@2|Bacteria,1RDD2@1224|Proteobacteria,1S4E6@1236|Gammaproteobacteria,3NISA@468|Moraxellaceae	1236|Gammaproteobacteria	J	IF-3 binds to the 30S ribosomal subunit and shifts the equilibrum between 70S ribosomes and their 50S and 30S subunits in favor of the free subunits, thus enhancing the availability of 30S subunits on which protein synthesis initiation begins	infC	GO:0000049,GO:0001731,GO:0002181,GO:0002183,GO:0003674,GO:0003676,GO:0003723,GO:0003743,GO:0005488,GO:0005575,GO:0005622,GO:0005623,GO:0005737,GO:0005829,GO:0006412,GO:0006413,GO:0006417,GO:0006446,GO:0006518,GO:0006807,GO:0006950,GO:0006996,GO:0008135,GO:0008150,GO:0008152,GO:0009058,GO:0009059,GO:0009266,GO:0009409,GO:0009628,GO:0009889,GO:0009891,GO:0009893,GO:0009987,GO:0010467,GO:0010468,GO:…	-	ko:K02520	-	-	-	-	ko00000,ko03012,ko03029	-	-	-	IF3_C,IF3_N	INFORMATION STORAGE AND PROCESSING
MCAT0151_1	857571.EA1_07037	3.88e-114	328.0	COG0454@1|root,COG0456@2|Bacteria	2|Bacteria	K	acetyltransferase	rimI	GO:0003674,GO:0003824,GO:0004596,GO:0005575,GO:0005622,GO:0005623,GO:0005737,GO:0006464,GO:0006473,GO:0006474,GO:0006807,GO:0008080,GO:0008150,GO:0008152,GO:0008999,GO:0009987,GO:0010467,GO:0016407,GO:0016410,GO:0016740,GO:0016746,GO:0016747,GO:0017189,GO:0018193,GO:0018194,GO:0019538,GO:0031365,GO:0034212,GO:0036211,GO:0043170,GO:0043412,GO:0043543,GO:0044237,GO:0044238,GO:0044260,GO:0044267,GO:…	2.3.1.128,2.3.1.234	ko:K01409,ko:K03789,ko:K14742	-	-	R10648	RC00070,RC00416	ko00000,ko01000,ko03009,ko03016	-	-	-	Acetyltransf_1,Acetyltransf_10	INFORMATION STORAGE AND PROCESSING
MCAT0153_1	857571.EA1_07022	0.0	1288.0	COG0441@1|root,COG0441@2|Bacteria,1MUP2@1224|Proteobacteria,1RMYE@1236|Gammaproteobacteria,3NIJ5@468|Moraxellaceae	1236|Gammaproteobacteria	J	Catalyzes the attachment of threonine to tRNA(Thr) in a two-step reaction L-threonine is first activated by ATP to form Thr-AMP and then transferred to the acceptor end of tRNA(Thr)	thrS	GO:0000166,GO:0000900,GO:0002161,GO:0003674,GO:0003676,GO:0003723,GO:0003729,GO:0003824,GO:0004812,GO:0004829,GO:0005488,GO:0005524,GO:0005575,GO:0005622,GO:0005623,GO:0005737,GO:0005829,GO:0006082,GO:0006139,GO:0006399,GO:0006412,GO:0006417,GO:0006418,GO:0006435,GO:0006446,GO:0006450,GO:0006518,GO:0006520,GO:0006725,GO:0006807,GO:0008144,GO:0008150,GO:0008152,GO:0008270,GO:0009058,GO:0009059,GO:…	6.1.1.3	ko:K01868	ko00970,map00970	M00359,M00360	R03663	RC00055,RC00523	ko00000,ko00001,ko00002,ko01000,ko01007,ko03016	-	-	iPC815.YPO2433,iSDY_1059.SDY_1814	HGTP_anticodon,TGS,tRNA-synt_2b,tRNA_SAD	INFORMATION STORAGE AND PROCESSING
MCAT0157_1	857571.EA1_06956	0.0	971.0	COG0621@1|root,COG0621@2|Bacteria,1MURS@1224|Proteobacteria,1RMD8@1236|Gammaproteobacteria,3NK7G@468|Moraxellaceae	1236|Gammaproteobacteria	J	Catalyzes the methylthiolation of N6- (dimethylallyl)adenosine (i(6)A), leading to the formation of 2- methylthio-N6-(dimethylallyl)adenosine (ms(2)i(6)A) at position 37 in tRNAs that read codons beginning with uridine	miaB	GO:0001510,GO:0003674,GO:0003824,GO:0005488,GO:0005575,GO:0005622,GO:0005623,GO:0005737,GO:0005829,GO:0006139,GO:0006396,GO:0006399,GO:0006400,GO:0006725,GO:0006807,GO:0008033,GO:0008150,GO:0008152,GO:0009451,GO:0009987,GO:0010467,GO:0016070,GO:0016740,GO:0016782,GO:0030488,GO:0032259,GO:0034470,GO:0034641,GO:0034660,GO:0035596,GO:0035597,GO:0035600,GO:0043170,GO:0043412,GO:0043414,GO:0044237,GO:…	2.8.4.3	ko:K06168	-	-	R10645,R10646,R10647	RC00003,RC00980,RC03221,RC03222	ko00000,ko01000,ko03016	-	-	-	Radical_SAM,TRAM,UPF0004	INFORMATION STORAGE AND PROCESSING
MCAT0154_1	857571.EA1_06981	5.5e-53	166.0	COG2040@1|root,COG2040@2|Bacteria,1N7A3@1224|Proteobacteria,1SCA1@1236|Gammaproteobacteria,3NPBX@468|Moraxellaceae	1236|Gammaproteobacteria	E	Protein of unknown function (DUF2789)	XAC1354	-	-	-	-	-	-	-	-	-	-	-	DUF2789	METABOLISM
MCAT0155_1	857571.EA1_06971	1.24e-231	638.0	COG0039@1|root,COG0039@2|Bacteria,1MV57@1224|Proteobacteria,1RMAX@1236|Gammaproteobacteria,3NIHG@468|Moraxellaceae	1236|Gammaproteobacteria	C	Catalyzes the reversible oxidation of malate to oxaloacetate	mdh	GO:0003674,GO:0003824,GO:0005575,GO:0005622,GO:0005623,GO:0005737,GO:0006082,GO:0006091,GO:0006099,GO:0006101,GO:0006107,GO:0006108,GO:0006139,GO:0006725,GO:0006732,GO:0006733,GO:0006734,GO:0006753,GO:0006793,GO:0006796,GO:0006807,GO:0008150,GO:0008152,GO:0009060,GO:0009117,GO:0009987,GO:0015980,GO:0016491,GO:0016614,GO:0016615,GO:0016616,GO:0016999,GO:0017144,GO:0019362,GO:0019637,GO:0019674,GO:…	1.1.1.37	ko:K00024	ko00020,ko00270,ko00620,ko00630,ko00680,ko00710,ko00720,ko01100,ko01110,ko01120,ko01130,ko01200,map00020,map00270,map00620,map00630,map00680,map00710,map00720,map01100,map01110,map01120,map01130,map01200	M00009,M00011,M00012,M00168,M00173,M00346,M00374,M00620,M00740	R00342,R07136	RC00031	ko00000,ko00001,ko00002,ko01000	-	-	-	Ldh_1_C,Ldh_1_N	METABOLISM
MCAT0156_1	857571.EA1_06966	0.0	1315.0	COG0741@1|root,COG0741@2|Bacteria,1MV3F@1224|Proteobacteria,1RMS8@1236|Gammaproteobacteria,3NJXX@468|Moraxellaceae	1236|Gammaproteobacteria	M	COG0741 Soluble lytic murein transglycosylase and related regulatory proteins (some contain LysM invasin domains)	slt	GO:0000270,GO:0003674,GO:0003824,GO:0005575,GO:0005618,GO:0005623,GO:0006022,GO:0006026,GO:0006027,GO:0006807,GO:0008150,GO:0008152,GO:0008932,GO:0008933,GO:0009056,GO:0009057,GO:0009253,GO:0009274,GO:0016740,GO:0016757,GO:0030203,GO:0030288,GO:0030312,GO:0030313,GO:0031975,GO:0042597,GO:0043170,GO:0044464,GO:0061783,GO:0071704,GO:0071944,GO:1901135,GO:1901136,GO:1901564,GO:1901565,GO:1901575	-	ko:K08309	-	-	-	-	ko00000,ko01000,ko01011	-	GH23	iETEC_1333.ETEC_4747,iPC815.YPO0452	SLT,SLT_L	CELLULAR PROCESSES AND SIGNALING
MCAT0171_1	857571.EA1_06886	0.0	1129.0	COG0442@1|root,COG0442@2|Bacteria,1MU7E@1224|Proteobacteria,1RN5R@1236|Gammaproteobacteria,3NJJ4@468|Moraxellaceae	1236|Gammaproteobacteria	J	Catalyzes the attachment of proline to tRNA(Pro) in a two-step reaction proline is first activated by ATP to form Pro- AMP and then transferred to the acceptor end of tRNA(Pro). As ProRS can inadvertently accommodate and process non-cognate amino acids such as alanine and cysteine, to avoid such errors it has two additional distinct editing activities against alanine. One activity is designated a…	proS	GO:0002161,GO:0003674,GO:0003824,GO:0004812,GO:0004827,GO:0005575,GO:0005622,GO:0005623,GO:0005737,GO:0005829,GO:0006082,GO:0006139,GO:0006399,GO:0006412,GO:0006418,GO:0006433,GO:0006450,GO:0006518,GO:0006520,GO:0006725,GO:0006807,GO:0008150,GO:0008152,GO:0009058,GO:0009059,GO:0009987,GO:0010467,GO:0016070,GO:0016787,GO:0016788,GO:0016874,GO:0016875,GO:0019538,GO:0019752,GO:0034641,GO:0034645,GO:…	6.1.1.15	ko:K01881	ko00970,map00970	M00359,M00360	R03661	RC00055,RC00523	ko00000,ko00001,ko00002,ko01000,ko01007,ko03016	-	-	iUTI89_1310.UTI89_C0210	HGTP_anticodon,tRNA-synt_2b,tRNA_edit	INFORMATION STORAGE AND PROCESSING
MCAT0373_1	1122243.KB903808_gene2258	7.69e-06	48.5	COG0526@1|root,33ARA@2|Bacteria,1QY00@1224|Proteobacteria,1T3M2@1236|Gammaproteobacteria,3NQCE@468|Moraxellaceae	1236|Gammaproteobacteria	CO	Glutaredoxin-like domain (DUF836)	-	-	-	-	-	-	-	-	-	-	-	-	DUF836	METABOLISM/CELLULAR PROCESSES AND SIGNALING
MCAT0436_1	857571.EA1_05152	0.0	1122.0	COG4987@1|root,COG4987@2|Bacteria,1QU1P@1224|Proteobacteria,1RQD7@1236|Gammaproteobacteria,3NQQA@468|Moraxellaceae	1236|Gammaproteobacteria	CO	ATPases associated with a variety of cellular activities	-	-	-	ko:K16012	ko02010,map02010	-	-	-	ko00000,ko00001,ko02000	3.A.1.129	-	-	ABC_membrane,ABC_tran	METABOLISM/CELLULAR PROCESSES AND SIGNALING
MCAT0784_1	857571.EA1_02742	0.0	1216.0	COG4232@1|root,COG4232@2|Bacteria,1MU8W@1224|Proteobacteria,1RPF7@1236|Gammaproteobacteria,3NJXZ@468|Moraxellaceae	1236|Gammaproteobacteria	CO	Thiol disulfide interchange protein	dsbD	-	1.8.1.8	ko:K04084	-	-	-	-	ko00000,ko01000,ko03110	5.A.1.1	-	-	DsbC,DsbD,Thioredoxin,Thioredoxin_7	METABOLISM/CELLULAR PROCESSES AND SIGNALING
MCAT0161_1	857571.EA1_06936	0.0	909.0	COG4796@1|root,COG4796@2|Bacteria,1QTT6@1224|Proteobacteria,1RN3Z@1236|Gammaproteobacteria,3NIVQ@468|Moraxellaceae	1236|Gammaproteobacteria	U	Secretin and TonB N terminus short domain	pilQ	GO:0003674,GO:0003676,GO:0003677,GO:0005488,GO:0006139,GO:0006259,GO:0006308,GO:0006725,GO:0006807,GO:0008150,GO:0008152,GO:0009056,GO:0009057,GO:0009987,GO:0015976,GO:0019439,GO:0034641,GO:0034655,GO:0043170,GO:0044237,GO:0044238,GO:0044248,GO:0044260,GO:0044265,GO:0044270,GO:0046483,GO:0046700,GO:0071704,GO:0090304,GO:0097159,GO:1901360,GO:1901361,GO:1901363,GO:1901575	-	ko:K02507,ko:K02666	-	-	-	-	ko00000,ko02035,ko02044	3.A.15.2	-	-	AMIN,STN,Secretin,Secretin_N	CELLULAR PROCESSES AND SIGNALING
MCAT0162_1	857571.EA1_06931	3.45e-150	422.0	COG0703@1|root,COG0703@2|Bacteria,1MUFJ@1224|Proteobacteria,1RPF6@1236|Gammaproteobacteria,3NJ5H@468|Moraxellaceae	1236|Gammaproteobacteria	F	Catalyzes the specific phosphorylation of the 3-hydroxyl group of shikimic acid using ATP as a cosubstrate	aroK	GO:0000287,GO:0003674,GO:0003824,GO:0004765,GO:0005488,GO:0005575,GO:0005622,GO:0005623,GO:0005737,GO:0005829,GO:0006082,GO:0006520,GO:0006725,GO:0006793,GO:0006796,GO:0006807,GO:0008150,GO:0008152,GO:0008652,GO:0009058,GO:0009072,GO:0009073,GO:0009423,GO:0009987,GO:0016053,GO:0016301,GO:0016310,GO:0016740,GO:0016772,GO:0016773,GO:0019438,GO:0019632,GO:0019752,GO:0032787,GO:0043167,GO:0043169,GO:…	2.7.1.71	ko:K00891	ko00400,ko01100,ko01110,ko01130,ko01230,map00400,map01100,map01110,map01130,map01230	M00022	R02412	RC00002,RC00078	ko00000,ko00001,ko00002,ko01000	-	-	-	SKI	METABOLISM
MCAT0163_1	857571.EA1_06926	1.04e-268	735.0	COG0337@1|root,COG0337@2|Bacteria,1MUBK@1224|Proteobacteria,1RN4I@1236|Gammaproteobacteria,3NKDH@468|Moraxellaceae	1236|Gammaproteobacteria	E	Catalyzes the conversion of 3-deoxy-D-arabino- heptulosonate 7-phosphate (DAHP) to dehydroquinate (DHQ)	aroB	GO:0000166,GO:0003674,GO:0003824,GO:0003856,GO:0005488,GO:0005575,GO:0005622,GO:0005623,GO:0005737,GO:0006082,GO:0006520,GO:0006725,GO:0006807,GO:0008150,GO:0008152,GO:0008270,GO:0008652,GO:0009058,GO:0009072,GO:0009073,GO:0009423,GO:0009987,GO:0016053,GO:0016829,GO:0016835,GO:0016838,GO:0019438,GO:0019752,GO:0036094,GO:0043167,GO:0043168,GO:0043169,GO:0043436,GO:0043648,GO:0043650,GO:0044237,GO:…	4.2.3.4	ko:K01735	ko00400,ko01100,ko01110,ko01130,ko01230,map00400,map01100,map01110,map01130,map01230	M00022	R03083	RC00847	ko00000,ko00001,ko00002,ko01000	-	-	iAF1260.b3389,iBWG_1329.BWG_3080,iECDH10B_1368.ECDH10B_3564,iECDH1ME8569_1439.ECDH1ME8569_3268,iECNA114_1301.ECNA114_3486,iEcDH1_1363.EcDH1_0324,iJO1366.b3389,iJR904.b3389,iY75_1357.Y75_RS20275	DHQ_synthase	METABOLISM
MCAT0164_1	857571.EA1_06921	1.72e-215	596.0	2CIUE@1|root,32ZVD@2|Bacteria,1N7MA@1224|Proteobacteria,1SE89@1236|Gammaproteobacteria,3NIM6@468|Moraxellaceae	1236|Gammaproteobacteria	-	-	-	-	-	-	-	-	-	-	-	-	-	-	-	ND
MCAT0165_1	857571.EA1_06916	2.95e-145	409.0	COG0288@1|root,COG0288@2|Bacteria,1NGFN@1224|Proteobacteria,1S237@1236|Gammaproteobacteria,3NIUD@468|Moraxellaceae	1236|Gammaproteobacteria	P	Reversible hydration of carbon dioxide	cynT	-	4.2.1.1	ko:K01673	ko00910,map00910	-	R00132,R10092	RC02807	ko00000,ko00001,ko01000	-	-	-	Pro_CA	METABOLISM
MCAT0166_1	857571.EA1_06911	2.93e-128	364.0	COG0346@1|root,COG0346@2|Bacteria,1RCYX@1224|Proteobacteria,1S1Z9@1236|Gammaproteobacteria,3NN4K@468|Moraxellaceae	1236|Gammaproteobacteria	E	Catalyzes the conversion of hemimercaptal, formed from methylglyoxal and glutathione, to S-lactoylglutathione	gloA	-	4.4.1.5	ko:K01759	ko00620,map00620	-	R02530	RC00004,RC00740	ko00000,ko00001,ko01000	-	-	-	Glyoxalase	METABOLISM
MCAT0167_1	857571.EA1_06906	9.98e-120	343.0	COG3245@1|root,COG3245@2|Bacteria,1MZBZ@1224|Proteobacteria,1S9Z9@1236|Gammaproteobacteria,3NNUJ@468|Moraxellaceae	1236|Gammaproteobacteria	C	cytochrome C, class I	cyc	-	1.9.3.1	ko:K02277	ko00190,ko01100,map00190,map01100	M00155	-	-	ko00000,ko00001,ko00002,ko01000	3.D.4.4	-	-	Cytochrome_CBB3	METABOLISM
MCAT0168_1	857571.EA1_06901	1.44e-227	627.0	COG1131@1|root,COG1131@2|Bacteria,1MUW7@1224|Proteobacteria,1RMC5@1236|Gammaproteobacteria,3NIXX@468|Moraxellaceae	1236|Gammaproteobacteria	V	AAA domain, putative AbiEii toxin, Type IV TA system	yadG	GO:0005575,GO:0005623,GO:0005886,GO:0008150,GO:0009314,GO:0009628,GO:0010165,GO:0010212,GO:0016020,GO:0044464,GO:0050896,GO:0071944	-	ko:K01990	-	M00254	-	-	ko00000,ko00002,ko02000	3.A.1	-	-	ABC_tran	CELLULAR PROCESSES AND SIGNALING
MCAT0169_1	857571.EA1_06896	4.78e-173	484.0	COG0842@1|root,COG0842@2|Bacteria,1MUH1@1224|Proteobacteria,1RP0Z@1236|Gammaproteobacteria,3NK60@468|Moraxellaceae	1236|Gammaproteobacteria	V	Transport permease protein	yadH	GO:0005575,GO:0005623,GO:0005886,GO:0016020,GO:0044464,GO:0071944	-	ko:K01992	-	M00254	-	-	ko00000,ko00002,ko02000	3.A.1	-	-	ABC2_membrane	CELLULAR PROCESSES AND SIGNALING
MCAT0170_1	857571.EA1_06891	1.85e-202	560.0	COG0780@1|root,COG2904@1|root,COG0780@2|Bacteria,COG2904@2|Bacteria,1MW0M@1224|Proteobacteria,1RNXM@1236|Gammaproteobacteria,3NJGM@468|Moraxellaceae	1236|Gammaproteobacteria	S	Catalyzes the NADPH-dependent reduction of 7-cyano-7- deazaguanine (preQ0) to 7-aminomethyl-7-deazaguanine (preQ1)	queF	GO:0003674,GO:0003824,GO:0005575,GO:0005622,GO:0005623,GO:0005737,GO:0005829,GO:0006139,GO:0006725,GO:0006807,GO:0008150,GO:0008152,GO:0008616,GO:0009058,GO:0009116,GO:0009119,GO:0009163,GO:0009987,GO:0016491,GO:0016645,GO:0016646,GO:0016651,GO:0016657,GO:0018130,GO:0019438,GO:0033739,GO:0034404,GO:0034641,GO:0034654,GO:0042455,GO:0044237,GO:0044238,GO:0044249,GO:0044271,GO:0044281,GO:0044283,GO:…	1.7.1.13	ko:K06879,ko:K09457	ko00790,ko01100,map00790,map01100	-	R07605	RC01875	ko00000,ko00001,ko01000,ko03016	-	-	iSFV_1184.SFV_2663,iSF_1195.SF2807,iS_1188.S3002	QueF,QueF_N	POORLY CHARACTERIZED
MCAT0188_1	857571.EA1_06756	0.0	1375.0	COG0073@1|root,COG0143@1|root,COG0073@2|Bacteria,COG0143@2|Bacteria,1MUBY@1224|Proteobacteria,1RMYM@1236|Gammaproteobacteria,3NIRS@468|Moraxellaceae	1236|Gammaproteobacteria	J	Is required not only for elongation of protein synthesis but also for the initiation of all mRNA translation through initiator tRNA(fMet) aminoacylation	metG	GO:0003674,GO:0003824,GO:0004812,GO:0004825,GO:0005488,GO:0005575,GO:0005622,GO:0005623,GO:0005737,GO:0005829,GO:0006082,GO:0006139,GO:0006399,GO:0006412,GO:0006418,GO:0006431,GO:0006518,GO:0006520,GO:0006725,GO:0006807,GO:0008150,GO:0008152,GO:0008270,GO:0009058,GO:0009059,GO:0009987,GO:0010467,GO:0016070,GO:0016874,GO:0016875,GO:0019538,GO:0019752,GO:0034641,GO:0034645,GO:0034660,GO:0043038,GO:…	6.1.1.10	ko:K01874	ko00450,ko00970,map00450,map00970	M00359,M00360	R03659,R04773	RC00055,RC00523	ko00000,ko00001,ko00002,ko01000,ko01007,ko03016	-	-	iEC042_1314.EC042_2346,iECUMN_1333.ECUMN_2446	Anticodon_1,tRNA-synt_1g,tRNA_bind	INFORMATION STORAGE AND PROCESSING
MCAT0172_1	857571.EA1_06876	1.91e-147	415.0	COG0135@1|root,COG0135@2|Bacteria,1RA87@1224|Proteobacteria,1S41P@1236|Gammaproteobacteria,3NIWQ@468|Moraxellaceae	1236|Gammaproteobacteria	E	Belongs to the TrpF family	trpF	-	5.3.1.24	ko:K01817	ko00400,ko01100,ko01110,ko01130,ko01230,map00400,map01100,map01110,map01130,map01230	M00023	R03509	RC00945	ko00000,ko00001,ko00002,ko01000	-	-	-	PRAI	METABOLISM
MCAT0173_1	857571.EA1_06871	2.14e-300	818.0	COG0133@1|root,COG0133@2|Bacteria,1MUS8@1224|Proteobacteria,1RP4D@1236|Gammaproteobacteria,3NJAP@468|Moraxellaceae	1236|Gammaproteobacteria	E	The beta subunit is responsible for the synthesis of L- tryptophan from indole and L-serine	trpB	GO:0000162,GO:0005575,GO:0005622,GO:0005623,GO:0005737,GO:0006082,GO:0006520,GO:0006568,GO:0006576,GO:0006586,GO:0006725,GO:0006807,GO:0008150,GO:0008152,GO:0008652,GO:0009058,GO:0009072,GO:0009073,GO:0009308,GO:0009309,GO:0009987,GO:0016053,GO:0018130,GO:0019438,GO:0019752,GO:0034641,GO:0042401,GO:0042430,GO:0042435,GO:0043436,GO:0044106,GO:0044237,GO:0044238,GO:0044249,GO:0044271,GO:0044281,GO:…	4.2.1.20	ko:K01696	ko00260,ko00400,ko01100,ko01110,ko01130,ko01230,map00260,map00400,map01100,map01110,map01130,map01230	M00023	R00674,R02340,R02722	RC00209,RC00210,RC00700,RC00701,RC02868	ko00000,ko00001,ko00002,ko01000	-	-	-	PALP	METABOLISM
MCAT0174_1	857571.EA1_06866	1.2e-198	550.0	COG0159@1|root,COG0159@2|Bacteria,1MXJV@1224|Proteobacteria,1RMGN@1236|Gammaproteobacteria,3NKMT@468|Moraxellaceae	1236|Gammaproteobacteria	E	The alpha subunit is responsible for the aldol cleavage of indoleglycerol phosphate to indole and glyceraldehyde 3- phosphate	trpA	-	4.2.1.20	ko:K01695	ko00260,ko00400,ko01100,ko01110,ko01130,ko01230,map00260,map00400,map01100,map01110,map01130,map01230	M00023	R00674,R02340,R02722	RC00209,RC00210,RC00700,RC00701,RC02868	ko00000,ko00001,ko00002,ko01000	-	-	-	Trp_syntA	METABOLISM
MCAT0175_1	857571.EA1_06861	4.05e-208	575.0	COG0777@1|root,COG0777@2|Bacteria,1MW8G@1224|Proteobacteria,1RNDS@1236|Gammaproteobacteria,3NIWH@468|Moraxellaceae	1236|Gammaproteobacteria	I	Component of the acetyl coenzyme A carboxylase (ACC) complex. Biotin carboxylase (BC) catalyzes the carboxylation of biotin on its carrier protein (BCCP) and then the CO(2) group is transferred by the transcarboxylase to acetyl-CoA to form malonyl- CoA	accD	GO:0001676,GO:0003674,GO:0003676,GO:0003677,GO:0003723,GO:0003729,GO:0003824,GO:0003989,GO:0005488,GO:0005575,GO:0005622,GO:0005623,GO:0005737,GO:0006082,GO:0006417,GO:0006629,GO:0006631,GO:0006633,GO:0008150,GO:0008152,GO:0008270,GO:0008610,GO:0009058,GO:0009317,GO:0009329,GO:0009889,GO:0009890,GO:0009892,GO:0009987,GO:0010468,GO:0010556,GO:0010558,GO:0010605,GO:0010608,GO:0010629,GO:0016053,GO:…	2.1.3.15,6.4.1.2	ko:K01963	ko00061,ko00620,ko00640,ko00720,ko01100,ko01110,ko01120,ko01130,ko01200,ko01212,map00061,map00620,map00640,map00720,map01100,map01110,map01120,map01130,map01200,map01212	M00082,M00376	R00742,R04386	RC00040,RC00253,RC00367	ko00000,ko00001,ko00002,ko01000	-	-	iPC815.YPO2768,iUTI89_1310.UTI89_C2601	Carboxyl_trans	METABOLISM
MCAT0176_1	857571.EA1_06856	9.69e-126	358.0	COG3184@1|root,COG3184@2|Bacteria	2|Bacteria	S	Uncharacterized protein conserved in bacteria (DUF2059)	IV02_03995	-	-	ko:K09924	-	-	-	-	ko00000	-	-	-	DUF2059	POORLY CHARACTERIZED
MCAT0177_1	857571.EA1_06851	0.0	886.0	COG0285@1|root,COG0285@2|Bacteria,1MVCH@1224|Proteobacteria,1RMB0@1236|Gammaproteobacteria,3NIXN@468|Moraxellaceae	1236|Gammaproteobacteria	H	Belongs to the folylpolyglutamate synthase family	folC	GO:0003674,GO:0003824,GO:0004326,GO:0005575,GO:0005622,GO:0005623,GO:0005737,GO:0006082,GO:0006575,GO:0006725,GO:0006732,GO:0006760,GO:0006761,GO:0006807,GO:0008150,GO:0008152,GO:0008841,GO:0009058,GO:0009108,GO:0009396,GO:0009987,GO:0016053,GO:0016874,GO:0016879,GO:0016881,GO:0018130,GO:0019438,GO:0019752,GO:0034641,GO:0042398,GO:0042558,GO:0042559,GO:0043436,GO:0043603,GO:0043604,GO:0043648,GO:…	6.3.2.12,6.3.2.17	ko:K11754	ko00790,ko01100,map00790,map01100	M00126,M00841	R00942,R02237,R04241	RC00064,RC00090,RC00162	ko00000,ko00001,ko00002,ko01000	-	-	iJN746.PP_1997,iSDY_1059.SDY_2514	Mur_ligase_C,Mur_ligase_M	METABOLISM
MCAT0178_1	857571.EA1_06846	1.78e-283	775.0	COG3213@1|root,COG3213@2|Bacteria,1MUJK@1224|Proteobacteria,1RMCR@1236|Gammaproteobacteria,3NR1A@468|Moraxellaceae	1236|Gammaproteobacteria	P	protein involved in response to NO	-	-	-	ko:K07234	-	-	-	-	ko00000	-	-	-	NnrS	METABOLISM
MCAT0179_1	857571.EA1_06841	2.51e-206	577.0	COG1388@1|root,COG1388@2|Bacteria,1R1P8@1224|Proteobacteria,1T570@1236|Gammaproteobacteria,3NTSN@468|Moraxellaceae	1236|Gammaproteobacteria	M	Sporulation related domain	-	-	-	-	-	-	-	-	-	-	-	-	LysM,SPOR	CELLULAR PROCESSES AND SIGNALING
MCAT0180_1	857571.EA1_06821	5.96e-104	300.0	COG3909@1|root,COG3909@2|Bacteria	2|Bacteria	C	cytochrome	-	GO:0005575,GO:0005623,GO:0042597,GO:0044464	-	-	-	-	-	-	-	-	-	-	Cytochrom_C_2	METABOLISM
MCAT0181_1	857571.EA1_06816	2.44e-243	667.0	COG0408@1|root,COG0408@2|Bacteria,1MWMF@1224|Proteobacteria,1RMM8@1236|Gammaproteobacteria,3NJJ9@468|Moraxellaceae	1236|Gammaproteobacteria	H	Involved in the heme biosynthesis. Catalyzes the aerobic oxidative decarboxylation of propionate groups of rings A and B of coproporphyrinogen-III to yield the vinyl groups in protoporphyrinogen-IX	hemF	GO:0003674,GO:0003824,GO:0004109,GO:0005488,GO:0005515,GO:0005575,GO:0005622,GO:0005623,GO:0005737,GO:0006725,GO:0006778,GO:0006779,GO:0006783,GO:0006807,GO:0008150,GO:0008152,GO:0009058,GO:0009987,GO:0016491,GO:0016627,GO:0016634,GO:0018130,GO:0019438,GO:0030145,GO:0033013,GO:0033014,GO:0034641,GO:0042168,GO:0042440,GO:0042802,GO:0042803,GO:0043167,GO:0043169,GO:0044237,GO:0044249,GO:0044271,GO:…	1.3.3.3	ko:K00228	ko00860,ko01100,ko01110,map00860,map01100,map01110	M00121	R03220	RC00884	ko00000,ko00001,ko00002,ko01000	-	-	iAF1260.b2436,iBWG_1329.BWG_2198,iECDH10B_1368.ECDH10B_2601,iECDH1ME8569_1439.ECDH1ME8569_2370,iETEC_1333.ETEC_2549,iEcDH1_1363.EcDH1_1225,iEcHS_1320.EcHS_A2573,iEcolC_1368.EcolC_1243,iJO1366.b2436,iJR904.b2436,iY75_1357.Y75_RS12760	Coprogen_oxidas	METABOLISM
MCAT0182_1	857571.EA1_06811	8.85e-144	405.0	COG0807@1|root,COG0807@2|Bacteria,1MWZR@1224|Proteobacteria,1RMFX@1236|Gammaproteobacteria,3NJJB@468|Moraxellaceae	1236|Gammaproteobacteria	H	Catalyzes the conversion of GTP to 2,5-diamino-6- ribosylamino-4(3H)-pyrimidinone 5'-phosphate (DARP), formate and pyrophosphate	ribA	GO:0003674,GO:0003824,GO:0003933,GO:0003935,GO:0006766,GO:0006767,GO:0006771,GO:0006807,GO:0008150,GO:0008152,GO:0009058,GO:0009110,GO:0009231,GO:0009987,GO:0016787,GO:0016798,GO:0016799,GO:0016810,GO:0016814,GO:0017144,GO:0018130,GO:0019238,GO:0034641,GO:0042364,GO:0042726,GO:0042727,GO:0044237,GO:0044249,GO:0044271,GO:0044281,GO:0044283,GO:0046483,GO:0071704,GO:1901135,GO:1901360,GO:1901362,GO:…	3.5.4.25	ko:K01497	ko00740,ko00790,ko01100,ko01110,ko02024,map00740,map00790,map01100,map01110,map02024	M00125	R00425	RC00293,RC02504	ko00000,ko00001,ko00002,ko01000	-	-	iAPECO1_1312.APECO1_437,iPC815.YPO2222,iSbBS512_1146.SbBS512_E1505,iUTI89_1310.UTI89_C1548	GTP_cyclohydro2	METABOLISM
MCAT0183_1	857571.EA1_06801	0.0	1357.0	COG1154@1|root,COG1154@2|Bacteria,1MUSJ@1224|Proteobacteria,1RNQD@1236|Gammaproteobacteria,3NIWY@468|Moraxellaceae	1236|Gammaproteobacteria	H	Catalyzes the acyloin condensation reaction between C atoms 2 and 3 of pyruvate and glyceraldehyde 3-phosphate to yield 1-deoxy-D-xylulose-5-phosphate (DXP)	dxs	GO:0003674,GO:0003824,GO:0005488,GO:0005575,GO:0005622,GO:0005623,GO:0005737,GO:0005829,GO:0006081,GO:0006082,GO:0006090,GO:0006629,GO:0006644,GO:0006720,GO:0006725,GO:0006732,GO:0006733,GO:0006743,GO:0006744,GO:0006766,GO:0006767,GO:0006772,GO:0006790,GO:0006793,GO:0006796,GO:0006807,GO:0008150,GO:0008152,GO:0008299,GO:0008610,GO:0008614,GO:0008615,GO:0008654,GO:0008661,GO:0009058,GO:0009108,GO:…	2.2.1.7	ko:K01662	ko00730,ko00900,ko01100,ko01110,ko01130,map00730,map00900,map01100,map01110,map01130	M00096	R05636	RC00032	ko00000,ko00001,ko00002,ko01000	-	-	iEcSMS35_1347.EcSMS35_0456,iJN746.PP_0527	DXP_synthase_N,Transket_pyr,Transketolase_C	METABOLISM
MCAT0184_1	857571.EA1_06796	9.2e-206	568.0	COG0483@1|root,COG0483@2|Bacteria,1MUQT@1224|Proteobacteria,1RNME@1236|Gammaproteobacteria,3NIYZ@468|Moraxellaceae	1236|Gammaproteobacteria	G	Inositol monophosphatase	suhB	-	3.1.3.25	ko:K01092	ko00521,ko00562,ko01100,ko04070,map00521,map00562,map01100,map04070	M00131	R01185,R01186,R01187	RC00078	ko00000,ko00001,ko00002,ko01000	-	-	-	Inositol_P	METABOLISM
MCAT0185_1	857571.EA1_06771	3.72e-72	216.0	COG0607@1|root,COG0607@2|Bacteria	2|Bacteria	P	Catalyzes the ATP-dependent transfer of a sulfur to tRNA to produce 4-thiouridine in position 8 of tRNAs, which functions as a near-UV photosensor. Also catalyzes the transfer of sulfur to the sulfur carrier protein ThiS, forming ThiS-thiocarboxylate. This is a step in the synthesis of thiazole, in the thiamine biosynthesis pathway. The sulfur is donated as persulfide by IscS	-	-	-	-	-	-	-	-	-	-	-	-	Rhodanese	METABOLISM
MCAT0186_1	857571.EA1_06766	7.13e-181	504.0	COG2022@1|root,COG2022@2|Bacteria,1N0N5@1224|Proteobacteria,1RMPD@1236|Gammaproteobacteria,3NIEW@468|Moraxellaceae	1236|Gammaproteobacteria	H	Catalyzes the rearrangement of 1-deoxy-D-xylulose 5- phosphate (DXP) to produce the thiazole phosphate moiety of thiamine. Sulfur is provided by the thiocarboxylate moiety of the carrier protein ThiS. In vitro, sulfur can be provided by H(2)S	thiG	GO:0003674,GO:0003824,GO:0005575,GO:0005622,GO:0005623,GO:0005737,GO:0005829,GO:0006725,GO:0006766,GO:0006767,GO:0006772,GO:0006790,GO:0006807,GO:0008150,GO:0008152,GO:0009058,GO:0009110,GO:0009228,GO:0009987,GO:0017144,GO:0018130,GO:0019438,GO:0034641,GO:0042364,GO:0042723,GO:0042724,GO:0044237,GO:0044249,GO:0044271,GO:0044272,GO:0044281,GO:0044283,GO:0044424,GO:0044444,GO:0044464,GO:0046483,GO:…	2.8.1.10	ko:K03149	ko00730,ko01100,map00730,map01100	-	R10247	RC03096,RC03097,RC03461	ko00000,ko00001,ko01000	-	-	iECABU_c1320.ECABU_c45060,iECO26_1355.ECO26_5099,ic_1306.c4947	ThiG	METABOLISM
MCAT0187_1	857571.EA1_06761	0.0	908.0	COG1020@1|root,COG1020@2|Bacteria,1N7HY@1224|Proteobacteria,1RQJX@1236|Gammaproteobacteria,3NIJ1@468|Moraxellaceae	1236|Gammaproteobacteria	Q	Protein of unknown function (DUF1298)	atfA1	-	2.3.1.20	ko:K00635	ko00561,ko01100,map00561,map01100	M00089	R02251	RC00004,RC00041	ko00000,ko00001,ko00002,ko01000	-	-	-	DUF1298,WES_acyltransf	METABOLISM
MCAT0189_1	857571.EA1_06746	0.0	978.0	COG0215@1|root,COG0215@2|Bacteria,1MV8H@1224|Proteobacteria,1RP5K@1236|Gammaproteobacteria,3NKQW@468|Moraxellaceae	1236|Gammaproteobacteria	J	Belongs to the class-I aminoacyl-tRNA synthetase family	cysS	GO:0000166,GO:0003674,GO:0003824,GO:0004812,GO:0004817,GO:0005488,GO:0005524,GO:0005575,GO:0005622,GO:0005623,GO:0005737,GO:0005829,GO:0006082,GO:0006139,GO:0006399,GO:0006412,GO:0006418,GO:0006423,GO:0006518,GO:0006520,GO:0006725,GO:0006807,GO:0008144,GO:0008150,GO:0008152,GO:0008270,GO:0009058,GO:0009059,GO:0009987,GO:0010467,GO:0016070,GO:0016874,GO:0016875,GO:0017076,GO:0019538,GO:0019752,GO:…	6.1.1.16	ko:K01883	ko00970,map00970	M00359,M00360	R03650	RC00055,RC00523	ko00000,ko00001,ko00002,ko01000,ko01007,ko03016	-	-	iECUMN_1333.ECUMN_0566,iJN746.PP_2905	DALR_2,tRNA-synt_1e,tRNA-synt_1g	INFORMATION STORAGE AND PROCESSING
MCAT0197_1	857571.EA1_06691	8.03e-167	466.0	COG0689@1|root,COG0689@2|Bacteria,1MVFZ@1224|Proteobacteria,1RNTB@1236|Gammaproteobacteria,3NJQV@468|Moraxellaceae	1236|Gammaproteobacteria	J	Phosphorolytic exoribonuclease that removes nucleotide residues following the -CCA terminus of tRNA and adds nucleotides to the ends of RNA molecules by using nucleoside diphosphates as substrates	rph	GO:0003674,GO:0003824,GO:0004518,GO:0004540,GO:0006139,GO:0006396,GO:0006399,GO:0006401,GO:0006725,GO:0006807,GO:0008033,GO:0008150,GO:0008152,GO:0009056,GO:0009057,GO:0009987,GO:0010467,GO:0016070,GO:0016072,GO:0016075,GO:0016787,GO:0016788,GO:0019439,GO:0034470,GO:0034641,GO:0034655,GO:0034660,GO:0034661,GO:0043170,GO:0044237,GO:0044238,GO:0044248,GO:0044260,GO:0044265,GO:0044270,GO:0046483,GO:…	2.7.7.56	ko:K00989	-	-	-	-	ko00000,ko01000,ko03016	-	-	-	RNase_PH,RNase_PH_C	INFORMATION STORAGE AND PROCESSING
MCAT0190_1	857571.EA1_06741	1.6e-66	201.0	COG3245@1|root,COG3245@2|Bacteria,1QQA7@1224|Proteobacteria,1RSXA@1236|Gammaproteobacteria,3NRWG@468|Moraxellaceae	1236|Gammaproteobacteria	C	Cytochrome C oxidase, cbb3-type, subunit III	-	-	-	-	-	-	-	-	-	-	-	-	Cytochrome_CBB3	METABOLISM
MCAT0191_1	857571.EA1_06736	5.67e-163	456.0	COG2863@1|root,COG2863@2|Bacteria,1N2NB@1224|Proteobacteria,1RZFP@1236|Gammaproteobacteria,3NP92@468|Moraxellaceae	1236|Gammaproteobacteria	C	Cytochrome c	cc4	-	-	-	-	-	-	-	-	-	-	-	Cytochrom_C	METABOLISM
MCAT0192_1	857571.EA1_06731	1.84e-225	625.0	2BVHG@1|root,32QW0@2|Bacteria,1RGZP@1224|Proteobacteria,1S7YT@1236|Gammaproteobacteria,3NJQB@468|Moraxellaceae	1236|Gammaproteobacteria	-	-	-	-	-	-	-	-	-	-	-	-	-	-	-	ND
MCAT0193_1	857571.EA1_06726	8.2e-71	213.0	COG2914@1|root,COG2914@2|Bacteria	2|Bacteria	S	Belongs to the UPF0125 (RnfH) family	rnfH	-	-	ko:K03154,ko:K09801	ko04122,map04122	-	-	-	ko00000,ko00001	-	-	-	Ub-RnfH	POORLY CHARACTERIZED
MCAT0194_1	857571.EA1_06721	9.88e-108	310.0	COG3895@1|root,COG3895@2|Bacteria,1NYH7@1224|Proteobacteria,1SPZC@1236|Gammaproteobacteria,3NRP5@468|Moraxellaceae	1236|Gammaproteobacteria	S	Periplasmic Protein	-	-	-	-	-	-	-	-	-	-	-	-	MliC	POORLY CHARACTERIZED
MCAT0195_1	857571.EA1_06716	1.36e-285	781.0	COG3004@1|root,COG3004@2|Bacteria,1MW15@1224|Proteobacteria,1RNDE@1236|Gammaproteobacteria,3NJKT@468|Moraxellaceae	1236|Gammaproteobacteria	P	) H( ) antiporter that extrudes sodium in exchange for external protons	nhaA	-	-	ko:K03313	-	-	-	-	ko00000,ko02000	2.A.33.1	-	-	Na_H_antiport_1	METABOLISM
MCAT0196_1	857571.EA1_06711	6.02e-294	803.0	COG0452@1|root,COG0452@2|Bacteria,1MVQP@1224|Proteobacteria,1RMKQ@1236|Gammaproteobacteria,3NJ8G@468|Moraxellaceae	1236|Gammaproteobacteria	H	Catalyzes two steps in the biosynthesis of coenzyme A. In the first step cysteine is conjugated to 4'-phosphopantothenate to form 4-phosphopantothenoylcysteine, in the latter compound is decarboxylated to form 4'-phosphopantotheine	coaBC	GO:0000166,GO:0003674,GO:0003824,GO:0004632,GO:0004633,GO:0005488,GO:0005575,GO:0005622,GO:0005623,GO:0005737,GO:0005829,GO:0006139,GO:0006163,GO:0006164,GO:0006725,GO:0006732,GO:0006753,GO:0006793,GO:0006796,GO:0006807,GO:0008150,GO:0008152,GO:0009058,GO:0009108,GO:0009117,GO:0009150,GO:0009152,GO:0009165,GO:0009259,GO:0009260,GO:0009987,GO:0010181,GO:0015936,GO:0015937,GO:0016829,GO:0016830,GO:…	4.1.1.36,6.3.2.5	ko:K13038	ko00770,ko01100,map00770,map01100	M00120	R03269,R04231	RC00064,RC00090,RC00822	ko00000,ko00001,ko00002,ko01000	-	-	iEC042_1314.EC042_3945,iECUMN_1333.ECUMN_4154,iJN746.PP_5285,iSBO_1134.SBO_3641	DFP,Flavoprotein	METABOLISM
MCAT0209_1	857571.EA1_06631	3.03e-166	465.0	COG1385@1|root,COG1385@2|Bacteria,1MZBG@1224|Proteobacteria,1S0HM@1236|Gammaproteobacteria,3NSUI@468|Moraxellaceae	1236|Gammaproteobacteria	J	Specifically methylates the N3 position of the uracil ring of uridine 1498 (m3U1498) in 16S rRNA. Acts on the fully assembled 30S ribosomal subunit	-	-	-	-	-	-	-	-	-	-	-	-	Methyltrans_RNA	INFORMATION STORAGE AND PROCESSING
MCAT0198_1	857571.EA1_06686	9.89e-98	285.0	294RH@1|root,2ZS4S@2|Bacteria,1P57W@1224|Proteobacteria,1SV21@1236|Gammaproteobacteria,3NS79@468|Moraxellaceae	1236|Gammaproteobacteria	-	-	-	-	-	-	-	-	-	-	-	-	-	-	-	ND
MCAT0199_1	857571.EA1_06681	0.0	907.0	COG2829@1|root,COG2829@2|Bacteria,1PC8I@1224|Proteobacteria,1RMJH@1236|Gammaproteobacteria,3NJDC@468|Moraxellaceae	1236|Gammaproteobacteria	M	Phospholipase	pldA	GO:0003674,GO:0003824,GO:0004620,GO:0004623,GO:0005488,GO:0005509,GO:0005515,GO:0005575,GO:0005623,GO:0008970,GO:0009279,GO:0016020,GO:0016021,GO:0016298,GO:0016787,GO:0016788,GO:0019867,GO:0030312,GO:0030313,GO:0031224,GO:0031230,GO:0031975,GO:0042802,GO:0042803,GO:0043167,GO:0043169,GO:0044425,GO:0044462,GO:0044464,GO:0045203,GO:0046872,GO:0046983,GO:0052689,GO:0071944	3.1.1.32,3.1.1.4	ko:K01058	ko00564,ko00565,ko00590,ko00591,ko00592,ko01100,ko01110,map00564,map00565,map00590,map00591,map00592,map01100,map01110	-	R01315,R01316,R01317,R02053,R02054,R04034,R07064,R07379,R07387,R07859,R07860	RC00020,RC00037,RC00041,RC00094	ko00000,ko00001,ko01000	-	-	iEC042_1314.EC042_4201,iECUMN_1333.ECUMN_4347,iEcSMS35_1347.EcSMS35_4188	PLA1	CELLULAR PROCESSES AND SIGNALING
MCAT0200_1	857571.EA1_06676	2.31e-163	459.0	COG1040@1|root,COG1040@2|Bacteria,1PZCH@1224|Proteobacteria,1SEYV@1236|Gammaproteobacteria,3NJV7@468|Moraxellaceae	1236|Gammaproteobacteria	S	competence protein	comF	-	-	-	-	-	-	-	-	-	-	-	Pribosyltran	POORLY CHARACTERIZED
MCAT0818_1	857571.EA1_02522	4.53e-124	353.0	COG0526@1|root,COG0526@2|Bacteria,1RHPC@1224|Proteobacteria,1S4C9@1236|Gammaproteobacteria,3NRGW@468|Moraxellaceae	1236|Gammaproteobacteria	CO	Thioredoxin	scsD	-	-	-	-	-	-	-	-	-	-	-	AhpC-TSA,Redoxin,Thioredoxin	METABOLISM/CELLULAR PROCESSES AND SIGNALING
MCAT1184_1	857571.EA1_00150	3.64e-67	203.0	COG2924@1|root,COG2924@2|Bacteria,1MZ2V@1224|Proteobacteria,1S964@1236|Gammaproteobacteria,3NP04@468|Moraxellaceae	1236|Gammaproteobacteria	CO	Could be a mediator in iron transactions between iron acquisition and iron-requiring processes, such as synthesis and or repair of Fe-S clusters in biosynthetic enzymes	yggX	GO:0005575,GO:0005622,GO:0005623,GO:0005737,GO:0005829,GO:0006950,GO:0006979,GO:0008150,GO:0009987,GO:0033554,GO:0034599,GO:0042221,GO:0044424,GO:0044444,GO:0044464,GO:0050896,GO:0051716,GO:0070887	-	-	-	-	-	-	-	-	-	-	Iron_traffic	METABOLISM/CELLULAR PROCESSES AND SIGNALING
MCAT0204_1	857571.EA1_06656	1.96e-174	487.0	2DMZD@1|root,32UJV@2|Bacteria,1N4P0@1224|Proteobacteria,1SBG3@1236|Gammaproteobacteria,3NTPN@468|Moraxellaceae	1236|Gammaproteobacteria	-	-	-	-	-	-	-	-	-	-	-	-	-	-	-	ND
MCAT0205_1	857571.EA1_06651	5.81e-135	382.0	COG2091@1|root,COG2091@2|Bacteria,1MZHC@1224|Proteobacteria,1SAS2@1236|Gammaproteobacteria,3NS6F@468|Moraxellaceae	1236|Gammaproteobacteria	H	4'-phosphopantetheinyl transferase superfamily	mtaA	-	-	ko:K06133	ko00770,map00770	-	R01625	RC00002	ko00000,ko00001,ko01000	-	-	-	ACPS	METABOLISM
MCAT0206_1	857571.EA1_06646	6.43e-113	325.0	COG2885@1|root,COG2885@2|Bacteria,1MZTV@1224|Proteobacteria,1S8RG@1236|Gammaproteobacteria,3NKBN@468|Moraxellaceae	1236|Gammaproteobacteria	M	Belongs to the ompA family	pal	GO:0005575,GO:0005623,GO:0008150,GO:0009279,GO:0009987,GO:0016020,GO:0019867,GO:0030312,GO:0030313,GO:0031224,GO:0031230,GO:0031241,GO:0031246,GO:0031975,GO:0032153,GO:0044425,GO:0044462,GO:0044464,GO:0051301,GO:0071944,GO:0098552	-	ko:K03640	-	-	-	-	ko00000,ko02000	2.C.1.2	-	-	OmpA	CELLULAR PROCESSES AND SIGNALING
MCAT0208_1	857571.EA1_06636	1.63e-313	854.0	COG1519@1|root,COG1519@2|Bacteria,1MU9F@1224|Proteobacteria,1RNBR@1236|Gammaproteobacteria,3NJGR@468|Moraxellaceae	1236|Gammaproteobacteria	M	3-Deoxy-D-manno-octulosonic-acid transferase (kdotransferase)	waaA	GO:0003674,GO:0003824,GO:0005575,GO:0005623,GO:0005886,GO:0005975,GO:0006629,GO:0006643,GO:0006644,GO:0006664,GO:0006793,GO:0006796,GO:0008150,GO:0008152,GO:0008610,GO:0008654,GO:0009058,GO:0009245,GO:0009247,GO:0009311,GO:0009312,GO:0009987,GO:0016020,GO:0016051,GO:0016740,GO:0019637,GO:0044237,GO:0044238,GO:0044249,GO:0044255,GO:0044464,GO:0046467,GO:0046493,GO:0071704,GO:0071944,GO:0090407,GO:…	2.4.99.12,2.4.99.13,2.4.99.14,2.4.99.15	ko:K02527	ko00540,ko01100,map00540,map01100	M00060,M00080	R04658,R05074,R09763	RC00009,RC00077,RC00247	ko00000,ko00001,ko00002,ko01000,ko01003,ko01005	-	GT30	iECNA114_1301.ECNA114_3778,iUMNK88_1353.UMNK88_4417	Glycos_transf_1,Glycos_transf_N	CELLULAR PROCESSES AND SIGNALING
MCAT0225_1	857571.EA1_06541	6.38e-83	245.0	COG0103@1|root,COG0103@2|Bacteria,1RD4A@1224|Proteobacteria,1S3Q7@1236|Gammaproteobacteria,3NN52@468|Moraxellaceae	1236|Gammaproteobacteria	J	Belongs to the universal ribosomal protein uS9 family	rpsI	GO:0000462,GO:0003674,GO:0003676,GO:0003723,GO:0003735,GO:0005198,GO:0005488,GO:0005575,GO:0005622,GO:0005623,GO:0005737,GO:0005829,GO:0005840,GO:0006139,GO:0006364,GO:0006396,GO:0006412,GO:0006518,GO:0006725,GO:0006807,GO:0008150,GO:0008152,GO:0009058,GO:0009059,GO:0009987,GO:0010467,GO:0015935,GO:0016070,GO:0016072,GO:0019538,GO:0022613,GO:0022626,GO:0022627,GO:0030490,GO:0032991,GO:0034470,GO:…	-	ko:K02996	ko03010,map03010	M00178,M00179	-	-	br01610,ko00000,ko00001,ko00002,ko03011	-	-	-	Ribosomal_S9	INFORMATION STORAGE AND PROCESSING
MCAT0210_1	857571.EA1_06626	1.06e-297	811.0	COG2755@1|root,COG2755@2|Bacteria,1MXSG@1224|Proteobacteria,1RQZT@1236|Gammaproteobacteria,3NMST@468|Moraxellaceae	1236|Gammaproteobacteria	E	GDSL-like Lipase/Acylhydrolase family	Z012_00180	-	-	-	-	-	-	-	-	-	-	-	Lipase_GDSL,Lipase_GDSL_2	METABOLISM
MCAT0211_1	857571.EA1_06621	2.98e-269	736.0	COG2845@1|root,COG2845@2|Bacteria,1R4X7@1224|Proteobacteria,1RY84@1236|Gammaproteobacteria,3NMXD@468|Moraxellaceae	1236|Gammaproteobacteria	S	Protein of unknown function (DUF459)	Z012_00175	-	-	ko:K09795	-	-	-	-	ko00000	-	-	-	DUF459	POORLY CHARACTERIZED
MCAT0212_1	857571.EA1_06616	0.0	981.0	COG1696@1|root,COG1696@2|Bacteria,1MUXN@1224|Proteobacteria,1RQ1A@1236|Gammaproteobacteria,3NMVJ@468|Moraxellaceae	1236|Gammaproteobacteria	M	MBOAT, membrane-bound O-acyltransferase family	patA	-	-	-	-	-	-	-	-	-	-	-	MBOAT	CELLULAR PROCESSES AND SIGNALING
MCAT0213_1	857571.EA1_06611	3.69e-189	527.0	COG2227@1|root,COG2227@2|Bacteria,1MY0S@1224|Proteobacteria,1RP69@1236|Gammaproteobacteria,3NQY1@468|Moraxellaceae	1236|Gammaproteobacteria	H	Catalyzes the methylation of 5-carboxymethoxyuridine (cmo5U) to form 5-methoxycarbonylmethoxyuridine (mcmo5U) at position 34 in tRNAs	cmoM	GO:0001510,GO:0002097,GO:0002098,GO:0003674,GO:0003824,GO:0006139,GO:0006396,GO:0006399,GO:0006400,GO:0006725,GO:0006807,GO:0008033,GO:0008150,GO:0008152,GO:0008168,GO:0008173,GO:0008175,GO:0009451,GO:0009987,GO:0010467,GO:0016070,GO:0016300,GO:0016740,GO:0016741,GO:0030488,GO:0032259,GO:0034470,GO:0034641,GO:0034660,GO:0043170,GO:0043412,GO:0043414,GO:0044237,GO:0044238,GO:0044260,GO:0046483,GO:…	-	ko:K06219	-	-	-	-	ko00000	-	-	-	Methyltransf_11,Methyltransf_23,Methyltransf_25,Methyltransf_31	METABOLISM
MCAT0676_1	857571.EA1_03525	0.0	1201.0	COG1009@1|root,COG1009@2|Bacteria,1MW2M@1224|Proteobacteria,1RNKN@1236|Gammaproteobacteria,3NKWW@468|Moraxellaceae	1236|Gammaproteobacteria	CP	COG1009 NADH ubiquinone oxidoreductase subunit 5 (chain L) Multisubunit Na H antiporter, MnhA subunit	nuoL	GO:0005575,GO:0005623,GO:0005886,GO:0005887,GO:0006810,GO:0006811,GO:0006812,GO:0008150,GO:0015672,GO:0015988,GO:0015990,GO:0016020,GO:0016021,GO:0030964,GO:0031224,GO:0031226,GO:0032991,GO:0034220,GO:0044425,GO:0044459,GO:0044464,GO:0045271,GO:0045272,GO:0051179,GO:0051234,GO:0055085,GO:0070469,GO:0070470,GO:0071944,GO:0098655,GO:0098660,GO:0098662,GO:0098796,GO:0098797,GO:0098803,GO:1902494,GO:…	1.6.5.3	ko:K00341	ko00190,ko01100,map00190,map01100	M00144	R11945	RC00061	ko00000,ko00001,ko00002,ko01000	3.D.1	-	e_coli_core.b2278,iAF1260.b2278,iBWG_1329.BWG_2052,iECDH10B_1368.ECDH10B_2440,iECDH1ME8569_1439.ECDH1ME8569_2215,iEcDH1_1363.EcDH1_1379,iJN746.PP_4129,iJO1366.b2278,iJR904.b2278,iY75_1357.Y75_RS11945	Proton_antipo_M,Proton_antipo_N	METABOLISM
MCAT0215_1	857571.EA1_06601	4.7e-240	661.0	COG2984@1|root,COG2984@2|Bacteria,1MW5D@1224|Proteobacteria,1RR1N@1236|Gammaproteobacteria,3NST5@468|Moraxellaceae	1236|Gammaproteobacteria	S	ABC transporter substrate binding protein	-	-	-	ko:K01989	-	M00247	-	-	ko00000,ko00002,ko02000	-	-	-	ABC_sub_bind	POORLY CHARACTERIZED
MCAT0216_1	857571.EA1_06596	2.46e-224	620.0	COG2984@1|root,COG2984@2|Bacteria,1MW5D@1224|Proteobacteria,1RR1N@1236|Gammaproteobacteria,3NMW2@468|Moraxellaceae	1236|Gammaproteobacteria	S	ABC transporter substrate binding protein	-	-	-	ko:K01989	-	M00247	-	-	ko00000,ko00002,ko02000	-	-	-	ABC_sub_bind	POORLY CHARACTERIZED
MCAT0217_1	857571.EA1_06591	5.32e-190	530.0	COG4120@1|root,COG4120@2|Bacteria,1MXGE@1224|Proteobacteria,1RY3E@1236|Gammaproteobacteria,3NMMW@468|Moraxellaceae	1236|Gammaproteobacteria	S	Belongs to the binding-protein-dependent transport system permease family	-	-	-	ko:K05832	-	M00247	-	-	ko00000,ko00002,ko02000	-	-	-	BPD_transp_2	POORLY CHARACTERIZED
MCAT0218_1	857571.EA1_06586	1.32e-178	498.0	COG1101@1|root,COG1101@2|Bacteria,1MVDM@1224|Proteobacteria,1RSNT@1236|Gammaproteobacteria,3NQZB@468|Moraxellaceae	1236|Gammaproteobacteria	S	ATPases associated with a variety of cellular activities	ecfA2	-	-	ko:K05833	-	M00247	-	-	ko00000,ko00002,ko02000	-	-	-	ABC_tran	POORLY CHARACTERIZED
MCAT0219_1	857571.EA1_06581	0.0	1630.0	COG0542@1|root,COG0542@2|Bacteria,1MURH@1224|Proteobacteria,1RN55@1236|Gammaproteobacteria,3NJDZ@468|Moraxellaceae	1236|Gammaproteobacteria	O	Part of a stress-induced multi-chaperone system, it is involved in the recovery of the cell from heat-induced damage, in cooperation with DnaK, DnaJ and GrpE	clpB	GO:0000166,GO:0003674,GO:0003824,GO:0005488,GO:0005515,GO:0005524,GO:0005575,GO:0005622,GO:0005623,GO:0005737,GO:0005829,GO:0006508,GO:0006807,GO:0006950,GO:0006986,GO:0008144,GO:0008150,GO:0008152,GO:0008233,GO:0009266,GO:0009408,GO:0009628,GO:0010033,GO:0016462,GO:0016787,GO:0016817,GO:0016818,GO:0016887,GO:0017076,GO:0017111,GO:0019538,GO:0030554,GO:0031249,GO:0032553,GO:0032555,GO:0032559,GO:…	-	ko:K03695	ko04213,map04213	-	-	-	ko00000,ko00001,ko03110	-	-	-	AAA,AAA_2,ClpB_D2-small,Clp_N	CELLULAR PROCESSES AND SIGNALING
MCAT0220_1	857571.EA1_06566	5.88e-93	271.0	COG2969@1|root,COG2969@2|Bacteria,1MZ2Q@1224|Proteobacteria,1S8WT@1236|Gammaproteobacteria,3NN7X@468|Moraxellaceae	1236|Gammaproteobacteria	S	stringent starvation protein B	sspB	GO:0000502,GO:0003674,GO:0003676,GO:0003723,GO:0005488,GO:0005515,GO:0005575,GO:0005622,GO:0005623,GO:0005737,GO:0005829,GO:0005840,GO:0008150,GO:0009376,GO:0009893,GO:0009894,GO:0009896,GO:0010604,GO:0019222,GO:0019899,GO:0031597,GO:0032781,GO:0032991,GO:0042176,GO:0042802,GO:0042803,GO:0043085,GO:0043226,GO:0043228,GO:0043229,GO:0043232,GO:0043462,GO:0044093,GO:0044424,GO:0044444,GO:0044445,GO:…	-	ko:K03600	-	-	-	-	ko00000,ko03021	-	-	-	SspB	POORLY CHARACTERIZED
MCAT0221_1	857571.EA1_06561	3.75e-152	427.0	COG0625@1|root,COG0625@2|Bacteria,1MXJD@1224|Proteobacteria,1RP12@1236|Gammaproteobacteria,3NIP4@468|Moraxellaceae	1236|Gammaproteobacteria	O	starvation protein A	sspA	-	-	ko:K03599	-	-	-	-	ko00000,ko02000,ko03021	1.A.12.3.1	-	-	GST_C,GST_N,GST_N_3	CELLULAR PROCESSES AND SIGNALING
MCAT0222_1	857571.EA1_06556	5.06e-176	490.0	COG2857@1|root,COG2857@2|Bacteria,1QFU2@1224|Proteobacteria,1RN4Y@1236|Gammaproteobacteria,3NNAY@468|Moraxellaceae	1236|Gammaproteobacteria	C	cytochrome c1	petC	-	-	ko:K00413	ko00190,ko01100,ko02020,ko04260,ko04714,ko04932,ko05010,ko05012,ko05016,map00190,map01100,map02020,map04260,map04714,map04932,map05010,map05012,map05016	M00151,M00152	-	-	ko00000,ko00001,ko00002	-	-	-	Cytochrom_C1	METABOLISM
MCAT0223_1	857571.EA1_06551	4.73e-302	822.0	COG1290@1|root,COG1290@2|Bacteria,1MV97@1224|Proteobacteria,1RNCP@1236|Gammaproteobacteria,3NQM0@468|Moraxellaceae	1236|Gammaproteobacteria	C	Component of the ubiquinol-cytochrome c reductase complex (complex III or cytochrome b-c1 complex), which is a respiratory chain that generates an electrochemical potential coupled to ATP synthesis	petB	-	-	ko:K00412	ko00190,ko01100,ko02020,ko04260,ko04714,ko04932,ko05010,ko05012,ko05016,map00190,map01100,map02020,map04260,map04714,map04932,map05010,map05012,map05016	M00151,M00152	-	-	ko00000,ko00001,ko00002,ko03029	-	-	-	Cytochrom_B_C,Cytochrom_C1,Cytochrome_B	METABOLISM
MCAT0224_1	857571.EA1_06546	1e-136	387.0	COG0723@1|root,COG0723@2|Bacteria,1RAA2@1224|Proteobacteria,1RP9H@1236|Gammaproteobacteria,3NNWU@468|Moraxellaceae	1236|Gammaproteobacteria	C	Component of the ubiquinol-cytochrome c reductase complex (complex III or cytochrome b-c1 complex), which is a respiratory chain that generates an electrochemical potential coupled to ATP synthesis	petA	-	1.10.2.2	ko:K00411	ko00190,ko01100,ko02020,ko04260,ko04714,ko04932,ko05010,ko05012,ko05016,map00190,map01100,map02020,map04260,map04714,map04932,map05010,map05012,map05016	M00151,M00152	-	-	ko00000,ko00001,ko00002,ko01000	-	-	-	Rieske,UCR_Fe-S_N	METABOLISM
MCAT0226_1	857571.EA1_06536	8.33e-102	294.0	COG0102@1|root,COG0102@2|Bacteria,1RA11@1224|Proteobacteria,1S280@1236|Gammaproteobacteria,3NJCQ@468|Moraxellaceae	1236|Gammaproteobacteria	J	This protein is one of the early assembly proteins of the 50S ribosomal subunit, although it is not seen to bind rRNA by itself. It is important during the early stages of 50S assembly	rplM	GO:0003674,GO:0003676,GO:0003723,GO:0003729,GO:0003735,GO:0005198,GO:0005488,GO:0005575,GO:0005622,GO:0005623,GO:0005737,GO:0005829,GO:0005840,GO:0006412,GO:0006417,GO:0006518,GO:0006807,GO:0008150,GO:0008152,GO:0008270,GO:0009058,GO:0009059,GO:0009889,GO:0009890,GO:0009892,GO:0009987,GO:0010467,GO:0010468,GO:0010556,GO:0010558,GO:0010605,GO:0010608,GO:0010629,GO:0015934,GO:0017148,GO:0019222,GO:…	-	ko:K02871	ko03010,map03010	M00178,M00179	-	-	br01610,ko00000,ko00001,ko00002,ko03011	-	-	-	Ribosomal_L13	INFORMATION STORAGE AND PROCESSING
MCAT0237_1	857571.EA1_06471	7.17e-191	530.0	COG4123@1|root,COG4123@2|Bacteria,1QVB8@1224|Proteobacteria,1T2B0@1236|Gammaproteobacteria,3NTSM@468|Moraxellaceae	1236|Gammaproteobacteria	J	Specifically methylates the guanosine in position 1516 of 16S rRNA	-	-	2.1.1.242	ko:K15984	-	-	-	-	ko00000,ko01000,ko03009	-	-	-	SAM_MT	INFORMATION STORAGE AND PROCESSING
MCAT0227_1	857571.EA1_06526	0.0	1231.0	COG0445@1|root,COG0445@2|Bacteria,1MU6F@1224|Proteobacteria,1RMM1@1236|Gammaproteobacteria,3NKEB@468|Moraxellaceae	1236|Gammaproteobacteria	D	NAD-binding protein involved in the addition of a carboxymethylaminomethyl (cmnm) group at the wobble position (U34) of certain tRNAs, forming tRNA-cmnm(5)s(2)U34	gidA	GO:0000166,GO:0001510,GO:0002097,GO:0002098,GO:0003674,GO:0005488,GO:0005575,GO:0005622,GO:0005623,GO:0005737,GO:0005829,GO:0006139,GO:0006396,GO:0006399,GO:0006400,GO:0006725,GO:0006807,GO:0008033,GO:0008150,GO:0008152,GO:0009314,GO:0009411,GO:0009416,GO:0009451,GO:0009628,GO:0009987,GO:0010467,GO:0016070,GO:0030488,GO:0032259,GO:0034470,GO:0034641,GO:0034660,GO:0036094,GO:0043167,GO:0043168,GO:…	-	ko:K03495	-	-	R08701	RC00053,RC00209,RC00870	ko00000,ko03016,ko03036	-	-	-	GIDA,GIDA_assoc	CELLULAR PROCESSES AND SIGNALING
MCAT0228_1	857571.EA1_06516	2.2e-204	568.0	COG0679@1|root,COG0679@2|Bacteria,1N1X9@1224|Proteobacteria,1RMV0@1236|Gammaproteobacteria,3NSN0@468|Moraxellaceae	1236|Gammaproteobacteria	S	Membrane transport protein	-	-	-	ko:K07088	-	-	-	-	ko00000	-	-	-	Mem_trans	POORLY CHARACTERIZED
MCAT0229_1	857571.EA1_06511	2.49e-92	271.0	COG5592@1|root,COG5592@2|Bacteria,1RGUY@1224|Proteobacteria,1S5V6@1236|Gammaproteobacteria,3NN55@468|Moraxellaceae	1236|Gammaproteobacteria	S	Hemerythrin HHE cation binding domain	-	-	-	-	-	-	-	-	-	-	-	-	Hemerythrin	POORLY CHARACTERIZED
MCAT0273_1	857571.EA1_06248	0.0	1780.0	COG0495@1|root,COG0495@2|Bacteria,1MV47@1224|Proteobacteria,1RP14@1236|Gammaproteobacteria,3NJJI@468|Moraxellaceae	1236|Gammaproteobacteria	J	Belongs to the class-I aminoacyl-tRNA synthetase family	leuS	GO:0003674,GO:0003824,GO:0004812,GO:0004823,GO:0005575,GO:0005622,GO:0005623,GO:0005737,GO:0005829,GO:0006082,GO:0006139,GO:0006399,GO:0006412,GO:0006418,GO:0006429,GO:0006518,GO:0006520,GO:0006725,GO:0006807,GO:0008150,GO:0008152,GO:0009058,GO:0009059,GO:0009987,GO:0010467,GO:0016070,GO:0016874,GO:0016875,GO:0019538,GO:0019752,GO:0034641,GO:0034645,GO:0034660,GO:0043038,GO:0043039,GO:0043043,GO:…	6.1.1.4	ko:K01869	ko00970,map00970	M00359,M00360	R03657	RC00055,RC00523	ko00000,ko00001,ko00002,ko01000,ko01007,ko03016,ko03029	-	-	iECOK1_1307.ECOK1_0652,iECS88_1305.ECS88_0684,iNRG857_1313.NRG857_02925,iPC815.YPO2610	Anticodon_1,tRNA-synt_1,tRNA-synt_1_2	INFORMATION STORAGE AND PROCESSING
MCAT0278_1	857571.EA1_06223	3.51e-260	713.0	COG0809@1|root,COG0809@2|Bacteria,1MUH3@1224|Proteobacteria,1RMKW@1236|Gammaproteobacteria,3NKA4@468|Moraxellaceae	1236|Gammaproteobacteria	J	Transfers and isomerizes the ribose moiety from AdoMet to the 7-aminomethyl group of 7-deazaguanine (preQ1-tRNA) to give epoxyqueuosine (oQ-tRNA)	queA	GO:0002097,GO:0002099,GO:0003674,GO:0003824,GO:0005575,GO:0005622,GO:0005623,GO:0005737,GO:0005829,GO:0006139,GO:0006396,GO:0006399,GO:0006400,GO:0006725,GO:0006807,GO:0008033,GO:0008150,GO:0008152,GO:0008616,GO:0009058,GO:0009116,GO:0009119,GO:0009163,GO:0009314,GO:0009451,GO:0009628,GO:0009987,GO:0010467,GO:0016070,GO:0016740,GO:0016853,GO:0018130,GO:0019438,GO:0034404,GO:0034470,GO:0034641,GO:…	2.4.99.17	ko:K07568	-	-	-	-	ko00000,ko01000,ko03016	-	-	-	Queuosine_synth	INFORMATION STORAGE AND PROCESSING
MCAT0232_1	857571.EA1_06496	9.06e-68	205.0	COG2921@1|root,COG2921@2|Bacteria,1NF2D@1224|Proteobacteria,1SDEJ@1236|Gammaproteobacteria,3NNVP@468|Moraxellaceae	1236|Gammaproteobacteria	S	Belongs to the UPF0250 family	-	-	-	ko:K09158	-	-	-	-	ko00000	-	-	-	DUF493	POORLY CHARACTERIZED
MCAT0233_1	857571.EA1_06491	7.8e-164	460.0	COG4137@1|root,COG4137@2|Bacteria,1R3YD@1224|Proteobacteria,1RPUQ@1236|Gammaproteobacteria,3NJ18@468|Moraxellaceae	1236|Gammaproteobacteria	S	Cytochrome C assembly protein	ypjD	GO:0005575,GO:0005623,GO:0005886,GO:0016020,GO:0044464,GO:0071944	-	-	-	-	-	-	-	-	-	-	Cytochrom_C_asm	POORLY CHARACTERIZED
MCAT0234_1	857571.EA1_06486	0.0	948.0	COG0541@1|root,COG0541@2|Bacteria,1MVIA@1224|Proteobacteria,1RMU9@1236|Gammaproteobacteria,3NIEX@468|Moraxellaceae	1236|Gammaproteobacteria	U	Involved in targeting and insertion of nascent membrane proteins into the cytoplasmic membrane. Binds to the hydrophobic signal sequence of the ribosome-nascent chain (RNC) as it emerges from the ribosomes. The SRP-RNC complex is then targeted to the cytoplasmic membrane where it interacts with the SRP receptor FtsY. Interaction with FtsY leads to the transfer of the RNC complex to the Sec transl…	ffh	GO:0000166,GO:0001882,GO:0001883,GO:0003674,GO:0003824,GO:0003924,GO:0005488,GO:0005525,GO:0005575,GO:0005622,GO:0005623,GO:0005737,GO:0005829,GO:0006605,GO:0006612,GO:0006810,GO:0006886,GO:0008104,GO:0008150,GO:0015031,GO:0015833,GO:0016462,GO:0016787,GO:0016817,GO:0016818,GO:0017076,GO:0017111,GO:0019001,GO:0032549,GO:0032550,GO:0032553,GO:0032555,GO:0032561,GO:0032991,GO:0033036,GO:0034613,GO:…	3.6.5.4	ko:K03106	ko02024,ko03060,ko03070,map02024,map03060,map03070	M00335	-	-	ko00000,ko00001,ko00002,ko01000,ko02044	3.A.5.1,3.A.5.2,3.A.5.7,3.A.5.8,3.A.5.9	-	-	SRP54,SRP54_N,SRP_SPB	CELLULAR PROCESSES AND SIGNALING
MCAT0235_1	857571.EA1_06481	2.7e-160	449.0	COG1214@1|root,COG1214@2|Bacteria,1MXPH@1224|Proteobacteria,1RPYX@1236|Gammaproteobacteria,3NJA8@468|Moraxellaceae	1236|Gammaproteobacteria	O	Glycoprotease family	yeaZ	GO:0002949,GO:0003674,GO:0003824,GO:0005488,GO:0005515,GO:0005575,GO:0005622,GO:0005623,GO:0005737,GO:0005829,GO:0006139,GO:0006396,GO:0006399,GO:0006400,GO:0006508,GO:0006725,GO:0006807,GO:0008033,GO:0008150,GO:0008152,GO:0008233,GO:0008237,GO:0009451,GO:0009987,GO:0010467,GO:0016070,GO:0016787,GO:0019538,GO:0034470,GO:0034641,GO:0034660,GO:0042802,GO:0043170,GO:0043412,GO:0044237,GO:0044238,GO:…	-	ko:K14742	-	-	-	-	ko00000,ko03016	-	-	-	Peptidase_M22	CELLULAR PROCESSES AND SIGNALING
MCAT0236_1	857571.EA1_06476	2.49e-191	532.0	COG1968@1|root,COG1968@2|Bacteria,1MX02@1224|Proteobacteria,1RQQT@1236|Gammaproteobacteria,3NJBJ@468|Moraxellaceae	1236|Gammaproteobacteria	V	Catalyzes the dephosphorylation of undecaprenyl diphosphate (UPP). Confers resistance to bacitracin	uppP	GO:0003674,GO:0003824,GO:0005575,GO:0005623,GO:0005886,GO:0005887,GO:0006793,GO:0006796,GO:0008150,GO:0008152,GO:0009987,GO:0016020,GO:0016021,GO:0016311,GO:0016462,GO:0016787,GO:0016817,GO:0016818,GO:0031224,GO:0031226,GO:0042221,GO:0044237,GO:0044425,GO:0044459,GO:0044464,GO:0046677,GO:0050380,GO:0050896,GO:0071944	3.6.1.27	ko:K06153	ko00550,map00550	-	R05627	RC00002	ko00000,ko00001,ko01000,ko01011	-	-	iYL1228.KPN_03461	BacA	CELLULAR PROCESSES AND SIGNALING
MCAT0287_1	857571.EA1_06138	8.57e-88	258.0	COG0360@1|root,COG0360@2|Bacteria,1RH82@1224|Proteobacteria,1S5VU@1236|Gammaproteobacteria,3NN4A@468|Moraxellaceae	1236|Gammaproteobacteria	J	Binds together with S18 to 16S ribosomal RNA	rpsF	GO:0003674,GO:0003676,GO:0003723,GO:0003729,GO:0003735,GO:0005198,GO:0005488,GO:0005575,GO:0005622,GO:0005623,GO:0005737,GO:0005829,GO:0005840,GO:0006412,GO:0006518,GO:0006807,GO:0008150,GO:0008152,GO:0009058,GO:0009059,GO:0009987,GO:0010467,GO:0015935,GO:0019538,GO:0019843,GO:0022626,GO:0022627,GO:0032991,GO:0034641,GO:0034645,GO:0043043,GO:0043170,GO:0043226,GO:0043228,GO:0043229,GO:0043232,GO:…	-	ko:K02990	ko03010,map03010	M00178	-	-	br01610,ko00000,ko00001,ko00002,ko03011,ko03029	-	-	-	Ribosomal_S6	INFORMATION STORAGE AND PROCESSING
MCAT0239_1	857571.EA1_06461	2.57e-221	610.0	COG0382@1|root,COG0382@2|Bacteria,1MV4Q@1224|Proteobacteria,1RMZ1@1236|Gammaproteobacteria,3NIYC@468|Moraxellaceae	1236|Gammaproteobacteria	H	Catalyzes the prenylation of para-hydroxybenzoate (PHB) with an all-trans polyprenyl group. Mediates the second step in the final reaction sequence of ubiquinone-8 (UQ-8) biosynthesis, which is the condensation of the polyisoprenoid side chain with PHB, generating the first membrane-bound Q intermediate 3- octaprenyl-4-hydroxybenzoate	ubiA	GO:0002094,GO:0003674,GO:0003824,GO:0004659,GO:0005575,GO:0005623,GO:0005886,GO:0006732,GO:0006733,GO:0006743,GO:0006744,GO:0008150,GO:0008152,GO:0008412,GO:0009058,GO:0009108,GO:0009987,GO:0016020,GO:0016740,GO:0016765,GO:0042180,GO:0042181,GO:0044237,GO:0044249,GO:0044281,GO:0044283,GO:0044464,GO:0051186,GO:0051188,GO:0071704,GO:0071944,GO:1901576,GO:1901661,GO:1901663	2.5.1.39	ko:K03179	ko00130,ko01100,ko01110,map00130,map01100,map01110	M00117	R05000,R05615	RC00209,RC02895	ko00000,ko00001,ko00002,ko01000,ko01006	-	-	iZ_1308.Z5639	UbiA	METABOLISM
MCAT0240_1	857571.EA1_06451	5.93e-181	503.0	COG1741@1|root,COG1741@2|Bacteria,1MVSW@1224|Proteobacteria,1RNVS@1236|Gammaproteobacteria,3NJ1E@468|Moraxellaceae	1236|Gammaproteobacteria	S	Belongs to the pirin family	yhhW	-	-	ko:K06911	-	-	-	-	ko00000	-	-	-	Pirin	POORLY CHARACTERIZED
MCAT0241_1	857571.EA1_06438	1.54e-104	303.0	COG1666@1|root,COG1666@2|Bacteria,1RDTF@1224|Proteobacteria,1S3RU@1236|Gammaproteobacteria,3NJQT@468|Moraxellaceae	1236|Gammaproteobacteria	S	Belongs to the UPF0234 family	yajQ	GO:0000049,GO:0000166,GO:0001882,GO:0001883,GO:0003674,GO:0003676,GO:0003723,GO:0005488,GO:0005524,GO:0005525,GO:0005575,GO:0005622,GO:0005623,GO:0005737,GO:0005829,GO:0006950,GO:0006974,GO:0008144,GO:0008150,GO:0009987,GO:0017076,GO:0019001,GO:0030554,GO:0032549,GO:0032550,GO:0032553,GO:0032555,GO:0032559,GO:0032561,GO:0033554,GO:0035639,GO:0036094,GO:0043167,GO:0043168,GO:0044424,GO:0044444,GO:…	-	ko:K09767	-	-	-	-	ko00000	-	-	-	DUF520	POORLY CHARACTERIZED
MCAT0288_1	1122244.AUGF01000008_gene158	5.55e-48	153.0	COG0238@1|root,COG0238@2|Bacteria,1MZ8U@1224|Proteobacteria,1S8R8@1236|Gammaproteobacteria,3NPB6@468|Moraxellaceae	1236|Gammaproteobacteria	J	Binds as a heterodimer with protein S6 to the central domain of the 16S rRNA, where it helps stabilize the platform of the 30S subunit	rpsR	GO:0003674,GO:0003676,GO:0003723,GO:0003729,GO:0003735,GO:0005198,GO:0005488,GO:0005575,GO:0005622,GO:0005623,GO:0005737,GO:0005829,GO:0005840,GO:0006412,GO:0006518,GO:0006807,GO:0008150,GO:0008152,GO:0009058,GO:0009059,GO:0009987,GO:0010467,GO:0015935,GO:0019538,GO:0019843,GO:0022626,GO:0022627,GO:0032991,GO:0034641,GO:0034645,GO:0043043,GO:0043170,GO:0043226,GO:0043228,GO:0043229,GO:0043232,GO:…	-	ko:K02963	ko03010,map03010	M00178	-	-	br01610,ko00000,ko00001,ko00002,ko03011	-	-	-	Ribosomal_S18	INFORMATION STORAGE AND PROCESSING
MCAT0243_1	857571.EA1_06428	1.84e-260	713.0	COG0418@1|root,COG0418@2|Bacteria,1MUYP@1224|Proteobacteria,1RNEN@1236|Gammaproteobacteria,3NK3G@468|Moraxellaceae	1236|Gammaproteobacteria	F	Catalyzes the reversible cyclization of carbamoyl aspartate to dihydroorotate	pyrC	GO:0003674,GO:0003824,GO:0004151,GO:0005488,GO:0005575,GO:0005622,GO:0005623,GO:0005737,GO:0005829,GO:0006139,GO:0006206,GO:0006207,GO:0006220,GO:0006221,GO:0006725,GO:0006753,GO:0006793,GO:0006796,GO:0006807,GO:0008150,GO:0008152,GO:0008270,GO:0009058,GO:0009112,GO:0009117,GO:0009165,GO:0009218,GO:0009220,GO:0009259,GO:0009260,GO:0009987,GO:0016787,GO:0016810,GO:0016812,GO:0018130,GO:0019438,GO:…	3.5.2.3	ko:K01465	ko00240,ko01100,map00240,map01100	M00051	R01993	RC00632	ko00000,ko00001,ko00002,ko01000	-	-	iSBO_1134.SBO_2002,iYL1228.KPN_01074	Amidohydro_1	METABOLISM
MCAT0244_1	857571.EA1_06423	0.0	902.0	COG0137@1|root,COG0137@2|Bacteria,1MV0Y@1224|Proteobacteria,1RMEC@1236|Gammaproteobacteria,3NKG1@468|Moraxellaceae	1236|Gammaproteobacteria	E	Belongs to the argininosuccinate synthase family. Type	argG	GO:0000050,GO:0000053,GO:0003674,GO:0003824,GO:0004055,GO:0005488,GO:0005515,GO:0005575,GO:0005622,GO:0005623,GO:0005737,GO:0005829,GO:0006082,GO:0006520,GO:0006525,GO:0006526,GO:0006575,GO:0006807,GO:0008150,GO:0008152,GO:0008652,GO:0009058,GO:0009064,GO:0009084,GO:0009987,GO:0016053,GO:0016874,GO:0016879,GO:0019627,GO:0019752,GO:0034641,GO:0042802,GO:0043436,GO:0043603,GO:0043604,GO:0044237,GO:…	6.3.4.5	ko:K01940	ko00220,ko00250,ko01100,ko01110,ko01130,ko01230,ko05418,map00220,map00250,map01100,map01110,map01130,map01230,map05418	M00029,M00844,M00845	R01954	RC00380,RC00629	ko00000,ko00001,ko00002,ko01000,ko04147	-	-	iSBO_1134.SBO_3210,iSbBS512_1146.SbBS512_E3599	Arginosuc_synth	METABOLISM
MCAT0245_1	857571.EA1_06418	4.25e-122	347.0	COG1376@1|root,COG1376@2|Bacteria,1RHBG@1224|Proteobacteria,1S6DY@1236|Gammaproteobacteria,3NN3W@468|Moraxellaceae	1236|Gammaproteobacteria	S	L,D-transpeptidase catalytic domain	-	-	-	-	-	-	-	-	-	-	-	-	YkuD	POORLY CHARACTERIZED
MCAT0246_1	857571.EA1_06413	3.69e-230	634.0	COG0583@1|root,COG0583@2|Bacteria,1N663@1224|Proteobacteria,1RMFD@1236|Gammaproteobacteria,3NJE5@468|Moraxellaceae	1236|Gammaproteobacteria	K	Transcriptional regulator	-	-	-	-	-	-	-	-	-	-	-	-	HTH_1,LysR_substrate	INFORMATION STORAGE AND PROCESSING
MCAT0247_1	857571.EA1_06408	1.41e-153	431.0	COG3198@1|root,COG3198@2|Bacteria,1PVRW@1224|Proteobacteria,1SX66@1236|Gammaproteobacteria,3NPV1@468|Moraxellaceae	1236|Gammaproteobacteria	S	FixH	-	-	-	ko:K09926	-	-	-	-	ko00000	-	-	-	FixH	POORLY CHARACTERIZED
MCAT0248_1	857571.EA1_06403	0.0	950.0	COG0348@1|root,COG0348@2|Bacteria,1MVFY@1224|Proteobacteria,1RMDI@1236|Gammaproteobacteria,3NMR5@468|Moraxellaceae	1236|Gammaproteobacteria	C	IG-like fold at C-terminal of FixG, putative oxidoreductase	ccoG	-	-	-	-	-	-	-	-	-	-	-	Fer4_18,Fer4_5,FixG_C	METABOLISM
MCAT0249_1	857571.EA1_06398	6.92e-82	243.0	COG3255@1|root,COG3255@2|Bacteria,1N01E@1224|Proteobacteria,1SBCB@1236|Gammaproteobacteria,3NSW3@468|Moraxellaceae	1236|Gammaproteobacteria	I	SCP-2 sterol transfer family	-	-	-	-	-	-	-	-	-	-	-	-	SCP2	METABOLISM
MCAT0250_1	857571.EA1_06388	0.0	998.0	COG3278@1|root,COG3278@2|Bacteria,1MU18@1224|Proteobacteria,1RM7I@1236|Gammaproteobacteria,3NM6S@468|Moraxellaceae	1236|Gammaproteobacteria	C	Belongs to the heme-copper respiratory oxidase family	ccoN	GO:0003674,GO:0003824,GO:0004129,GO:0005215,GO:0005488,GO:0005506,GO:0005507,GO:0005575,GO:0005623,GO:0005886,GO:0005887,GO:0006091,GO:0006119,GO:0006139,GO:0006163,GO:0006725,GO:0006753,GO:0006793,GO:0006796,GO:0006807,GO:0006810,GO:0006811,GO:0006812,GO:0008144,GO:0008150,GO:0008152,GO:0008324,GO:0009055,GO:0009060,GO:0009117,GO:0009123,GO:0009126,GO:0009141,GO:0009144,GO:0009150,GO:0009161,GO:…	1.9.3.1	ko:K00404	ko00190,ko01100,ko02020,map00190,map01100,map02020	M00156	-	-	ko00000,ko00001,ko00002,ko01000	3.D.4.3	-	-	COX1	METABOLISM
MCAT0251_1	857571.EA1_06383	2.96e-156	437.0	COG2993@1|root,COG2993@2|Bacteria,1MXEY@1224|Proteobacteria,1RPU6@1236|Gammaproteobacteria,3NIEM@468|Moraxellaceae	1236|Gammaproteobacteria	C	COG2993 Cbb3-type cytochrome oxidase, cytochrome c subunit	ccoO	-	-	ko:K00405	ko00190,ko01100,ko02020,map00190,map01100,map02020	M00156	-	-	ko00000,ko00001,ko00002	3.D.4.3	-	-	FixO	METABOLISM
MCAT0252_1	857571.EA1_06373	3.45e-263	720.0	COG2010@1|root,COG2010@2|Bacteria,1MUCW@1224|Proteobacteria,1RPYJ@1236|Gammaproteobacteria,3NNF1@468|Moraxellaceae	1236|Gammaproteobacteria	C	N-terminal domain of cytochrome oxidase-cbb3, FixP	ccoP	-	-	ko:K00406	ko00190,ko01100,ko02020,map00190,map01100,map02020	M00156	-	-	ko00000,ko00001,ko00002	3.D.4.3	-	iJN746.PP_4253	Cytochrome_CBB3,FixP_N	METABOLISM
MCAT0253_1	857571.EA1_06368	0.0	1075.0	COG0504@1|root,COG0504@2|Bacteria,1MUIT@1224|Proteobacteria,1RM92@1236|Gammaproteobacteria,3NIZ5@468|Moraxellaceae	1236|Gammaproteobacteria	F	Catalyzes the ATP-dependent amination of UTP to CTP with either L-glutamine or ammonia as the source of nitrogen. Regulates intracellular CTP levels through interactions with the four ribonucleotide triphosphates	pyrG	GO:0003674,GO:0003824,GO:0003883,GO:0005488,GO:0005515,GO:0005575,GO:0005622,GO:0005623,GO:0005737,GO:0005829,GO:0006139,GO:0006213,GO:0006220,GO:0006221,GO:0006241,GO:0006725,GO:0006753,GO:0006793,GO:0006796,GO:0006807,GO:0008150,GO:0008152,GO:0009058,GO:0009116,GO:0009117,GO:0009119,GO:0009141,GO:0009142,GO:0009147,GO:0009148,GO:0009163,GO:0009165,GO:0009199,GO:0009201,GO:0009208,GO:0009209,GO:…	6.3.4.2	ko:K01937	ko00240,ko01100,map00240,map01100	M00052	R00571,R00573	RC00010,RC00074	ko00000,ko00001,ko00002,ko01000	-	-	iECO103_1326.ECO103_3323,iPC815.YPO3377	CTP_synth_N,GATase	METABOLISM
MCAT0254_1	857571.EA1_06363	2.09e-207	573.0	COG2877@1|root,COG2877@2|Bacteria,1MV91@1224|Proteobacteria,1RMGQ@1236|Gammaproteobacteria,3NIHT@468|Moraxellaceae	1236|Gammaproteobacteria	M	Belongs to the KdsA family	kdsA	GO:0000271,GO:0003674,GO:0003824,GO:0005575,GO:0005622,GO:0005623,GO:0005737,GO:0005829,GO:0005975,GO:0005976,GO:0005996,GO:0006082,GO:0006629,GO:0008150,GO:0008152,GO:0008610,GO:0008653,GO:0008676,GO:0009058,GO:0009059,GO:0009103,GO:0009987,GO:0016043,GO:0016051,GO:0016053,GO:0016740,GO:0016765,GO:0019294,GO:0019752,GO:0022607,GO:0033692,GO:0034637,GO:0034645,GO:0043170,GO:0043436,GO:0043933,GO:…	2.5.1.55	ko:K01627	ko00540,ko01100,map00540,map01100	M00063	R03254	RC00435	ko00000,ko00001,ko00002,ko01000,ko01005	-	-	-	DAHP_synth_1	CELLULAR PROCESSES AND SIGNALING
MCAT0255_1	857571.EA1_06358	8.96e-308	840.0	COG0148@1|root,COG0148@2|Bacteria,1MU1N@1224|Proteobacteria,1RNQA@1236|Gammaproteobacteria,3NK1I@468|Moraxellaceae	1236|Gammaproteobacteria	G	Catalyzes the reversible conversion of 2- phosphoglycerate into phosphoenolpyruvate. It is essential for the degradation of carbohydrates via glycolysis	eno	GO:0000015,GO:0000287,GO:0003674,GO:0003824,GO:0004634,GO:0005488,GO:0005515,GO:0005575,GO:0005576,GO:0005622,GO:0005623,GO:0005737,GO:0005829,GO:0005856,GO:0005975,GO:0006082,GO:0006090,GO:0006091,GO:0006096,GO:0006139,GO:0006163,GO:0006164,GO:0006165,GO:0006725,GO:0006732,GO:0006733,GO:0006753,GO:0006754,GO:0006757,GO:0006793,GO:0006796,GO:0006807,GO:0008150,GO:0008152,GO:0009056,GO:0009058,GO:…	4.2.1.11	ko:K01689	ko00010,ko00680,ko01100,ko01110,ko01120,ko01130,ko01200,ko01230,ko03018,ko04066,map00010,map00680,map01100,map01110,map01120,map01130,map01200,map01230,map03018,map04066	M00001,M00002,M00003,M00346,M00394	R00658	RC00349	ko00000,ko00001,ko00002,ko01000,ko03019,ko04147	-	-	iPC815.YPO3376	Enolase_C,Enolase_N	METABOLISM
MCAT0256_1	857571.EA1_06353	3.08e-87	257.0	COG2919@1|root,COG2919@2|Bacteria,1PC4E@1224|Proteobacteria,1SWXF@1236|Gammaproteobacteria,3NRZ5@468|Moraxellaceae	1236|Gammaproteobacteria	D	Essential cell division protein. May link together the upstream cell division proteins, which are predominantly cytoplasmic, with the downstream cell division proteins, which are predominantly periplasmic	ftsB	-	-	ko:K05589	-	-	-	-	ko00000,ko03036	-	-	-	DivIC	CELLULAR PROCESSES AND SIGNALING
MCAT0257_1	857571.EA1_06348	3.7e-174	485.0	COG1211@1|root,COG1211@2|Bacteria,1MY3B@1224|Proteobacteria,1S21S@1236|Gammaproteobacteria,3NKAP@468|Moraxellaceae	1236|Gammaproteobacteria	I	Catalyzes the formation of 4-diphosphocytidyl-2-C- methyl-D-erythritol from CTP and 2-C-methyl-D-erythritol 4- phosphate (MEP)	ispD	GO:0000287,GO:0003674,GO:0003824,GO:0005488,GO:0005515,GO:0005575,GO:0005622,GO:0005623,GO:0005737,GO:0005829,GO:0006629,GO:0006720,GO:0008150,GO:0008152,GO:0008299,GO:0008610,GO:0009058,GO:0009987,GO:0016740,GO:0016772,GO:0016779,GO:0042802,GO:0043167,GO:0043169,GO:0044237,GO:0044238,GO:0044249,GO:0044255,GO:0044424,GO:0044444,GO:0044464,GO:0046872,GO:0050518,GO:0070567,GO:0071704,GO:1901576	2.7.7.60	ko:K00991	ko00900,ko01100,ko01110,ko01130,map00900,map01100,map01110,map01130	M00096	R05633	RC00002	ko00000,ko00001,ko00002,ko01000	-	-	iAF1260.b2747,iBWG_1329.BWG_2483,iEC55989_1330.EC55989_3019,iECDH10B_1368.ECDH10B_2915,iECDH1ME8569_1439.ECDH1ME8569_2657,iECIAI1_1343.ECIAI1_2848,iECO103_1326.ECO103_3289,iECO111_1330.ECO111_3471,iECO26_1355.ECO26_3816,iECSE_1348.ECSE_2999,iECW_1372.ECW_m2953,iEKO11_1354.EKO11_1022,iEcDH1_1363.EcDH1_0941,iEcE24377_1341.EcE24377A_3048,iEcHS_1320.EcHS_A2885,iEcolC_1368.EcolC_0965,iJO1366.b2747,iJR…	IspD	METABOLISM
MCAT0258_1	857571.EA1_06343	0.0	1618.0	COG0658@1|root,COG0658@2|Bacteria,1MUKF@1224|Proteobacteria,1RMW6@1236|Gammaproteobacteria,3NJVY@468|Moraxellaceae	1236|Gammaproteobacteria	S	Competence protein ComEC	ycaI	GO:0005575,GO:0005623,GO:0005886,GO:0016020,GO:0044464,GO:0071944	-	ko:K02238	-	M00429	-	-	ko00000,ko00002,ko02044	3.A.11.1,3.A.11.2	-	-	Competence,DUF4131,Lactamase_B	POORLY CHARACTERIZED
MCAT0405_1	857571.EA1_05367	1.05e-208	579.0	COG1388@1|root,COG4942@1|root,COG1388@2|Bacteria,COG4942@2|Bacteria,1RD24@1224|Proteobacteria,1RR11@1236|Gammaproteobacteria,3NK2K@468|Moraxellaceae	1236|Gammaproteobacteria	DM	Peptidase family M23	nlpD	GO:0000920,GO:0001896,GO:0005575,GO:0005623,GO:0008150,GO:0008219,GO:0009279,GO:0009987,GO:0012501,GO:0016020,GO:0019867,GO:0030312,GO:0030313,GO:0031975,GO:0032153,GO:0042221,GO:0042493,GO:0043085,GO:0044093,GO:0044462,GO:0044464,GO:0050790,GO:0050896,GO:0051301,GO:0051336,GO:0051345,GO:0065007,GO:0065009,GO:0071944	-	ko:K06194,ko:K12943	-	-	-	-	ko00000	1.A.34.1.2	-	-	LysM,Peptidase_M23	CELLULAR PROCESSES AND SIGNALING
MCAT0260_1	857571.EA1_06333	3.43e-67	203.0	2EQHX@1|root,33I3X@2|Bacteria,1MZWP@1224|Proteobacteria,1SBUQ@1236|Gammaproteobacteria,3NS1V@468|Moraxellaceae	1236|Gammaproteobacteria	-	-	-	-	-	-	-	-	-	-	-	-	-	-	-	ND
MCAT0261_1	857571.EA1_06323	0.0	1595.0	COG1629@1|root,COG1629@2|Bacteria,COG4771@2|Bacteria,1QTS8@1224|Proteobacteria,1T1FF@1236|Gammaproteobacteria,3NTSR@468|Moraxellaceae	1236|Gammaproteobacteria	P	COG1629 Outer membrane receptor proteins, mostly Fe transport	-	-	-	ko:K02014	-	-	-	-	ko00000,ko02000	1.B.14	-	-	CarboxypepD_reg,Plug,TonB_dep_Rec	METABOLISM
MCAT0263_1	857571.EA1_06303	0.0	966.0	COG0601@1|root,COG0601@2|Bacteria	2|Bacteria	P	nitrogen compound transport	amiC	GO:0003674,GO:0005215,GO:0006810,GO:0008150,GO:0022857,GO:0051179,GO:0051234,GO:0055085	-	ko:K02033,ko:K13894,ko:K15581	ko01501,ko02010,ko02024,map01501,map02010,map02024	M00239,M00349,M00439	-	-	ko00000,ko00001,ko00002,ko02000	3.A.1.5,3.A.1.5.1,3.A.1.5.18,3.A.1.5.19,3.A.1.5.21,3.A.1.5.24,3.A.1.5.25	-	-	BPD_transp_1	METABOLISM
MCAT0847_1	857571.EA1_02317	0.0	1223.0	COG0129@1|root,COG0129@2|Bacteria,1MUTQ@1224|Proteobacteria,1RMP2@1236|Gammaproteobacteria,3NJMA@468|Moraxellaceae	1236|Gammaproteobacteria	EG	Belongs to the IlvD Edd family	ilvD	-	4.2.1.9	ko:K01687	ko00290,ko00770,ko01100,ko01110,ko01130,ko01210,ko01230,map00290,map00770,map01100,map01110,map01130,map01210,map01230	M00019,M00570	R01209,R04441,R05070	RC00468,RC01714	ko00000,ko00001,ko00002,ko01000	-	-	-	ILVD_EDD	METABOLISM
MCAT0904_1	857571.EA1_01997	2.54e-214	593.0	COG0697@1|root,COG0697@2|Bacteria,1R81I@1224|Proteobacteria,1S83C@1236|Gammaproteobacteria,3NJPS@468|Moraxellaceae	1236|Gammaproteobacteria	EG	EamA-like transporter family	-	-	-	-	-	-	-	-	-	-	-	-	EamA	METABOLISM
MCAT0266_1	857571.EA1_06288	2.39e-226	624.0	COG4608@1|root,COG4608@2|Bacteria,1NU4K@1224|Proteobacteria,1SKPD@1236|Gammaproteobacteria,3NTQ3@468|Moraxellaceae	1236|Gammaproteobacteria	E	Belongs to the ABC transporter superfamily	oppF	-	-	ko:K02032,ko:K10823,ko:K12372	ko01501,ko02010,ko02024,map01501,map02010,map02024	M00239,M00324,M00439	-	-	ko00000,ko00001,ko00002,ko02000	3.A.1.5,3.A.1.5.1,3.A.1.5.18,3.A.1.5.19,3.A.1.5.25	-	-	ABC_tran,oligo_HPY	METABOLISM
MCAT0267_1	857571.EA1_06283	0.0	1306.0	COG4166@1|root,COG4166@2|Bacteria,1P91R@1224|Proteobacteria,1RN57@1236|Gammaproteobacteria,3NT7D@468|Moraxellaceae	1236|Gammaproteobacteria	E	PFAM extracellular solute-binding protein, family 5	oppA	GO:0003674,GO:0005488,GO:0005575,GO:0005623,GO:0006457,GO:0006810,GO:0006857,GO:0006950,GO:0008150,GO:0009266,GO:0009408,GO:0009628,GO:0009987,GO:0015833,GO:0030288,GO:0030313,GO:0031975,GO:0033218,GO:0042277,GO:0042597,GO:0042886,GO:0042939,GO:0044464,GO:0050896,GO:0051179,GO:0051234,GO:0061077,GO:0071702,GO:0071705,GO:1900750	-	ko:K15580	ko01501,ko02010,ko02024,map01501,map02010,map02024	M00439	-	-	ko00000,ko00001,ko00002,ko02000	3.A.1.5.1,3.A.1.5.18,3.A.1.5.19,3.A.1.5.25	-	iECABU_c1320.ECABU_c15240,iECNA114_1301.ECNA114_1414,iECSF_1327.ECSF_1224,iNRG857_1313.NRG857_06385,iUMNK88_1353.UMNK88_1667	SBP_bac_5	METABOLISM
MCAT0268_1	857571.EA1_06278	1.9e-77	231.0	2E3YN@1|root,32YVK@2|Bacteria,1N6PS@1224|Proteobacteria	1224|Proteobacteria	-	-	-	-	-	-	-	-	-	-	-	-	-	-	-	ND
MCAT0269_1	857571.EA1_06273	4.92e-93	271.0	2E3YN@1|root,32YVK@2|Bacteria,1N6PS@1224|Proteobacteria	1224|Proteobacteria	-	-	-	-	-	-	-	-	-	-	-	-	-	-	-	ND
MCAT0270_1	857571.EA1_06263	1.04e-247	680.0	COG3203@1|root,COG3203@2|Bacteria	2|Bacteria	M	Forms passive diffusion pores that allow small molecular weight hydrophilic materials across the outer membrane	Z012_05290	-	-	-	-	-	-	-	-	-	-	-	Alginate_exp,Porin_1,Porin_4	CELLULAR PROCESSES AND SIGNALING
MCAT0289_1	857571.EA1_06128	9.3e-100	290.0	COG0359@1|root,COG0359@2|Bacteria,1RD0R@1224|Proteobacteria,1S3WS@1236|Gammaproteobacteria,3NKTG@468|Moraxellaceae	1236|Gammaproteobacteria	J	Binds to the 23S rRNA	rplI	GO:0003674,GO:0003676,GO:0003723,GO:0003735,GO:0005198,GO:0005488,GO:0005575,GO:0005622,GO:0005623,GO:0005737,GO:0005829,GO:0005840,GO:0006412,GO:0006518,GO:0006807,GO:0008150,GO:0008152,GO:0009058,GO:0009059,GO:0009987,GO:0010467,GO:0015934,GO:0019538,GO:0019843,GO:0022625,GO:0022626,GO:0032991,GO:0034641,GO:0034645,GO:0043043,GO:0043170,GO:0043226,GO:0043228,GO:0043229,GO:0043232,GO:0043603,GO:…	-	ko:K02939	ko03010,map03010	M00178	-	-	br01610,ko00000,ko00001,ko00002,ko03011	-	-	-	Ribosomal_L9_C,Ribosomal_L9_N	INFORMATION STORAGE AND PROCESSING
MCAT0272_1	857571.EA1_06253	1.41e-112	323.0	COG2980@1|root,COG2980@2|Bacteria,1N6EF@1224|Proteobacteria,1SADB@1236|Gammaproteobacteria,3NPP3@468|Moraxellaceae	1236|Gammaproteobacteria	M	Together with LptD, is involved in the assembly of lipopolysaccharide (LPS) at the surface of the outer membrane. Required for the proper assembly of LptD. Binds LPS and may serve as the LPS recognition site at the outer membrane	-	-	-	ko:K03643	-	-	-	-	ko00000,ko02000	1.B.42.1	-	-	-	CELLULAR PROCESSES AND SIGNALING
MCAT0292_1	857571.EA1_06113	6.05e-184	513.0	COG2126@1|root,COG2126@2|Bacteria,1MXCS@1224|Proteobacteria,1RPCN@1236|Gammaproteobacteria,3NQSY@468|Moraxellaceae	1236|Gammaproteobacteria	J	Ion transport protein	kch	-	-	ko:K10716	-	-	-	-	ko00000,ko02000	1.A.1.1,1.A.1.13,1.A.1.17,1.A.1.24,1.A.1.25,1.A.1.6	-	-	Ion_trans	INFORMATION STORAGE AND PROCESSING
MCAT0274_1	857571.EA1_06243	1.83e-79	236.0	COG1393@1|root,COG1393@2|Bacteria,1MZ6S@1224|Proteobacteria,1S8TR@1236|Gammaproteobacteria,3NNYU@468|Moraxellaceae	1236|Gammaproteobacteria	P	Belongs to the ArsC family	yffB	GO:0005575,GO:0005622,GO:0005623,GO:0005737,GO:0005829,GO:0044424,GO:0044444,GO:0044464	1.20.4.1	ko:K00537	-	-	-	-	ko00000,ko01000	-	-	-	ArsC	METABOLISM
MCAT0275_1	857571.EA1_06238	1.24e-188	524.0	COG3907@1|root,COG3907@2|Bacteria,1RJE0@1224|Proteobacteria,1S6TW@1236|Gammaproteobacteria,3NP8K@468|Moraxellaceae	1236|Gammaproteobacteria	S	PAP2 superfamily	-	-	-	-	-	-	-	-	-	-	-	-	PAP2	POORLY CHARACTERIZED
MCAT0276_1	857571.EA1_06233	0.0	1134.0	COG2194@1|root,COG2194@2|Bacteria,1MWS7@1224|Proteobacteria,1RMNG@1236|Gammaproteobacteria,3NJEC@468|Moraxellaceae	1236|Gammaproteobacteria	S	Domain of unknown function (DUF1705)	eptA	-	2.7.8.43	ko:K03760,ko:K19353	ko00540,ko01503,map00540,map01503	M00722	R11555,R11556,R11557	RC00002	ko00000,ko00001,ko00002,ko01000,ko01005	-	-	-	DUF1705,Sulfatase	POORLY CHARACTERIZED
MCAT0277_1	857571.EA1_06228	1.86e-292	796.0	COG0343@1|root,COG0343@2|Bacteria,1MUCA@1224|Proteobacteria,1RMY3@1236|Gammaproteobacteria,3NK2U@468|Moraxellaceae	1236|Gammaproteobacteria	F	Catalyzes the base-exchange of a guanine (G) residue with the queuine precursor 7-aminomethyl-7-deazaguanine (PreQ1) at position 34 (anticodon wobble position) in tRNAs with GU(N) anticodons (tRNA-Asp, -Asn, -His and -Tyr). Catalysis occurs through a double-displacement mechanism. The nucleophile active site attacks the C1' of nucleotide 34 to detach the guanine base from the RNA, forming a coval…	tgt	GO:0002097,GO:0002099,GO:0003674,GO:0003824,GO:0005488,GO:0005575,GO:0005622,GO:0005623,GO:0005737,GO:0005829,GO:0006139,GO:0006396,GO:0006399,GO:0006400,GO:0006725,GO:0006807,GO:0008033,GO:0008150,GO:0008152,GO:0008270,GO:0008479,GO:0008616,GO:0009058,GO:0009116,GO:0009119,GO:0009163,GO:0009451,GO:0009987,GO:0010467,GO:0016070,GO:0016740,GO:0016757,GO:0016763,GO:0018130,GO:0019438,GO:0034404,GO:…	2.4.2.29	ko:K00773	-	-	R03789,R10209	RC00063	ko00000,ko01000,ko03016	-	-	iECW_1372.ECW_m0475,iWFL_1372.ECW_m0475	TGT	METABOLISM
MCAT0306_1	857571.EA1_06008	1.47e-267	731.0	COG0585@1|root,COG0585@2|Bacteria,1MXHD@1224|Proteobacteria,1RPRF@1236|Gammaproteobacteria,3NNU7@468|Moraxellaceae	1236|Gammaproteobacteria	J	Responsible for synthesis of pseudouridine from uracil- 13 in transfer RNAs	truD	GO:0001522,GO:0003674,GO:0003824,GO:0005575,GO:0005622,GO:0005623,GO:0005737,GO:0005829,GO:0006139,GO:0006725,GO:0006807,GO:0008150,GO:0008152,GO:0009451,GO:0009982,GO:0009987,GO:0016070,GO:0016853,GO:0016866,GO:0034641,GO:0043170,GO:0043412,GO:0044237,GO:0044238,GO:0044424,GO:0044444,GO:0044464,GO:0046483,GO:0071704,GO:0090304,GO:1901360	5.4.99.27	ko:K06176	-	-	-	-	ko00000,ko01000,ko03016	-	-	-	TruD	INFORMATION STORAGE AND PROCESSING
MCAT0279_1	857571.EA1_06218	2.55e-289	790.0	COG0489@1|root,COG0489@2|Bacteria,1MU7R@1224|Proteobacteria,1RMJF@1236|Gammaproteobacteria,3NIN7@468|Moraxellaceae	1236|Gammaproteobacteria	D	Binds and transfers iron-sulfur (Fe-S) clusters to target apoproteins. Can hydrolyze ATP	mrp	GO:0005575,GO:0005622,GO:0005623,GO:0005737,GO:0005829,GO:0044424,GO:0044444,GO:0044464	-	ko:K03593	-	-	-	-	ko00000,ko03029,ko03036	-	-	-	FeS_assembly_P,ParA	CELLULAR PROCESSES AND SIGNALING
MCAT0280_1	857571.EA1_06213	1.65e-110	317.0	2BTTS@1|root,32P1D@2|Bacteria,1RIF8@1224|Proteobacteria,1S6HA@1236|Gammaproteobacteria,3NS5H@468|Moraxellaceae	1236|Gammaproteobacteria	-	-	-	-	-	-	-	-	-	-	-	-	-	-	-	ND
MCAT0281_1	857571.EA1_06183	0.0	1018.0	COG1966@1|root,COG1966@2|Bacteria,1MWF9@1224|Proteobacteria,1RMG4@1236|Gammaproteobacteria,3NJGU@468|Moraxellaceae	1236|Gammaproteobacteria	T	Carbon starvation protein	cstA	GO:0005575,GO:0005623,GO:0005886,GO:0005887,GO:0007154,GO:0008150,GO:0009605,GO:0009987,GO:0009991,GO:0016020,GO:0016021,GO:0031224,GO:0031226,GO:0031667,GO:0031668,GO:0031669,GO:0044425,GO:0044459,GO:0044464,GO:0050896,GO:0051716,GO:0071496,GO:0071944	-	ko:K06200	-	-	-	-	ko00000	-	-	-	CstA,CstA_5TM	CELLULAR PROCESSES AND SIGNALING
MCAT0282_1	857571.EA1_06178	0.0	1889.0	COG0403@1|root,COG1003@1|root,COG0403@2|Bacteria,COG1003@2|Bacteria,1MUDP@1224|Proteobacteria,1RND3@1236|Gammaproteobacteria,3NM8T@468|Moraxellaceae	1236|Gammaproteobacteria	E	The glycine cleavage system catalyzes the degradation of glycine. The P protein binds the alpha-amino group of glycine through its pyridoxal phosphate cofactor	gcvP	GO:0001505,GO:0003674,GO:0003824,GO:0004375,GO:0005488,GO:0005515,GO:0005575,GO:0005622,GO:0005623,GO:0005737,GO:0005829,GO:0005960,GO:0006082,GO:0006520,GO:0006544,GO:0006546,GO:0006807,GO:0008150,GO:0008152,GO:0009056,GO:0009063,GO:0009069,GO:0009071,GO:0009987,GO:0016054,GO:0016491,GO:0016638,GO:0016642,GO:0017144,GO:0019464,GO:0019752,GO:0032991,GO:0042133,GO:0042135,GO:0042737,GO:0042802,GO:…	1.4.4.2	ko:K00281,ko:K00283	ko00260,ko00630,ko01100,ko01110,ko01130,ko01200,map00260,map00630,map01100,map01110,map01130,map01200	M00532	R01221,R03425	RC00022,RC00929,RC02834,RC02880	ko00000,ko00001,ko00002,ko01000	-	-	iECIAI39_1322.ECIAI39_3318	GDC-P	METABOLISM
MCAT0283_1	857571.EA1_06168	4.7e-84	248.0	COG0509@1|root,COG0509@2|Bacteria,1RGV7@1224|Proteobacteria,1S656@1236|Gammaproteobacteria,3NNJE@468|Moraxellaceae	1236|Gammaproteobacteria	E	The glycine cleavage system catalyzes the degradation of glycine. The H protein shuttles the methylamine group of glycine from the P protein to the T protein	gcvH	GO:0001505,GO:0003674,GO:0005488,GO:0005504,GO:0005575,GO:0005622,GO:0005623,GO:0005737,GO:0005829,GO:0006082,GO:0006520,GO:0006544,GO:0006546,GO:0006807,GO:0008150,GO:0008152,GO:0008289,GO:0009056,GO:0009063,GO:0009069,GO:0009071,GO:0009987,GO:0016054,GO:0017144,GO:0019464,GO:0019752,GO:0031405,GO:0031406,GO:0033293,GO:0036094,GO:0042133,GO:0042135,GO:0042737,GO:0043167,GO:0043168,GO:0043177,GO:…	-	ko:K02437	ko00260,ko00630,ko01100,ko01110,ko01130,ko01200,map00260,map00630,map01100,map01110,map01130,map01200	M00532	R01221	RC00022,RC02834	ko00000,ko00001,ko00002	-	-	iE2348C_1286.E2348C_3156,iPC815.YPO0906	GCV_H	METABOLISM
MCAT0284_1	857571.EA1_06158	2.96e-265	726.0	COG0404@1|root,COG0404@2|Bacteria,1MV96@1224|Proteobacteria,1RN2A@1236|Gammaproteobacteria,3NITB@468|Moraxellaceae	1236|Gammaproteobacteria	E	The glycine cleavage system catalyzes the degradation of glycine	gcvT	GO:0001505,GO:0003674,GO:0003824,GO:0004047,GO:0005575,GO:0005622,GO:0005623,GO:0005737,GO:0005829,GO:0006082,GO:0006520,GO:0006544,GO:0006546,GO:0006807,GO:0008150,GO:0008152,GO:0008168,GO:0009056,GO:0009063,GO:0009069,GO:0009071,GO:0009987,GO:0016054,GO:0016740,GO:0016741,GO:0017144,GO:0019464,GO:0019752,GO:0032259,GO:0042133,GO:0042135,GO:0042737,GO:0043436,GO:0044237,GO:0044238,GO:0044248,GO:…	2.1.2.10	ko:K00605	ko00260,ko00630,ko00670,ko01100,ko01110,ko01130,ko01200,map00260,map00630,map00670,map01100,map01110,map01130,map01200	M00532	R01221,R02300,R04125	RC00022,RC00069,RC00183,RC02834	ko00000,ko00001,ko00002,ko01000	-	-	iSFV_1184.SFV_2953	GCV_T,GCV_T_C	METABOLISM
MCAT0285_1	857571.EA1_06148	5.97e-73	218.0	COG3100@1|root,COG3100@2|Bacteria,1QQ6R@1224|Proteobacteria,1RSTJ@1236|Gammaproteobacteria,3NRPQ@468|Moraxellaceae	1236|Gammaproteobacteria	S	YcgL domain	-	-	-	ko:K09902	-	-	-	-	ko00000	-	-	-	YcgL	POORLY CHARACTERIZED
MCAT0286_1	857571.EA1_06143	3.5e-105	304.0	2EE0I@1|root,337VB@2|Bacteria,1NESC@1224|Proteobacteria,1SE3W@1236|Gammaproteobacteria,3NNXZ@468|Moraxellaceae	1236|Gammaproteobacteria	-	-	-	-	-	-	-	-	-	-	-	-	-	-	-	ND
MCAT0311_1	857571.EA1_05983	1.96e-47	151.0	COG0361@1|root,COG0361@2|Bacteria,1MZFU@1224|Proteobacteria,1S8WZ@1236|Gammaproteobacteria,3NPBC@468|Moraxellaceae	1236|Gammaproteobacteria	J	One of the essential components for the initiation of protein synthesis. Stabilizes the binding of IF-2 and IF-3 on the 30S subunit to which N-formylmethionyl-tRNA(fMet) subsequently binds. Helps modulate mRNA selection, yielding the 30S pre- initiation complex (PIC). Upon addition of the 50S ribosomal subunit IF-1, IF-2 and IF-3 are released leaving the mature 70S translation initation complex	infA	GO:0003674,GO:0003676,GO:0003723,GO:0003743,GO:0005488,GO:0005575,GO:0005622,GO:0005623,GO:0005737,GO:0005829,GO:0006412,GO:0006413,GO:0006518,GO:0006807,GO:0008135,GO:0008150,GO:0008152,GO:0009058,GO:0009059,GO:0009987,GO:0010467,GO:0019538,GO:0034641,GO:0034645,GO:0043021,GO:0043022,GO:0043043,GO:0043170,GO:0043603,GO:0043604,GO:0044237,GO:0044238,GO:0044249,GO:0044260,GO:0044267,GO:0044271,GO:…	-	ko:K02518	-	-	-	-	ko00000,ko03012	-	-	-	eIF-1a	INFORMATION STORAGE AND PROCESSING
MCAT0312_1	857571.EA1_05973	1.07e-195	542.0	COG0101@1|root,COG0101@2|Bacteria,1MUYI@1224|Proteobacteria,1RMK2@1236|Gammaproteobacteria,3NJS9@468|Moraxellaceae	1236|Gammaproteobacteria	J	Formation of pseudouridine at positions 38, 39 and 40 in the anticodon stem and loop of transfer RNAs	truA	GO:0000049,GO:0001522,GO:0003674,GO:0003676,GO:0003723,GO:0003824,GO:0005488,GO:0006139,GO:0006396,GO:0006399,GO:0006400,GO:0006725,GO:0006807,GO:0008033,GO:0008150,GO:0008152,GO:0009451,GO:0009982,GO:0009987,GO:0010467,GO:0016070,GO:0016853,GO:0016866,GO:0031119,GO:0034470,GO:0034641,GO:0034660,GO:0043170,GO:0043412,GO:0044237,GO:0044238,GO:0046483,GO:0071704,GO:0090304,GO:0097159,GO:1901360,GO:…	5.4.99.12	ko:K06173	-	-	-	-	ko00000,ko01000,ko03016	-	-	-	PseudoU_synth_1	INFORMATION STORAGE AND PROCESSING
MCAT0315_1	857571.EA1_05958	2.34e-139	394.0	COG0742@1|root,COG0742@2|Bacteria,1MXKW@1224|Proteobacteria,1RN21@1236|Gammaproteobacteria,3NK7T@468|Moraxellaceae	1236|Gammaproteobacteria	J	Specifically methylates the guanine in position 966 of 16S rRNA in the assembled 30S particle	rsmD	GO:0000154,GO:0001510,GO:0003674,GO:0003824,GO:0006139,GO:0006364,GO:0006396,GO:0006725,GO:0006807,GO:0008150,GO:0008152,GO:0008168,GO:0008170,GO:0008173,GO:0008649,GO:0008757,GO:0008990,GO:0009451,GO:0009987,GO:0010467,GO:0016070,GO:0016072,GO:0016435,GO:0016740,GO:0016741,GO:0022613,GO:0031167,GO:0032259,GO:0034470,GO:0034641,GO:0034660,GO:0042254,GO:0043170,GO:0043412,GO:0043414,GO:0044085,GO:…	2.1.1.171	ko:K08316	-	-	R07234	RC00003	ko00000,ko01000,ko03009	-	-	-	Cons_hypoth95	INFORMATION STORAGE AND PROCESSING
MCAT0290_1	857571.EA1_06123	8.99e-220	606.0	COG3187@1|root,COG3187@2|Bacteria,1RK0T@1224|Proteobacteria,1T10S@1236|Gammaproteobacteria,3NTI3@468|Moraxellaceae	1236|Gammaproteobacteria	O	Domain of unknown function (DUF4377)	-	-	-	-	-	-	-	-	-	-	-	-	DUF4377,META	CELLULAR PROCESSES AND SIGNALING
MCAT0291_1	857571.EA1_06118	5.87e-125	356.0	COG0431@1|root,COG0431@2|Bacteria,1RAFI@1224|Proteobacteria,1RYNR@1236|Gammaproteobacteria	1236|Gammaproteobacteria	S	NAD(P)H-dependent FMN reductase	yieF	GO:0000166,GO:0003674,GO:0003824,GO:0005488,GO:0005575,GO:0005622,GO:0005623,GO:0005737,GO:0005829,GO:0006805,GO:0008150,GO:0008152,GO:0009410,GO:0009987,GO:0010181,GO:0016491,GO:0016645,GO:0016646,GO:0032553,GO:0036094,GO:0042221,GO:0043167,GO:0043168,GO:0044237,GO:0044424,GO:0044444,GO:0044464,GO:0048037,GO:0050662,GO:0050896,GO:0051716,GO:0052873,GO:0055114,GO:0070887,GO:0071466,GO:0097159,GO:…	-	ko:K19784	-	-	-	-	ko00000	-	-	-	FMN_red	POORLY CHARACTERIZED
MCAT0350_1	857571.EA1_05702	0.0	1181.0	COG0173@1|root,COG0173@2|Bacteria,1MUXB@1224|Proteobacteria,1RNMI@1236|Gammaproteobacteria,3NJ1X@468|Moraxellaceae	1236|Gammaproteobacteria	J	Aspartyl-tRNA synthetase with relaxed tRNA specificity since it is able to aspartylate not only its cognate tRNA(Asp) but also tRNA(Asn). Reaction proceeds in two steps L-aspartate is first activated by ATP to form Asp-AMP and then transferred to the acceptor end of tRNA(Asp Asn)	aspS	GO:0003674,GO:0003824,GO:0004812,GO:0004815,GO:0005575,GO:0005622,GO:0005623,GO:0005737,GO:0005829,GO:0006082,GO:0006139,GO:0006399,GO:0006412,GO:0006418,GO:0006422,GO:0006518,GO:0006520,GO:0006725,GO:0006807,GO:0008150,GO:0008152,GO:0009058,GO:0009059,GO:0009987,GO:0010467,GO:0016070,GO:0016874,GO:0016875,GO:0019538,GO:0019752,GO:0034641,GO:0034645,GO:0034660,GO:0043038,GO:0043039,GO:0043043,GO:…	6.1.1.12	ko:K01876	ko00970,map00970	M00359,M00360	R05577	RC00055,RC00523	ko00000,ko00001,ko00002,ko01000,ko01007,ko03016,ko03029	-	-	iSFV_1184.SFV_1868	GAD,tRNA-synt_2,tRNA_anti-codon	INFORMATION STORAGE AND PROCESSING
MCAT0293_1	857571.EA1_06108	3.39e-164	460.0	COG0705@1|root,COG0705@2|Bacteria,1N1S0@1224|Proteobacteria,1SD36@1236|Gammaproteobacteria,3NJI5@468|Moraxellaceae	1236|Gammaproteobacteria	S	membrane protein (homolog of Drosophila rhomboid)	aarA	-	3.4.21.105	ko:K19225	-	-	-	-	ko00000,ko01000,ko01002	-	-	-	Lactonase,Rhomboid	POORLY CHARACTERIZED
MCAT0294_1	857571.EA1_06098	7.5e-108	310.0	COG0756@1|root,COG0756@2|Bacteria,1RA7P@1224|Proteobacteria,1S233@1236|Gammaproteobacteria,3NJH4@468|Moraxellaceae	1236|Gammaproteobacteria	F	This enzyme is involved in nucleotide metabolism it produces dUMP, the immediate precursor of thymidine nucleotides and it decreases the intracellular concentration of dUTP so that uracil cannot be incorporated into DNA	dut	GO:0000166,GO:0000287,GO:0001882,GO:0001884,GO:0002134,GO:0003674,GO:0003824,GO:0004170,GO:0005488,GO:0005575,GO:0005622,GO:0005623,GO:0005737,GO:0005829,GO:0006139,GO:0006220,GO:0006221,GO:0006226,GO:0006244,GO:0006725,GO:0006753,GO:0006793,GO:0006796,GO:0006807,GO:0008150,GO:0008152,GO:0009056,GO:0009058,GO:0009117,GO:0009123,GO:0009124,GO:0009129,GO:0009130,GO:0009141,GO:0009143,GO:0009147,GO:…	3.6.1.23	ko:K01520	ko00240,ko00983,ko01100,map00240,map00983,map01100	M00053	R02100,R11896	RC00002	ko00000,ko00001,ko00002,ko01000,ko03400	-	-	-	dUTPase	METABOLISM
MCAT0295_1	857571.EA1_06093	1.66e-99	289.0	COG1952@1|root,COG1952@2|Bacteria,1RI75@1224|Proteobacteria,1S62H@1236|Gammaproteobacteria,3NK4T@468|Moraxellaceae	1236|Gammaproteobacteria	U	One of the proteins required for the normal export of preproteins out of the cell cytoplasm. It is a molecular chaperone that binds to a subset of precursor proteins, maintaining them in a translocation-competent state. It also specifically binds to its receptor SecA	secB	GO:0002790,GO:0003674,GO:0005488,GO:0005515,GO:0005575,GO:0005622,GO:0005623,GO:0005737,GO:0005829,GO:0006605,GO:0006810,GO:0006886,GO:0008104,GO:0008150,GO:0009306,GO:0009987,GO:0015031,GO:0015833,GO:0032940,GO:0033036,GO:0034613,GO:0042886,GO:0043952,GO:0044424,GO:0044444,GO:0044464,GO:0045184,GO:0046903,GO:0046907,GO:0051082,GO:0051179,GO:0051234,GO:0051641,GO:0051649,GO:0055085,GO:0070727,GO:…	-	ko:K03071	ko02024,ko03060,ko03070,map02024,map03060,map03070	M00335	-	-	ko00000,ko00001,ko00002,ko02044,ko03110	3.A.5	-	-	SecB	CELLULAR PROCESSES AND SIGNALING
MCAT0297_1	857571.EA1_06083	2.25e-94	275.0	COG0607@1|root,COG0607@2|Bacteria,1MZ83@1224|Proteobacteria,1S68R@1236|Gammaproteobacteria,3NN3Y@468|Moraxellaceae	1236|Gammaproteobacteria	P	Rhodanese Homology Domain	-	-	-	-	-	-	-	-	-	-	-	-	Rhodanese	METABOLISM
MCAT0298_1	857571.EA1_06078	8.47e-263	720.0	COG1162@1|root,COG1162@2|Bacteria,1MUEF@1224|Proteobacteria,1RMMB@1236|Gammaproteobacteria,3NIP6@468|Moraxellaceae	1236|Gammaproteobacteria	S	One of several proteins that assist in the late maturation steps of the functional core of the 30S ribosomal subunit. Helps release RbfA from mature subunits. May play a role in the assembly of ribosomal proteins into the subunit. Circularly permuted GTPase that catalyzes slow GTP hydrolysis, GTPase activity is stimulated by the 30S ribosomal subunit	rsgA	GO:0000166,GO:0001882,GO:0001883,GO:0003674,GO:0003824,GO:0003924,GO:0005488,GO:0005575,GO:0005622,GO:0005623,GO:0005737,GO:0005829,GO:0008150,GO:0016462,GO:0016787,GO:0016817,GO:0016818,GO:0017076,GO:0017111,GO:0019001,GO:0019003,GO:0022613,GO:0032549,GO:0032550,GO:0032553,GO:0032555,GO:0032561,GO:0036094,GO:0042254,GO:0042274,GO:0043167,GO:0043168,GO:0044085,GO:0044424,GO:0044444,GO:0044464,GO:…	3.1.3.100	ko:K06949	ko00730,ko01100,map00730,map01100	-	R00615,R02135	RC00002,RC00017	ko00000,ko00001,ko01000,ko03009	-	-	iAF1260.b4161,iBWG_1329.BWG_3876,iECDH10B_1368.ECDH10B_4356,iECDH1ME8569_1439.ECDH1ME8569_4021,iEKO11_1354.EKO11_4148,iEcDH1_1363.EcDH1_3829,iEcolC_1368.EcolC_3849,iJO1366.b4161,iUMNK88_1353.UMNK88_5099,iY75_1357.Y75_RS21675	RsgA_GTPase	POORLY CHARACTERIZED
MCAT0356_1	857571.EA1_05657	1.5e-199	554.0	COG0565@1|root,COG0565@2|Bacteria,1N47Y@1224|Proteobacteria,1RPD3@1236|Gammaproteobacteria,3NJAD@468|Moraxellaceae	1236|Gammaproteobacteria	J	Catalyzes the formation of 2'O-methylated cytidine (Cm32) or 2'O-methylated uridine (Um32) at position 32 in tRNA	trmJ	-	2.1.1.200	ko:K02533,ko:K15396	-	-	-	-	ko00000,ko01000,ko03016	-	-	-	SpoU_methylase	INFORMATION STORAGE AND PROCESSING
MCAT1326_1	857571.EA1_08081	7.25e-207	572.0	COG0697@1|root,COG0697@2|Bacteria,1RCED@1224|Proteobacteria,1S1DH@1236|Gammaproteobacteria,3NQY5@468|Moraxellaceae	1236|Gammaproteobacteria	EG	EamA-like transporter family	-	-	-	-	-	-	-	-	-	-	-	-	EamA	METABOLISM
MCAT1351_1	857571.EA1_07905	2.77e-196	545.0	COG0697@1|root,COG0697@2|Bacteria,1MZXM@1224|Proteobacteria,1S3DD@1236|Gammaproteobacteria,3NJPE@468|Moraxellaceae	1236|Gammaproteobacteria	EG	EamA-like transporter family	-	-	-	-	-	-	-	-	-	-	-	-	EamA	METABOLISM
MCAT0302_1	857571.EA1_06058	2.52e-74	223.0	COG1380@1|root,COG1380@2|Bacteria	2|Bacteria	S	Effector of murein hydrolase LrgA	lrgA	GO:0000270,GO:0003674,GO:0005215,GO:0005575,GO:0005623,GO:0005886,GO:0006022,GO:0006026,GO:0006027,GO:0006807,GO:0006810,GO:0008104,GO:0008150,GO:0008152,GO:0008565,GO:0009056,GO:0009057,GO:0009253,GO:0015031,GO:0015833,GO:0016020,GO:0030203,GO:0033036,GO:0042886,GO:0043170,GO:0044464,GO:0045184,GO:0051179,GO:0051234,GO:0071702,GO:0071704,GO:0071705,GO:0071944,GO:1901135,GO:1901136,GO:1901564,GO:…	-	ko:K05338,ko:K06518	ko02020,map02020	-	-	-	ko00000,ko00001,ko02000	1.E.14.1,1.E.14.2	-	-	LrgA	POORLY CHARACTERIZED
MCAT0303_1	857571.EA1_06053	4.58e-157	442.0	COG1346@1|root,COG1346@2|Bacteria,1MV81@1224|Proteobacteria,1RS5C@1236|Gammaproteobacteria,3NSMF@468|Moraxellaceae	1236|Gammaproteobacteria	M	LrgB-like family	yohK	GO:0005575,GO:0005623,GO:0005886,GO:0016020,GO:0044464,GO:0071944	-	-	-	-	-	-	-	-	-	-	LrgB	CELLULAR PROCESSES AND SIGNALING
MCAT0304_1	857571.EA1_06018	6.07e-141	397.0	COG0717@1|root,COG0717@2|Bacteria,1MV2J@1224|Proteobacteria,1RMCD@1236|Gammaproteobacteria,3NKH3@468|Moraxellaceae	1236|Gammaproteobacteria	F	Belongs to the dCTP deaminase family	dcd	GO:0003674,GO:0003824,GO:0005575,GO:0005622,GO:0005623,GO:0005737,GO:0005829,GO:0006139,GO:0006220,GO:0006244,GO:0006253,GO:0006725,GO:0006753,GO:0006793,GO:0006796,GO:0006807,GO:0008150,GO:0008152,GO:0008829,GO:0009056,GO:0009058,GO:0009117,GO:0009141,GO:0009143,GO:0009147,GO:0009149,GO:0009166,GO:0009200,GO:0009204,GO:0009211,GO:0009213,GO:0009219,GO:0009223,GO:0009262,GO:0009264,GO:0009314,GO:…	3.5.4.13	ko:K01494	ko00240,ko01100,map00240,map01100	M00053	R00568,R02325	RC00074	ko00000,ko00001,ko00002,ko01000	-	-	iPC815.YPO1525	DCD,dUTPase	METABOLISM
MCAT0305_1	857571.EA1_06013	6.27e-64	195.0	2DICD@1|root,302RA@2|Bacteria,1QQAH@1224|Proteobacteria,1RSXP@1236|Gammaproteobacteria,3NRWY@468|Moraxellaceae	1236|Gammaproteobacteria	S	Putative polyhydroxyalkanoic acid system protein (PHA_gran_rgn)	-	-	-	-	-	-	-	-	-	-	-	-	PHA_gran_rgn	POORLY CHARACTERIZED
MCAT0359_1	857571.EA1_05637	1.32e-270	740.0	COG2890@1|root,COG2890@2|Bacteria,1MX8Q@1224|Proteobacteria,1RPHQ@1236|Gammaproteobacteria,3NIW2@468|Moraxellaceae	1236|Gammaproteobacteria	J	Specifically methylates the 50S ribosomal protein L3 on a specific glutamine residue	prmB	GO:0003674,GO:0003824,GO:0005575,GO:0005622,GO:0005623,GO:0005737,GO:0005829,GO:0006139,GO:0006259,GO:0006304,GO:0006305,GO:0006306,GO:0006464,GO:0006479,GO:0006725,GO:0006807,GO:0008150,GO:0008152,GO:0008168,GO:0008170,GO:0008213,GO:0008276,GO:0008757,GO:0009007,GO:0009008,GO:0009987,GO:0016740,GO:0016741,GO:0018364,GO:0019538,GO:0032259,GO:0032775,GO:0034641,GO:0036009,GO:0036211,GO:0043170,GO:…	2.1.1.298	ko:K07320	-	-	R10806	RC00003,RC03279	ko00000,ko01000,ko03009	-	-	-	MTS	INFORMATION STORAGE AND PROCESSING
MCAT0307_1	857571.EA1_06003	0.0	953.0	COG0062@1|root,COG0063@1|root,COG0062@2|Bacteria,COG0063@2|Bacteria,1MU1Q@1224|Proteobacteria,1RMPS@1236|Gammaproteobacteria,3NJ6K@468|Moraxellaceae	1236|Gammaproteobacteria	G	Bifunctional enzyme that catalyzes the epimerization of the S- and R-forms of NAD(P)HX and the dehydration of the S-form of NAD(P)HX at the expense of ADP, which is converted to AMP. This allows the repair of both epimers of NAD(P)HX, a damaged form of NAD(P)H that is a result of enzymatic or heat-dependent hydration	nnrD	GO:0003674,GO:0003824,GO:0016829,GO:0016835,GO:0016836,GO:0016853,GO:0016854,GO:0052855,GO:0052856,GO:0052857	4.2.1.136,5.1.99.6	ko:K17758,ko:K17759	-	-	-	-	ko00000,ko01000	-	-	-	Carb_kinase,YjeF_N	METABOLISM
MCAT0300_1	857571.EA1_06068	1.11e-263	724.0	COG0477@1|root,COG2814@2|Bacteria,1MWFH@1224|Proteobacteria,1RPAT@1236|Gammaproteobacteria,3NJDF@468|Moraxellaceae	1236|Gammaproteobacteria	EGP	Sugar (and other) transporter	-	-	-	ko:K08224	-	-	-	-	ko00000,ko02000	2.A.1.36	-	-	MFS_1,Sugar_tr	METABOLISM
MCAT0309_1	857571.EA1_05993	1.01e-252	694.0	COG3203@1|root,COG3203@2|Bacteria,1MWUN@1224|Proteobacteria,1S8I8@1236|Gammaproteobacteria,3NT6D@468|Moraxellaceae	1236|Gammaproteobacteria	M	Gram-negative porin	-	-	-	-	-	-	-	-	-	-	-	-	Porin_1,Porin_4	CELLULAR PROCESSES AND SIGNALING
MCAT0310_1	857571.EA1_05988	8.88e-163	455.0	COG1075@1|root,COG1075@2|Bacteria,1N2W0@1224|Proteobacteria,1SAMR@1236|Gammaproteobacteria,3NQ9X@468|Moraxellaceae	1236|Gammaproteobacteria	S	acetyltransferases and hydrolases with the alpha beta hydrolase fold	-	-	-	-	-	-	-	-	-	-	-	-	Abhydrolase_6,PGAP1	POORLY CHARACTERIZED
MCAT0360_1	857571.EA1_05632	3.49e-290	791.0	COG0820@1|root,COG0820@2|Bacteria,1MUYK@1224|Proteobacteria,1RMUI@1236|Gammaproteobacteria,3NJI9@468|Moraxellaceae	1236|Gammaproteobacteria	J	Specifically methylates position 2 of adenine 2503 in 23S rRNA and position 2 of adenine 37 in tRNAs	rlmN	GO:0000049,GO:0000154,GO:0001510,GO:0002935,GO:0003674,GO:0003676,GO:0003723,GO:0003824,GO:0005488,GO:0005575,GO:0005622,GO:0005623,GO:0005737,GO:0005829,GO:0006139,GO:0006364,GO:0006396,GO:0006399,GO:0006400,GO:0006725,GO:0006807,GO:0008033,GO:0008150,GO:0008152,GO:0008168,GO:0008169,GO:0008173,GO:0008175,GO:0008649,GO:0008757,GO:0009451,GO:0009987,GO:0010467,GO:0016070,GO:0016072,GO:0016426,GO:…	2.1.1.192	ko:K06941	-	-	-	-	ko00000,ko01000,ko03009	-	-	-	Radical_SAM	INFORMATION STORAGE AND PROCESSING
MCAT0364_1	857571.EA1_05612	1.09e-309	843.0	COG0124@1|root,COG0124@2|Bacteria,1MV2K@1224|Proteobacteria,1RPHI@1236|Gammaproteobacteria,3NKTF@468|Moraxellaceae	1236|Gammaproteobacteria	J	histidyl-tRNA synthetase	hisS	GO:0003674,GO:0003824,GO:0004812,GO:0004821,GO:0005575,GO:0005622,GO:0005623,GO:0005737,GO:0005829,GO:0006082,GO:0006139,GO:0006399,GO:0006412,GO:0006418,GO:0006427,GO:0006518,GO:0006520,GO:0006725,GO:0006807,GO:0008150,GO:0008152,GO:0009058,GO:0009059,GO:0009987,GO:0010467,GO:0016070,GO:0016874,GO:0016875,GO:0019538,GO:0019752,GO:0034641,GO:0034645,GO:0034660,GO:0043038,GO:0043039,GO:0043043,GO:…	6.1.1.21	ko:K01892	ko00970,map00970	M00359,M00360	R03655	RC00055,RC00523	ko00000,ko00001,ko00002,ko01000,ko01007,ko03016	-	-	iE2348C_1286.E2348C_2797,iECNA114_1301.ECNA114_2592,iECSF_1327.ECSF_2358	HGTP_anticodon,tRNA-synt_His	INFORMATION STORAGE AND PROCESSING
MCAT0324_1	857571.EA1_05903	7.33e-305	833.0	COG0477@1|root,COG2814@2|Bacteria,1QTWR@1224|Proteobacteria,1T1PC@1236|Gammaproteobacteria,3NIXV@468|Moraxellaceae	1236|Gammaproteobacteria	EGP	Transmembrane secretion effector	lplT	-	2.3.1.40,6.2.1.20	ko:K05939,ko:K08227	ko00071,ko00564,map00071,map00564	-	R01406,R04864	RC00014,RC00039,RC00041	ko00000,ko00001,ko01000,ko02000	2.A.1.42	-	-	MFS_1	METABOLISM
MCAT0314_1	857571.EA1_05963	7.97e-270	738.0	COG0136@1|root,COG0136@2|Bacteria,1MUHG@1224|Proteobacteria,1RMN3@1236|Gammaproteobacteria,3NJ2Q@468|Moraxellaceae	1236|Gammaproteobacteria	E	Catalyzes the NADPH-dependent formation of L-aspartate- semialdehyde (L-ASA) by the reductive dephosphorylation of L- aspartyl-4-phosphate	asd	GO:0000096,GO:0000097,GO:0003674,GO:0003824,GO:0004073,GO:0006082,GO:0006520,GO:0006549,GO:0006553,GO:0006555,GO:0006566,GO:0006790,GO:0006807,GO:0008150,GO:0008152,GO:0008652,GO:0009058,GO:0009066,GO:0009067,GO:0009081,GO:0009082,GO:0009085,GO:0009086,GO:0009088,GO:0009089,GO:0009097,GO:0009987,GO:0016053,GO:0016491,GO:0016620,GO:0016903,GO:0019752,GO:0043436,GO:0043648,GO:0044237,GO:0044238,GO:…	1.2.1.11	ko:K00133	ko00260,ko00261,ko00270,ko00300,ko01100,ko01110,ko01120,ko01130,ko01210,ko01230,map00260,map00261,map00270,map00300,map01100,map01110,map01120,map01130,map01210,map01230	M00016,M00017,M00018,M00033,M00525,M00526,M00527	R02291	RC00684	ko00000,ko00001,ko00002,ko01000	-	-	-	Semialdhyde_dh,Semialdhyde_dhC	METABOLISM
MCAT0384_1	857571.EA1_05507	2.55e-212	586.0	COG2890@1|root,COG2890@2|Bacteria,1MXCQ@1224|Proteobacteria,1RNGK@1236|Gammaproteobacteria,3NKB7@468|Moraxellaceae	1236|Gammaproteobacteria	J	Methylates the class 1 translation termination release factors RF1 PrfA and RF2 PrfB on the glutamine residue of the universally conserved GGQ motif	prmC	GO:0003674,GO:0003824,GO:0005575,GO:0005622,GO:0005623,GO:0005737,GO:0005829,GO:0006412,GO:0006415,GO:0006464,GO:0006479,GO:0006518,GO:0006807,GO:0008150,GO:0008152,GO:0008168,GO:0008170,GO:0008213,GO:0008276,GO:0008757,GO:0009058,GO:0009059,GO:0009987,GO:0010467,GO:0010468,GO:0016043,GO:0016740,GO:0016741,GO:0018364,GO:0019222,GO:0019538,GO:0022411,GO:0032259,GO:0032984,GO:0034641,GO:0034645,GO:…	2.1.1.297	ko:K02493	-	-	R10806	RC00003,RC03279	ko00000,ko01000,ko03012	-	-	-	MTS,Methyltransf_31	INFORMATION STORAGE AND PROCESSING
MCAT0316_1	857571.EA1_05948	0.0	881.0	COG4399@1|root,COG4399@2|Bacteria,1R42C@1224|Proteobacteria,1RPWG@1236|Gammaproteobacteria,3NJRP@468|Moraxellaceae	1236|Gammaproteobacteria	S	protein conserved in bacteria	-	-	-	-	-	-	-	-	-	-	-	-	-	POORLY CHARACTERIZED
MCAT0317_1	857571.EA1_05943	0.0	1301.0	COG1138@1|root,COG1138@2|Bacteria,1MUQS@1224|Proteobacteria,1RMY5@1236|Gammaproteobacteria,3NMSZ@468|Moraxellaceae	1236|Gammaproteobacteria	O	Cytochrome c-type biogenesis protein CcmF C-terminal	ccmF	GO:0003674,GO:0005488,GO:0005575,GO:0005623,GO:0005886,GO:0005887,GO:0006464,GO:0006807,GO:0008150,GO:0008152,GO:0009987,GO:0016020,GO:0016021,GO:0016043,GO:0017003,GO:0017004,GO:0017006,GO:0018063,GO:0019538,GO:0020037,GO:0022607,GO:0031224,GO:0031226,GO:0034622,GO:0036211,GO:0043170,GO:0043412,GO:0043933,GO:0044085,GO:0044237,GO:0044238,GO:0044260,GO:0044267,GO:0044425,GO:0044459,GO:0044464,GO:…	-	ko:K02198	-	-	-	-	ko00000,ko02000	9.B.14.1	-	-	CcmF_C,Cytochrom_C_asm	CELLULAR PROCESSES AND SIGNALING
MCAT0428_1	857571.EA1_05222	0.0	943.0	COG0477@1|root,COG0477@2|Bacteria,1MU46@1224|Proteobacteria,1RMJI@1236|Gammaproteobacteria,3NKBG@468|Moraxellaceae	1236|Gammaproteobacteria	EGP	Major facilitator superfamily	proP_1	-	-	ko:K03762	-	-	-	-	ko00000,ko02000	2.A.1.6.4	-	-	MFS_1	METABOLISM
MCAT0319_1	857571.EA1_05933	6.7e-117	335.0	COG3088@1|root,COG3088@2|Bacteria,1MZZ5@1224|Proteobacteria,1S9DV@1236|Gammaproteobacteria,3NPNS@468|Moraxellaceae	1236|Gammaproteobacteria	O	subunit of a heme lyase	ccmH	GO:0003674,GO:0003824,GO:0005575,GO:0005623,GO:0005886,GO:0008150,GO:0008152,GO:0009897,GO:0009986,GO:0009987,GO:0015035,GO:0015036,GO:0016020,GO:0016043,GO:0016491,GO:0016667,GO:0017004,GO:0022607,GO:0031224,GO:0031226,GO:0031233,GO:0031237,GO:0034622,GO:0043933,GO:0044085,GO:0044425,GO:0044459,GO:0044464,GO:0055114,GO:0065003,GO:0071840,GO:0071944,GO:0098552,GO:0098567	-	ko:K02200	-	-	-	-	ko00000	-	-	-	CcmH	CELLULAR PROCESSES AND SIGNALING
MCAT0320_1	857571.EA1_05923	7.06e-289	790.0	COG4235@1|root,COG4235@2|Bacteria,1MZI9@1224|Proteobacteria,1T3M1@1236|Gammaproteobacteria,3NQQ6@468|Moraxellaceae	1236|Gammaproteobacteria	O	cytochrome complex assembly	ccmI	-	-	-	-	-	-	-	-	-	-	-	TPR_19	CELLULAR PROCESSES AND SIGNALING
MCAT0321_1	857571.EA1_05918	5.45e-151	425.0	COG0563@1|root,COG0563@2|Bacteria,1MXCZ@1224|Proteobacteria,1RMT6@1236|Gammaproteobacteria,3NINB@468|Moraxellaceae	1236|Gammaproteobacteria	F	Catalyzes the reversible transfer of the terminal phosphate group between ATP and AMP. Plays an important role in cellular energy homeostasis and in adenine nucleotide metabolism	adk	GO:0000166,GO:0000287,GO:0003674,GO:0003824,GO:0004017,GO:0005488,GO:0005524,GO:0005575,GO:0005622,GO:0005623,GO:0005737,GO:0005829,GO:0006139,GO:0006163,GO:0006164,GO:0006172,GO:0006412,GO:0006518,GO:0006629,GO:0006644,GO:0006725,GO:0006753,GO:0006793,GO:0006796,GO:0006807,GO:0008144,GO:0008150,GO:0008152,GO:0008610,GO:0008654,GO:0009058,GO:0009059,GO:0009117,GO:0009123,GO:0009124,GO:0009126,GO:…	2.7.4.3	ko:K00939	ko00230,ko00730,ko01100,ko01110,ko01130,map00230,map00730,map01100,map01110,map01130	M00049	R00127,R01547,R11319	RC00002	ko00000,ko00001,ko00002,ko01000,ko04147	-	-	iECH74115_1262.ECH74115_0566,iEKO11_1354.EKO11_3373,iG2583_1286.G2583_0586,iJN746.PP_1506	ADK,ADK_lid	METABOLISM
MCAT0323_1	857571.EA1_05908	4.3e-189	526.0	COG0457@1|root,COG0457@2|Bacteria,1N66D@1224|Proteobacteria,1SAX7@1236|Gammaproteobacteria,3NJWX@468|Moraxellaceae	1236|Gammaproteobacteria	S	Tetratricopeptide repeat	-	-	-	-	-	-	-	-	-	-	-	-	-	POORLY CHARACTERIZED
MCAT1124_1	857571.EA1_00560	5.91e-279	764.0	COG0477@1|root,COG2814@2|Bacteria,1MW19@1224|Proteobacteria,1RMSZ@1236|Gammaproteobacteria,3NJ83@468|Moraxellaceae	1236|Gammaproteobacteria	EGP	Sugar (and other) transporter	ydgK	-	-	ko:K07552	-	-	-	-	ko00000,ko02000	2.A.1.2	-	-	MFS_1	METABOLISM
MCAT0325_1	857571.EA1_05898	0.0	1808.0	COG0729@1|root,COG0729@2|Bacteria,1MUKM@1224|Proteobacteria,1RNQ3@1236|Gammaproteobacteria,3NIV8@468|Moraxellaceae	1236|Gammaproteobacteria	M	Surface antigen	ytfM	GO:0002790,GO:0005575,GO:0005623,GO:0006810,GO:0008104,GO:0008150,GO:0009279,GO:0009306,GO:0009987,GO:0015031,GO:0015833,GO:0016020,GO:0016021,GO:0019867,GO:0030312,GO:0030313,GO:0031224,GO:0031230,GO:0031975,GO:0032940,GO:0032991,GO:0033036,GO:0042886,GO:0044425,GO:0044462,GO:0044464,GO:0045184,GO:0045203,GO:0046903,GO:0051179,GO:0051234,GO:0071702,GO:0071705,GO:0071944,GO:0097347	-	ko:K07278	-	-	-	-	ko00000,ko02000	1.B.33.2.4	-	-	Bac_surface_Ag,POTRA,POTRA_TamA_1	CELLULAR PROCESSES AND SIGNALING
MCAT0326_1	857571.EA1_05893	0.0	3252.0	COG2911@1|root,COG2911@2|Bacteria,1MUVD@1224|Proteobacteria,1RMMF@1236|Gammaproteobacteria,3NII7@468|Moraxellaceae	1236|Gammaproteobacteria	M	TamB, inner membrane protein subunit of TAM complex	ytfN	GO:0002790,GO:0005575,GO:0005623,GO:0005886,GO:0005887,GO:0006810,GO:0008104,GO:0008150,GO:0009306,GO:0009987,GO:0015031,GO:0015833,GO:0016020,GO:0016021,GO:0031224,GO:0031226,GO:0032940,GO:0032991,GO:0033036,GO:0042886,GO:0044425,GO:0044459,GO:0044464,GO:0045184,GO:0046903,GO:0051179,GO:0051234,GO:0071702,GO:0071705,GO:0071944,GO:0097347	-	ko:K09800	-	-	-	-	ko00000,ko02000	-	-	-	TamB	CELLULAR PROCESSES AND SIGNALING
MCAT0396_1	857571.EA1_05437	2.53e-83	246.0	COG3749@1|root,COG3749@2|Bacteria	2|Bacteria	EH	Protein conserved in bacteria	MA20_18215	-	1.8.4.10,1.8.4.8	ko:K00390	ko00920,ko01100,ko01120,map00920,map01100,map01120	M00176	R02021	RC00007,RC02862	ko00000,ko00001,ko00002,ko01000	-	-	-	DUF934	METABOLISM
MCAT0328_1	857571.EA1_05878	4.85e-312	851.0	COG0057@1|root,COG0057@2|Bacteria,1MZE4@1224|Proteobacteria,1RMSI@1236|Gammaproteobacteria,3NJM5@468|Moraxellaceae	1236|Gammaproteobacteria	G	Belongs to the glyceraldehyde-3-phosphate dehydrogenase family	gap	-	1.2.1.12	ko:K00134	ko00010,ko00710,ko01100,ko01110,ko01120,ko01130,ko01200,ko01230,ko04066,ko05010,map00010,map00710,map01100,map01110,map01120,map01130,map01200,map01230,map04066,map05010	M00001,M00002,M00003,M00165,M00166,M00308,M00552	R01061	RC00149	ko00000,ko00001,ko00002,ko01000,ko04131,ko04147	-	-	-	Gp_dh_C,Gp_dh_N	METABOLISM
MCAT0329_1	857571.EA1_05873	6.35e-119	340.0	COG3981@1|root,COG3981@2|Bacteria,1RIGX@1224|Proteobacteria,1SFDK@1236|Gammaproteobacteria,3NSUU@468|Moraxellaceae	1236|Gammaproteobacteria	S	Acetyltransferase (GNAT) domain	-	-	-	-	-	-	-	-	-	-	-	-	Acetyltransf_3	POORLY CHARACTERIZED
MCAT0330_1	857571.EA1_05868	6.21e-284	776.0	COG0536@1|root,COG0536@2|Bacteria,1MUGZ@1224|Proteobacteria,1RMFQ@1236|Gammaproteobacteria,3NJ8P@468|Moraxellaceae	1236|Gammaproteobacteria	S	An essential GTPase which binds GTP, GDP and possibly (p)ppGpp with moderate affinity, with high nucleotide exchange rates and a fairly low GTP hydrolysis rate. Plays a role in control of the cell cycle, stress response, ribosome biogenesis and in those bacteria that undergo differentiation, in morphogenesis control	obg	GO:0000166,GO:0001882,GO:0001883,GO:0003674,GO:0003824,GO:0003924,GO:0005488,GO:0005525,GO:0005575,GO:0005622,GO:0005623,GO:0005737,GO:0005829,GO:0006996,GO:0007059,GO:0008150,GO:0009987,GO:0016043,GO:0016462,GO:0016787,GO:0016817,GO:0016818,GO:0017076,GO:0017111,GO:0019001,GO:0019003,GO:0022607,GO:0022611,GO:0022613,GO:0022618,GO:0032502,GO:0032549,GO:0032550,GO:0032553,GO:0032555,GO:0032561,GO:…	-	ko:K03979	-	-	-	-	ko00000,ko01000,ko03009	-	-	-	GTP1_OBG,MMR_HSR1	POORLY CHARACTERIZED
MCAT0331_1	857571.EA1_05863	1.85e-264	723.0	COG0407@1|root,COG0407@2|Bacteria,1MUG1@1224|Proteobacteria,1RMDH@1236|Gammaproteobacteria,3NIKI@468|Moraxellaceae	1236|Gammaproteobacteria	H	Catalyzes the decarboxylation of four acetate groups of uroporphyrinogen-III to yield coproporphyrinogen-III	hemE	GO:0003674,GO:0003824,GO:0004853,GO:0005575,GO:0005622,GO:0005623,GO:0005737,GO:0005829,GO:0006082,GO:0006520,GO:0006536,GO:0006725,GO:0006778,GO:0006779,GO:0006780,GO:0006782,GO:0006783,GO:0006807,GO:0008150,GO:0008152,GO:0009058,GO:0009064,GO:0009987,GO:0016053,GO:0016829,GO:0016830,GO:0016831,GO:0018130,GO:0019353,GO:0019438,GO:0019752,GO:0033013,GO:0033014,GO:0033526,GO:0034641,GO:0042168,GO:…	4.1.1.37	ko:K01599	ko00860,ko01100,ko01110,map00860,map01100,map01110	M00121	R03197,R04972	RC00872	ko00000,ko00001,ko00002,ko01000	-	-	iPC815.YPO3734,iSBO_1134.SBO_4018	URO-D	METABOLISM
MCAT0332_1	857571.EA1_05853	3.21e-303	828.0	COG0265@1|root,COG0265@2|Bacteria,1MU63@1224|Proteobacteria,1RN9T@1236|Gammaproteobacteria,3NJ2S@468|Moraxellaceae	1236|Gammaproteobacteria	O	COG0265 Trypsin-like serine proteases, typically periplasmic, contain C-terminal PDZ domain	degS	GO:0003674,GO:0003824,GO:0004175,GO:0004252,GO:0005488,GO:0005515,GO:0005575,GO:0005623,GO:0005886,GO:0005887,GO:0006508,GO:0006807,GO:0006950,GO:0008150,GO:0008152,GO:0008233,GO:0008236,GO:0009897,GO:0009986,GO:0009987,GO:0010033,GO:0016020,GO:0016021,GO:0016787,GO:0017171,GO:0019538,GO:0030288,GO:0030313,GO:0031224,GO:0031226,GO:0031233,GO:0031975,GO:0033554,GO:0035966,GO:0035967,GO:0042221,GO:…	-	ko:K04691,ko:K04772	-	-	-	-	ko00000,ko01000,ko01002	-	-	-	PDZ_2,Trypsin_2	CELLULAR PROCESSES AND SIGNALING
MCAT0333_1	857571.EA1_05838	1.81e-169	474.0	COG0600@1|root,COG0600@2|Bacteria,1N0FV@1224|Proteobacteria,1RPE6@1236|Gammaproteobacteria,3NT1Y@468|Moraxellaceae	1236|Gammaproteobacteria	P	Binding-protein-dependent transport system inner membrane component	-	GO:0003674,GO:0005215,GO:0005575,GO:0005623,GO:0005886,GO:0016020,GO:0044464,GO:0071944	-	ko:K02050,ko:K15554,ko:K15599	ko00920,ko02010,map00920,map02010	M00188,M00436,M00442	-	-	ko00000,ko00001,ko00002,ko02000	3.A.1.16,3.A.1.17,3.A.1.17.2,3.A.1.17.3,3.A.1.17.6	-	-	BPD_transp_1	METABOLISM
MCAT0334_1	857571.EA1_05833	5.14e-244	669.0	COG0715@1|root,COG0715@2|Bacteria,1MVRA@1224|Proteobacteria,1RNG0@1236|Gammaproteobacteria,3NT0Z@468|Moraxellaceae	1236|Gammaproteobacteria	P	NMT1/THI5 like	-	-	-	ko:K02051	-	M00188	-	-	ko00000,ko00002,ko02000	3.A.1.16,3.A.1.17	-	-	NMT1	METABOLISM
MCAT0335_1	857571.EA1_05828	1.83e-176	491.0	COG1116@1|root,COG1116@2|Bacteria,1MUDV@1224|Proteobacteria,1RNEH@1236|Gammaproteobacteria,3NR2B@468|Moraxellaceae	1236|Gammaproteobacteria	P	ATPases associated with a variety of cellular activities	-	-	-	ko:K02049	-	M00188	-	-	ko00000,ko00002,ko02000	3.A.1.16,3.A.1.17	-	-	ABC_tran	METABOLISM
MCAT0336_1	857571.EA1_05823	2.18e-124	355.0	COG0797@1|root,COG0797@2|Bacteria,1MZ8S@1224|Proteobacteria,1RMCG@1236|Gammaproteobacteria,3NJEK@468|Moraxellaceae	1236|Gammaproteobacteria	M	Lytic transglycosylase with a strong preference for naked glycan strands that lack stem peptides	rlpA	-	-	ko:K03642	-	-	-	-	ko00000	-	-	-	DPBB_1,SPOR	CELLULAR PROCESSES AND SIGNALING
MCAT0337_1	857571.EA1_05813	9.52e-177	492.0	COG3108@1|root,COG3108@2|Bacteria,1RJV1@1224|Proteobacteria,1S7C4@1236|Gammaproteobacteria,3NTI7@468|Moraxellaceae	1236|Gammaproteobacteria	S	Peptidase M15	-	-	-	-	-	-	-	-	-	-	-	-	Peptidase_M15_3	POORLY CHARACTERIZED
MCAT0338_1	335284.Pcryo_1435	1.44e-05	53.5	292NA@1|root,2ZQ65@2|Bacteria,1P8MR@1224|Proteobacteria,1SHQP@1236|Gammaproteobacteria,3NQGK@468|Moraxellaceae	1236|Gammaproteobacteria	-	-	-	-	-	-	-	-	-	-	-	-	-	-	-	ND
MCAT0339_1	857571.EA1_05803	8.47e-267	731.0	COG1932@1|root,COG1932@2|Bacteria,1MUB5@1224|Proteobacteria,1RMKU@1236|Gammaproteobacteria,3NKGT@468|Moraxellaceae	1236|Gammaproteobacteria	E	Catalyzes the reversible conversion of 3- phosphohydroxypyruvate to phosphoserine and of 3-hydroxy-2-oxo-4- phosphonooxybutanoate to phosphohydroxythreonine	serC	GO:0003674,GO:0003824,GO:0004648,GO:0005488,GO:0005575,GO:0005622,GO:0005623,GO:0005737,GO:0005829,GO:0006081,GO:0006082,GO:0006520,GO:0006553,GO:0006563,GO:0006564,GO:0006725,GO:0006732,GO:0006766,GO:0006767,GO:0006793,GO:0006796,GO:0006807,GO:0008144,GO:0008150,GO:0008152,GO:0008483,GO:0008652,GO:0009058,GO:0009066,GO:0009067,GO:0009069,GO:0009070,GO:0009085,GO:0009089,GO:0009108,GO:0009110,GO:…	2.6.1.52	ko:K00831	ko00260,ko00680,ko00750,ko01100,ko01120,ko01130,ko01200,ko01230,map00260,map00680,map00750,map01100,map01120,map01130,map01200,map01230	M00020,M00124	R04173,R05085	RC00006,RC00036	ko00000,ko00001,ko00002,ko01000,ko01007	-	-	iEcE24377_1341.EcE24377A_1004,iPC815.YPO1389,iYL1228.KPN_00935	Aminotran_5	METABOLISM
MCAT0340_1	857571.EA1_05798	1.99e-193	536.0	COG0491@1|root,COG0491@2|Bacteria,1MU8Q@1224|Proteobacteria,1S22I@1236|Gammaproteobacteria,3NJQS@468|Moraxellaceae	1236|Gammaproteobacteria	S	Thiolesterase that catalyzes the hydrolysis of S-D- lactoyl-glutathione to form glutathione and D-lactic acid	gloB	-	3.1.2.6	ko:K01069	ko00620,map00620	-	R01736	RC00004,RC00137	ko00000,ko00001,ko01000	-	-	-	HAGH_C,Lactamase_B	POORLY CHARACTERIZED
MCAT0341_1	857571.EA1_05793	4.13e-107	309.0	COG1522@1|root,COG1522@2|Bacteria,1MX7R@1224|Proteobacteria,1RPGA@1236|Gammaproteobacteria,3NKR0@468|Moraxellaceae	1236|Gammaproteobacteria	K	Lrp/AsnC ligand binding domain	lrp_2	-	-	ko:K03719	-	-	-	-	ko00000,ko03000,ko03036	-	-	-	AsnC_trans_reg,HTH_24	INFORMATION STORAGE AND PROCESSING
MCAT0342_1	857571.EA1_05788	0.0	1137.0	COG0119@1|root,COG0119@2|Bacteria,1MUNQ@1224|Proteobacteria,1RMWE@1236|Gammaproteobacteria,3NJF8@468|Moraxellaceae	1236|Gammaproteobacteria	E	Catalyzes the condensation of the acetyl group of acetyl-CoA with 3-methyl-2-oxobutanoate (2-oxoisovalerate) to form 3-carboxy-3-hydroxy-4-methylpentanoate (2-isopropylmalate)	leuA	-	2.3.3.13	ko:K01649	ko00290,ko00620,ko01100,ko01110,ko01210,ko01230,map00290,map00620,map01100,map01110,map01210,map01230	M00432	R01213	RC00004,RC00470,RC02754	br01601,ko00000,ko00001,ko00002,ko01000	-	-	-	HMGL-like,LeuA_dimer	METABOLISM
MCAT0343_1	857571.EA1_05752	5.29e-101	293.0	COG3610@1|root,COG3610@2|Bacteria,1RAWK@1224|Proteobacteria,1S2KX@1236|Gammaproteobacteria,3NRKW@468|Moraxellaceae	1236|Gammaproteobacteria	S	Threonine/Serine exporter, ThrE	yjjB	GO:0005575,GO:0005622,GO:0005623,GO:0005737,GO:0005886,GO:0005887,GO:0006810,GO:0006811,GO:0006820,GO:0006835,GO:0006950,GO:0006970,GO:0008150,GO:0009628,GO:0010033,GO:0010243,GO:0015711,GO:0015740,GO:0015744,GO:0015849,GO:0015893,GO:0016020,GO:0016021,GO:0031224,GO:0031226,GO:0042221,GO:0042493,GO:0044424,GO:0044425,GO:0044459,GO:0044464,GO:0046942,GO:0050896,GO:0051179,GO:0051234,GO:0071702,GO:…	-	-	-	-	-	-	-	-	-	-	ThrE_2	POORLY CHARACTERIZED
MCAT0344_1	857571.EA1_05747	5.67e-202	560.0	COG2966@1|root,COG2966@2|Bacteria,1NH2X@1224|Proteobacteria,1RN1Q@1236|Gammaproteobacteria,3NR1T@468|Moraxellaceae	1236|Gammaproteobacteria	S	Putative threonine/serine exporter	yjjP	GO:0005575,GO:0005623,GO:0005886,GO:0005887,GO:0006810,GO:0006811,GO:0006820,GO:0006835,GO:0008150,GO:0015711,GO:0015740,GO:0015744,GO:0015849,GO:0015893,GO:0016020,GO:0016021,GO:0031224,GO:0031226,GO:0042221,GO:0042493,GO:0044425,GO:0044459,GO:0044464,GO:0046942,GO:0050896,GO:0051179,GO:0051234,GO:0071702,GO:0071944	-	-	-	-	-	-	-	-	-	-	ThrE	POORLY CHARACTERIZED
MCAT0345_1	857571.EA1_05742	9.83e-52	163.0	COG4992@1|root,COG4992@2|Bacteria	2|Bacteria	E	N2-acetyl-L-ornithine:2-oxoglutarate 5-aminotransferase activity	argD	GO:0003674,GO:0005488,GO:0005515,GO:0008144,GO:0019842,GO:0030170,GO:0036094,GO:0042802,GO:0043167,GO:0043168,GO:0048037,GO:0050662,GO:0070279,GO:0097159,GO:1901363	2.6.1.11,2.6.1.17	ko:K00821	ko00220,ko00300,ko01100,ko01110,ko01120,ko01130,ko01210,ko01230,map00220,map00300,map01100,map01110,map01120,map01130,map01210,map01230	M00016,M00028,M00845	R02283,R04475	RC00006,RC00062	ko00000,ko00001,ko00002,ko01000,ko01007	-	-	-	Aminotran_3	METABOLISM
MCAT0346_1	857571.EA1_05732	0.0	971.0	28IWB@1|root,2Z8UK@2|Bacteria,1P3IX@1224|Proteobacteria,1RRBU@1236|Gammaproteobacteria,3NQQI@468|Moraxellaceae	1236|Gammaproteobacteria	S	Protein of unknown function (DUF3360)	-	-	-	-	-	-	-	-	-	-	-	-	DUF3360	POORLY CHARACTERIZED
MCAT0347_1	857571.EA1_05722	1.97e-168	471.0	COG0778@1|root,COG0778@2|Bacteria,1RBXY@1224|Proteobacteria,1RZZ2@1236|Gammaproteobacteria,3NJZ4@468|Moraxellaceae	1236|Gammaproteobacteria	C	Nitroreductase family	-	-	-	-	-	-	-	-	-	-	-	-	Nitroreductase	METABOLISM
MCAT0348_1	857571.EA1_05712	4.2e-192	531.0	28H5T@1|root,2Z7IB@2|Bacteria,1N7V9@1224|Proteobacteria,1S23F@1236|Gammaproteobacteria,3NIS8@468|Moraxellaceae	1236|Gammaproteobacteria	-	-	-	-	-	-	-	-	-	-	-	-	-	-	-	ND
MCAT0349_1	857571.EA1_05707	1.79e-188	525.0	COG1560@1|root,COG1560@2|Bacteria,1Q41N@1224|Proteobacteria,1RRRE@1236|Gammaproteobacteria,3NIHQ@468|Moraxellaceae	1236|Gammaproteobacteria	M	Bacterial lipid A biosynthesis acyltransferase	htrB	-	2.3.1.241	ko:K02517	ko00540,ko01100,map00540,map01100	M00060	R05146	RC00037,RC00039	ko00000,ko00001,ko00002,ko01000,ko01005	-	-	-	Lip_A_acyltrans	CELLULAR PROCESSES AND SIGNALING
MCAT0415_1	857571.EA1_05312	0.0	1791.0	COG0116@1|root,COG1092@1|root,COG0116@2|Bacteria,COG1092@2|Bacteria,1MUQM@1224|Proteobacteria,1RNMH@1236|Gammaproteobacteria,3NKZ8@468|Moraxellaceae	1236|Gammaproteobacteria	J	Specifically methylates the guanine in position 2445 (m2G2445) and the guanine in position 2069 (m7G2069) of 23S rRNA	rlmL	GO:0000154,GO:0001510,GO:0003674,GO:0003824,GO:0005575,GO:0005622,GO:0005623,GO:0005737,GO:0005829,GO:0006139,GO:0006364,GO:0006396,GO:0006725,GO:0006807,GO:0008150,GO:0008152,GO:0008168,GO:0008170,GO:0008173,GO:0008649,GO:0008757,GO:0008990,GO:0009451,GO:0009987,GO:0010467,GO:0016070,GO:0016072,GO:0016435,GO:0016740,GO:0016741,GO:0022613,GO:0031167,GO:0032259,GO:0034470,GO:0034641,GO:0034660,GO:…	2.1.1.173,2.1.1.264	ko:K12297	-	-	R07234	RC00003	ko00000,ko01000,ko03009	-	-	-	Methyltrans_SAM,THUMP,UPF0020	INFORMATION STORAGE AND PROCESSING
MCAT0351_1	857571.EA1_05692	0.0	1165.0	COG3263@1|root,COG3263@2|Bacteria,1MVKV@1224|Proteobacteria,1RMCA@1236|Gammaproteobacteria,3NQPW@468|Moraxellaceae	1236|Gammaproteobacteria	P	COG3263 NhaP-type Na H and K H antiporters with a unique C-terminal domain	nhaP2	GO:0003674,GO:0005215,GO:0005451,GO:0005575,GO:0005623,GO:0005886,GO:0005887,GO:0006810,GO:0006811,GO:0006812,GO:0006813,GO:0006884,GO:0008150,GO:0008324,GO:0008361,GO:0009987,GO:0015075,GO:0015077,GO:0015078,GO:0015079,GO:0015291,GO:0015297,GO:0015298,GO:0015299,GO:0015318,GO:0015386,GO:0015491,GO:0015672,GO:0016020,GO:0016021,GO:0016043,GO:0019725,GO:0022804,GO:0022821,GO:0022857,GO:0022890,GO:…	-	ko:K11105	-	-	-	-	ko00000,ko02000	2.A.36.6	-	-	CorC_HlyC,Na_H_Exchanger,TrkA_C	METABOLISM
MCAT0580_1	857571.EA1_04200	5.11e-150	421.0	COG0512@1|root,COG0512@2|Bacteria,1MV5Y@1224|Proteobacteria,1RMQW@1236|Gammaproteobacteria,3NIZ1@468|Moraxellaceae	1236|Gammaproteobacteria	EH	component II	pabA	GO:0000162,GO:0003674,GO:0003824,GO:0005575,GO:0005622,GO:0005623,GO:0005737,GO:0005950,GO:0006082,GO:0006520,GO:0006568,GO:0006575,GO:0006576,GO:0006586,GO:0006725,GO:0006732,GO:0006760,GO:0006807,GO:0008150,GO:0008152,GO:0008483,GO:0008652,GO:0009058,GO:0009072,GO:0009073,GO:0009108,GO:0009308,GO:0009309,GO:0009396,GO:0009987,GO:0016053,GO:0016740,GO:0016769,GO:0018130,GO:0019438,GO:0019752,GO:…	2.6.1.85,4.1.3.27	ko:K01658,ko:K01664	ko00400,ko00405,ko00790,ko01100,ko01110,ko01130,ko01230,ko02024,ko02025,map00400,map00405,map00790,map01100,map01110,map01130,map01230,map02024,map02025	M00023	R00985,R00986,R01716	RC00010,RC01418,RC02148,RC02414	ko00000,ko00001,ko00002,ko01000	-	-	iAPECO1_1312.APECO1_3095,iEC042_1314.EC042_3623,iECABU_c1320.ECABU_c37840,iECED1_1282.ECED1_4024,iECNA114_1301.ECNA114_3463,iECOK1_1307.ECOK1_3780,iECP_1309.ECP_3451,iECS88_1305.ECS88_3751,iECSF_1327.ECSF_3187,iLF82_1304.LF82_1586,iNRG857_1313.NRG857_16660,iUMN146_1321.UM146_16880,iUTI89_1310.UTI89_C3863,ic_1306.c4135	GATase	METABOLISM
MCAT0353_1	857571.EA1_05677	2.95e-198	550.0	COG0300@1|root,COG0300@2|Bacteria,1P42K@1224|Proteobacteria,1RS9E@1236|Gammaproteobacteria,3NTPS@468|Moraxellaceae	1236|Gammaproteobacteria	S	COG1028 Dehydrogenases with different specificities (related to short-chain alcohol dehydrogenases)	-	-	-	-	-	-	-	-	-	-	-	-	adh_short	POORLY CHARACTERIZED
MCAT0354_1	857571.EA1_05672	8.08e-236	650.0	COG0668@1|root,COG0668@2|Bacteria,1N596@1224|Proteobacteria,1RQZP@1236|Gammaproteobacteria,3NJ9B@468|Moraxellaceae	1236|Gammaproteobacteria	M	Mechanosensitive ion channel	mscS	GO:0003674,GO:0005215,GO:0005488,GO:0005515,GO:0005575,GO:0005623,GO:0005886,GO:0005887,GO:0006810,GO:0006811,GO:0006884,GO:0008150,GO:0008361,GO:0008381,GO:0009987,GO:0009992,GO:0015267,GO:0016020,GO:0016021,GO:0016043,GO:0019725,GO:0022607,GO:0022803,GO:0022836,GO:0022857,GO:0030104,GO:0031224,GO:0031226,GO:0032535,GO:0034220,GO:0042592,GO:0042802,GO:0043933,GO:0044085,GO:0044425,GO:0044459,GO:…	-	ko:K03442	-	-	-	-	ko00000,ko02000	1.A.23.2	-	-	MS_channel,TM_helix	CELLULAR PROCESSES AND SIGNALING
MCAT0355_1	857571.EA1_05662	6.64e-190	527.0	COG1045@1|root,COG1045@2|Bacteria,1MVFX@1224|Proteobacteria,1RNCA@1236|Gammaproteobacteria,3NJAM@468|Moraxellaceae	1236|Gammaproteobacteria	E	Serine acetyltransferase, N-terminal	cysE	-	2.3.1.30	ko:K00640	ko00270,ko00920,ko01100,ko01110,ko01120,ko01200,ko01230,ko05111,map00270,map00920,map01100,map01110,map01120,map01200,map01230,map05111	M00021	R00586	RC00004,RC00041	ko00000,ko00001,ko00002,ko01000	-	-	iJN746.PP_0840	Hexapep,SATase_N	METABOLISM
MCAT0444_1	857571.EA1_05107	5.07e-50	159.0	COG0268@1|root,COG0268@2|Bacteria,1MZ94@1224|Proteobacteria,1S9AI@1236|Gammaproteobacteria,3NNXB@468|Moraxellaceae	1236|Gammaproteobacteria	J	Binds directly to 16S ribosomal RNA	rpsT	GO:0000028,GO:0003674,GO:0003676,GO:0003723,GO:0003735,GO:0004857,GO:0005198,GO:0005488,GO:0005575,GO:0005622,GO:0005623,GO:0005737,GO:0005829,GO:0005840,GO:0006412,GO:0006518,GO:0006807,GO:0006996,GO:0008073,GO:0008150,GO:0008152,GO:0009058,GO:0009059,GO:0009987,GO:0010467,GO:0015935,GO:0016043,GO:0019538,GO:0019843,GO:0022607,GO:0022613,GO:0022618,GO:0022626,GO:0022627,GO:0030234,GO:0032991,GO:…	-	ko:K02968	ko03010,map03010	M00178	-	-	br01610,ko00000,ko00001,ko00002,ko03011	-	-	-	Ribosomal_S20p	INFORMATION STORAGE AND PROCESSING
MCAT0450_1	857571.EA1_05067	5.25e-258	707.0	COG0564@1|root,COG0564@2|Bacteria,1MUBN@1224|Proteobacteria,1RN7F@1236|Gammaproteobacteria,3NJP8@468|Moraxellaceae	1236|Gammaproteobacteria	J	Responsible for synthesis of pseudouridine from uracil	rluD	GO:0000027,GO:0000154,GO:0000455,GO:0001522,GO:0003674,GO:0003824,GO:0005575,GO:0005622,GO:0005623,GO:0005737,GO:0005829,GO:0006139,GO:0006364,GO:0006396,GO:0006725,GO:0006807,GO:0006996,GO:0008150,GO:0008152,GO:0009451,GO:0009982,GO:0009987,GO:0010467,GO:0016043,GO:0016070,GO:0016072,GO:0016853,GO:0016866,GO:0022607,GO:0022613,GO:0022618,GO:0031118,GO:0034470,GO:0034622,GO:0034641,GO:0034660,GO:…	5.4.99.23	ko:K06180	-	-	-	-	ko00000,ko01000,ko03009	-	-	iE2348C_1286.E2348C_2868,iECED1_1282.ECED1_3035,iECSF_1327.ECSF_2432	PseudoU_synth_2,S4	INFORMATION STORAGE AND PROCESSING
MCAT0358_1	857571.EA1_05642	3.08e-287	784.0	COG2850@1|root,COG2850@2|Bacteria,1MW30@1224|Proteobacteria,1RN2Q@1236|Gammaproteobacteria,3NKNX@468|Moraxellaceae	1236|Gammaproteobacteria	S	A domain family that is part of the cupin metalloenzyme superfamily.	ycfD	GO:0003674,GO:0003824,GO:0005488,GO:0005506,GO:0006464,GO:0006807,GO:0008150,GO:0008152,GO:0008198,GO:0009987,GO:0016491,GO:0016705,GO:0016706,GO:0018193,GO:0018195,GO:0019538,GO:0030961,GO:0036211,GO:0043167,GO:0043169,GO:0043170,GO:0043412,GO:0043687,GO:0044237,GO:0044238,GO:0044260,GO:0044267,GO:0046872,GO:0046914,GO:0051213,GO:0055114,GO:0071704,GO:1901564	1.14.11.47	ko:K18850	-	-	-	-	ko00000,ko01000,ko03009	-	-	-	Cupin_4	POORLY CHARACTERIZED
MCAT0467_1	857571.EA1_04977	7.23e-202	559.0	COG0030@1|root,COG0030@2|Bacteria,1MVNU@1224|Proteobacteria,1RMHW@1236|Gammaproteobacteria,3NK8E@468|Moraxellaceae	1236|Gammaproteobacteria	J	Specifically dimethylates two adjacent adenosines (A1518 and A1519) in the loop of a conserved hairpin near the 3'-end of 16S rRNA in the 30S particle. May play a critical role in biogenesis of 30S subunits	ksgA	GO:0000028,GO:0000154,GO:0000179,GO:0001510,GO:0003674,GO:0003676,GO:0003677,GO:0003690,GO:0003723,GO:0003729,GO:0003824,GO:0005488,GO:0005575,GO:0005622,GO:0005623,GO:0005737,GO:0005829,GO:0006139,GO:0006364,GO:0006396,GO:0006725,GO:0006807,GO:0006996,GO:0008150,GO:0008152,GO:0008168,GO:0008170,GO:0008173,GO:0008649,GO:0008757,GO:0009451,GO:0009987,GO:0010467,GO:0016043,GO:0016070,GO:0016072,GO:…	2.1.1.182	ko:K02528	-	-	R10716	RC00003,RC03257	ko00000,ko01000,ko03009	-	-	-	RrnaAD	INFORMATION STORAGE AND PROCESSING
MCAT0479_1	857571.EA1_04907	0.0	998.0	COG1190@1|root,COG1190@2|Bacteria,1MX1V@1224|Proteobacteria,1RMJN@1236|Gammaproteobacteria,3NJ38@468|Moraxellaceae	1236|Gammaproteobacteria	J	Belongs to the class-II aminoacyl-tRNA synthetase family	lysS	GO:0003674,GO:0003824,GO:0004812,GO:0004824,GO:0006082,GO:0006139,GO:0006399,GO:0006412,GO:0006418,GO:0006430,GO:0006518,GO:0006520,GO:0006725,GO:0006807,GO:0008150,GO:0008152,GO:0009058,GO:0009059,GO:0009987,GO:0010467,GO:0016070,GO:0016874,GO:0016875,GO:0019538,GO:0019752,GO:0034641,GO:0034645,GO:0034660,GO:0043038,GO:0043039,GO:0043043,GO:0043170,GO:0043436,GO:0043603,GO:0043604,GO:0044237,GO:…	6.1.1.6	ko:K04567	ko00970,map00970	M00359,M00360	R03658	RC00055,RC00523	ko00000,ko00001,ko00002,ko01000,ko01007,ko03016	-	-	-	tRNA-synt_2,tRNA_anti-codon	INFORMATION STORAGE AND PROCESSING
MCAT1011_1	857571.EA1_01312	1.67e-290	793.0	COG0111@1|root,COG0111@2|Bacteria,1MU5Z@1224|Proteobacteria,1RPEY@1236|Gammaproteobacteria,3NINV@468|Moraxellaceae	1236|Gammaproteobacteria	EH	Belongs to the D-isomer specific 2-hydroxyacid dehydrogenase family	serA	GO:0003674,GO:0003824,GO:0004617,GO:0005488,GO:0005515,GO:0005575,GO:0005622,GO:0005623,GO:0005737,GO:0005829,GO:0006082,GO:0006520,GO:0006563,GO:0006564,GO:0006807,GO:0008150,GO:0008152,GO:0008219,GO:0008652,GO:0009058,GO:0009069,GO:0009070,GO:0009987,GO:0012501,GO:0016053,GO:0016491,GO:0016597,GO:0016614,GO:0016616,GO:0019752,GO:0031406,GO:0036094,GO:0042802,GO:0043167,GO:0043168,GO:0043169,GO:…	1.1.1.399,1.1.1.95	ko:K00058	ko00260,ko00680,ko01100,ko01120,ko01130,ko01200,ko01230,map00260,map00680,map01100,map01120,map01130,map01200,map01230	M00020	R01513	RC00031	ko00000,ko00001,ko00002,ko01000,ko04147	-	-	iYL1228.KPN_03348	2-Hacid_dh,2-Hacid_dh_C,ACT	METABOLISM
MCAT0362_1	857571.EA1_05622	3.85e-259	711.0	COG0821@1|root,COG0821@2|Bacteria,1MUAX@1224|Proteobacteria,1RMXZ@1236|Gammaproteobacteria,3NIWR@468|Moraxellaceae	1236|Gammaproteobacteria	I	Converts 2C-methyl-D-erythritol 2,4-cyclodiphosphate (ME-2,4cPP) into 1-hydroxy-2-methyl-2-(E)-butenyl 4-diphosphate	ispG	GO:0003674,GO:0003824,GO:0005488,GO:0005575,GO:0005622,GO:0005623,GO:0005737,GO:0005829,GO:0006081,GO:0006082,GO:0006090,GO:0006629,GO:0006644,GO:0006720,GO:0006793,GO:0006796,GO:0008150,GO:0008152,GO:0008299,GO:0008610,GO:0008654,GO:0009058,GO:0009240,GO:0009987,GO:0016491,GO:0016725,GO:0019288,GO:0019637,GO:0019682,GO:0019752,GO:0032787,GO:0043167,GO:0043169,GO:0043436,GO:0044237,GO:0044238,GO:…	1.17.7.1,1.17.7.3	ko:K03526	ko00900,ko01100,ko01110,ko01130,map00900,map01100,map01110,map01130	M00096	R08689,R10859	RC01486	ko00000,ko00001,ko00002,ko01000	-	-	iAF1260.b2515,iAPECO1_1312.APECO1_4009,iB21_1397.B21_02369,iBWG_1329.BWG_2279,iE2348C_1286.E2348C_2798,iEC55989_1330.EC55989_2800,iECABU_c1320.ECABU_c28200,iECBD_1354.ECBD_1171,iECB_1328.ECB_02407,iECDH10B_1368.ECDH10B_2681,iECDH1ME8569_1439.ECDH1ME8569_2442,iECDH1ME8569_1439.EcDH1_1153,iECD_1391.ECD_02407,iECED1_1282.ECED1_2946,iECH74115_1262.ECH74115_3740,iECIAI39_1322.ECIAI39_2716,iECNA114_130…	GcpE	METABOLISM
MCAT0363_1	857571.EA1_05617	4.96e-221	610.0	COG2958@1|root,COG2958@2|Bacteria,1R6W9@1224|Proteobacteria,1RWNS@1236|Gammaproteobacteria,3NJM7@468|Moraxellaceae	1236|Gammaproteobacteria	S	Protein conserved in bacteria	-	-	-	ko:K09805	-	-	-	-	ko00000	-	-	-	-	POORLY CHARACTERIZED
MCAT0497_1	857571.EA1_04777	5.67e-132	374.0	COG0219@1|root,COG0219@2|Bacteria,1RCY4@1224|Proteobacteria,1S3PI@1236|Gammaproteobacteria,3NJB1@468|Moraxellaceae	1236|Gammaproteobacteria	J	Methylates the ribose at the nucleotide 34 wobble position in the two leucyl isoacceptors tRNA(Leu)(CmAA) and tRNA(Leu)(cmnm5UmAA). Catalyzes the methyl transfer from S- adenosyl-L-methionine to the 2'-OH of the wobble nucleotide	trmL	GO:0001510,GO:0002128,GO:0002130,GO:0002131,GO:0002132,GO:0003674,GO:0003824,GO:0005488,GO:0005515,GO:0006139,GO:0006396,GO:0006399,GO:0006400,GO:0006725,GO:0006807,GO:0008033,GO:0008150,GO:0008152,GO:0008168,GO:0008173,GO:0008175,GO:0008757,GO:0009451,GO:0009987,GO:0010467,GO:0016070,GO:0016300,GO:0016427,GO:0016740,GO:0016741,GO:0030488,GO:0032259,GO:0034470,GO:0034641,GO:0034660,GO:0042802,GO:…	2.1.1.207	ko:K03216	-	-	-	-	ko00000,ko01000,ko03016	-	-	-	SpoU_methylase	INFORMATION STORAGE AND PROCESSING
MCAT0365_1	857571.EA1_05607	1.14e-190	530.0	COG2976@1|root,COG2976@2|Bacteria,1N117@1224|Proteobacteria,1SCQ9@1236|Gammaproteobacteria,3NJGH@468|Moraxellaceae	1236|Gammaproteobacteria	S	Tetratricopeptide repeat-like domain	-	-	-	-	-	-	-	-	-	-	-	-	TPR_21	POORLY CHARACTERIZED
MCAT0366_1	857571.EA1_05602	2.06e-260	716.0	COG1520@1|root,COG1520@2|Bacteria,1MXIJ@1224|Proteobacteria,1RN4V@1236|Gammaproteobacteria,3NIR2@468|Moraxellaceae	1236|Gammaproteobacteria	M	Part of the outer membrane protein assembly complex, which is involved in assembly and insertion of beta-barrel proteins into the outer membrane	bamB	GO:0003674,GO:0003824,GO:0005488,GO:0005515,GO:0005575,GO:0005623,GO:0008104,GO:0008150,GO:0008152,GO:0009279,GO:0009987,GO:0016020,GO:0016043,GO:0016491,GO:0019867,GO:0022607,GO:0030312,GO:0030313,GO:0031224,GO:0031230,GO:0031241,GO:0031246,GO:0031975,GO:0032991,GO:0033036,GO:0034613,GO:0042802,GO:0043163,GO:0043165,GO:0044085,GO:0044091,GO:0044425,GO:0044462,GO:0044464,GO:0045184,GO:0045229,GO:…	-	ko:K17713	-	-	-	-	ko00000,ko02000	1.B.33.1	-	-	PQQ_2,PQQ_3	CELLULAR PROCESSES AND SIGNALING
MCAT0367_1	857571.EA1_05597	0.0	915.0	COG1160@1|root,COG1160@2|Bacteria,1MU9S@1224|Proteobacteria,1RMSF@1236|Gammaproteobacteria,3NJ82@468|Moraxellaceae	1236|Gammaproteobacteria	S	GTPase that plays an essential role in the late steps of ribosome biogenesis	der	GO:0000027,GO:0000166,GO:0001882,GO:0001883,GO:0003674,GO:0003824,GO:0003924,GO:0005488,GO:0005515,GO:0005525,GO:0005575,GO:0005622,GO:0005623,GO:0005737,GO:0005829,GO:0006996,GO:0008150,GO:0009987,GO:0016043,GO:0016462,GO:0016787,GO:0016817,GO:0016818,GO:0017076,GO:0017111,GO:0019001,GO:0022607,GO:0022613,GO:0022618,GO:0032549,GO:0032550,GO:0032553,GO:0032555,GO:0032561,GO:0032794,GO:0034622,GO:…	-	ko:K03977	-	-	-	-	ko00000,ko03009	-	-	-	KH_dom-like,MMR_HSR1	POORLY CHARACTERIZED
MCAT0532_1	857571.EA1_04460	1.36e-103	304.0	COG1923@1|root,COG1923@2|Bacteria,1MZM1@1224|Proteobacteria,1S8W0@1236|Gammaproteobacteria,3NK0S@468|Moraxellaceae	1236|Gammaproteobacteria	J	RNA chaperone that binds small regulatory RNA (sRNAs) and mRNAs to facilitate mRNA translational regulation in response to envelope stress, environmental stress and changes in metabolite concentrations. Also binds with high specificity to tRNAs	hfq	GO:0003674,GO:0003676,GO:0003677,GO:0003681,GO:0003723,GO:0005488,GO:0005575,GO:0005622,GO:0005623,GO:0005737,GO:0005829,GO:0006139,GO:0006378,GO:0006396,GO:0006397,GO:0006417,GO:0006725,GO:0006807,GO:0008150,GO:0008152,GO:0009889,GO:0009890,GO:0009891,GO:0009892,GO:0009893,GO:0009987,GO:0010467,GO:0010468,GO:0010556,GO:0010557,GO:0010558,GO:0010604,GO:0010605,GO:0010608,GO:0010628,GO:0010629,GO:…	-	ko:K03666	ko02024,ko03018,ko05111,map02024,map03018,map05111	-	-	-	ko00000,ko00001,ko03019,ko03036	-	-	-	Hfq	INFORMATION STORAGE AND PROCESSING
MCAT0369_1	857571.EA1_05587	5.8e-307	837.0	COG0763@1|root,COG0763@2|Bacteria,1MVBI@1224|Proteobacteria,1RNS1@1236|Gammaproteobacteria,3NKDW@468|Moraxellaceae	1236|Gammaproteobacteria	M	Condensation of UDP-2,3-diacylglucosamine and 2,3- diacylglucosamine-1-phosphate to form lipid A disaccharide, a precursor of lipid A, a phosphorylated glycolipid that anchors the lipopolysaccharide to the outer membrane of the cell	lpxB	GO:0003674,GO:0003824,GO:0005488,GO:0005543,GO:0005575,GO:0005622,GO:0005623,GO:0005737,GO:0005829,GO:0005886,GO:0005975,GO:0006629,GO:0006643,GO:0006644,GO:0006664,GO:0006793,GO:0006796,GO:0008150,GO:0008152,GO:0008194,GO:0008289,GO:0008610,GO:0008654,GO:0008915,GO:0009058,GO:0009245,GO:0009247,GO:0009311,GO:0009312,GO:0009987,GO:0016020,GO:0016051,GO:0016740,GO:0016757,GO:0016758,GO:0019637,GO:…	2.4.1.182	ko:K00748	ko00540,ko01100,map00540,map01100	M00060	R04606	RC00005,RC00059	ko00000,ko00001,ko00002,ko01000,ko01003,ko01005	-	GT19	iE2348C_1286.E2348C_0187,iEcolC_1368.EcolC_3478	LpxB	CELLULAR PROCESSES AND SIGNALING
MCAT0370_1	857571.EA1_05582	1.28e-161	453.0	COG2840@1|root,COG2840@2|Bacteria,1RH34@1224|Proteobacteria,1S6B5@1236|Gammaproteobacteria,3NISV@468|Moraxellaceae	1236|Gammaproteobacteria	S	Smr domain	IV02_05925	-	-	-	-	-	-	-	-	-	-	-	Smr	POORLY CHARACTERIZED
MCAT0371_1	857571.EA1_05577	8.54e-269	735.0	COG0722@1|root,COG0722@2|Bacteria,1MU5Q@1224|Proteobacteria,1RMAA@1236|Gammaproteobacteria,3NIQP@468|Moraxellaceae	1236|Gammaproteobacteria	E	Stereospecific condensation of phosphoenolpyruvate (PEP) and D-erythrose-4-phosphate (E4P) giving rise to 3-deoxy-D- arabino-heptulosonate-7-phosphate (DAHP)	aroF	GO:0003674,GO:0003824,GO:0003849,GO:0005488,GO:0005515,GO:0005575,GO:0005622,GO:0005623,GO:0005737,GO:0006082,GO:0006520,GO:0006725,GO:0006807,GO:0008150,GO:0008152,GO:0008652,GO:0009058,GO:0009072,GO:0009073,GO:0009987,GO:0016053,GO:0016740,GO:0016765,GO:0019438,GO:0019752,GO:0042802,GO:0043436,GO:0044237,GO:0044238,GO:0044249,GO:0044281,GO:0044283,GO:0044424,GO:0044464,GO:0046394,GO:0071704,GO:…	2.5.1.54	ko:K01626	ko00400,ko01100,ko01110,ko01130,ko01230,ko02024,map00400,map01100,map01110,map01130,map01230,map02024	M00022	R01826	RC00435	ko00000,ko00001,ko00002,ko01000	-	-	iAPECO1_1312.APECO1_3932,iECOK1_1307.ECOK1_2946,iECS88_1305.ECS88_2787,iUMN146_1321.UM146_03705,iUTI89_1310.UTI89_C2934	DAHP_synth_1	METABOLISM
MCAT0372_1	857571.EA1_05572	5.55e-236	650.0	COG0142@1|root,COG0142@2|Bacteria,1MUK6@1224|Proteobacteria,1RPR7@1236|Gammaproteobacteria,3NK0C@468|Moraxellaceae	1236|Gammaproteobacteria	H	Belongs to the FPP GGPP synthase family	ispB	GO:0003674,GO:0003824,GO:0004659,GO:0005488,GO:0005515,GO:0005575,GO:0005622,GO:0005623,GO:0005737,GO:0005829,GO:0006066,GO:0006629,GO:0006720,GO:0006732,GO:0006733,GO:0006743,GO:0006744,GO:0008150,GO:0008152,GO:0008299,GO:0008610,GO:0009058,GO:0009108,GO:0009987,GO:0016093,GO:0016094,GO:0016740,GO:0016765,GO:0042180,GO:0042181,GO:0042802,GO:0044237,GO:0044238,GO:0044249,GO:0044255,GO:0044281,GO:…	2.5.1.90	ko:K02523	ko00900,ko01110,map00900,map01110	-	R09248	RC00279	ko00000,ko00001,ko01000,ko01006	-	-	iYL1228.KPN_03597,ic_1306.c3945	polyprenyl_synt	METABOLISM
MCAT1029_1	857571.EA1_01174	9.15e-200	553.0	COG0115@1|root,COG0115@2|Bacteria,1MZAK@1224|Proteobacteria,1RPPG@1236|Gammaproteobacteria,3NIK0@468|Moraxellaceae	1236|Gammaproteobacteria	EH	Branched-chain amino acid aminotransferase 4-amino-4-deoxychorismate lyase	pabC	GO:0003674,GO:0003824,GO:0005488,GO:0006082,GO:0006575,GO:0006725,GO:0006732,GO:0006760,GO:0006807,GO:0008144,GO:0008150,GO:0008152,GO:0008696,GO:0009987,GO:0016829,GO:0016830,GO:0016833,GO:0019752,GO:0019842,GO:0030170,GO:0034641,GO:0036094,GO:0042558,GO:0043167,GO:0043168,GO:0043436,GO:0043603,GO:0044237,GO:0044281,GO:0046483,GO:0048037,GO:0050662,GO:0051186,GO:0070279,GO:0071704,GO:0097159,GO:…	4.1.3.38	ko:K02619	ko00790,map00790	-	R05553	RC01843,RC02148	ko00000,ko00001,ko01000	-	-	iAPECO1_1312.APECO1_177,iE2348C_1286.E2348C_1188,iECED1_1282.ECED1_1239,iECNA114_1301.ECNA114_1153,iECOK1_1307.ECOK1_1203,iECS88_1305.ECS88_1110,iECSF_1327.ECSF_0995,iECUMN_1333.ECUMN_1273,iJN746.PP_1917,iPC815.YPO1603,iUMN146_1321.UM146_11845,iUTI89_1310.UTI89_C1222,ic_1306.c1366	Aminotran_4	METABOLISM
MCAT0374_1	857571.EA1_05562	4.8e-146	412.0	COG0744@1|root,COG0744@2|Bacteria,1RDAQ@1224|Proteobacteria,1RMGB@1236|Gammaproteobacteria,3NIFT@468|Moraxellaceae	1236|Gammaproteobacteria	M	Peptidoglycan polymerase that catalyzes glycan chain elongation from lipid-linked precursors	mtgA	GO:0000270,GO:0003674,GO:0003824,GO:0005575,GO:0005623,GO:0005886,GO:0006022,GO:0006023,GO:0006024,GO:0006807,GO:0008150,GO:0008152,GO:0008955,GO:0009058,GO:0009059,GO:0009252,GO:0009273,GO:0009987,GO:0016020,GO:0016740,GO:0016757,GO:0016758,GO:0030203,GO:0034645,GO:0042546,GO:0043164,GO:0043170,GO:0044036,GO:0044038,GO:0044085,GO:0044237,GO:0044249,GO:0044260,GO:0044464,GO:0070589,GO:0071554,GO:…	2.4.1.129	ko:K03814	ko00550,map00550	-	-	-	ko00000,ko00001,ko01000,ko01003,ko01011	-	GT51	-	Transgly	CELLULAR PROCESSES AND SIGNALING
MCAT0375_1	857571.EA1_05557	0.0	1397.0	COG0855@1|root,COG0855@2|Bacteria,1MUM3@1224|Proteobacteria,1RNRX@1236|Gammaproteobacteria,3NJXP@468|Moraxellaceae	1236|Gammaproteobacteria	H	Catalyzes the reversible transfer of the terminal phosphate of ATP to form a long-chain polyphosphate (polyP)	ppk	-	2.7.4.1	ko:K00937	ko00190,ko03018,map00190,map03018	-	-	-	ko00000,ko00001,ko01000,ko03019	-	-	iJN746.PP_5217	PP_kinase,PP_kinase_C,PP_kinase_N	METABOLISM
MCAT0376_1	857571.EA1_05547	7.61e-269	735.0	COG0082@1|root,COG0082@2|Bacteria,1MU98@1224|Proteobacteria,1RMQS@1236|Gammaproteobacteria,3NIIB@468|Moraxellaceae	1236|Gammaproteobacteria	E	Catalyzes the anti-1,4-elimination of the C-3 phosphate and the C-6 proR hydrogen from 5-enolpyruvylshikimate-3-phosphate (EPSP) to yield chorismate, which is the branch point compound that serves as the starting substrate for the three terminal pathways of aromatic amino acid biosynthesis. This reaction introduces a second double bond into the aromatic ring system	aroC	GO:0000166,GO:0003674,GO:0003824,GO:0004107,GO:0005488,GO:0005515,GO:0005575,GO:0005622,GO:0005623,GO:0005737,GO:0005829,GO:0006082,GO:0006520,GO:0006725,GO:0006807,GO:0008150,GO:0008152,GO:0008652,GO:0009058,GO:0009072,GO:0009073,GO:0009423,GO:0009987,GO:0010181,GO:0016053,GO:0016829,GO:0016835,GO:0016838,GO:0019438,GO:0019752,GO:0032553,GO:0036094,GO:0042802,GO:0043167,GO:0043168,GO:0043436,GO:…	4.2.3.5	ko:K01736	ko00400,ko01100,ko01110,ko01130,ko01230,map00400,map01100,map01110,map01130,map01230	M00022	R01714	RC00586	ko00000,ko00001,ko00002,ko01000	-	-	iE2348C_1286.E2348C_2469,iEC55989_1330.EC55989_2573,iECO103_1326.ECO103_2794,iECO111_1330.ECO111_3077,iECO26_1355.ECO26_3317,iECSE_1348.ECSE_2638,iECW_1372.ECW_m2518,iEKO11_1354.EKO11_1436,iSSON_1240.SSON_2387,iUMNK88_1353.UMNK88_2882,iWFL_1372.ECW_m2518	Chorismate_synt	METABOLISM
MCAT0377_1	857571.EA1_05542	5.93e-127	360.0	COG0221@1|root,COG0221@2|Bacteria,1RA2F@1224|Proteobacteria,1RPVD@1236|Gammaproteobacteria,3NJX9@468|Moraxellaceae	1236|Gammaproteobacteria	C	Catalyzes the hydrolysis of inorganic pyrophosphate (PPi) forming two phosphate ions	ppa	GO:0000287,GO:0003674,GO:0003824,GO:0004427,GO:0005488,GO:0005575,GO:0005622,GO:0005623,GO:0005737,GO:0005829,GO:0006793,GO:0008150,GO:0008152,GO:0008270,GO:0009987,GO:0016462,GO:0016787,GO:0016817,GO:0016818,GO:0043167,GO:0043169,GO:0044237,GO:0044424,GO:0044444,GO:0044464,GO:0046872,GO:0046914,GO:0050355	3.6.1.1	ko:K01507	ko00190,map00190	-	-	-	ko00000,ko00001,ko01000	-	-	iJN746.PP_0538,iPC815.YPO3521	Pyrophosphatase	METABOLISM
MCAT0378_1	857571.EA1_05537	8.39e-178	495.0	COG0321@1|root,COG0321@2|Bacteria,1MU6A@1224|Proteobacteria,1RMXQ@1236|Gammaproteobacteria,3NIWJ@468|Moraxellaceae	1236|Gammaproteobacteria	H	Catalyzes the transfer of endogenously produced octanoic acid from octanoyl-acyl-carrier-protein onto the lipoyl domains of lipoate-dependent enzymes. Lipoyl-ACP can also act as a substrate although octanoyl-ACP is likely to be the physiological substrate	lipB	GO:0003674,GO:0003824,GO:0006082,GO:0006464,GO:0006629,GO:0006631,GO:0006633,GO:0006732,GO:0006790,GO:0006807,GO:0008150,GO:0008152,GO:0008610,GO:0009058,GO:0009106,GO:0009107,GO:0009108,GO:0009249,GO:0009892,GO:0009987,GO:0010467,GO:0010468,GO:0010605,GO:0010629,GO:0016053,GO:0016415,GO:0016740,GO:0016746,GO:0016747,GO:0016772,GO:0016779,GO:0016874,GO:0016879,GO:0016979,GO:0018065,GO:0018130,GO:…	2.3.1.181	ko:K03801	ko00785,ko01100,map00785,map01100	-	R07766,R07769	RC00039,RC00992,RC02867	ko00000,ko00001,ko01000	-	-	iECSF_1327.ECSF_0569,iSFV_1184.SFV_0696,iSFxv_1172.SFxv_0718	BPL_LplA_LipB	METABOLISM
MCAT0379_1	857571.EA1_05532	3.07e-303	826.0	COG1488@1|root,COG1488@2|Bacteria,1MV8U@1224|Proteobacteria,1RQWS@1236|Gammaproteobacteria,3NIZE@468|Moraxellaceae	1236|Gammaproteobacteria	F	Catalyzes the synthesis of beta-nicotinate D- ribonucleotide from nicotinate and 5-phospho-D-ribose 1-phosphate at the expense of ATP	pncB	GO:0003674,GO:0003824,GO:0004516,GO:0005575,GO:0005622,GO:0005623,GO:0005737,GO:0005829,GO:0006139,GO:0006725,GO:0006732,GO:0006733,GO:0006734,GO:0006753,GO:0006793,GO:0006796,GO:0006807,GO:0006950,GO:0008150,GO:0008152,GO:0009058,GO:0009108,GO:0009117,GO:0009165,GO:0009266,GO:0009408,GO:0009435,GO:0009628,GO:0009987,GO:0016874,GO:0016879,GO:0018130,GO:0019359,GO:0019362,GO:0019363,GO:0019438,GO:…	6.3.4.21	ko:K00763	ko00760,ko01100,map00760,map01100	-	R01724	RC00033	ko00000,ko00001,ko01000	-	-	iAF1260.b0931,iBWG_1329.BWG_0783,iECDH10B_1368.ECDH10B_1001,iECDH1ME8569_1439.ECDH1ME8569_0882,iECIAI39_1322.ECIAI39_2216,iETEC_1333.ETEC_0999,iEcDH1_1363.EcDH1_2712,iEcSMS35_1347.EcSMS35_2189,iJO1366.b0931,iJR904.b0931,iUMNK88_1353.UMNK88_1085,iY75_1357.Y75_RS04840	NAPRTase	METABOLISM
MCAT0380_1	857571.EA1_05527	1.61e-44	144.0	2CEEG@1|root,33D3M@2|Bacteria,1NI9Q@1224|Proteobacteria,1SGYA@1236|Gammaproteobacteria,3NPS7@468|Moraxellaceae	1236|Gammaproteobacteria	S	Exonuclease VII small subunit	-	-	3.1.11.6	ko:K03602	ko03430,map03430	-	-	-	ko00000,ko00001,ko01000,ko03400	-	-	-	Exonuc_VII_S	POORLY CHARACTERIZED
MCAT0381_1	857571.EA1_05522	0.0	908.0	COG0471@1|root,COG0471@2|Bacteria,1MUSA@1224|Proteobacteria,1RPU5@1236|Gammaproteobacteria,3NKXZ@468|Moraxellaceae	1236|Gammaproteobacteria	P	Sodium:sulfate symporter transmembrane region	sdcS_2	GO:0003674,GO:0005215,GO:0005575,GO:0006810,GO:0006811,GO:0006820,GO:0008150,GO:0016020,GO:0016021,GO:0031224,GO:0034220,GO:0044425,GO:0051179,GO:0051234,GO:0055085,GO:0098656	-	ko:K14445	-	-	-	-	ko00000,ko02000	2.A.47.1	-	-	Na_sulph_symp	METABOLISM
MCAT0382_1	857571.EA1_05517	1.1e-227	627.0	COG0583@1|root,COG0583@2|Bacteria,1MU8N@1224|Proteobacteria,1RN7T@1236|Gammaproteobacteria,3NJT2@468|Moraxellaceae	1236|Gammaproteobacteria	K	Transcriptional regulator	cbl	GO:0006792,GO:0008150,GO:0045883,GO:0048518,GO:0050789,GO:0065007	-	ko:K13634,ko:K13635	-	-	-	-	ko00000,ko03000	-	-	-	HTH_1,LysR_substrate	INFORMATION STORAGE AND PROCESSING
MCAT0383_1	857571.EA1_05512	0.0	960.0	COG2271@1|root,COG2271@2|Bacteria,1QUF4@1224|Proteobacteria,1RPSF@1236|Gammaproteobacteria,3NIGX@468|Moraxellaceae	1236|Gammaproteobacteria	G	Acetyl-coenzyme A transporter 1	ampG	-	-	ko:K08218	ko01501,map01501	M00628	-	-	ko00000,ko00001,ko00002,ko02000	2.A.1.25	-	-	Acatn,MFS_1	METABOLISM
MCAT0567_1	857571.EA1_04270	0.0	1064.0	COG0539@1|root,COG0539@2|Bacteria,1MVAV@1224|Proteobacteria,1RMFY@1236|Gammaproteobacteria,3NM5D@468|Moraxellaceae	1236|Gammaproteobacteria	J	thus facilitating recognition of the initiation point. It is needed to translate mRNA with a short Shine-Dalgarno (SD) purine-rich sequence	rpsA	GO:0000028,GO:0003674,GO:0003676,GO:0003723,GO:0003729,GO:0003735,GO:0005198,GO:0005488,GO:0005575,GO:0005622,GO:0005623,GO:0005737,GO:0005829,GO:0005840,GO:0006412,GO:0006417,GO:0006518,GO:0006807,GO:0006996,GO:0008150,GO:0008152,GO:0009058,GO:0009059,GO:0009889,GO:0009890,GO:0009892,GO:0009987,GO:0010467,GO:0010468,GO:0010556,GO:0010558,GO:0010605,GO:0010608,GO:0010629,GO:0015935,GO:0016043,GO:…	-	ko:K02945	ko03010,map03010	M00178	-	-	br01610,ko00000,ko00001,ko00002,ko03011	-	-	-	S1	INFORMATION STORAGE AND PROCESSING
MCAT0385_1	857571.EA1_05502	9.78e-180	500.0	COG0476@1|root,COG0476@2|Bacteria,1MW7H@1224|Proteobacteria,1RPJ3@1236|Gammaproteobacteria,3NIJ0@468|Moraxellaceae	1236|Gammaproteobacteria	H	COG0476 Dinucleotide-utilizing enzymes involved in molybdopterin and thiamine biosynthesis family 2	moeB	GO:0000166,GO:0000287,GO:0003674,GO:0003824,GO:0005488,GO:0005524,GO:0005575,GO:0005622,GO:0005623,GO:0005737,GO:0005829,GO:0006732,GO:0006777,GO:0006793,GO:0006796,GO:0006807,GO:0008144,GO:0008150,GO:0008152,GO:0008270,GO:0009058,GO:0009108,GO:0009987,GO:0016740,GO:0016772,GO:0016779,GO:0017076,GO:0018130,GO:0019538,GO:0019637,GO:0019720,GO:0030554,GO:0032553,GO:0032555,GO:0032559,GO:0035639,GO:…	2.7.7.73,2.7.7.80	ko:K03148,ko:K21029	ko00730,ko01100,ko04122,map00730,map01100,map04122	-	R07459	RC00043	ko00000,ko00001,ko01000	-	-	iAPECO1_1312.APECO1_2482,iECDH1ME8569_1439.ECDH1ME8569_3852,iECDH1ME8569_1439.EcDH1_4002,iECIAI1_1343.ECIAI1_0865,iECIAI39_1322.ECIAI39_4382,iECW_1372.ECW_m0884,iEKO11_1354.EKO11_3059,iETEC_1333.ETEC_0893,iEcDH1_1363.EcDH1_4002,iEcE24377_1341.EcE24377A_0897,iEcSMS35_1347.EcSMS35_0851,iWFL_1372.ECW_m0884	ThiF	METABOLISM
MCAT0386_1	857571.EA1_05497	0.0	868.0	COG0661@1|root,COG0661@2|Bacteria,1MU1Z@1224|Proteobacteria,1SZUM@1236|Gammaproteobacteria,3NTE7@468|Moraxellaceae	1236|Gammaproteobacteria	S	unusual protein kinase	-	-	-	-	-	-	-	-	-	-	-	-	ABC1	POORLY CHARACTERIZED
MCAT0388_1	857571.EA1_05487	8.65e-110	316.0	COG1607@1|root,COG1607@2|Bacteria,1RAEQ@1224|Proteobacteria,1S3Z2@1236|Gammaproteobacteria,3NJCD@468|Moraxellaceae	1236|Gammaproteobacteria	I	Thioesterase superfamily	vdlD	-	-	ko:K10806	ko01040,map01040	-	-	-	ko00000,ko00001,ko01000,ko01004	-	-	-	4HBT	METABOLISM
MCAT0389_1	857571.EA1_05482	1.78e-74	222.0	COG2920@1|root,COG2920@2|Bacteria,1N2I7@1224|Proteobacteria,1SBB8@1236|Gammaproteobacteria,3NNJT@468|Moraxellaceae	1236|Gammaproteobacteria	P	Part of a sulfur-relay system	tusE	-	-	ko:K11179	ko04122,map04122	-	-	-	ko00000,ko00001,ko01000,ko03016	-	-	-	DsrC	METABOLISM
MCAT0390_1	857571.EA1_05477	4.16e-64	196.0	28QND@1|root,2ZD41@2|Bacteria,1P4TA@1224|Proteobacteria,1SUCB@1236|Gammaproteobacteria,3NSDK@468|Moraxellaceae	1236|Gammaproteobacteria	-	-	-	-	-	ko:K07236	ko04122,map04122	-	-	-	ko00000,ko00001,ko03016	-	-	-	-	ND
MCAT0391_1	857571.EA1_05472	1.11e-86	254.0	COG1553@1|root,COG1553@2|Bacteria,1N021@1224|Proteobacteria,1S99J@1236|Gammaproteobacteria,3NNIX@468|Moraxellaceae	1236|Gammaproteobacteria	P	DsrE/DsrF-like family	tusD	GO:0002097,GO:0002098,GO:0002143,GO:0003674,GO:0005575,GO:0005622,GO:0005623,GO:0005737,GO:0005829,GO:0006139,GO:0006396,GO:0006399,GO:0006400,GO:0006725,GO:0006790,GO:0006807,GO:0008033,GO:0008150,GO:0008152,GO:0009451,GO:0009987,GO:0010467,GO:0016070,GO:0019417,GO:0032991,GO:0034227,GO:0034470,GO:0034641,GO:0034660,GO:0043170,GO:0043412,GO:0044237,GO:0044238,GO:0044424,GO:0044444,GO:0044445,GO:…	-	ko:K07235	ko04122,map04122	-	-	-	ko00000,ko00001,ko01000,ko03016	-	-	-	DrsE	METABOLISM
MCAT0392_1	857571.EA1_05467	0.0	1832.0	COG1391@1|root,COG1391@2|Bacteria,1MU4I@1224|Proteobacteria,1RP9N@1236|Gammaproteobacteria,3NJBF@468|Moraxellaceae	1236|Gammaproteobacteria	H	Involved in the regulation of glutamine synthetase GlnA, a key enzyme in the process to assimilate ammonia. When cellular nitrogen levels are high, the C-terminal adenylyl transferase (AT) inactivates GlnA by covalent transfer of an adenylyl group from ATP to specific tyrosine residue of GlnA, thus reducing its activity. Conversely, when nitrogen levels are low, the N-terminal adenylyl removase (…	glnE	GO:0000166,GO:0000287,GO:0000820,GO:0003674,GO:0003824,GO:0005488,GO:0005524,GO:0005575,GO:0005622,GO:0005623,GO:0005737,GO:0005829,GO:0006082,GO:0006520,GO:0006521,GO:0006541,GO:0006542,GO:0006807,GO:0008144,GO:0008150,GO:0008152,GO:0008652,GO:0008882,GO:0009058,GO:0009064,GO:0009084,GO:0009987,GO:0010565,GO:0016053,GO:0016740,GO:0016772,GO:0016779,GO:0017076,GO:0019222,GO:0019752,GO:0030554,GO:…	2.7.7.42,2.7.7.89	ko:K00982	-	-	-	-	ko00000,ko01000	-	-	-	GlnD_UR_UTase,GlnE	METABOLISM
MCAT0393_1	857571.EA1_05462	5.66e-228	627.0	COG0115@1|root,COG0115@2|Bacteria,1MVB0@1224|Proteobacteria,1RP6Z@1236|Gammaproteobacteria,3NK5G@468|Moraxellaceae	1236|Gammaproteobacteria	E	Belongs to the class-IV pyridoxal-phosphate-dependent aminotransferase family	ilvE	GO:0003674,GO:0003824,GO:0004084,GO:0005488,GO:0005515,GO:0005575,GO:0005622,GO:0005623,GO:0005737,GO:0005829,GO:0006082,GO:0006520,GO:0006531,GO:0006532,GO:0006551,GO:0006573,GO:0006807,GO:0008150,GO:0008152,GO:0008483,GO:0008652,GO:0009058,GO:0009066,GO:0009067,GO:0009081,GO:0009082,GO:0009098,GO:0009099,GO:0009987,GO:0016053,GO:0016740,GO:0016769,GO:0019752,GO:0042802,GO:0043436,GO:0043648,GO:…	2.6.1.42	ko:K00826	ko00270,ko00280,ko00290,ko00770,ko01100,ko01110,ko01130,ko01210,ko01230,map00270,map00280,map00290,map00770,map01100,map01110,map01130,map01210,map01230	M00019,M00036,M00119,M00570	R01090,R01214,R02199,R10991	RC00006,RC00036	ko00000,ko00001,ko00002,ko01000,ko01007	-	-	iB21_1397.B21_03597,iECBD_1354.ECBD_4269,iECB_1328.ECB_03648,iECD_1391.ECD_03648,iECO103_1326.ECO103_4394	Aminotran_4	METABOLISM
MCAT0394_1	857571.EA1_05452	2.19e-247	680.0	COG2899@1|root,COG2899@2|Bacteria,1NURT@1224|Proteobacteria,1RQ9S@1236|Gammaproteobacteria,3NIFU@468|Moraxellaceae	1236|Gammaproteobacteria	S	Protein of unknown function (DUF475)	-	-	-	ko:K09799	-	-	-	-	ko00000	-	-	-	DUF475	POORLY CHARACTERIZED
MCAT0395_1	857571.EA1_05442	0.0	879.0	COG0007@1|root,COG1648@1|root,COG0007@2|Bacteria,COG1648@2|Bacteria,1MUI0@1224|Proteobacteria,1RM9V@1236|Gammaproteobacteria,3NISX@468|Moraxellaceae	1236|Gammaproteobacteria	H	Multifunctional enzyme that catalyzes the SAM-dependent methylations of uroporphyrinogen III at position C-2 and C-7 to form precorrin-2 via precorrin-1. Then it catalyzes the NAD- dependent ring dehydrogenation of precorrin-2 to yield sirohydrochlorin. Finally, it catalyzes the ferrochelation of sirohydrochlorin to yield siroheme	cysG	-	1.3.1.76,2.1.1.107,4.99.1.4	ko:K02302,ko:K02303	ko00860,ko01100,ko01110,ko01120,map00860,map01100,map01110,map01120	M00121	R02864,R03194,R03947	RC00003,RC00871,RC01012,RC01034	ko00000,ko00001,ko00002,ko01000	-	-	iJN746.PP_3999	CysG_dimeriser,NAD_binding_7,Sirohm_synth_M,TP_methylase	METABOLISM
MCAT1039_1	857571.EA1_01109	0.0	953.0	COG0147@1|root,COG0147@2|Bacteria,1MVBJ@1224|Proteobacteria,1RMSE@1236|Gammaproteobacteria,3NIKM@468|Moraxellaceae	1236|Gammaproteobacteria	EH	chorismate binding enzyme	pabB	GO:0000287,GO:0003674,GO:0003824,GO:0005488,GO:0005575,GO:0005622,GO:0005623,GO:0005737,GO:0006082,GO:0006575,GO:0006725,GO:0006732,GO:0006760,GO:0006807,GO:0008150,GO:0008152,GO:0008483,GO:0009058,GO:0009108,GO:0009396,GO:0009987,GO:0016053,GO:0016740,GO:0016769,GO:0018130,GO:0019438,GO:0019752,GO:0034641,GO:0042398,GO:0042558,GO:0042559,GO:0043167,GO:0043169,GO:0043436,GO:0043603,GO:0043604,GO:…	2.6.1.85	ko:K01665	ko00790,map00790	-	R01716	RC00010,RC01418	ko00000,ko00001,ko01000	-	-	iEC042_1314.EC042_1977	Anth_synt_I_N,Chorismate_bind	METABOLISM
MCAT0397_1	857571.EA1_05432	0.0	1122.0	COG0155@1|root,COG0155@2|Bacteria,1MVVB@1224|Proteobacteria,1RMFH@1236|Gammaproteobacteria,3NKEQ@468|Moraxellaceae	1236|Gammaproteobacteria	C	Belongs to the nitrite and sulfite reductase 4Fe-4S domain family	cysI	-	1.8.1.2	ko:K00381	ko00920,ko01100,ko01120,map00920,map01100,map01120	M00176	R00858	RC00065	ko00000,ko00001,ko00002,ko01000	-	-	-	NIR_SIR,NIR_SIR_ferr	METABOLISM
MCAT0398_1	857571.EA1_05422	5.44e-306	838.0	COG0436@1|root,COG0436@2|Bacteria,1MW0Z@1224|Proteobacteria,1RN5B@1236|Gammaproteobacteria,3NJ6Z@468|Moraxellaceae	1236|Gammaproteobacteria	E	Aminotransferase	alaA	GO:0003674,GO:0003824,GO:0004021,GO:0005488,GO:0006082,GO:0006090,GO:0006520,GO:0006522,GO:0006523,GO:0006807,GO:0006950,GO:0006974,GO:0008144,GO:0008150,GO:0008152,GO:0008483,GO:0008652,GO:0009058,GO:0009078,GO:0009079,GO:0009987,GO:0016053,GO:0016740,GO:0016769,GO:0019272,GO:0019752,GO:0019842,GO:0030170,GO:0030632,GO:0032787,GO:0033554,GO:0036094,GO:0042221,GO:0042851,GO:0042852,GO:0043167,GO:…	2.6.1.2,2.6.1.66	ko:K14260	ko00220,ko00250,ko00290,ko01100,ko01110,ko01130,ko01210,ko01230,map00220,map00250,map00290,map01100,map01110,map01130,map01210,map01230	-	R00258,R01215	RC00006,RC00008,RC00036	ko00000,ko00001,ko01000,ko01007	-	-	-	Aminotran_1_2	METABOLISM
MCAT0399_1	857571.EA1_05417	1.25e-100	291.0	COG0229@1|root,COG0229@2|Bacteria,1RGWC@1224|Proteobacteria,1S5WI@1236|Gammaproteobacteria,3NN4E@468|Moraxellaceae	1236|Gammaproteobacteria	O	Belongs to the MsrB Met sulfoxide reductase family	msrB	-	1.8.4.12	ko:K07305	-	-	-	-	ko00000,ko01000	-	-	-	SelR	CELLULAR PROCESSES AND SIGNALING
MCAT0400_1	857571.EA1_05412	4.06e-308	838.0	COG0505@1|root,COG0505@2|Bacteria,1MUB9@1224|Proteobacteria,1RMAW@1236|Gammaproteobacteria,3NJIR@468|Moraxellaceae	1236|Gammaproteobacteria	F	Belongs to the CarA family	carA	GO:0000050,GO:0003674,GO:0003824,GO:0004088,GO:0005575,GO:0005622,GO:0005623,GO:0005737,GO:0005829,GO:0005951,GO:0006082,GO:0006139,GO:0006206,GO:0006207,GO:0006220,GO:0006221,GO:0006520,GO:0006525,GO:0006526,GO:0006541,GO:0006725,GO:0006753,GO:0006793,GO:0006796,GO:0006807,GO:0008150,GO:0008152,GO:0008652,GO:0009058,GO:0009064,GO:0009084,GO:0009112,GO:0009117,GO:0009165,GO:0009218,GO:0009220,GO:…	6.3.5.5	ko:K01956	ko00240,ko00250,ko01100,map00240,map00250,map01100	M00051	R00256,R00575,R01395,R10948,R10949	RC00002,RC00010,RC00043,RC02750,RC02798,RC03314	ko00000,ko00001,ko00002,ko01000	-	-	iAPECO1_1312.APECO1_1950,iUTI89_1310.UTI89_C0036,ic_1306.c0040	CPSase_sm_chain,GATase	METABOLISM
MCAT0401_1	857571.EA1_05392	6.49e-109	314.0	COG1755@1|root,COG1755@2|Bacteria,1MY6Q@1224|Proteobacteria,1SPG0@1236|Gammaproteobacteria	1236|Gammaproteobacteria	S	protein conserved in bacteria	-	-	-	-	-	-	-	-	-	-	-	-	ICMT	POORLY CHARACTERIZED
MCAT0402_1	857571.EA1_05387	0.0	2123.0	COG0458@1|root,COG0458@2|Bacteria,1MUDZ@1224|Proteobacteria,1RPIU@1236|Gammaproteobacteria,3NIFC@468|Moraxellaceae	1236|Gammaproteobacteria	F	Carbamoyl-phosphate synthetase ammonia chain	carB	GO:0000050,GO:0000166,GO:0003674,GO:0003824,GO:0004087,GO:0004088,GO:0005488,GO:0005524,GO:0005575,GO:0005622,GO:0005623,GO:0005737,GO:0005829,GO:0005951,GO:0006082,GO:0006139,GO:0006206,GO:0006220,GO:0006221,GO:0006520,GO:0006525,GO:0006526,GO:0006725,GO:0006753,GO:0006793,GO:0006796,GO:0006807,GO:0008144,GO:0008150,GO:0008152,GO:0008652,GO:0009058,GO:0009064,GO:0009084,GO:0009112,GO:0009117,GO:…	6.3.5.5	ko:K01955	ko00240,ko00250,ko01100,map00240,map00250,map01100	M00051	R00256,R00575,R01395,R10948,R10949	RC00002,RC00010,RC00043,RC02750,RC02798,RC03314	ko00000,ko00001,ko00002,ko01000	-	-	iAF1260.b0033,iBWG_1329.BWG_0031,iECDH10B_1368.ECDH10B_0034,iECDH1ME8569_1439.ECDH1ME8569_0031,iECUMN_1333.ECUMN_0034,iEcDH1_1363.EcDH1_3566,iJN746.PP_4723,iJO1366.b0033,iJR904.b0033,iPC815.YPO0482,iY75_1357.Y75_RS00170,iYL1228.KPN_00041	CPSase_L_D2,CPSase_L_D3,MGS	METABOLISM
MCAT0403_1	857571.EA1_05382	2.91e-107	309.0	COG0782@1|root,COG0782@2|Bacteria,1RCXW@1224|Proteobacteria,1S3UP@1236|Gammaproteobacteria,3NKAV@468|Moraxellaceae	1236|Gammaproteobacteria	K	Necessary for efficient RNA polymerase transcription elongation past template-encoded arresting sites. The arresting sites in DNA have the property of trapping a certain fraction of elongating RNA polymerases that pass through, resulting in locked ternary complexes. Cleavage of the nascent transcript by cleavage factors such as GreA or GreB allows the resumption of elongation from the new 3'termi…	greA	GO:0001098,GO:0001108,GO:0003674,GO:0005488,GO:0005515,GO:0005575,GO:0005622,GO:0005623,GO:0005737,GO:0005829,GO:0006139,GO:0006351,GO:0006354,GO:0006355,GO:0006725,GO:0006807,GO:0008150,GO:0008152,GO:0009058,GO:0009059,GO:0009889,GO:0009987,GO:0010467,GO:0010468,GO:0010556,GO:0016070,GO:0018130,GO:0019219,GO:0019222,GO:0019438,GO:0031323,GO:0031326,GO:0032774,GO:0032784,GO:0034641,GO:0034645,GO:…	-	ko:K03624	-	-	-	-	ko00000,ko03021	-	-	-	GreA_GreB,GreA_GreB_N	INFORMATION STORAGE AND PROCESSING
MCAT0404_1	1354303.M917_1114	8.56e-21	87.8	2EN8W@1|root,33FWP@2|Bacteria,1NH2J@1224|Proteobacteria,1SJ71@1236|Gammaproteobacteria	1236|Gammaproteobacteria	S	Invasion gene expression up-regulator, SirB	-	-	-	-	-	-	-	-	-	-	-	-	SirB	POORLY CHARACTERIZED
MCAT1134_1	857571.EA1_00465	4.19e-185	513.0	COG0175@1|root,COG0175@2|Bacteria,1MXUR@1224|Proteobacteria,1RNC5@1236|Gammaproteobacteria,3NII6@468|Moraxellaceae	1236|Gammaproteobacteria	EH	Reduction of activated sulfate into sulfite	cysH	-	1.8.4.10,1.8.4.8	ko:K00390	ko00920,ko01100,ko01120,map00920,map01100,map01120	M00176	R02021	RC00007,RC02862	ko00000,ko00001,ko00002,ko01000	-	-	iJN746.PP_2328	PAPS_reduct	METABOLISM
MCAT0406_1	857571.EA1_05362	9.53e-301	822.0	COG0760@1|root,COG0760@2|Bacteria,1MVB3@1224|Proteobacteria,1RMWU@1236|Gammaproteobacteria,3NIEI@468|Moraxellaceae	1236|Gammaproteobacteria	M	Chaperone involved in the correct folding and assembly of outer membrane proteins. Recognizes specific patterns of aromatic residues and the orientation of their side chains, which are found more frequently in integral outer membrane proteins. May act in both early periplasmic and late outer membrane-associated steps of protein maturation	surA	GO:0000413,GO:0003674,GO:0003755,GO:0003824,GO:0005488,GO:0005515,GO:0005575,GO:0005623,GO:0006457,GO:0006458,GO:0006464,GO:0006807,GO:0008150,GO:0008152,GO:0009987,GO:0016043,GO:0016853,GO:0016859,GO:0018193,GO:0018208,GO:0019538,GO:0022607,GO:0030288,GO:0030313,GO:0031647,GO:0031975,GO:0033218,GO:0036211,GO:0042277,GO:0042597,GO:0043163,GO:0043165,GO:0043170,GO:0043412,GO:0044085,GO:0044091,GO:…	5.2.1.8	ko:K03771	-	-	-	-	ko00000,ko01000,ko03110	-	-	-	Rotamase,Rotamase_3,SurA_N	CELLULAR PROCESSES AND SIGNALING
MCAT0407_1	857571.EA1_05357	0.0	1873.0	COG1452@1|root,COG1452@2|Bacteria,1MUJC@1224|Proteobacteria,1RQEX@1236|Gammaproteobacteria,3NJSZ@468|Moraxellaceae	1236|Gammaproteobacteria	M	Together with LptE, is involved in the assembly of lipopolysaccharide (LPS) at the surface of the outer membrane	lptD	GO:0005575,GO:0005623,GO:0006810,GO:0006869,GO:0008150,GO:0009279,GO:0009636,GO:0009987,GO:0010876,GO:0015920,GO:0016020,GO:0016043,GO:0019867,GO:0022607,GO:0030312,GO:0030313,GO:0031975,GO:0033036,GO:0042221,GO:0043163,GO:0043165,GO:0044085,GO:0044091,GO:0044462,GO:0044464,GO:0045229,GO:0050896,GO:0051179,GO:0051234,GO:0061024,GO:0071702,GO:0071709,GO:0071840,GO:0071944,GO:1901264	-	ko:K04744	-	-	-	-	ko00000,ko02000	1.B.42.1	-	iG2583_1286.G2583_0058	OstA,OstA_C	CELLULAR PROCESSES AND SIGNALING
MCAT0408_1	857571.EA1_05352	8.34e-255	698.0	COG3178@1|root,COG3178@2|Bacteria,1MXCH@1224|Proteobacteria,1RQ1Q@1236|Gammaproteobacteria,3NJZE@468|Moraxellaceae	1236|Gammaproteobacteria	S	Phosphotransferase enzyme family	-	GO:0000166,GO:0000270,GO:0003674,GO:0003824,GO:0005488,GO:0005524,GO:0005975,GO:0006022,GO:0006040,GO:0006082,GO:0006793,GO:0006796,GO:0006807,GO:0008144,GO:0008150,GO:0008152,GO:0009254,GO:0009987,GO:0016301,GO:0016310,GO:0016740,GO:0016772,GO:0017076,GO:0019200,GO:0019752,GO:0030203,GO:0030554,GO:0032553,GO:0032555,GO:0032559,GO:0035639,GO:0036094,GO:0043167,GO:0043168,GO:0043170,GO:0043436,GO:…	2.7.1.221	ko:K07102	ko00520,ko01100,map00520,map01100	-	R08968,R11024	RC00002,RC00078	ko00000,ko00001,ko01000	-	-	-	APH	POORLY CHARACTERIZED
MCAT0313_1	857571.EA1_05968	7.01e-243	666.0	COG0252@1|root,COG0252@2|Bacteria,1MWIR@1224|Proteobacteria,1RMUB@1236|Gammaproteobacteria,3NJPT@468|Moraxellaceae	1236|Gammaproteobacteria	EJ	Asparaginase	ansA	GO:0003674,GO:0003824,GO:0004067,GO:0005488,GO:0005515,GO:0005575,GO:0005622,GO:0005623,GO:0005737,GO:0005829,GO:0006082,GO:0006520,GO:0006528,GO:0006530,GO:0006807,GO:0008150,GO:0008152,GO:0009056,GO:0009063,GO:0009064,GO:0009065,GO:0009066,GO:0009068,GO:0009987,GO:0016054,GO:0016787,GO:0016810,GO:0016811,GO:0019752,GO:0032787,GO:0033345,GO:0034641,GO:0042802,GO:0043436,GO:0043603,GO:0044237,GO:…	3.5.1.1	ko:K01424	ko00250,ko00460,ko01100,ko01110,map00250,map00460,map01100,map01110	-	R00485	RC00010,RC02798	ko00000,ko00001,ko01000	-	-	iECO103_1326.ECO103_1961,iSF_1195.SF1456,iS_1188.S1571,iYL1228.KPN_01203	Asparaginase	METABOLISM/INFORMATION STORAGE AND PROCESSING
MCAT0410_1	857571.EA1_05342	7.41e-225	619.0	COG3781@1|root,COG3781@2|Bacteria,1MX91@1224|Proteobacteria,1S0QU@1236|Gammaproteobacteria,3NIGF@468|Moraxellaceae	1236|Gammaproteobacteria	S	Bestrophin, RFP-TM, chloride channel	yneE	GO:0005575,GO:0005623,GO:0005886,GO:0016020,GO:0044464,GO:0071944	-	ko:K08994	-	-	-	-	ko00000,ko02000	1.A.46.2	-	-	Bestrophin	POORLY CHARACTERIZED
MCAT0411_1	857571.EA1_05332	0.0	1050.0	COG1249@1|root,COG1249@2|Bacteria,1MVVE@1224|Proteobacteria,1RMJT@1236|Gammaproteobacteria,3NJHT@468|Moraxellaceae	1236|Gammaproteobacteria	C	Soluble pyridine nucleotide transhydrogenase	sthA	GO:0000166,GO:0003674,GO:0003824,GO:0003957,GO:0005215,GO:0005488,GO:0005515,GO:0005575,GO:0005622,GO:0005623,GO:0005737,GO:0005829,GO:0006810,GO:0006811,GO:0006812,GO:0008150,GO:0008152,GO:0008324,GO:0008746,GO:0009987,GO:0015075,GO:0015077,GO:0015078,GO:0015318,GO:0015672,GO:0016491,GO:0016651,GO:0016652,GO:0019725,GO:0022857,GO:0022890,GO:0034220,GO:0036094,GO:0042592,GO:0042802,GO:0043167,GO:…	1.6.1.1	ko:K00322	ko00760,ko01100,map00760,map01100	-	R00112	RC00001	ko00000,ko00001,ko01000	-	-	iECED1_1282.ECED1_4669,iECs_1301.ECs4891,iZ_1308.Z5521	Pyr_redox_2,Pyr_redox_dim	METABOLISM
MCAT0412_1	857571.EA1_05327	1.2e-202	561.0	COG1806@1|root,COG1806@2|Bacteria,1MUHU@1224|Proteobacteria,1RPHX@1236|Gammaproteobacteria,3NIIN@468|Moraxellaceae	1236|Gammaproteobacteria	H	Bifunctional serine threonine kinase and phosphorylase involved in the regulation of the phosphoenolpyruvate synthase (PEPS) by catalyzing its phosphorylation dephosphorylation	ydiA	GO:0003674,GO:0005575,GO:0005622,GO:0005623,GO:0005737,GO:0005829,GO:0008150,GO:0030234,GO:0044424,GO:0044444,GO:0044464,GO:0050790,GO:0065007,GO:0065009,GO:0098772	2.7.11.33,2.7.4.28	ko:K09773	-	-	-	-	ko00000,ko01000	-	-	-	Kinase-PPPase	METABOLISM
MCAT0413_1	857571.EA1_05322	0.0	1568.0	COG0574@1|root,COG1080@1|root,COG0574@2|Bacteria,COG1080@2|Bacteria,1MU0R@1224|Proteobacteria,1RP3T@1236|Gammaproteobacteria,3NJC4@468|Moraxellaceae	1236|Gammaproteobacteria	G	Catalyzes the phosphorylation of pyruvate to phosphoenolpyruvate	ppsA	GO:0000287,GO:0003674,GO:0003824,GO:0005488,GO:0005575,GO:0005622,GO:0005623,GO:0005737,GO:0005829,GO:0005975,GO:0005996,GO:0006006,GO:0006094,GO:0006793,GO:0006796,GO:0008150,GO:0008152,GO:0008986,GO:0009058,GO:0009987,GO:0016051,GO:0016301,GO:0016310,GO:0016740,GO:0016772,GO:0016781,GO:0019318,GO:0019319,GO:0043167,GO:0043169,GO:0044237,GO:0044238,GO:0044281,GO:0044283,GO:0044424,GO:0044444,GO:…	2.7.9.2	ko:K01007	ko00620,ko00680,ko00720,ko01100,ko01120,ko01200,map00620,map00680,map00720,map01100,map01120,map01200	M00173,M00374	R00199	RC00002,RC00015	ko00000,ko00001,ko00002,ko01000	-	-	iEcE24377_1341.EcE24377A_1919,iYL1228.KPN_02160	PEP-utilizers,PEP-utilizers_C,PPDK_N	METABOLISM
MCAT0414_1	857571.EA1_05317	1.02e-260	716.0	COG0668@1|root,COG0668@2|Bacteria,1QU7U@1224|Proteobacteria,1T1Q9@1236|Gammaproteobacteria,3NTC5@468|Moraxellaceae	1236|Gammaproteobacteria	M	Small-conductance mechanosensitive channel	-	-	-	-	-	-	-	-	-	-	-	-	MS_channel	CELLULAR PROCESSES AND SIGNALING
MCAT0583_1	857571.EA1_04185	1.63e-260	713.0	COG0180@1|root,COG0180@2|Bacteria,1MV4T@1224|Proteobacteria,1RNDC@1236|Gammaproteobacteria,3NIKH@468|Moraxellaceae	1236|Gammaproteobacteria	J	Belongs to the class-I aminoacyl-tRNA synthetase family	trpS	-	6.1.1.2	ko:K01867	ko00970,map00970	M00359,M00360	R03664	RC00055,RC00523	ko00000,ko00001,ko00002,ko01000,ko01007,ko03016	-	-	-	tRNA-synt_1b	INFORMATION STORAGE AND PROCESSING
MCAT0416_1	857571.EA1_05307	7.73e-278	759.0	COG0037@1|root,COG0037@2|Bacteria,1MW5Q@1224|Proteobacteria,1RN2H@1236|Gammaproteobacteria,3NJFF@468|Moraxellaceae	1236|Gammaproteobacteria	D	Catalyzes the ATP-dependent 2-thiolation of cytidine in position 32 of tRNA, to form 2-thiocytidine (s(2)C32). The sulfur atoms are provided by the cysteine cysteine desulfurase (IscS) system	ttcA	GO:0003674,GO:0003824,GO:0005488,GO:0005575,GO:0005622,GO:0005623,GO:0005737,GO:0005829,GO:0006139,GO:0006396,GO:0006399,GO:0006400,GO:0006725,GO:0006807,GO:0008033,GO:0008150,GO:0008152,GO:0009451,GO:0009987,GO:0010467,GO:0016070,GO:0016740,GO:0016782,GO:0016783,GO:0034227,GO:0034470,GO:0034641,GO:0034660,GO:0043170,GO:0043412,GO:0044237,GO:0044238,GO:0044424,GO:0044444,GO:0044464,GO:0046483,GO:…	-	ko:K14058	-	-	-	-	ko00000,ko03016	-	-	-	ATP_bind_3	CELLULAR PROCESSES AND SIGNALING
MCAT0418_1	857571.EA1_05287	0.0	1174.0	COG1132@1|root,COG1132@2|Bacteria,1MUBM@1224|Proteobacteria,1RMUR@1236|Gammaproteobacteria,3NIG0@468|Moraxellaceae	1236|Gammaproteobacteria	V	Involved in lipid A export and possibly also in glycerophospholipid export and for biogenesis of the outer membrane. Transmembrane domains (TMD) form a pore in the inner membrane and the ATP-binding domain (NBD) is responsible for energy generation	msbA	GO:0000166,GO:0003674,GO:0003824,GO:0005215,GO:0005319,GO:0005488,GO:0005515,GO:0005524,GO:0005575,GO:0005623,GO:0005886,GO:0005887,GO:0006810,GO:0006855,GO:0006869,GO:0008144,GO:0008150,GO:0008289,GO:0008559,GO:0009987,GO:0010876,GO:0015221,GO:0015238,GO:0015399,GO:0015405,GO:0015437,GO:0015893,GO:0015920,GO:0016020,GO:0016021,GO:0016043,GO:0016462,GO:0016787,GO:0016817,GO:0016818,GO:0016887,GO:…	-	ko:K11085	ko02010,map02010	-	-	-	ko00000,ko00001,ko01000,ko02000	3.A.1.106	-	iJN746.PP_4935,iPC815.YPO1395,iUMN146_1321.UM146_12980	ABC_membrane,ABC_tran	CELLULAR PROCESSES AND SIGNALING
MCAT0419_1	857571.EA1_05277	6.98e-199	550.0	COG3774@1|root,COG3774@2|Bacteria,1PWYJ@1224|Proteobacteria,1SA13@1236|Gammaproteobacteria,3NMAI@468|Moraxellaceae	1236|Gammaproteobacteria	M	pathogenesis	-	-	-	-	-	-	-	-	-	-	-	-	Gb3_synth,Gly_transf_sug	CELLULAR PROCESSES AND SIGNALING
MCAT0420_1	857571.EA1_05272	1.41e-235	649.0	COG0438@1|root,COG0438@2|Bacteria,1MWSZ@1224|Proteobacteria,1S38R@1236|Gammaproteobacteria,3NSHX@468|Moraxellaceae	1236|Gammaproteobacteria	M	Glycosyl transferases group 1	-	-	-	-	-	-	-	-	-	-	-	-	Glyco_transf_4,Glycos_transf_1	CELLULAR PROCESSES AND SIGNALING
MCAT0421_1	857571.EA1_05262	0.0	1100.0	COG0463@1|root,COG0463@2|Bacteria,1PVP4@1224|Proteobacteria,1RQUH@1236|Gammaproteobacteria,3NK6S@468|Moraxellaceae	1236|Gammaproteobacteria	M	COG0463 Glycosyltransferases involved in cell wall biogenesis	kdtX	-	-	ko:K12984	-	-	-	-	ko00000,ko01000,ko01003,ko01005,ko02000	4.D.1.3	GT2	-	Glycos_transf_2	CELLULAR PROCESSES AND SIGNALING
MCAT0422_1	1122244.AUGF01000004_gene1366	1.69e-42	146.0	2F9T1@1|root,3422V@2|Bacteria,1NYCZ@1224|Proteobacteria,1SQ76@1236|Gammaproteobacteria,3NRQQ@468|Moraxellaceae	1236|Gammaproteobacteria	-	-	-	-	-	-	-	-	-	-	-	-	-	-	-	ND
MCAT0423_1	857571.EA1_05252	9.4e-70	210.0	2FKWJ@1|root,34CGU@2|Bacteria,1P6XZ@1224|Proteobacteria,1STQB@1236|Gammaproteobacteria,3NSB2@468|Moraxellaceae	1236|Gammaproteobacteria	-	-	-	-	-	-	-	-	-	-	-	-	-	-	-	ND
MCAT0424_1	857571.EA1_05247	0.0	944.0	COG0174@1|root,COG0174@2|Bacteria,1MUGQ@1224|Proteobacteria,1RMD1@1236|Gammaproteobacteria,3NJCF@468|Moraxellaceae	1236|Gammaproteobacteria	E	glutamine synthetase	glnA	-	6.3.1.2	ko:K01915	ko00220,ko00250,ko00630,ko00910,ko01100,ko01120,ko01230,ko02020,ko04217,ko04724,ko04727,map00220,map00250,map00630,map00910,map01100,map01120,map01230,map02020,map04217,map04724,map04727	-	R00253	RC00010,RC02798	ko00000,ko00001,ko01000,ko04147	-	-	iJN746.PP_5046	Gln-synt_C,Gln-synt_N	METABOLISM
MCAT0264_1	857571.EA1_06298	1.47e-213	590.0	COG1173@1|root,COG1173@2|Bacteria,1MU26@1224|Proteobacteria,1RND6@1236|Gammaproteobacteria,3NT1S@468|Moraxellaceae	1236|Gammaproteobacteria	EP	N-terminal TM domain of oligopeptide transport permease C	oppC	-	-	ko:K02034,ko:K15582	ko01501,ko02010,ko02024,map01501,map02010,map02024	M00239,M00439	-	-	ko00000,ko00001,ko00002,ko02000	3.A.1.5,3.A.1.5.1,3.A.1.5.18,3.A.1.5.19,3.A.1.5.25	-	-	BPD_transp_1,OppC_N	METABOLISM
MCAT0426_1	857571.EA1_05237	5.86e-186	520.0	COG2431@1|root,COG2431@2|Bacteria,1MYMF@1224|Proteobacteria,1RP7N@1236|Gammaproteobacteria,3NK82@468|Moraxellaceae	1236|Gammaproteobacteria	S	Lysine exporter LysO	ybjE	GO:0003333,GO:0003674,GO:0005215,GO:0005342,GO:0005575,GO:0005623,GO:0005886,GO:0005887,GO:0006810,GO:0006811,GO:0006812,GO:0006820,GO:0006855,GO:0006865,GO:0008150,GO:0008324,GO:0008509,GO:0008514,GO:0015075,GO:0015171,GO:0015174,GO:0015179,GO:0015189,GO:0015238,GO:0015318,GO:0015562,GO:0015661,GO:0015711,GO:0015802,GO:0015807,GO:0015849,GO:0015893,GO:0016020,GO:0016021,GO:0022857,GO:0031224,GO:…	-	-	-	-	-	-	-	-	-	-	Lys_export	POORLY CHARACTERIZED
MCAT0427_1	857571.EA1_05227	1.5e-149	421.0	COG0120@1|root,COG0120@2|Bacteria,1MVGR@1224|Proteobacteria,1RNF8@1236|Gammaproteobacteria,3NIM2@468|Moraxellaceae	1236|Gammaproteobacteria	G	Catalyzes the reversible conversion of ribose-5- phosphate to ribulose 5-phosphate	rpiA	GO:0003674,GO:0003824,GO:0004751,GO:0005575,GO:0005622,GO:0005623,GO:0005737,GO:0005829,GO:0005975,GO:0005996,GO:0006014,GO:0006081,GO:0006098,GO:0006139,GO:0006725,GO:0006732,GO:0006733,GO:0006739,GO:0006753,GO:0006793,GO:0006796,GO:0006807,GO:0008150,GO:0008152,GO:0009052,GO:0009117,GO:0009987,GO:0016853,GO:0016860,GO:0016861,GO:0019321,GO:0019362,GO:0019637,GO:0019682,GO:0019693,GO:0034641,GO:…	5.3.1.6	ko:K01807	ko00030,ko00710,ko01100,ko01110,ko01120,ko01130,ko01200,ko01230,map00030,map00710,map01100,map01110,map01120,map01130,map01200,map01230	M00004,M00007,M00165,M00167,M00580	R01056	RC00434	ko00000,ko00001,ko00002,ko01000	-	-	-	Rib_5-P_isom_A	METABOLISM
MCAT0265_1	857571.EA1_06293	1.37e-245	675.0	COG0444@1|root,COG0444@2|Bacteria,1R4KB@1224|Proteobacteria,1SMBI@1236|Gammaproteobacteria,3NQPC@468|Moraxellaceae	1236|Gammaproteobacteria	EP	Oligopeptide/dipeptide transporter, C-terminal region	oppD	GO:0000166,GO:0003674,GO:0005215,GO:0005488,GO:0005524,GO:0005575,GO:0005623,GO:0005886,GO:0006810,GO:0008144,GO:0008150,GO:0015232,GO:0015886,GO:0016020,GO:0017076,GO:0022857,GO:0030554,GO:0032553,GO:0032555,GO:0032559,GO:0035639,GO:0036094,GO:0043167,GO:0043168,GO:0044464,GO:0051179,GO:0051181,GO:0051184,GO:0051234,GO:0055085,GO:0071702,GO:0071705,GO:0071944,GO:0097159,GO:0097367,GO:1901265,GO:…	3.6.3.24	ko:K02031,ko:K02034,ko:K12371,ko:K15583,ko:K15587	ko01501,ko02010,ko02024,map01501,map02010,map02024	M00239,M00324,M00439,M00440	-	-	ko00000,ko00001,ko00002,ko01000,ko02000	3.A.1.5,3.A.1.5.1,3.A.1.5.18,3.A.1.5.19,3.A.1.5.25	-	iECED1_1282.ECED1_1398,iECIAI1_1343.ECIAI1_1494,iLF82_1304.LF82_1573,iSBO_1134.SBO_1821,iYL1228.KPN_03896	ABC_tran,oligo_HPY	METABOLISM
MCAT0429_1	857571.EA1_05212	0.0	1084.0	COG1502@1|root,COG1502@2|Bacteria,1MUDJ@1224|Proteobacteria,1RMIF@1236|Gammaproteobacteria,3NK7J@468|Moraxellaceae	1236|Gammaproteobacteria	I	Phospholipase D	-	-	-	ko:K06132	ko00564,ko01100,map00564,map01100	-	R11062	RC00017	ko00000,ko00001,ko01000	-	-	-	PLDc_2	METABOLISM
MCAT0430_1	857571.EA1_05197	2.49e-188	524.0	COG0623@1|root,COG0623@2|Bacteria,1MV05@1224|Proteobacteria,1RNMW@1236|Gammaproteobacteria,3NQWT@468|Moraxellaceae	1236|Gammaproteobacteria	I	Enoyl-(Acyl carrier protein) reductase	fabI	GO:0003674,GO:0003824,GO:0004312,GO:0004318,GO:0005488,GO:0005515,GO:0005575,GO:0005622,GO:0005623,GO:0005737,GO:0005829,GO:0006082,GO:0006629,GO:0006631,GO:0006633,GO:0006732,GO:0006766,GO:0006767,GO:0006768,GO:0006790,GO:0006807,GO:0008150,GO:0008152,GO:0008610,GO:0009058,GO:0009102,GO:0009108,GO:0009110,GO:0009987,GO:0016043,GO:0016053,GO:0016491,GO:0016627,GO:0016628,GO:0016740,GO:0016746,GO:…	1.3.1.10,1.3.1.9	ko:K00208	ko00061,ko00333,ko00780,ko01100,ko01130,ko01212,map00061,map00333,map00780,map01100,map01130,map01212	M00083,M00572	R01404,R04429,R04430,R04724,R04725,R04955,R04956,R04958,R04959,R04961,R04962,R04966,R04967,R04969,R04970,R07765,R10118,R10122,R11671	RC00052,RC00076,RC00120	ko00000,ko00001,ko00002,ko01000,ko01004	-	-	iECUMN_1333.ECUMN_1592	adh_short_C2	METABOLISM
MCAT0431_1	857571.EA1_05177	1.91e-64	196.0	2F7DD@1|root,33ZUD@2|Bacteria,1NXU9@1224|Proteobacteria,1SQP3@1236|Gammaproteobacteria,3NRTM@468|Moraxellaceae	1236|Gammaproteobacteria	-	-	-	-	-	-	-	-	-	-	-	-	-	-	-	ND
MCAT0432_1	857571.EA1_05172	6.47e-151	426.0	2E85W@1|root,332JD@2|Bacteria,1NBCN@1224|Proteobacteria,1SC9E@1236|Gammaproteobacteria,3NNX8@468|Moraxellaceae	1236|Gammaproteobacteria	-	-	-	-	-	-	-	-	-	-	-	-	-	-	-	ND
MCAT0433_1	857571.EA1_05167	6.51e-144	405.0	COG0212@1|root,COG0212@2|Bacteria,1MZG0@1224|Proteobacteria,1S612@1236|Gammaproteobacteria,3NINP@468|Moraxellaceae	1236|Gammaproteobacteria	H	Belongs to the 5-formyltetrahydrofolate cyclo-ligase family	ygfA	GO:0003674,GO:0003824,GO:0006082,GO:0006575,GO:0006725,GO:0006730,GO:0006732,GO:0006760,GO:0006807,GO:0008150,GO:0008152,GO:0009058,GO:0009108,GO:0009396,GO:0009987,GO:0016053,GO:0016874,GO:0016879,GO:0016882,GO:0018130,GO:0019438,GO:0019752,GO:0022611,GO:0030272,GO:0032502,GO:0034641,GO:0035999,GO:0042398,GO:0042558,GO:0042559,GO:0043436,GO:0043603,GO:0043604,GO:0044237,GO:0044249,GO:0044271,GO:…	6.3.3.2	ko:K01934	ko00670,ko01100,map00670,map01100	-	R02301	RC00183	ko00000,ko00001,ko01000	-	-	iECABU_c1320.ECABU_c31940,iECOK1_1307.ECOK1_3298,iECSF_1327.ECSF_2705,iUTI89_1310.UTI89_C3298	5-FTHF_cyc-lig	METABOLISM
MCAT0434_1	857571.EA1_05162	0.0	906.0	COG0114@1|root,COG0114@2|Bacteria,1MUQI@1224|Proteobacteria,1RNUS@1236|Gammaproteobacteria,3NJE0@468|Moraxellaceae	1236|Gammaproteobacteria	C	Involved in the TCA cycle. Catalyzes the stereospecific interconversion of fumarate to L-malate	fumC	GO:0003674,GO:0003824,GO:0004333,GO:0006082,GO:0006091,GO:0006099,GO:0006101,GO:0006106,GO:0006108,GO:0006950,GO:0006979,GO:0008150,GO:0008152,GO:0009060,GO:0009987,GO:0015980,GO:0016829,GO:0016835,GO:0016836,GO:0016999,GO:0017144,GO:0019752,GO:0043436,GO:0043648,GO:0044237,GO:0044238,GO:0044281,GO:0045333,GO:0050896,GO:0055114,GO:0071704,GO:0072350	4.2.1.2	ko:K01679	ko00020,ko00620,ko00720,ko01100,ko01110,ko01120,ko01130,ko01200,ko04934,ko05200,ko05211,map00020,map00620,map00720,map01100,map01110,map01120,map01130,map01200,map04934,map05200,map05211	M00009,M00011,M00173,M00376	R01082	RC00443	ko00000,ko00001,ko00002,ko01000	-	-	-	FumaraseC_C,Lyase_1	METABOLISM
MCAT0435_1	857571.EA1_05157	0.0	1118.0	COG4988@1|root,COG4988@2|Bacteria,1QU1N@1224|Proteobacteria,1RNPI@1236|Gammaproteobacteria,3NMJG@468|Moraxellaceae	1236|Gammaproteobacteria	V	COG4988 ABC-type transport system involved in cytochrome bd biosynthesis, ATPase and permease components	cydD	GO:0000101,GO:0003333,GO:0003674,GO:0003824,GO:0005215,GO:0005319,GO:0005575,GO:0005623,GO:0005886,GO:0005887,GO:0006810,GO:0006811,GO:0006812,GO:0006820,GO:0006857,GO:0006865,GO:0006869,GO:0008150,GO:0009987,GO:0010876,GO:0015399,GO:0015405,GO:0015711,GO:0015804,GO:0015833,GO:0015849,GO:0016020,GO:0016021,GO:0016462,GO:0016787,GO:0016817,GO:0016818,GO:0016887,GO:0017111,GO:0019725,GO:0022804,GO:…	-	ko:K16013	ko02010,map02010	-	-	-	ko00000,ko00001,ko02000	3.A.1.129	-	iEC042_1314.EC042_0979,iECUMN_1333.ECUMN_1082,iETEC_1333.ETEC_0955	ABC_membrane,ABC_tran	CELLULAR PROCESSES AND SIGNALING
MCAT1342_1	857571.EA1_07960	8.73e-189	524.0	COG0834@1|root,COG0834@2|Bacteria,1MXIA@1224|Proteobacteria,1RPXK@1236|Gammaproteobacteria,3NMNW@468|Moraxellaceae	1236|Gammaproteobacteria	ET	Belongs to the bacterial solute-binding protein 3 family	artJ	-	-	ko:K02030,ko:K09996,ko:K10014,ko:K10022	ko02010,map02010	M00226,M00229,M00235,M00236	-	-	ko00000,ko00001,ko00002,ko02000	3.A.1.3,3.A.1.3.1,3.A.1.3.11,3.A.1.3.3	-	-	SBP_bac_3	METABOLISM/CELLULAR PROCESSES AND SIGNALING
MCAT0437_1	857571.EA1_05147	1.42e-289	789.0	COG0438@1|root,COG0438@2|Bacteria,1MUTA@1224|Proteobacteria,1RS31@1236|Gammaproteobacteria,3NJCZ@468|Moraxellaceae	1236|Gammaproteobacteria	M	Glycosyl transferase 4-like domain	waaG	-	-	-	-	-	-	-	-	-	-	-	Glyco_transf_4,Glycos_transf_1	CELLULAR PROCESSES AND SIGNALING
MCAT0438_1	857571.EA1_05142	2.18e-115	330.0	COG1225@1|root,COG1225@2|Bacteria,1RD4R@1224|Proteobacteria,1RQ7F@1236|Gammaproteobacteria,3NT0V@468|Moraxellaceae	1236|Gammaproteobacteria	O	Redoxin	bcp	-	1.11.1.15	ko:K03564	-	-	-	-	ko00000,ko01000	-	-	-	AhpC-TSA	CELLULAR PROCESSES AND SIGNALING
MCAT0439_1	857571.EA1_05137	6.94e-284	779.0	COG2252@1|root,COG2252@2|Bacteria,1MUV0@1224|Proteobacteria,1RMBE@1236|Gammaproteobacteria,3NJBB@468|Moraxellaceae	1236|Gammaproteobacteria	S	Permease family	yjcD	GO:0003674,GO:0005215,GO:0005345,GO:0005575,GO:0005623,GO:0005886,GO:0006810,GO:0006863,GO:0008150,GO:0015205,GO:0015208,GO:0015851,GO:0015854,GO:0016020,GO:0022857,GO:0035344,GO:0044464,GO:0051179,GO:0051234,GO:0055085,GO:0071702,GO:0071705,GO:0071944,GO:0072530,GO:0098657,GO:0098710,GO:0098739,GO:1903716,GO:1904823	-	ko:K06901	-	-	-	-	ko00000,ko02000	2.A.1.40	-	-	Xan_ur_permease	POORLY CHARACTERIZED
MCAT0440_1	857571.EA1_05132	2.97e-134	380.0	COG1309@1|root,COG1309@2|Bacteria,1RETE@1224|Proteobacteria,1SCWK@1236|Gammaproteobacteria,3NNCM@468|Moraxellaceae	1236|Gammaproteobacteria	K	Bacterial regulatory proteins, tetR family	-	-	-	-	-	-	-	-	-	-	-	-	TetR_N	INFORMATION STORAGE AND PROCESSING
MCAT0441_1	857571.EA1_05122	0.0	1033.0	COG0696@1|root,COG0696@2|Bacteria,1MUQ1@1224|Proteobacteria,1RMJE@1236|Gammaproteobacteria,3NJ0F@468|Moraxellaceae	1236|Gammaproteobacteria	G	Catalyzes the interconversion of 2-phosphoglycerate and 3-phosphoglycerate	gpmI	GO:0003674,GO:0003824,GO:0004619,GO:0005488,GO:0005575,GO:0005622,GO:0005623,GO:0005737,GO:0005829,GO:0005975,GO:0006082,GO:0006090,GO:0006091,GO:0006096,GO:0006139,GO:0006163,GO:0006164,GO:0006165,GO:0006725,GO:0006732,GO:0006733,GO:0006753,GO:0006754,GO:0006757,GO:0006793,GO:0006796,GO:0006807,GO:0006950,GO:0006979,GO:0008150,GO:0008152,GO:0009056,GO:0009058,GO:0009108,GO:0009117,GO:0009123,GO:…	5.4.2.12	ko:K15633	ko00010,ko00260,ko00680,ko01100,ko01110,ko01120,ko01130,ko01200,ko01230,map00010,map00260,map00680,map01100,map01110,map01120,map01130,map01200,map01230	M00001,M00002,M00003	R01518	RC00536	ko00000,ko00001,ko00002,ko01000	-	-	iECSE_1348.ECSE_3895,iJN746.PP_5056	Metalloenzyme,Phosphodiest,iPGM_N	METABOLISM
MCAT0442_1	857571.EA1_05117	9.77e-295	805.0	COG0793@1|root,COG0793@2|Bacteria,1MU39@1224|Proteobacteria,1RMSR@1236|Gammaproteobacteria,3NJR0@468|Moraxellaceae	1236|Gammaproteobacteria	M	tail specific protease	-	-	3.4.21.102	ko:K03797	-	-	-	-	ko00000,ko01000,ko01002	-	-	-	PDZ,PDZ_2,Peptidase_S41	CELLULAR PROCESSES AND SIGNALING
MCAT0443_1	857571.EA1_05112	2.14e-145	410.0	COG2197@1|root,COG2197@2|Bacteria,1MWGM@1224|Proteobacteria,1RQ1J@1236|Gammaproteobacteria,3NJJT@468|Moraxellaceae	1236|Gammaproteobacteria	K	response regulator	gacA	-	-	ko:K07689	ko02020,ko02025,ko02026,ko05111,map02020,map02025,map02026,map05111	M00475	-	-	ko00000,ko00001,ko00002,ko02022	-	-	-	GerE,Response_reg	INFORMATION STORAGE AND PROCESSING
MCAT0586_1	857571.EA1_04170	2.56e-224	619.0	COG1187@1|root,COG1187@2|Bacteria,1MUCE@1224|Proteobacteria,1RQU0@1236|Gammaproteobacteria,3NIUW@468|Moraxellaceae	1236|Gammaproteobacteria	J	Belongs to the pseudouridine synthase RsuA family	rluB	GO:0000154,GO:0000455,GO:0001522,GO:0003674,GO:0003824,GO:0005575,GO:0005622,GO:0005623,GO:0005737,GO:0005829,GO:0006139,GO:0006364,GO:0006396,GO:0006725,GO:0006807,GO:0008150,GO:0008152,GO:0009451,GO:0009982,GO:0009987,GO:0010467,GO:0016070,GO:0016072,GO:0016853,GO:0016866,GO:0022613,GO:0031118,GO:0034470,GO:0034641,GO:0034660,GO:0042254,GO:0043170,GO:0043412,GO:0044085,GO:0044237,GO:0044238,GO:…	5.4.99.22	ko:K06178	-	-	-	-	ko00000,ko01000,ko03009	-	-	-	PseudoU_synth_2,S4	INFORMATION STORAGE AND PROCESSING
MCAT1343_1	857571.EA1_07955	2.69e-183	510.0	COG0834@1|root,COG0834@2|Bacteria,1MXIA@1224|Proteobacteria,1RPXK@1236|Gammaproteobacteria,3NM72@468|Moraxellaceae	1236|Gammaproteobacteria	ET	Belongs to the bacterial solute-binding protein 3 family	artJ	-	-	ko:K02030,ko:K09996,ko:K10014,ko:K10022	ko02010,map02010	M00226,M00229,M00235,M00236	-	-	ko00000,ko00001,ko00002,ko02000	3.A.1.3,3.A.1.3.1,3.A.1.3.11,3.A.1.3.3	-	-	SBP_bac_3	METABOLISM/CELLULAR PROCESSES AND SIGNALING
MCAT0590_1	857571.EA1_04145	1.1e-299	816.0	COG0349@1|root,COG0349@2|Bacteria,1MURV@1224|Proteobacteria,1RPBP@1236|Gammaproteobacteria,3NJ9N@468|Moraxellaceae	1236|Gammaproteobacteria	J	HRDC domain	rnd	GO:0000175,GO:0003674,GO:0003824,GO:0004518,GO:0004527,GO:0004532,GO:0004540,GO:0005575,GO:0005622,GO:0005623,GO:0005737,GO:0006139,GO:0006725,GO:0006807,GO:0008150,GO:0008152,GO:0008408,GO:0009987,GO:0016070,GO:0016787,GO:0016788,GO:0016796,GO:0016896,GO:0033890,GO:0034641,GO:0043170,GO:0044237,GO:0044238,GO:0044424,GO:0044464,GO:0046483,GO:0071704,GO:0090304,GO:0090305,GO:0090501,GO:0090503,GO:…	3.1.13.5	ko:K03684	-	-	-	-	ko00000,ko01000,ko03016	-	-	-	DNA_pol_A_exo1,HRDC	INFORMATION STORAGE AND PROCESSING
MCAT0447_1	857571.EA1_05087	1.98e-169	473.0	COG0625@1|root,COG0625@2|Bacteria,1MXHH@1224|Proteobacteria,1RNWZ@1236|Gammaproteobacteria,3NK88@468|Moraxellaceae	1236|Gammaproteobacteria	O	Glutathione S-transferase	gstA	-	2.5.1.18	ko:K00799	ko00480,ko00980,ko00982,ko00983,ko01524,ko05200,ko05204,ko05225,ko05418,map00480,map00980,map00982,map00983,map01524,map05200,map05204,map05225,map05418	-	R03522,R07002,R07003,R07004,R07023,R07024,R07025,R07026,R07069,R07070,R07083,R07084,R07091,R07092,R07093,R07094,R07100,R07113,R07116,R08280,R09409,R11905	RC00004,RC00069,RC00840,RC00948,RC01704,RC01705,RC01706,RC01758,RC01759,RC01765,RC01767,RC01769,RC02243,RC02527,RC02939,RC02940,RC02942,RC02943,RC02944	ko00000,ko00001,ko01000,ko02000	1.A.12.2.2,1.A.12.3.2	-	-	GST_C,GST_C_3,GST_N,GST_N_3	CELLULAR PROCESSES AND SIGNALING
MCAT0595_1	857571.EA1_04120	6.89e-128	363.0	COG0319@1|root,COG0319@2|Bacteria,1MZ67@1224|Proteobacteria,1S6BS@1236|Gammaproteobacteria,3NMDH@468|Moraxellaceae	1236|Gammaproteobacteria	J	Single strand-specific metallo-endoribonuclease involved in late-stage 70S ribosome quality control and in maturation of the 3' terminus of the 16S rRNA	ybeY	GO:0000469,GO:0000478,GO:0003674,GO:0003824,GO:0004518,GO:0004519,GO:0004521,GO:0004540,GO:0005488,GO:0006139,GO:0006355,GO:0006364,GO:0006396,GO:0006412,GO:0006518,GO:0006725,GO:0006807,GO:0006950,GO:0008150,GO:0008152,GO:0009058,GO:0009059,GO:0009266,GO:0009408,GO:0009628,GO:0009889,GO:0009987,GO:0010467,GO:0010468,GO:0010556,GO:0016070,GO:0016072,GO:0016151,GO:0016787,GO:0016788,GO:0016892,GO:…	-	ko:K07042	-	-	-	-	ko00000,ko03009	-	-	-	UPF0054	INFORMATION STORAGE AND PROCESSING
MCAT0449_1	857571.EA1_05072	6.09e-253	694.0	COG4105@1|root,COG4105@2|Bacteria,1MVS5@1224|Proteobacteria,1RSE6@1236|Gammaproteobacteria,3NJGY@468|Moraxellaceae	1236|Gammaproteobacteria	M	Part of the outer membrane protein assembly complex, which is involved in assembly and insertion of beta-barrel proteins into the outer membrane	bamD	GO:0005575,GO:0005623,GO:0008104,GO:0008150,GO:0009279,GO:0009987,GO:0016020,GO:0016043,GO:0019867,GO:0022607,GO:0030312,GO:0030313,GO:0031224,GO:0031230,GO:0031241,GO:0031246,GO:0031975,GO:0032991,GO:0033036,GO:0034613,GO:0043163,GO:0043165,GO:0044085,GO:0044091,GO:0044425,GO:0044462,GO:0044464,GO:0045184,GO:0045229,GO:0051179,GO:0051205,GO:0051234,GO:0051641,GO:0061024,GO:0070727,GO:0071709,GO:…	-	ko:K05807	-	-	-	-	ko00000,ko02000	1.B.33.1	-	-	YfiO	CELLULAR PROCESSES AND SIGNALING
MCAT0603_1	857571.EA1_04080	2.93e-259	711.0	COG0012@1|root,COG0012@2|Bacteria,1MVM4@1224|Proteobacteria,1RMBI@1236|Gammaproteobacteria,3NJ4G@468|Moraxellaceae	1236|Gammaproteobacteria	J	ATPase that binds to both the 70S ribosome and the 50S ribosomal subunit in a nucleotide-independent manner	ychF	GO:0003674,GO:0003824,GO:0004857,GO:0005488,GO:0005575,GO:0005622,GO:0005623,GO:0005737,GO:0006950,GO:0006979,GO:0008150,GO:0016462,GO:0016787,GO:0016817,GO:0016818,GO:0016887,GO:0017111,GO:0030234,GO:0043021,GO:0043022,GO:0043023,GO:0043086,GO:0044092,GO:0044424,GO:0044464,GO:0044877,GO:0050790,GO:0050896,GO:0065007,GO:0065009,GO:0098772	-	ko:K06942	-	-	-	-	ko00000,ko03009	-	-	-	MMR_HSR1,YchF-GTPase_C	INFORMATION STORAGE AND PROCESSING
MCAT0451_1	857571.EA1_05062	6.69e-200	553.0	COG1496@1|root,COG1496@2|Bacteria,1MW2H@1224|Proteobacteria,1RNV4@1236|Gammaproteobacteria,3NIMQ@468|Moraxellaceae	1236|Gammaproteobacteria	S	Belongs to the multicopper oxidase YfiH RL5 family	yfiH	GO:0003674,GO:0005488,GO:0005507,GO:0043167,GO:0043169,GO:0046872,GO:0046914	-	ko:K05810	-	-	-	-	ko00000,ko01000	-	-	-	Cu-oxidase_4	POORLY CHARACTERIZED
MCAT0452_1	857571.EA1_05057	5.48e-187	519.0	COG0327@1|root,COG0327@2|Bacteria,1MVUN@1224|Proteobacteria,1RNBU@1236|Gammaproteobacteria,3NM4Y@468|Moraxellaceae	1236|Gammaproteobacteria	S	NIF3 (NGG1p interacting factor 3)	ybgI	GO:0003674,GO:0005488,GO:0005515,GO:0005575,GO:0005622,GO:0005623,GO:0005737,GO:0005829,GO:0008150,GO:0009314,GO:0009628,GO:0010212,GO:0042802,GO:0043167,GO:0043169,GO:0044424,GO:0044444,GO:0044464,GO:0046872,GO:0050896	-	-	-	-	-	-	-	-	-	-	NIF3	POORLY CHARACTERIZED
MCAT0453_1	857571.EA1_05052	0.0	1405.0	COG2217@1|root,COG2217@2|Bacteria,1MU08@1224|Proteobacteria,1RN2C@1236|Gammaproteobacteria,3NIYQ@468|Moraxellaceae	1236|Gammaproteobacteria	P	P-type ATPase	-	GO:0005575,GO:0005623,GO:0005886,GO:0016020,GO:0044464,GO:0071944	3.6.3.54	ko:K17686	ko01524,ko04016,map01524,map04016	-	R00086	RC00002	ko00000,ko00001,ko01000	3.A.3.5	-	-	E1-E2_ATPase,HMA,Hydrolase	METABOLISM
MCAT0454_1	857571.EA1_05047	4.19e-171	479.0	293TQ@1|root,2ZR92@2|Bacteria,1RGIC@1224|Proteobacteria,1S3SV@1236|Gammaproteobacteria,3NJH6@468|Moraxellaceae	1236|Gammaproteobacteria	-	-	-	-	-	-	-	-	-	-	-	-	-	-	-	ND
MCAT0455_1	857571.EA1_05042	1.74e-79	236.0	COG2127@1|root,COG2127@2|Bacteria,1MZU8@1224|Proteobacteria,1S8Z7@1236|Gammaproteobacteria	1236|Gammaproteobacteria	S	Involved in the modulation of the specificity of the ClpAP-mediated ATP-dependent protein degradation	clpS	GO:0003674,GO:0005488,GO:0005515,GO:0006950,GO:0008150,GO:0009266,GO:0009408,GO:0009628,GO:0050896,GO:0051087	-	ko:K06891	-	-	-	-	ko00000	-	-	-	ClpS	POORLY CHARACTERIZED
MCAT0456_1	857571.EA1_05037	0.0	1493.0	COG0542@1|root,COG0542@2|Bacteria,1MV8B@1224|Proteobacteria,1RMH3@1236|Gammaproteobacteria,3NK7W@468|Moraxellaceae	1236|Gammaproteobacteria	O	ATP-dependent Clp protease ATP-binding subunit	clpA	GO:0000166,GO:0003674,GO:0003824,GO:0004176,GO:0005488,GO:0005524,GO:0005575,GO:0005622,GO:0005623,GO:0005737,GO:0005829,GO:0006508,GO:0006807,GO:0006950,GO:0006979,GO:0008144,GO:0008150,GO:0008152,GO:0008233,GO:0009987,GO:0016462,GO:0016787,GO:0016817,GO:0016818,GO:0016887,GO:0017076,GO:0017111,GO:0019538,GO:0030554,GO:0032553,GO:0032555,GO:0032559,GO:0035639,GO:0036094,GO:0042623,GO:0043167,GO:…	-	ko:K03694	-	-	-	-	ko00000,ko03110	-	-	-	AAA,AAA_2,ClpB_D2-small,Clp_N	CELLULAR PROCESSES AND SIGNALING
MCAT0457_1	857571.EA1_05032	2.61e-199	552.0	COG0190@1|root,COG0190@2|Bacteria,1MWU4@1224|Proteobacteria,1RNSW@1236|Gammaproteobacteria,3NIEZ@468|Moraxellaceae	1236|Gammaproteobacteria	F	Catalyzes the oxidation of 5,10- methylenetetrahydrofolate to 5,10-methenyltetrahydrofolate and then the hydrolysis of 5,10-methenyltetrahydrofolate to 10- formyltetrahydrofolate	folD	-	1.5.1.5,3.5.4.9	ko:K01491	ko00670,ko00720,ko01100,ko01120,ko01200,map00670,map00720,map01100,map01120,map01200	M00140,M00377	R01220,R01655	RC00202,RC00578	ko00000,ko00001,ko00002,ko01000	-	-	-	THF_DHG_CYH,THF_DHG_CYH_C	METABOLISM
MCAT0458_1	857571.EA1_05022	2.36e-90	265.0	2E1VW@1|root,32X54@2|Bacteria,1QSH0@1224|Proteobacteria,1SQSF@1236|Gammaproteobacteria,3NRSY@468|Moraxellaceae	1236|Gammaproteobacteria	S	Domain of unknown function (DUF4377)	-	-	-	-	-	-	-	-	-	-	-	-	DUF4377	POORLY CHARACTERIZED
MCAT0459_1	857571.EA1_05017	0.0	931.0	COG1760@1|root,COG1760@2|Bacteria,1MUZN@1224|Proteobacteria,1RMJZ@1236|Gammaproteobacteria,3NIKX@468|Moraxellaceae	1236|Gammaproteobacteria	E	Serine dehydratase beta chain	sdaA	-	4.3.1.17	ko:K01752	ko00260,ko00270,ko01100,ko01110,ko01130,ko01200,ko01230,map00260,map00270,map01100,map01110,map01130,map01200,map01230	-	R00220,R00590	RC00331,RC02600	ko00000,ko00001,ko01000	-	-	iJN746.PP_3144	SDH_alpha,SDH_beta	METABOLISM
MCAT0460_1	857571.EA1_05012	2.7e-41	135.0	COG2906@1|root,COG2906@2|Bacteria,1QFZF@1224|Proteobacteria,1TDB1@1236|Gammaproteobacteria,3NQHE@468|Moraxellaceae	1236|Gammaproteobacteria	P	BFD-like [2Fe-2S] binding domain	-	-	-	ko:K02192	-	-	-	-	ko00000	-	-	-	Fer2_BFD	METABOLISM
MCAT0461_1	857571.EA1_05007	1.8e-113	325.0	COG2193@1|root,COG2193@2|Bacteria,1RD4Y@1224|Proteobacteria,1S40G@1236|Gammaproteobacteria,3NJ87@468|Moraxellaceae	1236|Gammaproteobacteria	P	Iron-storage protein, whose ferroxidase center binds Fe(2 ) ions, oxidizes them by dioxygen to Fe(3 ), and participates in the subsequent Fe(3 ) oxide mineral core formation within the central cavity of the protein complex	bfrA	-	1.16.3.1	ko:K03594	ko00860,map00860	-	R00078	RC02758	ko00000,ko00001,ko01000	-	-	-	Ferritin	METABOLISM
MCAT0462_1	857571.EA1_05002	7.14e-108	311.0	COG2193@1|root,COG2193@2|Bacteria,1RCW7@1224|Proteobacteria,1S45S@1236|Gammaproteobacteria,3NKDB@468|Moraxellaceae	1236|Gammaproteobacteria	P	Iron-storage protein, whose ferroxidase center binds Fe(2 ) ions, oxidizes them by dioxygen to Fe(3 ), and participates in the subsequent Fe(3 ) oxide mineral core formation within the central cavity of the protein complex	bfrB	-	1.16.3.1	ko:K03594	ko00860,map00860	-	R00078	RC02758	ko00000,ko00001,ko01000	-	-	-	Ferritin	METABOLISM
MCAT0463_1	857571.EA1_04997	1.58e-189	525.0	COG3713@1|root,COG3713@2|Bacteria,1MWQN@1224|Proteobacteria,1RQTM@1236|Gammaproteobacteria,3NN10@468|Moraxellaceae	1236|Gammaproteobacteria	M	MltA-interacting protein MipA	mipA	-	-	ko:K07274	-	-	-	-	ko00000,ko02000	9.B.99.1	-	-	MipA	CELLULAR PROCESSES AND SIGNALING
MCAT0464_1	857571.EA1_04992	5.27e-282	769.0	COG0787@1|root,COG0787@2|Bacteria,1MV0Q@1224|Proteobacteria,1RM8U@1236|Gammaproteobacteria,3NJ0G@468|Moraxellaceae	1236|Gammaproteobacteria	E	Catalyzes the interconversion of L-alanine and D- alanine. May also act on other amino acids	alr	GO:0000270,GO:0003674,GO:0003824,GO:0005488,GO:0006022,GO:0006023,GO:0006024,GO:0006807,GO:0008144,GO:0008150,GO:0008152,GO:0008784,GO:0009058,GO:0009059,GO:0009252,GO:0009273,GO:0009987,GO:0016853,GO:0016854,GO:0016855,GO:0019842,GO:0030170,GO:0030203,GO:0034645,GO:0036094,GO:0036361,GO:0042546,GO:0043167,GO:0043168,GO:0043170,GO:0044036,GO:0044038,GO:0044085,GO:0044237,GO:0044249,GO:0044260,GO:…	5.1.1.1	ko:K01775	ko00473,ko01100,ko01502,map00473,map01100,map01502	-	R00401	RC00285	ko00000,ko00001,ko01000,ko01011	-	-	iPC815.YPO0321,iSBO_1134.SBO_4064,iSbBS512_1146.SbBS512_E4542,iYL1228.KPN_04440	Ala_racemase_C,Ala_racemase_N	METABOLISM
MCAT0466_1	857571.EA1_04982	8.43e-282	769.0	COG1995@1|root,COG1995@2|Bacteria,1MX5W@1224|Proteobacteria,1RNZV@1236|Gammaproteobacteria,3NIRN@468|Moraxellaceae	1236|Gammaproteobacteria	H	Catalyzes the NAD(P)-dependent oxidation of 4- (phosphohydroxy)-L-threonine (HTP) into 2-amino-3-oxo-4- (phosphohydroxy)butyric acid which spontaneously decarboxylates to form 3-amino-2-oxopropyl phosphate (AHAP)	pdxA	GO:0000166,GO:0000287,GO:0003674,GO:0003824,GO:0005488,GO:0005515,GO:0006081,GO:0006725,GO:0006732,GO:0006766,GO:0006767,GO:0006793,GO:0006796,GO:0006807,GO:0008150,GO:0008152,GO:0008270,GO:0008614,GO:0008615,GO:0009058,GO:0009108,GO:0009110,GO:0009987,GO:0016491,GO:0016614,GO:0016616,GO:0017144,GO:0018130,GO:0019438,GO:0019637,GO:0034641,GO:0036094,GO:0042364,GO:0042802,GO:0042816,GO:0042819,GO:…	1.1.1.262	ko:K00097	ko00750,ko01100,map00750,map01100	M00124	R05681,R05837,R07406	RC00089,RC00675,RC01475	ko00000,ko00001,ko00002,ko01000	-	-	iECO111_1330.ECO111_0056	PdxA	METABOLISM
MCAT0616_1	857571.EA1_04010	6.14e-160	448.0	COG0357@1|root,COG0357@2|Bacteria,1MY0K@1224|Proteobacteria,1RMRZ@1236|Gammaproteobacteria,3NJAY@468|Moraxellaceae	1236|Gammaproteobacteria	J	Specifically methylates the N7 position of guanine in position 527 of 16S rRNA	rsmG	GO:0000154,GO:0001510,GO:0003674,GO:0003824,GO:0005575,GO:0005622,GO:0005623,GO:0005737,GO:0005829,GO:0006139,GO:0006364,GO:0006396,GO:0006725,GO:0006807,GO:0008150,GO:0008152,GO:0008168,GO:0008170,GO:0008173,GO:0008649,GO:0008757,GO:0009451,GO:0009987,GO:0010467,GO:0016070,GO:0016072,GO:0016435,GO:0016740,GO:0016741,GO:0022613,GO:0031167,GO:0032259,GO:0034470,GO:0034641,GO:0034660,GO:0036265,GO:…	2.1.1.170	ko:K03501	-	-	-	-	ko00000,ko01000,ko03009,ko03036	-	-	-	GidB	INFORMATION STORAGE AND PROCESSING
MCAT0468_1	857571.EA1_04972	8.22e-211	581.0	COG0639@1|root,COG0639@2|Bacteria,1MV10@1224|Proteobacteria,1RPUJ@1236|Gammaproteobacteria,3NKGH@468|Moraxellaceae	1236|Gammaproteobacteria	T	Hydrolyzes diadenosine 5',5'''-P1,P4-tetraphosphate to yield ADP	apaH	GO:0003674,GO:0003824,GO:0004551,GO:0004721,GO:0006139,GO:0006464,GO:0006470,GO:0006725,GO:0006793,GO:0006796,GO:0006807,GO:0008138,GO:0008150,GO:0008152,GO:0008796,GO:0008803,GO:0009314,GO:0009628,GO:0009987,GO:0010165,GO:0010212,GO:0015949,GO:0016311,GO:0016462,GO:0016787,GO:0016788,GO:0016791,GO:0016817,GO:0016818,GO:0019538,GO:0034641,GO:0036211,GO:0042578,GO:0043170,GO:0043412,GO:0044237,GO:…	3.6.1.41	ko:K01525	ko00230,map00230	-	R00125	RC00002	ko00000,ko00001,ko01000	-	-	iECIAI39_1322.ECIAI39_0052,iEcSMS35_1347.EcSMS35_0053,iJN746.PP_0399,iSDY_1059.SDY_0074	Metallophos	CELLULAR PROCESSES AND SIGNALING
MCAT0469_1	857571.EA1_04967	3.83e-276	756.0	COG0126@1|root,COG0126@2|Bacteria,1MUNU@1224|Proteobacteria,1RMUQ@1236|Gammaproteobacteria,3NIZZ@468|Moraxellaceae	1236|Gammaproteobacteria	F	Belongs to the phosphoglycerate kinase family	pgk	GO:0003674,GO:0003824,GO:0004618,GO:0005575,GO:0005622,GO:0005623,GO:0005737,GO:0005829,GO:0005975,GO:0006082,GO:0006090,GO:0006091,GO:0006096,GO:0006139,GO:0006163,GO:0006164,GO:0006165,GO:0006725,GO:0006732,GO:0006733,GO:0006753,GO:0006754,GO:0006757,GO:0006793,GO:0006796,GO:0006807,GO:0008150,GO:0008152,GO:0009056,GO:0009058,GO:0009108,GO:0009117,GO:0009123,GO:0009124,GO:0009126,GO:0009127,GO:…	2.7.2.3	ko:K00927	ko00010,ko00710,ko01100,ko01110,ko01120,ko01130,ko01200,ko01230,map00010,map00710,map01100,map01110,map01120,map01130,map01200,map01230	M00001,M00002,M00003,M00165,M00166,M00308,M00552	R01512	RC00002,RC00043	ko00000,ko00001,ko00002,ko01000,ko04147	-	-	iSbBS512_1146.SbBS512_E3351	PGK	METABOLISM
MCAT0471_1	857571.EA1_04957	9.67e-249	682.0	COG0191@1|root,COG0191@2|Bacteria,1MURX@1224|Proteobacteria,1RQUC@1236|Gammaproteobacteria,3NJKM@468|Moraxellaceae	1236|Gammaproteobacteria	G	Fructose-bisphosphate aldolase class-II	fba	-	4.1.2.13	ko:K01624	ko00010,ko00030,ko00051,ko00680,ko00710,ko01100,ko01110,ko01120,ko01130,ko01200,ko01230,map00010,map00030,map00051,map00680,map00710,map01100,map01110,map01120,map01130,map01200,map01230	M00001,M00003,M00165,M00167,M00344,M00345	R01068,R01070,R01829,R02568	RC00438,RC00439,RC00603,RC00604	ko00000,ko00001,ko00002,ko01000	-	-	iJN746.PP_4960	F_bP_aldolase	METABOLISM
MCAT0664_1	857571.EA1_03610	0.0	915.0	COG0621@1|root,COG0621@2|Bacteria,1MU7N@1224|Proteobacteria,1RN46@1236|Gammaproteobacteria,3NQYR@468|Moraxellaceae	1236|Gammaproteobacteria	J	Catalyzes the methylthiolation of an aspartic acid residue of ribosomal protein S12	rimO	GO:0003674,GO:0003824,GO:0005488,GO:0005575,GO:0005622,GO:0005623,GO:0005737,GO:0005829,GO:0006464,GO:0006807,GO:0008150,GO:0008152,GO:0009987,GO:0016740,GO:0016782,GO:0018193,GO:0018197,GO:0018198,GO:0018339,GO:0019538,GO:0035596,GO:0035599,GO:0036211,GO:0043170,GO:0043412,GO:0044237,GO:0044238,GO:0044260,GO:0044267,GO:0044424,GO:0044444,GO:0044464,GO:0048037,GO:0050497,GO:0051536,GO:0051539,GO:…	2.8.4.4	ko:K14441	-	-	R10652	RC00003,RC03217	ko00000,ko01000,ko03009	-	-	-	Radical_SAM,TRAM,UPF0004	INFORMATION STORAGE AND PROCESSING
MCAT0473_1	857571.EA1_04947	1.46e-204	566.0	COG0583@1|root,COG0583@2|Bacteria,1NSNV@1224|Proteobacteria,1RPNG@1236|Gammaproteobacteria,3NJPX@468|Moraxellaceae	1236|Gammaproteobacteria	K	Transcriptional regulator	cmpR_1	-	-	-	-	-	-	-	-	-	-	-	HTH_1,LysR_substrate	INFORMATION STORAGE AND PROCESSING
MCAT0474_1	857571.EA1_04942	0.0	935.0	COG0065@1|root,COG0065@2|Bacteria,1MVYR@1224|Proteobacteria,1RMF6@1236|Gammaproteobacteria,3NJM4@468|Moraxellaceae	1236|Gammaproteobacteria	E	Catalyzes the isomerization between 2-isopropylmalate and 3-isopropylmalate, via the formation of 2-isopropylmaleate	leuC	-	4.2.1.33,4.2.1.35	ko:K01703	ko00290,ko00660,ko00966,ko01100,ko01110,ko01210,ko01230,map00290,map00660,map00966,map01100,map01110,map01210,map01230	M00432,M00535	R03896,R03898,R03968,R04001,R08620,R08624,R08628,R08634,R08641,R08645,R10170	RC00497,RC00976,RC00977,RC01041,RC01046,RC03072	br01601,ko00000,ko00001,ko00002,ko01000	-	-	-	Aconitase	METABOLISM
MCAT0475_1	857571.EA1_04937	8.74e-151	424.0	COG0066@1|root,COG0066@2|Bacteria,1MVXB@1224|Proteobacteria,1RNMK@1236|Gammaproteobacteria,3NK10@468|Moraxellaceae	1236|Gammaproteobacteria	E	Catalyzes the isomerization between 2-isopropylmalate and 3-isopropylmalate, via the formation of 2-isopropylmaleate	leuD	-	4.2.1.33,4.2.1.35	ko:K01704	ko00290,ko00660,ko01100,ko01110,ko01210,ko01230,map00290,map00660,map01100,map01110,map01210,map01230	M00432,M00535	R03896,R03898,R03968,R04001,R10170	RC00976,RC00977,RC01041,RC01046,RC03072	br01601,ko00000,ko00001,ko00002,ko01000	-	-	-	Aconitase_C	METABOLISM
MCAT1344_1	857571.EA1_07950	3.84e-186	517.0	COG0834@1|root,COG0834@2|Bacteria,1MXIA@1224|Proteobacteria,1RPXK@1236|Gammaproteobacteria,3NMNW@468|Moraxellaceae	1236|Gammaproteobacteria	ET	Belongs to the bacterial solute-binding protein 3 family	artJ	-	-	ko:K02030,ko:K09996,ko:K10014,ko:K10022	ko02010,map02010	M00226,M00229,M00235,M00236	-	-	ko00000,ko00001,ko00002,ko02000	3.A.1.3,3.A.1.3.1,3.A.1.3.11,3.A.1.3.3	-	-	SBP_bac_3	METABOLISM/CELLULAR PROCESSES AND SIGNALING
MCAT0477_1	857571.EA1_04922	8.89e-104	300.0	COG0824@1|root,COG0824@2|Bacteria,1MZH6@1224|Proteobacteria,1S93F@1236|Gammaproteobacteria,3NN53@468|Moraxellaceae	1236|Gammaproteobacteria	S	Thioesterase-like superfamily	ybgC	GO:0003674,GO:0003824,GO:0016787,GO:0016788,GO:0016790	3.1.2.23	ko:K01075,ko:K07107	ko00130,ko00362,ko01100,ko01110,ko01120,map00130,map00362,map01100,map01110,map01120	-	R01301	RC00004,RC00174	ko00000,ko00001,ko01000	-	-	iECP_1309.ECP_0747,iSDY_1059.SDY_0684	4HBT	POORLY CHARACTERIZED
MCAT0667_1	857571.EA1_03580	3.49e-87	256.0	COG1188@1|root,COG1188@2|Bacteria,1MZR6@1224|Proteobacteria,1S8VU@1236|Gammaproteobacteria,3NN87@468|Moraxellaceae	1236|Gammaproteobacteria	J	Belongs to the HSP15 family	hslR	GO:0003674,GO:0003676,GO:0003677,GO:0003723,GO:0003727,GO:0005488,GO:0005575,GO:0005622,GO:0005623,GO:0005737,GO:0005829,GO:0006139,GO:0006725,GO:0006807,GO:0006950,GO:0008150,GO:0008152,GO:0009266,GO:0009408,GO:0009451,GO:0009628,GO:0009987,GO:0016070,GO:0033554,GO:0034605,GO:0034641,GO:0043021,GO:0043023,GO:0043170,GO:0043412,GO:0044237,GO:0044238,GO:0044424,GO:0044444,GO:0044464,GO:0044877,GO:…	-	ko:K04762	-	-	-	-	ko00000,ko03110	-	-	-	S4	INFORMATION STORAGE AND PROCESSING
MCAT0671_1	857571.EA1_03555	0.0	1127.0	COG0018@1|root,COG0018@2|Bacteria,1MU4J@1224|Proteobacteria,1RPRC@1236|Gammaproteobacteria,3NK37@468|Moraxellaceae	1236|Gammaproteobacteria	J	Arginyl-tRNA synthetase	argS	GO:0003674,GO:0003824,GO:0004812,GO:0004814,GO:0005575,GO:0005622,GO:0005623,GO:0005737,GO:0005829,GO:0006082,GO:0006139,GO:0006399,GO:0006412,GO:0006418,GO:0006420,GO:0006518,GO:0006520,GO:0006725,GO:0006807,GO:0008150,GO:0008152,GO:0009058,GO:0009059,GO:0009987,GO:0010467,GO:0016070,GO:0016874,GO:0016875,GO:0019538,GO:0019752,GO:0034641,GO:0034645,GO:0034660,GO:0043038,GO:0043039,GO:0043043,GO:…	6.1.1.19	ko:K01887	ko00970,map00970	M00359,M00360	R03646	RC00055,RC00523	ko00000,ko00001,ko00002,ko01000,ko01007,ko03016,ko03029	-	-	iECABU_c1320.ECABU_c21380,iECNA114_1301.ECNA114_1940,iECSE_1348.ECSE_2111,iECSF_1327.ECSF_1736,iEcolC_1368.EcolC_1756,iJN746.PP_5089,iLF82_1304.LF82_0128,iNRG857_1313.NRG857_09405,iUMNK88_1353.UMNK88_2348,ic_1306.c2291	Arg_tRNA_synt_N,DALR_1,tRNA-synt_1d	INFORMATION STORAGE AND PROCESSING
MCAT0480_1	857571.EA1_04902	0.0	1431.0	COG2812@1|root,COG2812@2|Bacteria,1MVCK@1224|Proteobacteria,1RMIA@1236|Gammaproteobacteria,3NJIZ@468|Moraxellaceae	1236|Gammaproteobacteria	H	DNA polymerase III is a complex, multichain enzyme responsible for most of the replicative synthesis in bacteria. This DNA polymerase also exhibits 3' to 5' exonuclease activity	dnaX	GO:0003674,GO:0003824,GO:0005488,GO:0005515,GO:0005575,GO:0005622,GO:0005623,GO:0006139,GO:0006259,GO:0006260,GO:0006261,GO:0006725,GO:0006807,GO:0008150,GO:0008152,GO:0009058,GO:0009059,GO:0009360,GO:0009987,GO:0016462,GO:0016787,GO:0016817,GO:0016818,GO:0016887,GO:0017111,GO:0030234,GO:0030337,GO:0032991,GO:0034641,GO:0034645,GO:0042575,GO:0042802,GO:0043170,GO:0043846,GO:0044237,GO:0044238,GO:…	2.7.7.7	ko:K02343	ko00230,ko00240,ko01100,ko03030,ko03430,ko03440,map00230,map00240,map01100,map03030,map03430,map03440	M00260	R00375,R00376,R00377,R00378	RC02795	ko00000,ko00001,ko00002,ko01000,ko03032,ko03400	-	-	-	DNA_pol3_delta2,DNA_pol3_gamma3,DNA_pol3_tau_4,DNA_pol3_tau_5	METABOLISM
MCAT0481_1	857571.EA1_04897	1.89e-195	543.0	COG0583@1|root,COG0583@2|Bacteria,1PJYV@1224|Proteobacteria,1RSA1@1236|Gammaproteobacteria,3NJRH@468|Moraxellaceae	1236|Gammaproteobacteria	K	Transcriptional regulator	-	-	-	-	-	-	-	-	-	-	-	-	HTH_1,LysR_substrate	INFORMATION STORAGE AND PROCESSING
MCAT0482_1	857571.EA1_04872	3.85e-313	855.0	COG1757@1|root,COG1757@2|Bacteria,1MVDF@1224|Proteobacteria,1RS40@1236|Gammaproteobacteria,3NSWH@468|Moraxellaceae	1236|Gammaproteobacteria	C	Na H antiporter	nhaC	-	-	ko:K03315	-	-	-	-	ko00000,ko02000	2.A.35	-	-	Na_H_antiporter	METABOLISM
MCAT0483_1	857571.EA1_04867	2.09e-266	731.0	COG1686@1|root,COG1686@2|Bacteria,1MWZA@1224|Proteobacteria,1RQBF@1236|Gammaproteobacteria,3NK5B@468|Moraxellaceae	1236|Gammaproteobacteria	M	Belongs to the peptidase S11 family	pbpG	GO:0003674,GO:0003824,GO:0004175,GO:0006508,GO:0006807,GO:0008150,GO:0008152,GO:0008233,GO:0016787,GO:0019538,GO:0043170,GO:0044238,GO:0070011,GO:0071704,GO:0140096,GO:1901564	-	ko:K07262	-	-	-	-	ko00000,ko01000,ko01002,ko01011	-	-	-	Peptidase_S11	CELLULAR PROCESSES AND SIGNALING
MCAT0484_1	857571.EA1_04862	1.67e-252	695.0	COG0341@1|root,COG0341@2|Bacteria,1MU74@1224|Proteobacteria,1RNTY@1236|Gammaproteobacteria,3NKZC@468|Moraxellaceae	1236|Gammaproteobacteria	U	Part of the Sec protein translocase complex. Interacts with the SecYEG preprotein conducting channel. SecDF uses the proton motive force (PMF) to complete protein translocation after the ATP-dependent function of SecA	secF	GO:0005575,GO:0005623,GO:0005886,GO:0005887,GO:0006810,GO:0008104,GO:0008150,GO:0015031,GO:0015833,GO:0016020,GO:0016021,GO:0031224,GO:0031226,GO:0033036,GO:0042886,GO:0044425,GO:0044459,GO:0044464,GO:0045184,GO:0051179,GO:0051234,GO:0071702,GO:0071705,GO:0071944	-	ko:K03074	ko03060,ko03070,map03060,map03070	M00335	-	-	ko00000,ko00001,ko00002,ko02044	2.A.6.4,3.A.5.2,3.A.5.7	-	-	SecD_SecF,Sec_GG	CELLULAR PROCESSES AND SIGNALING
MCAT0485_1	857571.EA1_04857	0.0	1180.0	COG0342@1|root,COG0342@2|Bacteria,1MV5U@1224|Proteobacteria,1RMIQ@1236|Gammaproteobacteria,3NJM1@468|Moraxellaceae	1236|Gammaproteobacteria	U	Part of the Sec protein translocase complex. Interacts with the SecYEG preprotein conducting channel. SecDF uses the proton motive force (PMF) to complete protein translocation after the ATP-dependent function of SecA	secD	GO:0005575,GO:0005623,GO:0005886,GO:0005887,GO:0006810,GO:0008104,GO:0008150,GO:0015031,GO:0015833,GO:0016020,GO:0016021,GO:0031224,GO:0031226,GO:0033036,GO:0042886,GO:0044425,GO:0044459,GO:0044464,GO:0045184,GO:0051179,GO:0051234,GO:0071702,GO:0071705,GO:0071944	-	ko:K03072	ko03060,ko03070,map03060,map03070	M00335	-	-	ko00000,ko00001,ko00002,ko02044	2.A.6.4,3.A.5.2,3.A.5.7	-	-	SecD-TM1,SecD_SecF,Sec_GG	CELLULAR PROCESSES AND SIGNALING
MCAT0486_1	857571.EA1_04852	8.31e-71	213.0	COG1862@1|root,COG1862@2|Bacteria,1MZT2@1224|Proteobacteria,1S9NV@1236|Gammaproteobacteria,3NNII@468|Moraxellaceae	1236|Gammaproteobacteria	U	Preprotein translocase subunit YajC	yajC	GO:0005575,GO:0005623,GO:0005886,GO:0005887,GO:0016020,GO:0016021,GO:0031224,GO:0031226,GO:0031522,GO:0032991,GO:0044425,GO:0044459,GO:0044464,GO:0071944	-	ko:K03210	ko02024,ko03060,ko03070,map02024,map03060,map03070	M00335	-	-	ko00000,ko00001,ko00002,ko02044	3.A.5.1,3.A.5.2	-	-	YajC	CELLULAR PROCESSES AND SIGNALING
MCAT0487_1	857571.EA1_04842	1.04e-229	636.0	COG1253@1|root,COG1253@2|Bacteria,1MWT3@1224|Proteobacteria,1RQBC@1236|Gammaproteobacteria,3NMEH@468|Moraxellaceae	1236|Gammaproteobacteria	S	Domain of unknown function DUF21	-	-	-	-	-	-	-	-	-	-	-	-	CBS,DUF21	POORLY CHARACTERIZED
MCAT0488_1	857571.EA1_04837	2.35e-117	337.0	2EGYE@1|root,33AQI@2|Bacteria,1NH7I@1224|Proteobacteria,1SICF@1236|Gammaproteobacteria,3NRNZ@468|Moraxellaceae	1236|Gammaproteobacteria	-	-	-	-	-	-	-	-	-	-	-	-	-	-	-	ND
MCAT0489_1	857571.EA1_04822	0.0	1268.0	COG1274@1|root,COG1274@2|Bacteria,1MX3C@1224|Proteobacteria,1RNGQ@1236|Gammaproteobacteria,3NK9R@468|Moraxellaceae	1236|Gammaproteobacteria	H	Catalyzes the conversion of oxaloacetate (OAA) to phosphoenolpyruvate (PEP), the rate-limiting step in the metabolic pathway that produces glucose from lactate and other precursors derived from the citric acid cycle	pckG	-	4.1.1.32	ko:K01596	ko00010,ko00020,ko00620,ko01100,ko01110,ko01120,ko01130,ko03320,ko04068,ko04151,ko04152,ko04910,ko04920,ko04922,ko04931,ko04964,map00010,map00020,map00620,map01100,map01110,map01120,map01130,map03320,map04068,map04151,map04152,map04910,map04920,map04922,map04931,map04964	M00003	R00431,R00726	RC00002,RC02741	ko00000,ko00001,ko00002,ko01000	-	-	-	PEPCK_C,PEPCK_N	METABOLISM
MCAT0490_1	857571.EA1_04817	0.0	918.0	COG1066@1|root,COG1066@2|Bacteria,1MUJQ@1224|Proteobacteria,1RN2E@1236|Gammaproteobacteria,3NK32@468|Moraxellaceae	1236|Gammaproteobacteria	O	DNA-dependent ATPase involved in processing of recombination intermediates, plays a role in repairing DNA breaks. Stimulates the branch migration of RecA-mediated strand transfer reactions, allowing the 3' invading strand to extend heteroduplex DNA faster. Binds ssDNA in the presence of ADP but not other nucleotides, has ATPase activity that is stimulated by ssDNA and various branched DNA structu…	radA	GO:0000725,GO:0003674,GO:0003676,GO:0003677,GO:0003697,GO:0003824,GO:0005488,GO:0006139,GO:0006259,GO:0006281,GO:0006310,GO:0006725,GO:0006807,GO:0006950,GO:0006974,GO:0008094,GO:0008150,GO:0008152,GO:0009314,GO:0009628,GO:0009987,GO:0016462,GO:0016787,GO:0016817,GO:0016818,GO:0016887,GO:0017111,GO:0033554,GO:0034641,GO:0042623,GO:0043170,GO:0044237,GO:0044238,GO:0044260,GO:0046483,GO:0050896,GO:…	-	ko:K04485	-	-	-	-	ko00000,ko03400	-	-	-	AAA_25,ATPase,ChlI	CELLULAR PROCESSES AND SIGNALING
MCAT0491_1	857571.EA1_04812	2.13e-167	468.0	COG1118@1|root,COG1118@2|Bacteria,1QTTT@1224|Proteobacteria,1RN1B@1236|Gammaproteobacteria,3NK8I@468|Moraxellaceae	1236|Gammaproteobacteria	P	Part of the ABC transporter complex CysAWTP involved in sulfate thiosulfate import. Responsible for energy coupling to the transport system	cysA	-	3.6.3.25	ko:K02045	ko00920,ko02010,map00920,map02010	M00185	-	-	ko00000,ko00001,ko00002,ko01000,ko02000	3.A.1.6.1,3.A.1.6.3	-	-	ABC_tran,TOBE_3	METABOLISM
MCAT0492_1	857571.EA1_04807	3.13e-189	526.0	COG4208@1|root,COG4208@2|Bacteria,1MV8X@1224|Proteobacteria,1RNZK@1236|Gammaproteobacteria,3NJRG@468|Moraxellaceae	1236|Gammaproteobacteria	P	Binding-protein-dependent transport system inner membrane component	cysW	-	-	ko:K02047	ko00920,ko02010,map00920,map02010	M00185	-	-	ko00000,ko00001,ko00002,ko02000	3.A.1.6.1,3.A.1.6.3	-	-	BPD_transp_1	METABOLISM
MCAT0493_1	857571.EA1_04802	3.95e-194	540.0	COG0555@1|root,COG0555@2|Bacteria,1QTTU@1224|Proteobacteria,1RS0W@1236|Gammaproteobacteria,3NIWN@468|Moraxellaceae	1236|Gammaproteobacteria	O	Binding-protein-dependent transport system inner membrane component	cysT	GO:0005575,GO:0005623,GO:0005886,GO:0006810,GO:0006811,GO:0006820,GO:0008150,GO:0008272,GO:0015698,GO:0016020,GO:0044464,GO:0051179,GO:0051234,GO:0071944,GO:0072348	-	ko:K02046	ko00920,ko02010,map00920,map02010	M00185	-	-	ko00000,ko00001,ko00002,ko02000	3.A.1.6.1,3.A.1.6.3	-	iAPECO1_1312.APECO1_4122,iE2348C_1286.E2348C_2609,iECNA114_1301.ECNA114_2500,iECOK1_1307.ECOK1_2740,iECP_1309.ECP_2447,iECS88_1305.ECS88_2613,iECSF_1327.ECSF_2287,iLF82_1304.LF82_0425,iNRG857_1313.NRG857_12150,iSDY_1059.SDY_2620,iUMN146_1321.UM146_04505,iUTI89_1310.UTI89_C2757,iYL1228.KPN_02772	BPD_transp_1	CELLULAR PROCESSES AND SIGNALING
MCAT0498_1	857571.EA1_04747	2.11e-105	303.0	COG0537@1|root,COG0537@2|Bacteria,1MZVD@1224|Proteobacteria,1S9D9@1236|Gammaproteobacteria,3NQW8@468|Moraxellaceae	1236|Gammaproteobacteria	FG	COG0537 Diadenosine tetraphosphate (Ap4A) hydrolase and other HIT family hydrolases	hit1	-	-	-	-	-	-	-	-	-	-	-	HIT	METABOLISM
MCAT0496_1	857571.EA1_04787	1.07e-298	813.0	COG0635@1|root,COG0635@2|Bacteria,1MU76@1224|Proteobacteria,1RN6I@1236|Gammaproteobacteria,3NIS7@468|Moraxellaceae	1236|Gammaproteobacteria	H	Involved in the biosynthesis of porphyrin-containing compound	yggW	GO:0003674,GO:0005488,GO:0005575,GO:0005622,GO:0005623,GO:0005737,GO:0006725,GO:0006778,GO:0006779,GO:0006807,GO:0008150,GO:0008152,GO:0009058,GO:0009987,GO:0018130,GO:0019438,GO:0033013,GO:0033014,GO:0034641,GO:0044237,GO:0044249,GO:0044271,GO:0044424,GO:0044464,GO:0046483,GO:0048037,GO:0051186,GO:0051188,GO:0051536,GO:0051539,GO:0051540,GO:0071704,GO:1901360,GO:1901362,GO:1901564,GO:1901566,GO:…	-	-	-	-	-	-	-	-	-	-	HemN_C,Radical_SAM	METABOLISM
MCAT0694_1	857571.EA1_03430	3.75e-241	661.0	COG0042@1|root,COG0042@2|Bacteria,1MUY1@1224|Proteobacteria,1RN28@1236|Gammaproteobacteria,3NKCC@468|Moraxellaceae	1236|Gammaproteobacteria	J	Catalyzes the synthesis of 5,6-dihydrouridine (D), a modified base found in the D-loop of most tRNAs, via the reduction of the C5-C6 double bond in target uridines. Specifically modifies U20 and U20a in tRNAs	dusA	GO:0002943,GO:0003674,GO:0003824,GO:0005575,GO:0005622,GO:0005623,GO:0005737,GO:0005829,GO:0006139,GO:0006396,GO:0006399,GO:0006400,GO:0006725,GO:0006807,GO:0008033,GO:0008150,GO:0008152,GO:0009451,GO:0009987,GO:0010467,GO:0016070,GO:0016491,GO:0016627,GO:0017150,GO:0034470,GO:0034641,GO:0034660,GO:0043170,GO:0043412,GO:0044237,GO:0044238,GO:0044424,GO:0044444,GO:0044464,GO:0046483,GO:0055114,GO:…	-	ko:K05539	-	-	-	-	ko00000,ko01000,ko03016	-	-	-	Dus	INFORMATION STORAGE AND PROCESSING
MCAT0843_1	857571.EA1_02337	1.52e-90	266.0	COG0537@1|root,COG0537@2|Bacteria,1RDCJ@1224|Proteobacteria,1S3QE@1236|Gammaproteobacteria,3NN34@468|Moraxellaceae	1236|Gammaproteobacteria	FG	Scavenger mRNA decapping enzyme C-term binding	-	-	-	ko:K02503	-	-	-	-	ko00000,ko04147	-	-	-	HIT	METABOLISM
MCAT0499_1	857571.EA1_04742	4.5e-155	435.0	COG0352@1|root,COG0352@2|Bacteria,1RDSU@1224|Proteobacteria,1S6QS@1236|Gammaproteobacteria,3NIUK@468|Moraxellaceae	1236|Gammaproteobacteria	H	Condenses 4-methyl-5-(beta-hydroxyethyl)thiazole monophosphate (THZ-P) and 2-methyl-4-amino-5-hydroxymethyl pyrimidine pyrophosphate (HMP-PP) to form thiamine monophosphate (TMP)	thiE	GO:0003674,GO:0003824,GO:0004789,GO:0005575,GO:0005622,GO:0005623,GO:0005737,GO:0006725,GO:0006766,GO:0006767,GO:0006772,GO:0006790,GO:0006807,GO:0008150,GO:0008152,GO:0009058,GO:0009110,GO:0009228,GO:0009987,GO:0016740,GO:0016765,GO:0017144,GO:0018130,GO:0019438,GO:0034641,GO:0042364,GO:0042723,GO:0042724,GO:0044237,GO:0044249,GO:0044271,GO:0044272,GO:0044281,GO:0044283,GO:0044424,GO:0044464,GO:…	2.5.1.3	ko:K00788	ko00730,ko01100,map00730,map01100	M00127	R03223,R10712	RC00224,RC03255,RC03397	ko00000,ko00001,ko00002,ko01000	-	-	-	TMP-TENI	METABOLISM
MCAT0702_1	857571.EA1_03380	2.51e-181	504.0	COG1385@1|root,COG1385@2|Bacteria,1MXCU@1224|Proteobacteria,1RPBN@1236|Gammaproteobacteria,3NIW8@468|Moraxellaceae	1236|Gammaproteobacteria	J	Specifically methylates the N3 position of the uracil ring of uridine 1498 (m3U1498) in 16S rRNA. Acts on the fully assembled 30S ribosomal subunit	rsmE	GO:0000154,GO:0001510,GO:0003674,GO:0003824,GO:0006139,GO:0006364,GO:0006396,GO:0006725,GO:0006807,GO:0008150,GO:0008152,GO:0008168,GO:0008170,GO:0008173,GO:0008649,GO:0008757,GO:0009451,GO:0009987,GO:0010467,GO:0016070,GO:0016072,GO:0016436,GO:0016740,GO:0016741,GO:0022613,GO:0031167,GO:0032259,GO:0034470,GO:0034641,GO:0034660,GO:0042254,GO:0043170,GO:0043412,GO:0043414,GO:0044085,GO:0044237,GO:…	2.1.1.193	ko:K09761	-	-	-	-	ko00000,ko01000,ko03009	-	-	-	Methyltrans_RNA	INFORMATION STORAGE AND PROCESSING
MCAT0501_1	857571.EA1_04727	1.19e-220	618.0	COG0823@1|root,COG0823@2|Bacteria,1MV09@1224|Proteobacteria,1RMCY@1236|Gammaproteobacteria,3NJZ9@468|Moraxellaceae	1236|Gammaproteobacteria	U	Involved in the TonB-independent uptake of proteins	tolB	GO:0003674,GO:0005215,GO:0005488,GO:0005515,GO:0005575,GO:0005623,GO:0006810,GO:0008104,GO:0008150,GO:0009719,GO:0009987,GO:0010033,GO:0010243,GO:0015031,GO:0015833,GO:0015893,GO:0017038,GO:0019904,GO:0030288,GO:0030313,GO:0031975,GO:0032153,GO:0032991,GO:0033036,GO:0042221,GO:0042493,GO:0042597,GO:0042886,GO:0042891,GO:0043213,GO:0044464,GO:0044877,GO:0045184,GO:0046677,GO:0046678,GO:0050896,GO:…	-	ko:K03641	-	-	-	-	ko00000,ko02000	2.C.1.2	-	-	PD40,TolB_N	CELLULAR PROCESSES AND SIGNALING
MCAT0503_1	857571.EA1_04717	1.05e-91	269.0	COG0848@1|root,COG0848@2|Bacteria,1MZ6M@1224|Proteobacteria,1S8RS@1236|Gammaproteobacteria,3NK24@468|Moraxellaceae	1236|Gammaproteobacteria	U	Biopolymer transport protein ExbD/TolR	tolR	GO:0005575,GO:0005623,GO:0005886,GO:0005887,GO:0006810,GO:0008150,GO:0015833,GO:0015893,GO:0016020,GO:0016021,GO:0031224,GO:0031226,GO:0032153,GO:0042221,GO:0042493,GO:0042886,GO:0042891,GO:0043213,GO:0044425,GO:0044459,GO:0044464,GO:0050896,GO:0051179,GO:0051234,GO:0071702,GO:0071705,GO:0071944	-	ko:K03560	-	-	-	-	ko00000,ko02000	1.A.30.2.2	-	-	ExbD	CELLULAR PROCESSES AND SIGNALING
MCAT0504_1	857571.EA1_04712	8.61e-153	430.0	COG0811@1|root,COG0811@2|Bacteria,1NCWW@1224|Proteobacteria,1RMD4@1236|Gammaproteobacteria,3NK2Q@468|Moraxellaceae	1236|Gammaproteobacteria	U	MotA/TolQ/ExbB proton channel family	tolQ	GO:0005575,GO:0005623,GO:0005886,GO:0005887,GO:0006810,GO:0008104,GO:0008150,GO:0015031,GO:0015833,GO:0015893,GO:0016020,GO:0016021,GO:0017038,GO:0030313,GO:0031224,GO:0031226,GO:0031975,GO:0032153,GO:0033036,GO:0042221,GO:0042493,GO:0042886,GO:0042891,GO:0043213,GO:0044425,GO:0044459,GO:0044464,GO:0045184,GO:0050896,GO:0051179,GO:0051234,GO:0071702,GO:0071705,GO:0071944	-	ko:K03562	ko01120,map01120	-	-	-	ko00000,ko02000	1.A.30.2.2	-	-	MotA_ExbB	CELLULAR PROCESSES AND SIGNALING
MCAT0718_1	857571.EA1_03255	0.0	1187.0	COG0008@1|root,COG0008@2|Bacteria,1MUC8@1224|Proteobacteria,1RQ7G@1236|Gammaproteobacteria,3NK4U@468|Moraxellaceae	1236|Gammaproteobacteria	J	tRNA synthetases class I (E and Q), anti-codon binding domain	glnS	GO:0003674,GO:0003824,GO:0004812,GO:0004819,GO:0005575,GO:0005622,GO:0005623,GO:0005737,GO:0005829,GO:0006082,GO:0006139,GO:0006399,GO:0006412,GO:0006418,GO:0006425,GO:0006518,GO:0006520,GO:0006725,GO:0006807,GO:0008150,GO:0008152,GO:0009058,GO:0009059,GO:0009987,GO:0010467,GO:0016070,GO:0016874,GO:0016875,GO:0019538,GO:0019752,GO:0034641,GO:0034645,GO:0034660,GO:0043038,GO:0043039,GO:0043043,GO:…	6.1.1.18	ko:K01886	ko00970,ko01100,map00970,map01100	M00359,M00360	R03652	RC00055,RC00523	ko00000,ko00001,ko00002,ko01000,ko01007,ko03016	-	-	iECIAI39_1322.ECIAI39_0637	tRNA-synt_1c,tRNA-synt_1c_C	INFORMATION STORAGE AND PROCESSING
MCAT0507_1	857571.EA1_04697	9.61e-252	694.0	COG0845@1|root,COG0845@2|Bacteria,1QTUK@1224|Proteobacteria,1T1HS@1236|Gammaproteobacteria	1236|Gammaproteobacteria	M	Barrel-sandwich domain of CusB or HlyD membrane-fusion	-	-	-	ko:K01993	-	-	-	-	ko00000	-	-	-	HlyD_D23	CELLULAR PROCESSES AND SIGNALING
MCAT0508_1	857571.EA1_04692	1.68e-275	754.0	COG0842@1|root,COG0842@2|Bacteria,1MXKS@1224|Proteobacteria,1S0UB@1236|Gammaproteobacteria,3NK0F@468|Moraxellaceae	1236|Gammaproteobacteria	V	ABC-2 family transporter protein	-	-	-	ko:K01992	-	M00254	-	-	ko00000,ko00002,ko02000	3.A.1	-	-	ABC2_membrane_3	CELLULAR PROCESSES AND SIGNALING
MCAT0509_1	857571.EA1_04687	2.61e-259	711.0	COG0842@1|root,COG0842@2|Bacteria,1R4QG@1224|Proteobacteria,1RTXK@1236|Gammaproteobacteria,3NJ1W@468|Moraxellaceae	1236|Gammaproteobacteria	V	ABC-2 family transporter protein	-	-	-	ko:K01992	-	M00254	-	-	ko00000,ko00002,ko02000	3.A.1	-	-	ABC2_membrane_3	CELLULAR PROCESSES AND SIGNALING
MCAT0510_1	857571.EA1_04580	8.46e-246	678.0	COG2326@1|root,COG2326@2|Bacteria,1MVE2@1224|Proteobacteria,1RM9U@1236|Gammaproteobacteria,3NIMP@468|Moraxellaceae	1236|Gammaproteobacteria	S	Polyphosphate kinase 2 (PPK2)	ppk2	-	2.7.4.1	ko:K22468	ko00190,ko03018,map00190,map03018	-	-	-	ko00000,ko00001,ko01000,ko03019	-	-	-	PPK2	POORLY CHARACTERIZED
MCAT0743_1	857571.EA1_03080	1.62e-227	626.0	COG2264@1|root,COG2264@2|Bacteria,1MUPC@1224|Proteobacteria,1RNAR@1236|Gammaproteobacteria,3NIXE@468|Moraxellaceae	1236|Gammaproteobacteria	J	Methylates ribosomal protein L11	prmA	GO:0003674,GO:0003824,GO:0005575,GO:0005622,GO:0005623,GO:0005737,GO:0005829,GO:0006464,GO:0006479,GO:0006480,GO:0006807,GO:0008150,GO:0008152,GO:0008168,GO:0008170,GO:0008213,GO:0008276,GO:0008757,GO:0009987,GO:0016278,GO:0016279,GO:0016740,GO:0016741,GO:0018011,GO:0018012,GO:0018022,GO:0018023,GO:0018193,GO:0018194,GO:0018205,GO:0019538,GO:0031365,GO:0032259,GO:0036211,GO:0043170,GO:0043412,GO:…	-	ko:K02687	-	-	-	-	ko00000,ko01000,ko03009	-	-	-	PrmA	INFORMATION STORAGE AND PROCESSING
MCAT0760_1	857571.EA1_02948	7.91e-290	790.0	COG0482@1|root,COG0482@2|Bacteria,1MUT1@1224|Proteobacteria,1RMAK@1236|Gammaproteobacteria,3NJVQ@468|Moraxellaceae	1236|Gammaproteobacteria	J	Catalyzes the 2-thiolation of uridine at the wobble position (U34) of tRNA, leading to the formation of s(2)U34	mnmA	GO:0001510,GO:0002097,GO:0002098,GO:0002143,GO:0003674,GO:0003824,GO:0004808,GO:0005575,GO:0005622,GO:0005623,GO:0005737,GO:0005829,GO:0006139,GO:0006396,GO:0006399,GO:0006400,GO:0006725,GO:0006807,GO:0008033,GO:0008150,GO:0008152,GO:0008168,GO:0008173,GO:0008175,GO:0008757,GO:0009451,GO:0009987,GO:0010467,GO:0016070,GO:0016740,GO:0016741,GO:0016782,GO:0016783,GO:0030488,GO:0032259,GO:0034227,GO:…	2.8.1.13	ko:K00566	ko04122,map04122	-	R08700	RC02313,RC02315	ko00000,ko00001,ko01000,ko03016	-	-	-	tRNA_Me_trans	INFORMATION STORAGE AND PROCESSING
MCAT0764_1	857571.EA1_02923	0.0	1756.0	COG0013@1|root,COG0013@2|Bacteria,1MU9A@1224|Proteobacteria,1RMWZ@1236|Gammaproteobacteria,3NIN9@468|Moraxellaceae	1236|Gammaproteobacteria	J	Catalyzes the attachment of alanine to tRNA(Ala) in a two-step reaction alanine is first activated by ATP to form Ala- AMP and then transferred to the acceptor end of tRNA(Ala). Also edits incorrectly charged Ser-tRNA(Ala) and Gly-tRNA(Ala) via its editing domain	alaS	GO:0001130,GO:0001131,GO:0001141,GO:0001217,GO:0002161,GO:0002196,GO:0003674,GO:0003700,GO:0003824,GO:0004812,GO:0004813,GO:0005488,GO:0005515,GO:0005575,GO:0005622,GO:0005623,GO:0005737,GO:0005829,GO:0006082,GO:0006139,GO:0006355,GO:0006396,GO:0006399,GO:0006400,GO:0006412,GO:0006418,GO:0006419,GO:0006450,GO:0006518,GO:0006520,GO:0006725,GO:0006807,GO:0008033,GO:0008150,GO:0008152,GO:0008270,GO:…	6.1.1.7	ko:K01872	ko00970,map00970	M00359,M00360	R03038	RC00055,RC00523	ko00000,ko00001,ko00002,ko01000,ko01007,ko03016	-	-	iECABU_c1320.ECABU_c29670,iECED1_1282.ECED1_3146,iEcHS_1320.EcHS_A2833,iJN746.PP_4474	DHHA1,tRNA-synt_2c,tRNA_SAD	INFORMATION STORAGE AND PROCESSING
MCAT0767_1	857571.EA1_02883	2.91e-49	156.0	COG0227@1|root,COG0227@2|Bacteria,1MZ57@1224|Proteobacteria,1S8UG@1236|Gammaproteobacteria,3NNZ1@468|Moraxellaceae	1236|Gammaproteobacteria	J	Belongs to the bacterial ribosomal protein bL28 family	rpmB	GO:0000027,GO:0003674,GO:0003735,GO:0005198,GO:0005575,GO:0005622,GO:0005623,GO:0005737,GO:0005829,GO:0005840,GO:0006412,GO:0006518,GO:0006807,GO:0006996,GO:0008150,GO:0008152,GO:0009058,GO:0009059,GO:0009987,GO:0010467,GO:0015934,GO:0016043,GO:0019538,GO:0022607,GO:0022613,GO:0022618,GO:0022625,GO:0022626,GO:0032991,GO:0034622,GO:0034641,GO:0034645,GO:0042254,GO:0042255,GO:0042273,GO:0043043,GO:…	-	ko:K02902	ko03010,map03010	M00178	-	-	br01610,ko00000,ko00001,ko00002,ko03011	-	-	-	Ribosomal_L28	INFORMATION STORAGE AND PROCESSING
MCAT0517_1	857571.EA1_04545	7.14e-311	850.0	COG2951@1|root,COG3409@1|root,COG2951@2|Bacteria,COG3409@2|Bacteria,1MUZ3@1224|Proteobacteria,1RMQ6@1236|Gammaproteobacteria,3NR2R@468|Moraxellaceae	1236|Gammaproteobacteria	M	Lytic murein transglycosylase	-	-	-	-	-	-	-	-	-	-	-	-	PG_binding_1,SLT_2	CELLULAR PROCESSES AND SIGNALING
MCAT0518_1	857571.EA1_04540	0.0	1015.0	COG0034@1|root,COG0034@2|Bacteria,1MU0V@1224|Proteobacteria,1RMYA@1236|Gammaproteobacteria,3NJRY@468|Moraxellaceae	1236|Gammaproteobacteria	F	Catalyzes the formation of phosphoribosylamine from phosphoribosylpyrophosphate (PRPP) and glutamine	purF	GO:0003674,GO:0003824,GO:0004044,GO:0005488,GO:0005515,GO:0005575,GO:0005622,GO:0005623,GO:0005737,GO:0005829,GO:0006082,GO:0006139,GO:0006163,GO:0006164,GO:0006520,GO:0006541,GO:0006725,GO:0006753,GO:0006793,GO:0006796,GO:0006807,GO:0008150,GO:0008152,GO:0009058,GO:0009064,GO:0009117,GO:0009165,GO:0009987,GO:0016740,GO:0016757,GO:0016763,GO:0018130,GO:0019438,GO:0019637,GO:0019752,GO:0034641,GO:…	2.4.2.14	ko:K00764	ko00230,ko00250,ko01100,ko01110,ko01130,map00230,map00250,map01100,map01110,map01130	M00048	R01072	RC00010,RC02724,RC02752	ko00000,ko00001,ko00002,ko01000,ko01002	-	-	iAF1260.b2312,iB21_1397.B21_02197,iBWG_1329.BWG_2086,iECBD_1354.ECBD_1347,iECB_1328.ECB_02237,iECDH10B_1368.ECDH10B_2474,iECDH1ME8569_1439.ECDH1ME8569_2250,iECD_1391.ECD_02237,iECIAI1_1343.ECIAI1_2389,iECO103_1326.ECO103_2776,iECO111_1330.ECO111_3060,iECO26_1355.ECO26_3300,iECW_1372.ECW_m2501,iEKO11_1354.EKO11_1453,iETEC_1333.ETEC_2448,iEcDH1_1363.EcDH1_1344,iEcE24377_1341.EcE24377A_2606,iEcolC_1…	GATase_6,Pribosyltran	METABOLISM
MCAT0519_1	857571.EA1_04535	5.06e-107	310.0	COG1286@1|root,COG1286@2|Bacteria,1N67R@1224|Proteobacteria,1SAWF@1236|Gammaproteobacteria,3NJ5J@468|Moraxellaceae	1236|Gammaproteobacteria	S	membrane protein, required for colicin V production	cvpA	-	-	ko:K03558	-	-	-	-	ko00000	-	-	-	Colicin_V	POORLY CHARACTERIZED
MCAT0520_1	857571.EA1_04530	1.94e-246	676.0	COG0167@1|root,COG0167@2|Bacteria,1MU7C@1224|Proteobacteria,1RMCP@1236|Gammaproteobacteria,3NIRQ@468|Moraxellaceae	1236|Gammaproteobacteria	F	Catalyzes the conversion of dihydroorotate to orotate with quinone as electron acceptor	pyrD	GO:0000166,GO:0003674,GO:0003824,GO:0004152,GO:0004158,GO:0005488,GO:0005575,GO:0005622,GO:0005623,GO:0005737,GO:0005829,GO:0005886,GO:0006139,GO:0006206,GO:0006207,GO:0006220,GO:0006221,GO:0006725,GO:0006753,GO:0006793,GO:0006796,GO:0006807,GO:0008150,GO:0008152,GO:0009058,GO:0009112,GO:0009117,GO:0009165,GO:0009218,GO:0009220,GO:0009259,GO:0009260,GO:0009987,GO:0010181,GO:0016020,GO:0016491,GO:…	1.3.5.2	ko:K00254	ko00240,ko01100,map00240,map01100	M00051	R01868	RC00051	ko00000,ko00001,ko00002,ko01000	-	-	iEC042_1314.EC042_1029,iECIAI39_1322.ECIAI39_2202,iECUMN_1333.ECUMN_1134,iEcSMS35_1347.EcSMS35_2174,iPC815.YPO1415,iYL1228.KPN_00974	DHO_dh	METABOLISM
MCAT0774_1	857571.EA1_02838	2.18e-54	170.0	COG0211@1|root,COG0211@2|Bacteria,1MZGH@1224|Proteobacteria,1S8R2@1236|Gammaproteobacteria,3NRVN@468|Moraxellaceae	1236|Gammaproteobacteria	J	Belongs to the bacterial ribosomal protein bL27 family	rpmA	GO:0000027,GO:0001558,GO:0003674,GO:0003735,GO:0005198,GO:0005488,GO:0005575,GO:0005622,GO:0005623,GO:0005737,GO:0005829,GO:0005840,GO:0006412,GO:0006518,GO:0006807,GO:0006996,GO:0008150,GO:0008152,GO:0009058,GO:0009059,GO:0009987,GO:0010467,GO:0015934,GO:0016043,GO:0019538,GO:0022607,GO:0022613,GO:0022618,GO:0022625,GO:0022626,GO:0032991,GO:0034622,GO:0034641,GO:0034645,GO:0040008,GO:0042254,GO:…	-	ko:K02899	ko03010,map03010	M00178	-	-	br01610,ko00000,ko00001,ko00002,ko03011	-	-	-	Ribosomal_L27	INFORMATION STORAGE AND PROCESSING
MCAT0522_1	857571.EA1_04520	2.26e-215	595.0	COG0552@1|root,COG0552@2|Bacteria,1MUDU@1224|Proteobacteria,1RNIN@1236|Gammaproteobacteria,3NJ2A@468|Moraxellaceae	1236|Gammaproteobacteria	U	Involved in targeting and insertion of nascent membrane proteins into the cytoplasmic membrane. Acts as a receptor for the complex formed by the signal recognition particle (SRP) and the ribosome-nascent chain (RNC). Interaction with SRP-RNC leads to the transfer of the RNC complex to the Sec translocase for insertion into the membrane, the hydrolysis of GTP by both Ffh and FtsY, and the dissocia…	ftsY	GO:0000166,GO:0001882,GO:0001883,GO:0003674,GO:0003824,GO:0003924,GO:0005488,GO:0005525,GO:0005575,GO:0005622,GO:0005623,GO:0005737,GO:0005829,GO:0005886,GO:0006605,GO:0006612,GO:0006613,GO:0006614,GO:0006810,GO:0006886,GO:0008104,GO:0008150,GO:0015031,GO:0015833,GO:0016020,GO:0016462,GO:0016787,GO:0016817,GO:0016818,GO:0017076,GO:0017111,GO:0019001,GO:0019897,GO:0019898,GO:0031224,GO:0031226,GO:…	-	ko:K03110	ko02024,ko03060,ko03070,map02024,map03060,map03070	M00335	-	-	ko00000,ko00001,ko00002,ko02044	3.A.5.1,3.A.5.2,3.A.5.7	-	-	SRP54,SRP54_N	CELLULAR PROCESSES AND SIGNALING
MCAT0523_1	857571.EA1_04505	0.0	909.0	COG0612@1|root,COG0612@2|Bacteria,1MVST@1224|Proteobacteria,1RN05@1236|Gammaproteobacteria,3NT4F@468|Moraxellaceae	1236|Gammaproteobacteria	S	Belongs to the peptidase M16 family	pqqL	-	-	ko:K07263	-	-	-	-	ko00000,ko01000,ko01002	-	-	-	Peptidase_M16,Peptidase_M16_C	POORLY CHARACTERIZED
MCAT0524_1	857571.EA1_04500	0.0	941.0	COG0612@1|root,COG0612@2|Bacteria,1MU6R@1224|Proteobacteria,1RN3E@1236|Gammaproteobacteria,3NM88@468|Moraxellaceae	1236|Gammaproteobacteria	S	Insulinase (Peptidase family M16)	-	-	2.7.7.6	ko:K00960,ko:K07263	-	-	-	-	ko00000,ko01000,ko01002	-	-	-	Peptidase_M16,Peptidase_M16_C	POORLY CHARACTERIZED
MCAT0525_1	857571.EA1_04495	1.25e-161	454.0	COG3619@1|root,COG3619@2|Bacteria,1RB5Q@1224|Proteobacteria,1RRG5@1236|Gammaproteobacteria,3NITJ@468|Moraxellaceae	1236|Gammaproteobacteria	S	Protein of unknown function (DUF1275)	-	-	-	-	-	-	-	-	-	-	-	-	DUF1275	POORLY CHARACTERIZED
MCAT0016_1	857571.EA1_07795	1.38e-251	689.0	COG1051@1|root,COG1056@1|root,COG1051@2|Bacteria,COG1056@2|Bacteria,1MWNH@1224|Proteobacteria,1RY71@1236|Gammaproteobacteria,3NTPX@468|Moraxellaceae	1236|Gammaproteobacteria	FH	Cytidylyltransferase-like	nadR	-	2.7.7.1	ko:K13522	ko00760,ko01100,map00760,map01100	-	R00137,R03005	RC00002	ko00000,ko00001,ko01000	-	-	-	CTP_transf_like,NUDIX	METABOLISM
MCAT0527_1	857571.EA1_04485	9.75e-170	474.0	COG1137@1|root,COG1137@2|Bacteria,1MU8M@1224|Proteobacteria,1RPW1@1236|Gammaproteobacteria,3NIKP@468|Moraxellaceae	1236|Gammaproteobacteria	S	ABC transporter	lptB	GO:0003674,GO:0003824,GO:0005215,GO:0005319,GO:0005575,GO:0005623,GO:0005886,GO:0006810,GO:0006869,GO:0008150,GO:0010876,GO:0015221,GO:0015399,GO:0015405,GO:0015437,GO:0015920,GO:0016020,GO:0016021,GO:0016462,GO:0016787,GO:0016817,GO:0016818,GO:0016887,GO:0017111,GO:0022804,GO:0022857,GO:0022884,GO:0031224,GO:0032991,GO:0033036,GO:0034040,GO:0042623,GO:0042626,GO:0043190,GO:0043492,GO:0044425,GO:…	-	ko:K06861	ko02010,map02010	M00320	-	-	ko00000,ko00001,ko00002,ko01000,ko02000	1.B.42.1	-	-	ABC_tran,BCA_ABC_TP_C	POORLY CHARACTERIZED
MCAT0528_1	857571.EA1_04480	2.14e-115	331.0	COG1934@1|root,COG1934@2|Bacteria,1N776@1224|Proteobacteria,1RPM7@1236|Gammaproteobacteria,3NT6W@468|Moraxellaceae	1236|Gammaproteobacteria	S	Involved in the assembly of lipopolysaccharide (LPS). Required for the translocation of LPS from the inner membrane to the outer membrane. May form a bridge between the inner membrane and the outer membrane, via interactions with LptC and LptD, thereby facilitating LPS transfer across the periplasm	lptA	GO:0003674,GO:0005215,GO:0005488,GO:0005515,GO:0005575,GO:0005623,GO:0006810,GO:0006869,GO:0008150,GO:0009279,GO:0010876,GO:0015920,GO:0016020,GO:0017089,GO:0019867,GO:0030288,GO:0030312,GO:0030313,GO:0031975,GO:0033036,GO:0042597,GO:0042802,GO:0044462,GO:0044464,GO:0046836,GO:0051179,GO:0051234,GO:0071702,GO:0071944,GO:1901264	-	ko:K09774	-	-	-	-	ko00000,ko02000	1.B.42.1	-	iB21_1397.B21_03016,iECBD_1354.ECBD_0542,iECB_1328.ECB_03065,iECD_1391.ECD_03065	OstA	POORLY CHARACTERIZED
MCAT0529_1	857571.EA1_04475	2.99e-132	375.0	COG3117@1|root,COG3117@2|Bacteria,1N4U7@1224|Proteobacteria,1SQK8@1236|Gammaproteobacteria	1236|Gammaproteobacteria	S	Lipopolysaccharide-assembly, LptC-related	-	-	-	ko:K11719	-	-	-	-	ko00000,ko02000	1.B.42.1	-	-	LptC	POORLY CHARACTERIZED
MCAT0530_1	857571.EA1_04470	2.72e-117	336.0	COG1778@1|root,COG1778@2|Bacteria,1RH85@1224|Proteobacteria,1S6D0@1236|Gammaproteobacteria,3NJB4@468|Moraxellaceae	1236|Gammaproteobacteria	S	Involved in the biosynthesis of lipopolysaccharides (LPSs). Catalyzes the hydrolysis of 3-deoxy-D-manno-octulosonate 8-phosphate (KDO 8-P) to 3-deoxy-D-manno-octulosonate (KDO) and inorganic phosphate	kdsC	GO:0000271,GO:0003674,GO:0003824,GO:0005575,GO:0005622,GO:0005623,GO:0005737,GO:0005829,GO:0005975,GO:0005976,GO:0006629,GO:0006793,GO:0006796,GO:0008150,GO:0008152,GO:0008610,GO:0008653,GO:0008781,GO:0009058,GO:0009059,GO:0009103,GO:0009987,GO:0016051,GO:0016311,GO:0016740,GO:0016772,GO:0016779,GO:0016787,GO:0016788,GO:0016791,GO:0019143,GO:0033692,GO:0034637,GO:0034645,GO:0042578,GO:0043170,GO:…	3.1.3.45	ko:K03270	ko00540,ko01100,map00540,map01100	M00063	R03350	RC00017	ko00000,ko00001,ko00002,ko01000,ko01005	-	-	iECO26_1355.ECO26_4302	Hydrolase_3	POORLY CHARACTERIZED
MCAT0531_1	857571.EA1_04465	8.7e-233	642.0	COG0517@1|root,COG0794@1|root,COG0517@2|Bacteria,COG0794@2|Bacteria,1MUXD@1224|Proteobacteria,1RMT9@1236|Gammaproteobacteria,3NJ4R@468|Moraxellaceae	1236|Gammaproteobacteria	M	Arabinose 5-phosphate isomerase	kdsD	GO:0003674,GO:0003824,GO:0016853,GO:0016860,GO:0016861,GO:0019146	5.3.1.13	ko:K06041	ko00540,ko01100,map00540,map01100	M00063	R01530	RC00541	ko00000,ko00001,ko00002,ko01000,ko01005	-	-	-	CBS,SIS	CELLULAR PROCESSES AND SIGNALING
MCAT0775_1	857571.EA1_02833	3.39e-64	196.0	COG0261@1|root,COG0261@2|Bacteria,1MZEW@1224|Proteobacteria,1S5VB@1236|Gammaproteobacteria,3NNGD@468|Moraxellaceae	1236|Gammaproteobacteria	J	This protein binds to 23S rRNA in the presence of protein L20	rplU	GO:0003674,GO:0003735,GO:0005198,GO:0005575,GO:0005622,GO:0005623,GO:0005737,GO:0005829,GO:0005840,GO:0006412,GO:0006518,GO:0006807,GO:0008150,GO:0008152,GO:0009058,GO:0009059,GO:0009987,GO:0010467,GO:0015934,GO:0019538,GO:0022625,GO:0022626,GO:0032991,GO:0034641,GO:0034645,GO:0043043,GO:0043170,GO:0043226,GO:0043228,GO:0043229,GO:0043232,GO:0043603,GO:0043604,GO:0044237,GO:0044238,GO:0044249,GO:…	-	ko:K02888	ko03010,map03010	M00178	-	-	br01610,ko00000,ko00001,ko00002,ko03011	-	-	-	Ribosomal_L21p	INFORMATION STORAGE AND PROCESSING
MCAT0533_1	857571.EA1_04455	6.3e-273	746.0	COG0324@1|root,COG0324@2|Bacteria,1MUB2@1224|Proteobacteria,1RMDU@1236|Gammaproteobacteria,3NJ8H@468|Moraxellaceae	1236|Gammaproteobacteria	F	Catalyzes the transfer of a dimethylallyl group onto the adenine at position 37 in tRNAs that read codons beginning with uridine, leading to the formation of N6-(dimethylallyl)adenosine (i(6)A)	miaA	GO:0003674,GO:0003824,GO:0006139,GO:0006396,GO:0006399,GO:0006400,GO:0006417,GO:0006725,GO:0006807,GO:0006950,GO:0008033,GO:0008150,GO:0008152,GO:0009266,GO:0009408,GO:0009451,GO:0009628,GO:0009889,GO:0009987,GO:0010467,GO:0010468,GO:0010556,GO:0010608,GO:0016070,GO:0016740,GO:0016765,GO:0019222,GO:0031323,GO:0031326,GO:0032268,GO:0033554,GO:0034248,GO:0034470,GO:0034605,GO:0034641,GO:0034660,GO:…	2.5.1.75	ko:K00791	ko00908,ko01100,ko01110,map00908,map01100,map01110	-	R01122	RC02820	ko00000,ko00001,ko01000,ko01006,ko03016	-	-	-	IPPT	METABOLISM
MCAT0534_1	857571.EA1_04450	6.26e-104	300.0	COG0802@1|root,COG0802@2|Bacteria,1RGYU@1224|Proteobacteria,1S6IB@1236|Gammaproteobacteria,3NM6D@468|Moraxellaceae	1236|Gammaproteobacteria	S	Threonylcarbamoyl adenosine biosynthesis protein TsaE	yjeE	GO:0000166,GO:0002949,GO:0003674,GO:0003824,GO:0005488,GO:0005515,GO:0006139,GO:0006396,GO:0006399,GO:0006400,GO:0006725,GO:0006807,GO:0008033,GO:0008150,GO:0008152,GO:0009451,GO:0009987,GO:0010467,GO:0016070,GO:0016462,GO:0016787,GO:0016817,GO:0016818,GO:0016887,GO:0017076,GO:0017111,GO:0030554,GO:0032553,GO:0032555,GO:0032559,GO:0034470,GO:0034641,GO:0034660,GO:0036094,GO:0042802,GO:0043167,GO:…	-	ko:K06925	-	-	-	-	ko00000,ko03016	-	-	-	TsaE	POORLY CHARACTERIZED
MCAT0535_1	857571.EA1_04445	1.08e-142	402.0	COG0720@1|root,COG0720@2|Bacteria,1R62M@1224|Proteobacteria,1RYDG@1236|Gammaproteobacteria,3NIPN@468|Moraxellaceae	1236|Gammaproteobacteria	H	6-pyruvoyl tetrahydropterin synthase	-	-	4.1.2.50,4.2.3.12	ko:K01737	ko00790,ko01100,map00790,map01100	M00842,M00843	R04286,R09959	RC01117,RC02846,RC02847	ko00000,ko00001,ko00002,ko01000,ko03016	-	-	-	PTPS	METABOLISM
MCAT0536_1	857571.EA1_04440	5.81e-311	846.0	COG1748@1|root,COG1748@2|Bacteria,1NIU2@1224|Proteobacteria,1RP49@1236|Gammaproteobacteria,3NQYG@468|Moraxellaceae	1236|Gammaproteobacteria	E	Saccharopine dehydrogenase	HA62_29220	-	1.5.1.43,1.5.1.7	ko:K00290,ko:K13746	ko00300,ko00310,ko00330,ko01100,ko01110,ko01130,ko01230,map00300,map00310,map00330,map01100,map01110,map01130,map01230	M00030,M00032	R00715,R09079,R09080	RC00053,RC00217,RC00225,RC01532	ko00000,ko00001,ko00002,ko01000	-	-	-	Sacchrp_dh_C,Sacchrp_dh_NADP	METABOLISM
MCAT0537_1	857571.EA1_04435	1.09e-291	796.0	COG0019@1|root,COG0019@2|Bacteria,1MW3T@1224|Proteobacteria,1RP8C@1236|Gammaproteobacteria,3NQRC@468|Moraxellaceae	1236|Gammaproteobacteria	E	Belongs to the Orn Lys Arg decarboxylase class-II family. NspC subfamily	nspC	GO:0003674,GO:0003824,GO:0005488,GO:0005515,GO:0006576,GO:0006595,GO:0006596,GO:0006807,GO:0008144,GO:0008150,GO:0008152,GO:0008216,GO:0008295,GO:0009058,GO:0009308,GO:0009309,GO:0009987,GO:0016829,GO:0016830,GO:0016831,GO:0019842,GO:0030170,GO:0034641,GO:0036094,GO:0042401,GO:0042710,GO:0042802,GO:0042803,GO:0043167,GO:0043168,GO:0044010,GO:0044106,GO:0044237,GO:0044249,GO:0044271,GO:0044764,GO:…	4.1.1.96	ko:K13747	ko00330,ko01100,map00330,map01100	-	R09081,R09082	RC00299	ko00000,ko00001,ko01000	-	-	-	Orn_DAP_Arg_deC	METABOLISM
MCAT0538_1	857571.EA1_04430	2.84e-202	560.0	2BT5M@1|root,32NAH@2|Bacteria,1RIC4@1224|Proteobacteria,1S6SM@1236|Gammaproteobacteria,3NJK3@468|Moraxellaceae	1236|Gammaproteobacteria	-	-	-	-	-	-	-	-	-	-	-	-	-	-	-	ND
MCAT0539_1	857571.EA1_04425	1e-74	223.0	COG0633@1|root,COG0633@2|Bacteria,1R1P7@1224|Proteobacteria,1T56Z@1236|Gammaproteobacteria,3NTSK@468|Moraxellaceae	1236|Gammaproteobacteria	C	2Fe-2S iron-sulfur cluster binding domain	-	-	-	ko:K11107	-	-	-	-	ko00000	-	-	-	Fer2	METABOLISM
MCAT0540_1	857571.EA1_04415	5.5e-302	823.0	COG0626@1|root,COG0626@2|Bacteria,1MU57@1224|Proteobacteria,1RMCV@1236|Gammaproteobacteria,3NIQC@468|Moraxellaceae	1236|Gammaproteobacteria	E	Catalyzes the formation of L-homocysteine from O- succinyl-L-homoserine (OSHS) and hydrogen sulfide	metZ	-	-	ko:K10764	ko00270,ko00920,ko01100,map00270,map00920,map01100	-	R01288	RC00020,RC02848	ko00000,ko00001,ko01000	-	-	-	Cys_Met_Meta_PP	METABOLISM
MCAT0541_1	857571.EA1_04410	7.49e-260	712.0	COG1613@1|root,COG1613@2|Bacteria,1MUAU@1224|Proteobacteria,1RMAR@1236|Gammaproteobacteria,3NIR3@468|Moraxellaceae	1236|Gammaproteobacteria	P	sulfate ABC transporter	sbp	-	-	ko:K02048	ko00920,ko02010,map00920,map02010	M00185	-	-	ko00000,ko00001,ko00002,ko02000	3.A.1.6.1,3.A.1.6.3	-	-	SBP_bac_11	METABOLISM
MCAT0796_1	857571.EA1_02672	1.87e-118	340.0	COG0233@1|root,COG0233@2|Bacteria,1N66T@1224|Proteobacteria,1RN75@1236|Gammaproteobacteria,3NK5V@468|Moraxellaceae	1236|Gammaproteobacteria	J	Responsible for the release of ribosomes from messenger RNA at the termination of protein biosynthesis. May increase the efficiency of translation by recycling ribosomes from one round of translation to another	frr	GO:0002181,GO:0002184,GO:0003674,GO:0005488,GO:0005575,GO:0005622,GO:0005623,GO:0005737,GO:0005829,GO:0006412,GO:0006415,GO:0006518,GO:0006807,GO:0008150,GO:0008152,GO:0009058,GO:0009059,GO:0009987,GO:0010467,GO:0016043,GO:0019538,GO:0022411,GO:0032984,GO:0034641,GO:0034645,GO:0043021,GO:0043023,GO:0043043,GO:0043170,GO:0043603,GO:0043604,GO:0043624,GO:0043933,GO:0044237,GO:0044238,GO:0044249,GO:…	-	ko:K02838	-	-	-	-	ko00000,ko03012	-	-	-	RRF	INFORMATION STORAGE AND PROCESSING
MCAT0543_1	857571.EA1_04400	9.53e-199	550.0	COG0625@1|root,COG0625@2|Bacteria,1MUN3@1224|Proteobacteria,1RMF7@1236|Gammaproteobacteria,3NIXR@468|Moraxellaceae	1236|Gammaproteobacteria	O	Belongs to the GST superfamily	yghU	-	-	ko:K11209	-	-	-	-	ko00000,ko01000	-	-	-	GST_C,GST_C_2,GST_N	CELLULAR PROCESSES AND SIGNALING
MCAT0544_1	857571.EA1_04395	0.0	964.0	COG0508@1|root,COG0508@2|Bacteria,1MU7K@1224|Proteobacteria,1RNPT@1236|Gammaproteobacteria,3NJS0@468|Moraxellaceae	1236|Gammaproteobacteria	C	acetyltransferase component of pyruvate dehydrogenase complex	aceF	-	2.3.1.12	ko:K00627	ko00010,ko00020,ko00620,ko01100,ko01110,ko01120,ko01130,ko01200,map00010,map00020,map00620,map01100,map01110,map01120,map01130,map01200	M00307	R00209,R02569	RC00004,RC02742,RC02857	br01601,ko00000,ko00001,ko00002,ko01000	-	-	-	2-oxoacid_dh,Biotin_lipoyl,E3_binding	METABOLISM
MCAT0545_1	857571.EA1_04390	0.0	1865.0	COG2609@1|root,COG2609@2|Bacteria,1MV21@1224|Proteobacteria,1RN6K@1236|Gammaproteobacteria,3NKA2@468|Moraxellaceae	1236|Gammaproteobacteria	C	Component of the pyruvate dehydrogenase (PDH) complex, that catalyzes the overall conversion of pyruvate to acetyl-CoA and CO(2)	aceE	-	1.2.4.1	ko:K00163	ko00010,ko00020,ko00620,ko01100,ko01110,ko01120,ko01130,ko01200,map00010,map00020,map00620,map01100,map01110,map01120,map01130,map01200	M00307	R00014,R00209,R01699,R03270	RC00004,RC00027,RC00627,RC02742,RC02744,RC02882	br01601,ko00000,ko00001,ko00002,ko01000	-	-	iJN746.PP_0339	Transketolase_N	METABOLISM
MCAT0546_1	857571.EA1_04385	4.64e-99	287.0	COG0801@1|root,COG0801@2|Bacteria,1P75G@1224|Proteobacteria,1SUH3@1236|Gammaproteobacteria,3NSF5@468|Moraxellaceae	1236|Gammaproteobacteria	H	7,8-dihydro-6-hydroxymethylpterin-pyrophosphokinase (HPPK)	-	-	2.7.6.3	ko:K00950	ko00790,ko01100,map00790,map01100	M00126,M00841	R03503	RC00002,RC00017	ko00000,ko00001,ko00002,ko01000	-	-	-	HPPK	METABOLISM
MCAT0547_1	857571.EA1_04380	5.22e-80	237.0	COG1539@1|root,COG1539@2|Bacteria,1MZ8Z@1224|Proteobacteria,1S9B2@1236|Gammaproteobacteria,3NNI7@468|Moraxellaceae	1236|Gammaproteobacteria	H	Catalyzes the conversion of 7,8-dihydroneopterin to 6- hydroxymethyl-7,8-dihydropterin	folB	GO:0003674,GO:0003824,GO:0004150,GO:0005488,GO:0005515,GO:0016829,GO:0016830,GO:0016832,GO:0042802	1.13.11.81,4.1.2.25,5.1.99.8	ko:K01633	ko00790,ko01100,map00790,map01100	M00126,M00840	R03504,R11037,R11073	RC00721,RC00943,RC01479,RC03333,RC03334	ko00000,ko00001,ko00002,ko01000	-	-	iECDH1ME8569_1439.ECDH1ME8569_2955,iECSE_1348.ECSE_3338,iPC815.YPO0648,iSBO_1134.SBO_2914,iSDY_1059.SDY_3241,iSFxv_1172.SFxv_3403,iUTI89_1310.UTI89_C3494,iYL1228.KPN_03462,ic_1306.c3808	FolB	METABOLISM
MCAT0548_1	857571.EA1_04370	0.0	1494.0	COG0128@1|root,COG0287@1|root,COG0128@2|Bacteria,COG0287@2|Bacteria,1MWMK@1224|Proteobacteria,1RQ8U@1236|Gammaproteobacteria,3NK5W@468|Moraxellaceae	1236|Gammaproteobacteria	E	Catalyzes the transfer of the enolpyruvyl moiety of phosphoenolpyruvate (PEP) to the 5-hydroxyl of shikimate-3- phosphate (S3P) to produce enolpyruvyl shikimate-3-phosphate and inorganic phosphate	aroA	-	1.3.1.12,1.3.1.43,2.5.1.19	ko:K00210,ko:K00220,ko:K00800	ko00400,ko00401,ko01100,ko01110,ko01130,ko01230,map00400,map00401,map01100,map01110,map01130,map01230	M00022,M00025,M00040	R00732,R01728,R03460	RC00125,RC00350	ko00000,ko00001,ko00002,ko01000	-	-	-	EPSP_synthase,PDH	METABOLISM
MCAT0549_1	857571.EA1_04365	4.05e-265	726.0	COG0077@1|root,COG1605@1|root,COG0077@2|Bacteria,COG1605@2|Bacteria,1MU60@1224|Proteobacteria,1RNRD@1236|Gammaproteobacteria,3NJBR@468|Moraxellaceae	1236|Gammaproteobacteria	E	chorismate mutase	pheA	-	4.2.1.51,5.4.99.5	ko:K14170	ko00400,ko01100,ko01110,ko01130,ko01230,map00400,map01100,map01110,map01130,map01230	M00024,M00025	R00691,R01373,R01715	RC00360,RC03116	ko00000,ko00001,ko00002,ko01000	-	-	-	ACT,CM_2,PDT	METABOLISM
MCAT0550_1	857571.EA1_04355	3.62e-245	672.0	COG2267@1|root,COG2267@2|Bacteria,1R41P@1224|Proteobacteria,1T3KY@1236|Gammaproteobacteria,3NTPR@468|Moraxellaceae	1236|Gammaproteobacteria	I	Serine aminopeptidase, S33	-	-	-	-	-	-	-	-	-	-	-	-	Abhydrolase_1	METABOLISM
MCAT0551_1	857571.EA1_04350	2.34e-152	427.0	COG0179@1|root,COG0179@2|Bacteria,1MVFA@1224|Proteobacteria,1RN6Y@1236|Gammaproteobacteria,3NRHX@468|Moraxellaceae	1236|Gammaproteobacteria	Q	Fumarylacetoacetate (FAA) hydrolase family	-	-	3.7.1.20,4.1.1.68	ko:K05921,ko:K16165	ko00350,ko01100,ko01120,ko01220,map00350,map01100,map01120,map01220	M00533	R01085,R04134,R04380	RC00326,RC00446,RC01085,RC02669	ko00000,ko00001,ko00002,ko01000	-	-	-	FAA_hydrolase	METABOLISM
MCAT0552_1	857571.EA1_04345	1.18e-309	843.0	COG0151@1|root,COG0151@2|Bacteria,1MUAH@1224|Proteobacteria,1RNS4@1236|Gammaproteobacteria,3NJ3Q@468|Moraxellaceae	1236|Gammaproteobacteria	F	Belongs to the GARS family	purD	GO:0000166,GO:0003674,GO:0003824,GO:0004637,GO:0005488,GO:0005524,GO:0006139,GO:0006163,GO:0006164,GO:0006725,GO:0006753,GO:0006793,GO:0006796,GO:0006807,GO:0006950,GO:0006974,GO:0008144,GO:0008150,GO:0008152,GO:0009058,GO:0009117,GO:0009150,GO:0009152,GO:0009165,GO:0009259,GO:0009260,GO:0009987,GO:0016462,GO:0016787,GO:0016817,GO:0016818,GO:0016874,GO:0016879,GO:0016887,GO:0017076,GO:0017111,GO:…	6.3.2.6,6.3.4.13	ko:K01945,ko:K13713	ko00230,ko01100,ko01110,ko01130,map00230,map01100,map01110,map01130	M00048	R04144,R04591	RC00064,RC00090,RC00162,RC00166	ko00000,ko00001,ko00002,ko01000	-	-	iECNA114_1301.ECNA114_3417,iECSF_1327.ECSF_3859,iJN746.PP_4823,iPC815.YPO3729	GARS_A,GARS_C,GARS_N	METABOLISM
MCAT0553_1	857571.EA1_04340	0.0	906.0	COG0661@1|root,COG0661@2|Bacteria,1MW1J@1224|Proteobacteria,1RYAY@1236|Gammaproteobacteria,3NJ7W@468|Moraxellaceae	1236|Gammaproteobacteria	S	ABC1 family	-	-	-	-	-	-	-	-	-	-	-	-	ABC1	POORLY CHARACTERIZED
MCAT0554_1	857571.EA1_04335	3.4e-296	807.0	COG2081@1|root,COG2081@2|Bacteria,1MUGC@1224|Proteobacteria,1RRAS@1236|Gammaproteobacteria,3NJ1T@468|Moraxellaceae	1236|Gammaproteobacteria	S	HI0933-like protein	-	-	-	ko:K07007	-	-	-	-	ko00000	-	-	-	HI0933_like	POORLY CHARACTERIZED
MCAT0555_1	857571.EA1_04330	6.03e-166	463.0	COG0220@1|root,COG0220@2|Bacteria,1RFER@1224|Proteobacteria,1S5B0@1236|Gammaproteobacteria,3NJ05@468|Moraxellaceae	1236|Gammaproteobacteria	H	Putative methyltransferase	-	-	-	-	-	-	-	-	-	-	-	-	Methyltransf_4	METABOLISM
MCAT0799_1	857571.EA1_02657	6.45e-302	823.0	COG0172@1|root,COG0172@2|Bacteria,1MUJF@1224|Proteobacteria,1RNAQ@1236|Gammaproteobacteria,3NJIM@468|Moraxellaceae	1236|Gammaproteobacteria	J	Catalyzes the attachment of serine to tRNA(Ser). Is also able to aminoacylate tRNA(Sec) with serine, to form the misacylated tRNA L-seryl-tRNA(Sec), which will be further converted into selenocysteinyl-tRNA(Sec)	serS	GO:0000287,GO:0003674,GO:0003824,GO:0004812,GO:0004828,GO:0005488,GO:0005515,GO:0005575,GO:0005622,GO:0005623,GO:0005737,GO:0005829,GO:0006082,GO:0006139,GO:0006399,GO:0006412,GO:0006418,GO:0006434,GO:0006518,GO:0006520,GO:0006725,GO:0006807,GO:0008150,GO:0008152,GO:0008652,GO:0009058,GO:0009059,GO:0009069,GO:0009070,GO:0009987,GO:0010467,GO:0016053,GO:0016070,GO:0016259,GO:0016260,GO:0016874,GO:…	6.1.1.11	ko:K01875	ko00970,map00970	M00359,M00360	R03662,R08218	RC00055,RC00523	ko00000,ko00001,ko00002,ko01000,ko01007,ko03016	-	-	iSDY_1059.SDY_2368	Seryl_tRNA_N,tRNA-synt_2b	INFORMATION STORAGE AND PROCESSING
MCAT0809_1	857571.EA1_02577	0.0	1975.0	COG0525@1|root,COG0525@2|Bacteria,1MV7B@1224|Proteobacteria,1RNEB@1236|Gammaproteobacteria,3NISD@468|Moraxellaceae	1236|Gammaproteobacteria	J	amino acids such as threonine, to avoid such errors, it has a posttransfer editing activity that hydrolyzes mischarged Thr-tRNA(Val) in a tRNA-dependent manner	valS	GO:0000287,GO:0002161,GO:0003674,GO:0003824,GO:0004812,GO:0004832,GO:0005488,GO:0005575,GO:0005622,GO:0005623,GO:0005737,GO:0005829,GO:0006082,GO:0006139,GO:0006399,GO:0006412,GO:0006417,GO:0006418,GO:0006438,GO:0006450,GO:0006518,GO:0006520,GO:0006725,GO:0006807,GO:0008150,GO:0008152,GO:0009058,GO:0009059,GO:0009889,GO:0009891,GO:0009893,GO:0009987,GO:0010467,GO:0010468,GO:0010556,GO:0010557,GO:…	6.1.1.9	ko:K01873	ko00970,map00970	M00359,M00360	R03665	RC00055,RC00523	ko00000,ko00001,ko00002,ko01000,ko01007,ko03016	-	-	iECH74115_1262.ECH74115_5779,iECNA114_1301.ECNA114_4481,iECO26_1355.ECO26_5428,iECSP_1301.ECSP_5359,iECs_1301.ECs5235,iG2583_1286.G2583_5088,iJN746.PP_0977,iSBO_1134.SBO_4182,iSSON_1240.SSON_4443,iYL1228.KPN_04663,iZ_1308.Z5870	Anticodon_1,Val_tRNA-synt_C,tRNA-synt_1	INFORMATION STORAGE AND PROCESSING
MCAT0558_1	857571.EA1_04315	4.98e-184	513.0	COG2878@1|root,COG2878@2|Bacteria,1MUWU@1224|Proteobacteria,1RNSJ@1236|Gammaproteobacteria,3NJVT@468|Moraxellaceae	1236|Gammaproteobacteria	C	Part of a membrane complex involved in electron transport	rnfB	-	-	ko:K03616	-	-	-	-	ko00000	-	-	-	FeS,Fer4_21	METABOLISM
MCAT0559_1	857571.EA1_04310	2.51e-297	812.0	28JMK@1|root,2Z9E3@2|Bacteria,1QSC2@1224|Proteobacteria,1S2G6@1236|Gammaproteobacteria,3NSQ4@468|Moraxellaceae	1236|Gammaproteobacteria	S	Protein of unknown function (DUF2868)	-	-	-	-	-	-	-	-	-	-	-	-	DUF2868	POORLY CHARACTERIZED
MCAT0560_1	857571.EA1_04305	1.08e-64	197.0	COG2350@1|root,COG2350@2|Bacteria,1MZ9Z@1224|Proteobacteria,1S8UC@1236|Gammaproteobacteria,3NNWH@468|Moraxellaceae	1236|Gammaproteobacteria	S	YCII-related domain	yciI	GO:0005575,GO:0005622,GO:0005623,GO:0005737,GO:0005829,GO:0044424,GO:0044444,GO:0044464	-	ko:K05527,ko:K09780	-	-	-	-	ko00000,ko03000	-	-	-	YCII	POORLY CHARACTERIZED
MCAT0561_1	857571.EA1_04300	0.0	1302.0	COG0665@1|root,COG4121@1|root,COG0665@2|Bacteria,COG4121@2|Bacteria,1MZW5@1224|Proteobacteria,1RMTE@1236|Gammaproteobacteria,3NJ9J@468|Moraxellaceae	1236|Gammaproteobacteria	H	Catalyzes the last two steps in the biosynthesis of 5- methylaminomethyl-2-thiouridine (mnm(5)s(2)U) at the wobble position (U34) in tRNA. Catalyzes the FAD-dependent demodification of cmnm(5)s(2)U34 to nm(5)s(2)U34, followed by the transfer of a methyl group from S-adenosyl-L-methionine to nm(5)s(2)U34, to form mnm(5)s(2)U34	mnmC	GO:0000166,GO:0001510,GO:0002097,GO:0002098,GO:0003674,GO:0003824,GO:0004808,GO:0005488,GO:0005575,GO:0005622,GO:0005623,GO:0005737,GO:0006139,GO:0006396,GO:0006399,GO:0006400,GO:0006725,GO:0006807,GO:0008033,GO:0008150,GO:0008152,GO:0008168,GO:0008173,GO:0008175,GO:0008757,GO:0009451,GO:0009987,GO:0010467,GO:0016070,GO:0016491,GO:0016740,GO:0016741,GO:0030488,GO:0032259,GO:0034470,GO:0034641,GO:…	2.1.1.61	ko:K15461	-	-	R00601,R08702	RC00003,RC00053,RC00060,RC01483	ko00000,ko01000,ko03016	-	-	-	DAO,Methyltransf_30	METABOLISM
MCAT0562_1	857571.EA1_04295	2.46e-136	387.0	COG2095@1|root,COG2095@2|Bacteria,1MV1C@1224|Proteobacteria,1RPM8@1236|Gammaproteobacteria	1236|Gammaproteobacteria	U	UPF0056 membrane protein	snatA	-	-	ko:K05595	-	-	-	-	ko00000,ko02000	2.A.95.1	-	-	MarC	CELLULAR PROCESSES AND SIGNALING
MCAT0563_1	857571.EA1_04290	4.16e-166	464.0	COG0603@1|root,COG0603@2|Bacteria,1MU5V@1224|Proteobacteria,1RMG9@1236|Gammaproteobacteria,3NKQJ@468|Moraxellaceae	1236|Gammaproteobacteria	F	Catalyzes the ATP-dependent conversion of 7-carboxy-7- deazaguanine (CDG) to 7-cyano-7-deazaguanine (preQ(0))	queC	-	6.3.4.20	ko:K06920	ko00790,ko01100,map00790,map01100	-	R09978	RC00959	ko00000,ko00001,ko01000,ko03016	-	-	-	QueC	METABOLISM
MCAT0564_1	857571.EA1_04285	8.06e-163	456.0	COG0284@1|root,COG0284@2|Bacteria,1MW2C@1224|Proteobacteria,1RNJR@1236|Gammaproteobacteria,3NKE2@468|Moraxellaceae	1236|Gammaproteobacteria	F	Catalyzes the decarboxylation of orotidine 5'- monophosphate (OMP) to uridine 5'-monophosphate (UMP)	pyrF	GO:0003674,GO:0003824,GO:0004590,GO:0005575,GO:0005622,GO:0005623,GO:0005737,GO:0005829,GO:0006139,GO:0006206,GO:0006207,GO:0006220,GO:0006221,GO:0006725,GO:0006753,GO:0006793,GO:0006796,GO:0006807,GO:0008150,GO:0008152,GO:0009058,GO:0009112,GO:0009117,GO:0009165,GO:0009218,GO:0009220,GO:0009259,GO:0009260,GO:0009987,GO:0015949,GO:0016829,GO:0016830,GO:0016831,GO:0018130,GO:0019438,GO:0019637,GO:…	4.1.1.23	ko:K01591	ko00240,ko01100,map00240,map01100	M00051	R00965	RC00409	ko00000,ko00001,ko00002,ko01000	-	-	iECO103_1326.ECO103_1444,iECSF_1327.ECSF_1264,iSFV_1184.SFV_1294,iSF_1195.SF1285,iSFxv_1172.SFxv_1457,iS_1188.S1368,ic_1306.c1750	OMPdecase	METABOLISM
MCAT0565_1	857571.EA1_04280	7.53e-73	220.0	2E8S8@1|root,33333@2|Bacteria,1N9X1@1224|Proteobacteria,1SDA8@1236|Gammaproteobacteria,3NNI3@468|Moraxellaceae	1236|Gammaproteobacteria	S	Lipopolysaccharide assembly protein A domain	-	-	-	-	-	-	-	-	-	-	-	-	LapA_dom	POORLY CHARACTERIZED
MCAT0566_1	857571.EA1_04275	7.26e-64	195.0	COG0776@1|root,COG0776@2|Bacteria,1MZ7M@1224|Proteobacteria,1S8XZ@1236|Gammaproteobacteria,3NNXJ@468|Moraxellaceae	1236|Gammaproteobacteria	K	This protein is one of the two subunits of integration host factor, a specific DNA-binding protein that functions in genetic recombination as well as in transcriptional and translational control	himD	GO:0003674,GO:0003676,GO:0003677,GO:0005488,GO:0005575,GO:0005622,GO:0005623,GO:0005737,GO:0005829,GO:0006139,GO:0006351,GO:0006725,GO:0006807,GO:0008150,GO:0008152,GO:0009058,GO:0009059,GO:0009889,GO:0009987,GO:0010467,GO:0010556,GO:0016070,GO:0018130,GO:0019219,GO:0019222,GO:0019438,GO:0031323,GO:0031326,GO:0032774,GO:0034641,GO:0034645,GO:0034654,GO:0043170,GO:0044237,GO:0044238,GO:0044249,GO:…	-	ko:K05788	-	-	-	-	ko00000,ko03032,ko03036,ko03400	-	-	-	Bac_DNA_binding	INFORMATION STORAGE AND PROCESSING
MCAT0858_1	857571.EA1_02262	1.58e-283	774.0	COG0617@1|root,COG0617@2|Bacteria,1MU2X@1224|Proteobacteria,1RPFJ@1236|Gammaproteobacteria,3NK6J@468|Moraxellaceae	1236|Gammaproteobacteria	J	Catalyzes the addition and repair of the essential 3'- terminal CCA sequence in tRNAs without using a nucleic acid template. Adds these three nucleotides in the order of C, C, and A to the tRNA nucleotide-73, using CTP and ATP as substrates and producing inorganic pyrophosphate	cca	GO:0001680,GO:0003674,GO:0003824,GO:0004652,GO:0004810,GO:0006139,GO:0006396,GO:0006399,GO:0006725,GO:0006807,GO:0008033,GO:0008150,GO:0008152,GO:0009987,GO:0010467,GO:0016070,GO:0016437,GO:0016740,GO:0016772,GO:0016779,GO:0031123,GO:0034470,GO:0034641,GO:0034660,GO:0042245,GO:0042780,GO:0043170,GO:0043628,GO:0044237,GO:0044238,GO:0046483,GO:0070566,GO:0070567,GO:0071704,GO:0090304,GO:0140098,GO:…	2.7.7.72	ko:K00974	ko03013,map03013	-	R09382,R09383,R09384,R09386	RC00078	ko00000,ko00001,ko01000,ko03016	-	-	-	HD,PolyA_pol,PolyA_pol_RNAbd	INFORMATION STORAGE AND PROCESSING
MCAT0568_1	857571.EA1_04265	1.88e-160	450.0	COG0283@1|root,COG0283@2|Bacteria,1MUUD@1224|Proteobacteria,1RNKT@1236|Gammaproteobacteria,3NKW2@468|Moraxellaceae	1236|Gammaproteobacteria	F	Belongs to the cytidylate kinase family. Type 1 subfamily	cmk	GO:0003674,GO:0003824,GO:0004127,GO:0004592,GO:0005575,GO:0005622,GO:0005623,GO:0005737,GO:0005829,GO:0006082,GO:0006139,GO:0006520,GO:0006573,GO:0006575,GO:0006725,GO:0006732,GO:0006753,GO:0006766,GO:0006767,GO:0006793,GO:0006796,GO:0006807,GO:0008150,GO:0008152,GO:0009058,GO:0009081,GO:0009108,GO:0009110,GO:0009117,GO:0009123,GO:0009165,GO:0009314,GO:0009628,GO:0009987,GO:0010165,GO:0010212,GO:…	2.7.4.25	ko:K00945	ko00240,ko01100,map00240,map01100	M00052	R00158,R00512,R01665	RC00002	ko00000,ko00001,ko00002,ko01000	-	-	iPC815.YPO1391,iSDY_1059.SDY_2348	Cytidylate_kin	METABOLISM
MCAT0308_1	857571.EA1_05998	5.69e-171	477.0	COG4445@1|root,COG4445@2|Bacteria,1MVFE@1224|Proteobacteria,1RQ8Z@1236|Gammaproteobacteria,3NJAF@468|Moraxellaceae	1236|Gammaproteobacteria	FJ	tRNA-(MS[2]IO[6]A)-hydroxylase (MiaE)	miaE	-	-	ko:K06169	-	-	-	-	ko00000,ko01000,ko03016	-	-	-	MiaE	METABOLISM/INFORMATION STORAGE AND PROCESSING
MCAT0873_1	857571.EA1_02177	2.32e-143	405.0	COG0293@1|root,COG0293@2|Bacteria,1MW1C@1224|Proteobacteria,1RN5M@1236|Gammaproteobacteria,3NJ2H@468|Moraxellaceae	1236|Gammaproteobacteria	J	Specifically methylates the uridine in position 2552 of 23S rRNA at the 2'-O position of the ribose in the fully assembled 50S ribosomal subunit	ftsJ	GO:0000027,GO:0000154,GO:0000451,GO:0000453,GO:0001510,GO:0003674,GO:0003824,GO:0005575,GO:0005622,GO:0005623,GO:0005737,GO:0005829,GO:0006139,GO:0006364,GO:0006396,GO:0006725,GO:0006807,GO:0006996,GO:0008150,GO:0008152,GO:0008168,GO:0008171,GO:0008173,GO:0008649,GO:0008650,GO:0008757,GO:0009451,GO:0009987,GO:0010467,GO:0016043,GO:0016070,GO:0016072,GO:0016436,GO:0016740,GO:0016741,GO:0022607,GO:…	2.1.1.166	ko:K02427	-	-	-	-	ko00000,ko01000,ko03009	-	-	-	FtsJ	INFORMATION STORAGE AND PROCESSING
MCAT0571_1	857571.EA1_04250	2.08e-213	591.0	COG1714@1|root,COG1714@2|Bacteria,1QF2P@1224|Proteobacteria,1TC4N@1236|Gammaproteobacteria,3NRD9@468|Moraxellaceae	1236|Gammaproteobacteria	S	Domain of unknown function (DUF4339)	-	-	-	-	-	-	-	-	-	-	-	-	DUF4339,RDD	POORLY CHARACTERIZED
MCAT0572_1	857571.EA1_04240	3.25e-272	745.0	COG0332@1|root,COG0332@2|Bacteria,1MU9N@1224|Proteobacteria,1RNIR@1236|Gammaproteobacteria,3NIGQ@468|Moraxellaceae	1236|Gammaproteobacteria	I	synthase III	fabH	-	2.3.1.207	ko:K16872	-	-	-	-	ko00000,ko01000	-	-	-	ACP_syn_III,ACP_syn_III_C	METABOLISM
MCAT0573_1	857571.EA1_04235	1.28e-227	626.0	COG0078@1|root,COG0078@2|Bacteria,1MUFM@1224|Proteobacteria,1RQ59@1236|Gammaproteobacteria,3NIKC@468|Moraxellaceae	1236|Gammaproteobacteria	E	Reversibly catalyzes the transfer of the carbamoyl group from carbamoyl phosphate (CP) to the N(epsilon) atom of ornithine (ORN) to produce L-citrulline	argF	-	2.1.3.3,2.1.3.6,2.1.3.9	ko:K00611,ko:K09065,ko:K13252	ko00220,ko01100,ko01110,ko01130,ko01230,map00220,map01100,map01110,map01130,map01230	M00029,M00844,M00845	R01398,R07245	RC00096	ko00000,ko00001,ko00002,ko01000	-	-	-	OTCace,OTCace_N	METABOLISM
MCAT0574_1	857571.EA1_04230	9.46e-260	711.0	COG1376@1|root,COG3409@1|root,COG1376@2|Bacteria,COG3409@2|Bacteria,1MVI4@1224|Proteobacteria,1S1IH@1236|Gammaproteobacteria,3NJY7@468|Moraxellaceae	1236|Gammaproteobacteria	M	ErfK YbiS YcfS YnhG family protein	-	-	-	-	-	-	-	-	-	-	-	-	PG_binding_1,YkuD	CELLULAR PROCESSES AND SIGNALING
MCAT0575_1	857571.EA1_04225	0.0	900.0	COG2067@1|root,COG2067@2|Bacteria,1PIEC@1224|Proteobacteria,1S1WH@1236|Gammaproteobacteria,3NK15@468|Moraxellaceae	1236|Gammaproteobacteria	I	long-chain fatty acid transport protein	-	-	-	ko:K06076	-	-	-	-	ko00000,ko02000	1.B.9	-	-	Toluene_X	METABOLISM
MCAT0576_1	857571.EA1_04220	2.08e-48	154.0	COG2900@1|root,COG2900@2|Bacteria,1NGFM@1224|Proteobacteria,1SGAM@1236|Gammaproteobacteria,3NPAA@468|Moraxellaceae	1236|Gammaproteobacteria	S	SlyX	slyX	-	-	ko:K03745	-	-	-	-	ko00000	-	-	-	SlyX	POORLY CHARACTERIZED
MCAT0577_1	857571.EA1_04215	0.0	1249.0	COG0488@1|root,COG0488@2|Bacteria,1MU37@1224|Proteobacteria,1RPCU@1236|Gammaproteobacteria,3NIM1@468|Moraxellaceae	1236|Gammaproteobacteria	S	COG0488 ATPase components of ABC transporters with duplicated ATPase domains	uup	GO:0003674,GO:0003676,GO:0003677,GO:0003824,GO:0005488,GO:0005575,GO:0005622,GO:0005623,GO:0005737,GO:0005886,GO:0008150,GO:0009314,GO:0009628,GO:0010528,GO:0016020,GO:0016462,GO:0016787,GO:0016817,GO:0016818,GO:0016887,GO:0017111,GO:0019219,GO:0019222,GO:0031323,GO:0044424,GO:0044464,GO:0050789,GO:0050794,GO:0050896,GO:0051052,GO:0051171,GO:0060255,GO:0065007,GO:0070894,GO:0071944,GO:0080090,GO:…	-	ko:K15738	-	-	-	-	ko00000,ko02000	3.A.1.120.6	-	-	ABC_tran,ABC_tran_CTD,ABC_tran_Xtn	POORLY CHARACTERIZED
MCAT0578_1	857571.EA1_04210	7.2e-261	713.0	COG1560@1|root,COG1560@2|Bacteria,1MVNI@1224|Proteobacteria,1RMZ5@1236|Gammaproteobacteria,3NJM6@468|Moraxellaceae	1236|Gammaproteobacteria	M	Catalyzes the transfer of laurate from lauroyl-acyl carrier protein (ACP) to Kdo(2)-lipid IV(A) to form Kdo(2)- (lauroyl)-lipid IV(A)	lpxL	-	2.3.1.241	ko:K02517	ko00540,ko01100,map00540,map01100	M00060	R05146	RC00037,RC00039	ko00000,ko00001,ko00002,ko01000,ko01005	-	-	-	Lip_A_acyltrans	CELLULAR PROCESSES AND SIGNALING
MCAT0579_1	857571.EA1_04205	3.17e-87	256.0	COG0853@1|root,COG0853@2|Bacteria,1RI1B@1224|Proteobacteria,1S66E@1236|Gammaproteobacteria,3NN4I@468|Moraxellaceae	1236|Gammaproteobacteria	H	Catalyzes the pyruvoyl-dependent decarboxylation of aspartate to produce beta-alanine	panD	-	4.1.1.11	ko:K01579	ko00410,ko00770,ko01100,ko01110,map00410,map00770,map01100,map01110	M00119	R00489	RC00299	ko00000,ko00001,ko00002,ko01000	-	-	-	Asp_decarbox	METABOLISM
MCAT0569_1	857571.EA1_04260	1.65e-107	311.0	COG0590@1|root,COG0590@2|Bacteria,1RGU0@1224|Proteobacteria,1S60Z@1236|Gammaproteobacteria,3NN6N@468|Moraxellaceae	1236|Gammaproteobacteria	FJ	Catalyzes the deamination of adenosine to inosine at the wobble position 34 of tRNA(Arg2)	tadA	GO:0002097,GO:0002100,GO:0003674,GO:0003824,GO:0004000,GO:0005488,GO:0006139,GO:0006382,GO:0006396,GO:0006399,GO:0006400,GO:0006725,GO:0006807,GO:0008033,GO:0008150,GO:0008152,GO:0008251,GO:0008270,GO:0009451,GO:0009987,GO:0010467,GO:0016070,GO:0016553,GO:0016787,GO:0016810,GO:0016814,GO:0019239,GO:0034470,GO:0034641,GO:0034660,GO:0043167,GO:0043169,GO:0043170,GO:0043412,GO:0044237,GO:0044238,GO:…	3.5.4.33	ko:K11991	-	-	R10223	RC00477	ko00000,ko01000,ko03016	-	-	-	MafB19-deam,dCMP_cyt_deam_1	METABOLISM/INFORMATION STORAGE AND PROCESSING
MCAT0581_1	857571.EA1_04195	6.79e-249	684.0	COG0547@1|root,COG0547@2|Bacteria,1MUPV@1224|Proteobacteria,1RNXV@1236|Gammaproteobacteria,3NIQH@468|Moraxellaceae	1236|Gammaproteobacteria	E	Catalyzes the transfer of the phosphoribosyl group of 5- phosphorylribose-1-pyrophosphate (PRPP) to anthranilate to yield N-(5'-phosphoribosyl)-anthranilate (PRA)	trpD	GO:0000162,GO:0003674,GO:0003824,GO:0004048,GO:0006082,GO:0006520,GO:0006568,GO:0006576,GO:0006586,GO:0006725,GO:0006807,GO:0008150,GO:0008152,GO:0008652,GO:0009058,GO:0009072,GO:0009073,GO:0009308,GO:0009309,GO:0009987,GO:0016053,GO:0016740,GO:0016757,GO:0016763,GO:0018130,GO:0019438,GO:0019752,GO:0034641,GO:0042401,GO:0042430,GO:0042435,GO:0043436,GO:0044106,GO:0044237,GO:0044238,GO:0044249,GO:…	2.4.2.18	ko:K00766	ko00400,ko01100,ko01110,ko01130,ko01230,map00400,map01100,map01110,map01130,map01230	M00023	R01073	RC00440	ko00000,ko00001,ko00002,ko01000	-	-	iJN746.PP_0421	Glycos_trans_3N,Glycos_transf_3	METABOLISM
MCAT0582_1	857571.EA1_04190	1.63e-193	537.0	COG0134@1|root,COG0134@2|Bacteria,1MW5K@1224|Proteobacteria,1RNYH@1236|Gammaproteobacteria,3NJGD@468|Moraxellaceae	1236|Gammaproteobacteria	E	Belongs to the TrpC family	trpC	GO:0003674,GO:0003824,GO:0004425,GO:0016829,GO:0016830,GO:0016831	4.1.1.48	ko:K01609	ko00400,ko01100,ko01110,ko01130,ko01230,map00400,map01100,map01110,map01130,map01230	M00023	R03508	RC00944	ko00000,ko00001,ko00002,ko01000	-	-	iJN746.PP_0422	IGPS	METABOLISM
MCAT0874_1	857571.EA1_02172	1.48e-68	207.0	COG1534@1|root,COG1534@2|Bacteria,1N8K5@1224|Proteobacteria,1SDIM@1236|Gammaproteobacteria,3NP0A@468|Moraxellaceae	1236|Gammaproteobacteria	J	RNA-binding protein containing KH domain, possibly ribosomal protein	yhbY	GO:0000027,GO:0000028,GO:0000966,GO:0000967,GO:0003674,GO:0005488,GO:0005575,GO:0005622,GO:0005623,GO:0005737,GO:0005829,GO:0006139,GO:0006364,GO:0006396,GO:0006725,GO:0006807,GO:0006996,GO:0008150,GO:0008152,GO:0009987,GO:0010467,GO:0016043,GO:0016070,GO:0016072,GO:0022607,GO:0022613,GO:0022618,GO:0034470,GO:0034471,GO:0034622,GO:0034641,GO:0034660,GO:0042254,GO:0042255,GO:0042273,GO:0042274,GO:…	-	ko:K07574	-	-	-	-	ko00000,ko03009	-	-	-	CRS1_YhbY	INFORMATION STORAGE AND PROCESSING
MCAT0584_1	857571.EA1_04180	1.19e-196	546.0	COG1354@1|root,COG1354@2|Bacteria,1MVCN@1224|Proteobacteria,1RNBB@1236|Gammaproteobacteria,3NIQM@468|Moraxellaceae	1236|Gammaproteobacteria	D	Participates in chromosomal partition during cell division. May act via the formation of a condensin-like complex containing Smc and ScpB that pull DNA away from mid-cell into both cell halves	scpA	-	-	ko:K05896	-	-	-	-	ko00000,ko03036	-	-	-	SMC_ScpA	CELLULAR PROCESSES AND SIGNALING
MCAT0585_1	857571.EA1_04175	2.67e-129	367.0	COG1386@1|root,COG1386@2|Bacteria,1PUA6@1224|Proteobacteria,1SACV@1236|Gammaproteobacteria,3NKDZ@468|Moraxellaceae	1236|Gammaproteobacteria	D	Participates in chromosomal partition during cell division. May act via the formation of a condensin-like complex containing Smc and ScpA that pull DNA away from mid-cell into both cell halves	scpB	-	-	ko:K06024	-	-	-	-	ko00000,ko03036	-	-	-	SMC_ScpB	CELLULAR PROCESSES AND SIGNALING
MCAT0879_1	857571.EA1_02147	9.67e-138	389.0	COG0231@1|root,COG0231@2|Bacteria,1MW2J@1224|Proteobacteria,1RPW7@1236|Gammaproteobacteria,3NJZR@468|Moraxellaceae	1236|Gammaproteobacteria	J	Involved in peptide bond synthesis. Alleviates ribosome stalling that occurs when 3 or more consecutive Pro residues or the sequence PPG is present in a protein, possibly by augmenting the peptidyl transferase activity of the ribosome. Modification of Lys-34 is required for alleviation	efp	GO:0003674,GO:0003676,GO:0003723,GO:0003746,GO:0005488,GO:0005575,GO:0005622,GO:0005623,GO:0005737,GO:0005829,GO:0006412,GO:0006414,GO:0006417,GO:0006448,GO:0006518,GO:0006807,GO:0008135,GO:0008150,GO:0008152,GO:0009058,GO:0009059,GO:0009889,GO:0009890,GO:0009892,GO:0009987,GO:0010467,GO:0010468,GO:0010556,GO:0010558,GO:0010605,GO:0010608,GO:0010629,GO:0017148,GO:0019222,GO:0019538,GO:0031323,GO:…	-	ko:K02356	-	-	-	-	ko00000,ko03012	-	-	-	EFP,EFP_N,Elong-fact-P_C	INFORMATION STORAGE AND PROCESSING
MCAT0587_1	857571.EA1_04160	0.0	1508.0	COG0209@1|root,COG0209@2|Bacteria,1MUJ8@1224|Proteobacteria,1RMPV@1236|Gammaproteobacteria,3NJ81@468|Moraxellaceae	1236|Gammaproteobacteria	F	Provides the precursors necessary for DNA synthesis. Catalyzes the biosynthesis of deoxyribonucleotides from the corresponding ribonucleotides	nrdA	GO:0000166,GO:0003674,GO:0003824,GO:0004748,GO:0005488,GO:0005515,GO:0005524,GO:0005575,GO:0005622,GO:0005623,GO:0005737,GO:0005829,GO:0005971,GO:0006139,GO:0006725,GO:0006753,GO:0006793,GO:0006796,GO:0006807,GO:0008144,GO:0008150,GO:0008152,GO:0009058,GO:0009117,GO:0009165,GO:0009262,GO:0009263,GO:0009987,GO:0015949,GO:0016491,GO:0016725,GO:0016728,GO:0017076,GO:0018130,GO:0019438,GO:0019637,GO:…	1.17.4.1	ko:K00525	ko00230,ko00240,ko01100,map00230,map00240,map01100	M00053	R02017,R02018,R02019,R02024	RC00613	ko00000,ko00001,ko00002,ko01000,ko03400	-	-	iSDY_1059.SDY_2428	ATP-cone,Ribonuc_red_lgC,Ribonuc_red_lgN	METABOLISM
MCAT0588_1	857571.EA1_04155	2.49e-67	204.0	COG0718@1|root,COG0718@2|Bacteria,1RGZD@1224|Proteobacteria,1S5WU@1236|Gammaproteobacteria,3NNGY@468|Moraxellaceae	1236|Gammaproteobacteria	S	Binds to DNA and alters its conformation. May be involved in regulation of gene expression, nucleoid organization and DNA protection	ybaB	GO:0003674,GO:0003676,GO:0003677,GO:0005488,GO:0005575,GO:0005622,GO:0005623,GO:0005737,GO:0005829,GO:0044424,GO:0044444,GO:0044464,GO:0097159,GO:1901363	-	ko:K09747	-	-	-	-	ko00000	-	-	-	YbaB_DNA_bd	POORLY CHARACTERIZED
MCAT0889_1	857571.EA1_02082	3.26e-184	512.0	COG0564@1|root,COG0564@2|Bacteria,1N8GW@1224|Proteobacteria,1RMZ7@1236|Gammaproteobacteria,3NNCT@468|Moraxellaceae	1236|Gammaproteobacteria	J	RNA pseudouridylate synthase	truC	GO:0001522,GO:0003674,GO:0003824,GO:0005575,GO:0005622,GO:0005623,GO:0005737,GO:0005829,GO:0006139,GO:0006396,GO:0006399,GO:0006400,GO:0006725,GO:0006807,GO:0008033,GO:0008150,GO:0008152,GO:0009451,GO:0009982,GO:0009987,GO:0010467,GO:0016070,GO:0016853,GO:0016866,GO:0031119,GO:0034470,GO:0034641,GO:0034660,GO:0043170,GO:0043412,GO:0044237,GO:0044238,GO:0044424,GO:0044444,GO:0044464,GO:0046483,GO:…	5.4.99.26	ko:K06175	-	-	-	-	ko00000,ko01000,ko03016	-	-	-	PseudoU_synth_2	INFORMATION STORAGE AND PROCESSING
MCAT0896_1	857571.EA1_02047	1.46e-237	652.0	COG2269@1|root,COG2269@2|Bacteria,1MU97@1224|Proteobacteria,1RMR9@1236|Gammaproteobacteria,3NJ3Z@468|Moraxellaceae	1236|Gammaproteobacteria	J	tRNA synthetases class II (D, K and N)	epmA	GO:0003674,GO:0003824,GO:0005575,GO:0005622,GO:0005623,GO:0005737,GO:0005829,GO:0006082,GO:0006139,GO:0006399,GO:0006412,GO:0006418,GO:0006430,GO:0006464,GO:0006518,GO:0006520,GO:0006725,GO:0006807,GO:0008150,GO:0008152,GO:0009058,GO:0009059,GO:0009987,GO:0010467,GO:0016070,GO:0016740,GO:0016746,GO:0016755,GO:0018193,GO:0018205,GO:0019538,GO:0019752,GO:0034641,GO:0034645,GO:0034660,GO:0036211,GO:…	-	ko:K04568	-	-	-	-	ko00000,ko01000,ko03012	-	-	-	tRNA-synt_2	INFORMATION STORAGE AND PROCESSING
MCAT0591_1	857571.EA1_04140	4.19e-151	424.0	COG1611@1|root,COG1611@2|Bacteria,1RD59@1224|Proteobacteria,1S4C3@1236|Gammaproteobacteria,3NSP7@468|Moraxellaceae	1236|Gammaproteobacteria	S	Belongs to the LOG family	yvdD	-	3.2.2.10	ko:K06966	ko00230,ko00240,map00230,map00240	-	R00182,R00510	RC00063,RC00318	ko00000,ko00001,ko01000	-	-	-	Lysine_decarbox	POORLY CHARACTERIZED
MCAT0592_1	857571.EA1_04135	2.65e-74	224.0	COG0511@1|root,COG0511@2|Bacteria,1RCXA@1224|Proteobacteria,1S3YP@1236|Gammaproteobacteria,3NN6K@468|Moraxellaceae	1236|Gammaproteobacteria	I	first, biotin carboxylase catalyzes the carboxylation of the carrier protein and then the transcarboxylase transfers the carboxyl group to form malonyl-CoA	accB	GO:0003674,GO:0003824,GO:0003989,GO:0005575,GO:0005622,GO:0005623,GO:0005737,GO:0005829,GO:0006082,GO:0006464,GO:0006629,GO:0006631,GO:0006633,GO:0006807,GO:0008150,GO:0008152,GO:0008610,GO:0009058,GO:0009305,GO:0009987,GO:0016049,GO:0016053,GO:0016421,GO:0016874,GO:0016885,GO:0019538,GO:0019752,GO:0032787,GO:0036211,GO:0040007,GO:0043170,GO:0043412,GO:0043436,GO:0044237,GO:0044238,GO:0044249,GO:…	-	ko:K02160	ko00061,ko00620,ko00640,ko00720,ko01100,ko01110,ko01120,ko01130,ko01200,ko01212,map00061,map00620,map00640,map00720,map01100,map01110,map01120,map01130,map01200,map01212	M00082,M00376	R00742	RC00040,RC00367	ko00000,ko00001,ko00002	-	-	iYL1228.KPN_03664	Biotin_lipoyl	METABOLISM
MCAT0593_1	857571.EA1_04130	0.0	896.0	COG0439@1|root,COG0439@2|Bacteria,1MU4H@1224|Proteobacteria,1RMNB@1236|Gammaproteobacteria,3NINS@468|Moraxellaceae	1236|Gammaproteobacteria	I	Biotin carboxylase	accC	GO:0003674,GO:0003824,GO:0004075,GO:0005575,GO:0005622,GO:0005623,GO:0005737,GO:0005829,GO:0006082,GO:0006629,GO:0006631,GO:0006633,GO:0008150,GO:0008152,GO:0008610,GO:0009058,GO:0009889,GO:0009890,GO:0009892,GO:0009987,GO:0010565,GO:0016053,GO:0016874,GO:0016879,GO:0019216,GO:0019217,GO:0019222,GO:0019752,GO:0031323,GO:0031324,GO:0031326,GO:0031327,GO:0032787,GO:0042304,GO:0043436,GO:0044237,GO:…	6.3.4.14,6.4.1.2	ko:K01961	ko00061,ko00620,ko00640,ko00720,ko01100,ko01110,ko01120,ko01130,ko01200,ko01212,map00061,map00620,map00640,map00720,map01100,map01110,map01120,map01130,map01200,map01212	M00082,M00376	R00742,R04385	RC00040,RC00253,RC00367	ko00000,ko00001,ko00002,ko01000	-	-	iSF_1195.SF3294	Biotin_carb_C,Biotin_carb_N,CPSase_L_D2	METABOLISM
MCAT0594_1	857571.EA1_04125	1.1e-255	702.0	COG1702@1|root,COG1702@2|Bacteria,1MVDV@1224|Proteobacteria,1RP2Y@1236|Gammaproteobacteria,3NJNA@468|Moraxellaceae	1236|Gammaproteobacteria	T	PhoH-like protein	ybeZ	GO:0005575,GO:0005622,GO:0005623,GO:0005737,GO:0005829,GO:0044424,GO:0044444,GO:0044464	-	ko:K06217	-	-	-	-	ko00000	-	-	-	PhoH	CELLULAR PROCESSES AND SIGNALING
MCAT0901_1	857571.EA1_02012	1.34e-184	513.0	COG0566@1|root,COG0566@2|Bacteria,1R9JA@1224|Proteobacteria,1S31Y@1236|Gammaproteobacteria,3NSMG@468|Moraxellaceae	1236|Gammaproteobacteria	J	SpoU rRNA Methylase family	-	-	-	ko:K03437	-	-	-	-	ko00000,ko03016	-	-	-	SpoU_methylase,SpoU_sub_bind	INFORMATION STORAGE AND PROCESSING
MCAT0596_1	857571.EA1_04115	4.42e-114	327.0	COG2062@1|root,COG2062@2|Bacteria,1N5F9@1224|Proteobacteria,1SANR@1236|Gammaproteobacteria,3NN5B@468|Moraxellaceae	1236|Gammaproteobacteria	T	phosphohistidine phosphatase	-	-	-	ko:K08296	-	-	-	-	ko00000,ko01000	-	-	-	His_Phos_1	CELLULAR PROCESSES AND SIGNALING
MCAT0597_1	857571.EA1_04110	8.62e-308	840.0	COG0240@1|root,COG0240@2|Bacteria,1MUU3@1224|Proteobacteria,1RPQ7@1236|Gammaproteobacteria,3NJCE@468|Moraxellaceae	1236|Gammaproteobacteria	I	Glycerol-3-phosphate dehydrogenase	gpsA	GO:0003674,GO:0003824,GO:0004367,GO:0005575,GO:0005622,GO:0005623,GO:0005737,GO:0005829,GO:0006072,GO:0006629,GO:0006644,GO:0006650,GO:0006793,GO:0006796,GO:0008150,GO:0008152,GO:0008610,GO:0008654,GO:0009058,GO:0009987,GO:0016491,GO:0016614,GO:0016616,GO:0019637,GO:0044237,GO:0044238,GO:0044249,GO:0044255,GO:0044424,GO:0044444,GO:0044464,GO:0045017,GO:0046474,GO:0046486,GO:0047952,GO:0052646,GO:…	1.1.1.94	ko:K00057	ko00564,ko01110,map00564,map01110	-	R00842,R00844	RC00029	ko00000,ko00001,ko01000	-	-	iJN746.PP_4169,iSFV_1184.SFV_3923	NAD_Gly3P_dh_C,NAD_Gly3P_dh_N	METABOLISM
MCAT0598_1	857571.EA1_04105	6.54e-136	384.0	COG0778@1|root,COG0778@2|Bacteria,1PKUV@1224|Proteobacteria,1RNQG@1236|Gammaproteobacteria,3NJP3@468|Moraxellaceae	1236|Gammaproteobacteria	C	Nitroreductase family	ydjA	GO:0000166,GO:0003674,GO:0005488,GO:0005575,GO:0005622,GO:0005623,GO:0005737,GO:0005829,GO:0010181,GO:0032553,GO:0036094,GO:0043167,GO:0043168,GO:0044424,GO:0044444,GO:0044464,GO:0048037,GO:0050662,GO:0097159,GO:0097367,GO:1901265,GO:1901363	-	-	-	-	-	-	-	-	-	-	Nitroreductase	METABOLISM
MCAT0599_1	857571.EA1_04100	9.91e-264	722.0	COG1485@1|root,COG1485@2|Bacteria,1MUUW@1224|Proteobacteria,1RMTJ@1236|Gammaproteobacteria,3NIIZ@468|Moraxellaceae	1236|Gammaproteobacteria	D	Reduces the stability of FtsZ polymers in the presence of ATP	zapE	GO:0003674,GO:0003824,GO:0005575,GO:0005622,GO:0005623,GO:0005737,GO:0008150,GO:0009987,GO:0016462,GO:0016787,GO:0016817,GO:0016818,GO:0016887,GO:0017111,GO:0032153,GO:0044424,GO:0044464,GO:0051301	-	ko:K06916	-	-	-	-	ko00000,ko03036	-	-	-	AFG1_ATPase	CELLULAR PROCESSES AND SIGNALING
MCAT0600_1	857571.EA1_04095	2.84e-155	435.0	COG2945@1|root,COG2945@2|Bacteria,1MUDY@1224|Proteobacteria,1S92R@1236|Gammaproteobacteria,3NJMP@468|Moraxellaceae	1236|Gammaproteobacteria	S	Alpha/beta hydrolase family	-	-	-	ko:K07018	-	-	-	-	ko00000	-	-	-	Abhydrolase_1,Hydrolase_4,Peptidase_S15,Thioesterase	POORLY CHARACTERIZED
MCAT0601_1	857571.EA1_04090	6.4e-71	214.0	2E3AY@1|root,32YAE@2|Bacteria,1NF52@1224|Proteobacteria,1SCP9@1236|Gammaproteobacteria,3NNX4@468|Moraxellaceae	1236|Gammaproteobacteria	-	-	-	-	-	-	-	-	-	-	-	-	-	-	-	ND
MCAT0602_1	857571.EA1_04085	4.46e-97	282.0	COG0105@1|root,COG0105@2|Bacteria,1R9ZA@1224|Proteobacteria,1S1Z3@1236|Gammaproteobacteria,3NK6T@468|Moraxellaceae	1236|Gammaproteobacteria	F	Major role in the synthesis of nucleoside triphosphates other than ATP. The ATP gamma phosphate is transferred to the NDP beta phosphate via a ping-pong mechanism, using a phosphorylated active-site intermediate	ndk	GO:0003674,GO:0003824,GO:0004550,GO:0005575,GO:0005622,GO:0005623,GO:0005737,GO:0005829,GO:0006139,GO:0006163,GO:0006165,GO:0006220,GO:0006725,GO:0006753,GO:0006793,GO:0006796,GO:0006807,GO:0008150,GO:0008152,GO:0009117,GO:0009132,GO:0009987,GO:0015949,GO:0016301,GO:0016310,GO:0016740,GO:0016772,GO:0016776,GO:0019205,GO:0019637,GO:0034641,GO:0044237,GO:0044238,GO:0044281,GO:0044424,GO:0044444,GO:…	2.7.4.6	ko:K00940	ko00230,ko00240,ko00983,ko01100,ko01110,ko01130,ko04016,map00230,map00240,map00983,map01100,map01110,map01130,map04016	M00049,M00050,M00052,M00053	R00124,R00139,R00156,R00330,R00570,R00722,R01137,R01857,R02093,R02326,R02331,R03530,R11894,R11895	RC00002	ko00000,ko00001,ko00002,ko01000,ko04131	-	-	-	NDK	METABOLISM
MCAT0910_1	857571.EA1_01962	3.35e-78	233.0	COG0335@1|root,COG0335@2|Bacteria,1RH3A@1224|Proteobacteria,1S5XX@1236|Gammaproteobacteria,3NN51@468|Moraxellaceae	1236|Gammaproteobacteria	J	This protein is located at the 30S-50S ribosomal subunit interface and may play a role in the structure and function of the aminoacyl-tRNA binding site	rplS	GO:0000027,GO:0003674,GO:0003676,GO:0003723,GO:0003735,GO:0005198,GO:0005488,GO:0005575,GO:0005622,GO:0005623,GO:0005737,GO:0005829,GO:0005840,GO:0006412,GO:0006518,GO:0006807,GO:0006996,GO:0008150,GO:0008152,GO:0009058,GO:0009059,GO:0009987,GO:0010467,GO:0015934,GO:0016043,GO:0019538,GO:0019843,GO:0022607,GO:0022613,GO:0022618,GO:0022625,GO:0022626,GO:0032991,GO:0034622,GO:0034641,GO:0034645,GO:…	-	ko:K02884	ko03010,map03010	M00178	-	-	br01610,ko00000,ko00001,ko00002,ko03011	-	-	-	Ribosomal_L19	INFORMATION STORAGE AND PROCESSING
MCAT0605_1	857571.EA1_04065	1.14e-166	466.0	COG1309@1|root,COG1309@2|Bacteria,1RHKV@1224|Proteobacteria,1S65B@1236|Gammaproteobacteria,3NKKM@468|Moraxellaceae	1236|Gammaproteobacteria	K	Bacterial regulatory proteins, tetR family	-	-	-	-	-	-	-	-	-	-	-	-	TetR_N	INFORMATION STORAGE AND PROCESSING
MCAT0607_1	857571.EA1_04055	0.0	1090.0	COG1620@1|root,COG1620@2|Bacteria,1MV13@1224|Proteobacteria,1RPNW@1236|Gammaproteobacteria,3NJK8@468|Moraxellaceae	1236|Gammaproteobacteria	C	L-lactate permease	lldP	-	-	ko:K00427,ko:K03303	-	-	-	-	ko00000,ko02000	2.A.14,2.A.14.1.1	-	-	Lactate_perm	METABOLISM
MCAT0608_1	857571.EA1_04050	1.02e-297	811.0	COG1304@1|root,COG1304@2|Bacteria,1MUEZ@1224|Proteobacteria,1RPA1@1236|Gammaproteobacteria,3NN2D@468|Moraxellaceae	1236|Gammaproteobacteria	C	FMN-dependent dehydrogenase	lldD	-	1.1.2.3	ko:K00101	ko00620,ko01100,map00620,map01100	-	R00196	RC00044	ko00000,ko00001,ko01000	-	-	-	FMN_dh	METABOLISM
MCAT0911_1	857571.EA1_01957	4.49e-179	498.0	COG0336@1|root,COG0336@2|Bacteria,1MUN1@1224|Proteobacteria,1RMWC@1236|Gammaproteobacteria,3NJ5E@468|Moraxellaceae	1236|Gammaproteobacteria	J	Belongs to the RNA methyltransferase TrmD family	trmD	GO:0000287,GO:0001510,GO:0002939,GO:0003674,GO:0003824,GO:0005488,GO:0005515,GO:0005575,GO:0005622,GO:0005623,GO:0005737,GO:0005829,GO:0006139,GO:0006396,GO:0006399,GO:0006400,GO:0006725,GO:0006807,GO:0008033,GO:0008150,GO:0008152,GO:0008168,GO:0008173,GO:0008175,GO:0008757,GO:0009019,GO:0009451,GO:0009987,GO:0010467,GO:0016070,GO:0016423,GO:0016740,GO:0016741,GO:0016772,GO:0016779,GO:0030488,GO:…	2.1.1.228	ko:K00554	-	-	R00597	RC00003,RC00334	ko00000,ko01000,ko03016	-	-	-	tRNA_m1G_MT	INFORMATION STORAGE AND PROCESSING
MCAT0610_1	857571.EA1_04040	6.3e-144	405.0	COG0406@1|root,COG0406@2|Bacteria	2|Bacteria	G	alpha-ribazole phosphatase activity	pgm3	-	5.4.2.11	ko:K01834	ko00010,ko00260,ko00680,ko01100,ko01110,ko01120,ko01130,ko01200,ko01230,ko04922,ko05230,map00010,map00260,map00680,map01100,map01110,map01120,map01130,map01200,map01230,map04922,map05230	M00001,M00002,M00003	R01518	RC00536	ko00000,ko00001,ko00002,ko01000,ko04131,ko04147	-	-	-	His_Phos_1	METABOLISM
MCAT0611_1	857571.EA1_04035	4.85e-180	501.0	COG1212@1|root,COG1212@2|Bacteria,1MUUU@1224|Proteobacteria,1RMAE@1236|Gammaproteobacteria,3NK83@468|Moraxellaceae	1236|Gammaproteobacteria	M	Activates KDO (a required 8-carbon sugar) for incorporation into bacterial lipopolysaccharide in Gram-negative bacteria	kdsB	-	2.7.7.38	ko:K00979	ko00540,ko01100,map00540,map01100	M00063	R03351,R11396	RC00152,RC00910	ko00000,ko00001,ko00002,ko01000,ko01005	-	-	-	CTP_transf_3	CELLULAR PROCESSES AND SIGNALING
MCAT0612_1	857571.EA1_04030	1.1e-254	697.0	COG1663@1|root,COG1663@2|Bacteria,1MU8G@1224|Proteobacteria,1RMMW@1236|Gammaproteobacteria,3NJHV@468|Moraxellaceae	1236|Gammaproteobacteria	M	Transfers the gamma-phosphate of ATP to the 4'-position of a tetraacyldisaccharide 1-phosphate intermediate (termed DS-1- P) to form tetraacyldisaccharide 1,4'-bis-phosphate (lipid IVA)	lpxK	GO:0000271,GO:0003674,GO:0003824,GO:0005575,GO:0005623,GO:0005886,GO:0005975,GO:0005976,GO:0006629,GO:0006643,GO:0006644,GO:0006664,GO:0006793,GO:0006796,GO:0008150,GO:0008152,GO:0008610,GO:0008653,GO:0008654,GO:0009029,GO:0009058,GO:0009059,GO:0009103,GO:0009244,GO:0009245,GO:0009247,GO:0009311,GO:0009312,GO:0009987,GO:0016020,GO:0016051,GO:0016301,GO:0016310,GO:0016740,GO:0016772,GO:0016773,GO:…	2.7.1.130	ko:K00912	ko00540,ko01100,map00540,map01100	M00060	R04657	RC00002,RC00078	ko00000,ko00001,ko00002,ko01000,ko01005	-	-	iBWG_1329.BWG_0767,iECDH10B_1368.ECDH10B_0985,iPC815.YPO1396	LpxK	CELLULAR PROCESSES AND SIGNALING
MCAT0613_1	857571.EA1_04025	2.41e-236	651.0	COG1475@1|root,COG1475@2|Bacteria,1MW2E@1224|Proteobacteria,1RN65@1236|Gammaproteobacteria,3NJZB@468|Moraxellaceae	1236|Gammaproteobacteria	K	Belongs to the ParB family	parB	-	-	ko:K03497	-	-	-	-	ko00000,ko03000,ko03036,ko04812	-	-	-	ParBc	INFORMATION STORAGE AND PROCESSING
MCAT0615_1	857571.EA1_04015	1.74e-177	495.0	COG1192@1|root,COG1192@2|Bacteria,1MV43@1224|Proteobacteria,1RNJK@1236|Gammaproteobacteria,3NIYN@468|Moraxellaceae	1236|Gammaproteobacteria	D	4Fe-4S iron sulfur cluster binding proteins, NifH/frxC family	parA	-	-	ko:K03496	-	-	-	-	ko00000,ko03036,ko04812	-	-	-	AAA_31	CELLULAR PROCESSES AND SIGNALING
MCAT0912_1	857571.EA1_01952	4.3e-138	389.0	COG0806@1|root,COG0806@2|Bacteria,1MWQR@1224|Proteobacteria,1RNJ2@1236|Gammaproteobacteria,3NJ2R@468|Moraxellaceae	1236|Gammaproteobacteria	J	An accessory protein needed during the final step in the assembly of 30S ribosomal subunit, possibly for assembly of the head region. Probably interacts with S19. Essential for efficient processing of 16S rRNA. May be needed both before and after RbfA during the maturation of 16S rRNA. It has affinity for free ribosomal 30S subunits but not for 70S ribosomes	rimM	GO:0000028,GO:0005575,GO:0005622,GO:0005623,GO:0005737,GO:0005829,GO:0006139,GO:0006364,GO:0006396,GO:0006725,GO:0006807,GO:0006996,GO:0008150,GO:0008152,GO:0009987,GO:0010467,GO:0016043,GO:0016070,GO:0016072,GO:0022607,GO:0022613,GO:0022618,GO:0030490,GO:0034470,GO:0034622,GO:0034641,GO:0034660,GO:0042254,GO:0042255,GO:0042274,GO:0043170,GO:0043933,GO:0044085,GO:0044237,GO:0044238,GO:0044424,GO:…	-	ko:K02860	-	-	-	-	ko00000,ko03009	-	-	-	PRC,RimM	INFORMATION STORAGE AND PROCESSING
MCAT0617_1	857571.EA1_04005	0.0	1547.0	COG1067@1|root,COG1067@2|Bacteria,1MWGB@1224|Proteobacteria,1RMPC@1236|Gammaproteobacteria,3NJRD@468|Moraxellaceae	1236|Gammaproteobacteria	O	Belongs to the peptidase S16 family	-	-	-	ko:K04770	-	-	-	-	ko00000,ko01000,ko01002	-	-	-	AAA_32,Lon_C	CELLULAR PROCESSES AND SIGNALING
MCAT0913_1	857571.EA1_01947	3.3e-50	159.0	COG0228@1|root,COG0228@2|Bacteria,1MZCT@1224|Proteobacteria,1S8RT@1236|Gammaproteobacteria,3NNWP@468|Moraxellaceae	1236|Gammaproteobacteria	J	Belongs to the bacterial ribosomal protein bS16 family	rpsP	GO:0000028,GO:0000217,GO:0000400,GO:0003674,GO:0003676,GO:0003677,GO:0003735,GO:0003824,GO:0004518,GO:0004519,GO:0004520,GO:0004536,GO:0005198,GO:0005488,GO:0005575,GO:0005622,GO:0005623,GO:0005737,GO:0005829,GO:0005840,GO:0006139,GO:0006259,GO:0006412,GO:0006518,GO:0006725,GO:0006807,GO:0006996,GO:0008150,GO:0008152,GO:0009058,GO:0009059,GO:0009987,GO:0010467,GO:0015935,GO:0016043,GO:0016787,GO:…	-	ko:K02959	ko03010,map03010	M00178	-	-	br01610,ko00000,ko00001,ko00002,ko03011,ko03029	-	-	-	Ribosomal_S16	INFORMATION STORAGE AND PROCESSING
MCAT0619_1	857571.EA1_03995	7.97e-136	384.0	COG3230@1|root,COG3230@2|Bacteria,1RFYK@1224|Proteobacteria,1T0Q5@1236|Gammaproteobacteria,3NTH7@468|Moraxellaceae	1236|Gammaproteobacteria	P	Heme oxygenase	-	-	1.14.99.58	ko:K07215	ko00860,map00860	-	-	-	ko00000,ko00001,ko01000	-	-	-	Heme_oxygenase	METABOLISM
MCAT0620_1	857571.EA1_03970	0.0	867.0	COG0104@1|root,COG0104@2|Bacteria,1MU5B@1224|Proteobacteria,1RNEW@1236|Gammaproteobacteria,3NJVH@468|Moraxellaceae	1236|Gammaproteobacteria	F	Plays an important role in the de novo pathway of purine nucleotide biosynthesis. Catalyzes the first committed step in the biosynthesis of AMP from IMP	purA	GO:0003674,GO:0003824,GO:0004019,GO:0005575,GO:0005622,GO:0005623,GO:0005737,GO:0005829,GO:0006139,GO:0006163,GO:0006164,GO:0006167,GO:0006725,GO:0006753,GO:0006793,GO:0006796,GO:0006807,GO:0006950,GO:0006974,GO:0008150,GO:0008152,GO:0009058,GO:0009116,GO:0009117,GO:0009119,GO:0009123,GO:0009124,GO:0009126,GO:0009127,GO:0009150,GO:0009152,GO:0009156,GO:0009161,GO:0009163,GO:0009165,GO:0009167,GO:…	6.3.4.4	ko:K01939	ko00230,ko00250,ko01100,map00230,map00250,map01100	M00049	R01135	RC00458,RC00459	ko00000,ko00001,ko00002,ko01000	-	-	iECNA114_1301.ECNA114_4393,iECSF_1327.ECSF_4063,iJN746.PP_4889	Adenylsucc_synt	METABOLISM
MCAT0621_1	857571.EA1_03965	9.26e-306	834.0	COG3705@1|root,COG3705@2|Bacteria,1MWIG@1224|Proteobacteria,1RPRQ@1236|Gammaproteobacteria,3NM0B@468|Moraxellaceae	1236|Gammaproteobacteria	E	Required for the first step of histidine biosynthesis. May allow the feedback regulation of ATP phosphoribosyltransferase activity by histidine	hisZ	-	-	ko:K02502	ko00340,ko01100,ko01110,ko01230,map00340,map01100,map01110,map01230	M00026	R01071	RC02819,RC03200	ko00000,ko00001,ko00002	-	-	-	tRNA-synt_His	METABOLISM
MCAT0622_1	857571.EA1_03960	1.25e-315	859.0	COG0598@1|root,COG0598@2|Bacteria,1MX09@1224|Proteobacteria,1RZ95@1236|Gammaproteobacteria,3NT74@468|Moraxellaceae	1236|Gammaproteobacteria	P	transport protein CorA	corA	-	-	ko:K03284	-	-	-	-	ko00000,ko02000	1.A.35.1,1.A.35.3	-	-	CorA	METABOLISM
MCAT0623_1	857571.EA1_03955	0.0	1146.0	COG0475@1|root,COG1226@1|root,COG0475@2|Bacteria,COG1226@2|Bacteria,1MV34@1224|Proteobacteria,1RNVR@1236|Gammaproteobacteria,3NKJE@468|Moraxellaceae	1236|Gammaproteobacteria	P	Belongs to the monovalent cation proton antiporter 2 (CPA2) transporter (TC 2.A.37) family	kefB	-	-	ko:K03455,ko:K11745,ko:K11747	-	-	-	-	ko00000,ko02000	2.A.37,2.A.37.1.1,2.A.37.1.2	-	-	Na_H_Exchanger,TrkA_N	METABOLISM
MCAT0624_1	857571.EA1_03950	4.52e-293	805.0	COG2056@1|root,COG2056@2|Bacteria,1N8U2@1224|Proteobacteria,1RRW5@1236|Gammaproteobacteria,3NIZY@468|Moraxellaceae	1236|Gammaproteobacteria	S	Na H antiporter	-	-	-	ko:K07084	-	-	-	-	ko00000,ko02000	2.A.8.1.12	-	-	Na_H_antiport_2,Na_H_antiporter	POORLY CHARACTERIZED
MCAT0625_1	857571.EA1_03940	0.0	1565.0	COG0466@1|root,COG0466@2|Bacteria,1MUV2@1224|Proteobacteria,1RPCB@1236|Gammaproteobacteria,3NIW0@468|Moraxellaceae	1236|Gammaproteobacteria	O	ATP-dependent serine protease that mediates the selective degradation of mutant and abnormal proteins as well as certain short-lived regulatory proteins. Required for cellular homeostasis and for survival from DNA damage and developmental changes induced by stress. Degrades polypeptides processively to yield small peptide fragments that are 5 to 10 amino acids long. Binds to DNA in a double-stran…	lon	GO:0000166,GO:0003674,GO:0003676,GO:0003677,GO:0003824,GO:0004175,GO:0004176,GO:0004252,GO:0005488,GO:0005524,GO:0005575,GO:0005622,GO:0005623,GO:0005737,GO:0005829,GO:0006508,GO:0006515,GO:0006807,GO:0006950,GO:0008144,GO:0008150,GO:0008152,GO:0008233,GO:0008236,GO:0009056,GO:0009057,GO:0009266,GO:0009314,GO:0009408,GO:0009628,GO:0009987,GO:0010165,GO:0010212,GO:0016462,GO:0016787,GO:0016817,GO:…	3.4.21.53	ko:K01338	ko04112,map04112	-	-	-	ko00000,ko00001,ko01000,ko01002	-	-	-	AAA,LON_substr_bdg,Lon_C	CELLULAR PROCESSES AND SIGNALING
MCAT0626_1	857571.EA1_03935	1.02e-147	416.0	COG2917@1|root,COG2917@2|Bacteria,1NWIZ@1224|Proteobacteria,1RQAB@1236|Gammaproteobacteria,3NIMX@468|Moraxellaceae	1236|Gammaproteobacteria	D	probably involved in intracellular septation	ispZ	GO:0005575,GO:0005623,GO:0005886,GO:0005887,GO:0016020,GO:0016021,GO:0031224,GO:0031226,GO:0044425,GO:0044459,GO:0044464,GO:0071944	-	ko:K06190	-	-	-	-	ko00000	-	-	-	IspA	CELLULAR PROCESSES AND SIGNALING
MCAT0627_1	857571.EA1_03930	2.87e-86	254.0	COG0848@1|root,COG0848@2|Bacteria,1MZ6M@1224|Proteobacteria,1S9R6@1236|Gammaproteobacteria,3NN37@468|Moraxellaceae	1236|Gammaproteobacteria	U	Biopolymer transport protein	exbD1	-	-	ko:K03559,ko:K03560	-	-	-	-	ko00000,ko02000	1.A.30.2.1,1.A.30.2.2	-	-	ExbD	CELLULAR PROCESSES AND SIGNALING
MCAT0628_1	857571.EA1_03925	8.3e-121	345.0	COG0811@1|root,COG0811@2|Bacteria,1RGC8@1224|Proteobacteria,1S4QA@1236|Gammaproteobacteria,3NJB7@468|Moraxellaceae	1236|Gammaproteobacteria	U	MotA TolQ ExbB proton channel	-	-	-	ko:K03561	-	-	-	-	ko00000,ko02000	1.A.30.2.1	-	-	MotA_ExbB	CELLULAR PROCESSES AND SIGNALING
MCAT0630_1	857571.EA1_03915	0.0	1035.0	COG0029@1|root,COG0029@2|Bacteria,1RBQW@1224|Proteobacteria,1RMMD@1236|Gammaproteobacteria,3NJQX@468|Moraxellaceae	1236|Gammaproteobacteria	H	Catalyzes the oxidation of L-aspartate to iminoaspartate	nadB	GO:0000166,GO:0001716,GO:0003674,GO:0003824,GO:0005488,GO:0005575,GO:0005622,GO:0005623,GO:0005737,GO:0005829,GO:0006082,GO:0006139,GO:0006520,GO:0006531,GO:0006725,GO:0006732,GO:0006733,GO:0006734,GO:0006753,GO:0006793,GO:0006796,GO:0006807,GO:0008150,GO:0008152,GO:0008734,GO:0009058,GO:0009066,GO:0009108,GO:0009117,GO:0009165,GO:0009435,GO:0009987,GO:0015922,GO:0016491,GO:0016638,GO:0016641,GO:…	1.4.3.16	ko:K00278	ko00250,ko00760,ko01100,map00250,map00760,map01100	M00115	R00357,R00481	RC00006,RC02566	ko00000,ko00001,ko00002,ko01000	-	-	iAF1260.b2574,iBWG_1329.BWG_2338,iECDH10B_1368.ECDH10B_2742,iECDH1ME8569_1439.ECDH1ME8569_2501,iETEC_1333.ETEC_2787,iEcDH1_1363.EcDH1_1094,iJO1366.b2574,iJR904.b2574,iLF82_1304.LF82_1433,iNRG857_1313.NRG857_12785,iY75_1357.Y75_RS13445,iYL1228.KPN_02899	FAD_binding_2,Succ_DH_flav_C	METABOLISM
MCAT0631_1	857571.EA1_03910	1.92e-263	722.0	COG0379@1|root,COG0379@2|Bacteria,1MWQU@1224|Proteobacteria,1RMFS@1236|Gammaproteobacteria,3NIF2@468|Moraxellaceae	1236|Gammaproteobacteria	H	Catalyzes the condensation of iminoaspartate with dihydroxyacetone phosphate to form quinolinate	nadA	GO:0003674,GO:0003824,GO:0005488,GO:0005575,GO:0005622,GO:0005623,GO:0005737,GO:0005829,GO:0006082,GO:0006139,GO:0006520,GO:0006531,GO:0006725,GO:0006732,GO:0006733,GO:0006734,GO:0006753,GO:0006793,GO:0006796,GO:0006807,GO:0008150,GO:0008152,GO:0008987,GO:0009058,GO:0009066,GO:0009108,GO:0009117,GO:0009165,GO:0009435,GO:0009987,GO:0016053,GO:0017144,GO:0018130,GO:0019355,GO:0019359,GO:0019362,GO:…	2.5.1.72	ko:K03517	ko00760,ko01100,map00760,map01100	M00115	R04292	RC01119	ko00000,ko00001,ko00002,ko01000	-	-	iAF1260.b0750,iAPECO1_1312.APECO1_1338,iB21_1397.B21_00692,iBWG_1329.BWG_0602,iECBD_1354.ECBD_2917,iECB_1328.ECB_00703,iECDH10B_1368.ECDH10B_0817,iECDH1ME8569_1439.ECDH1ME8569_0703,iECD_1391.ECD_00703,iECED1_1282.ECED1_0711,iECOK1_1307.ECOK1_0750,iECP_1309.ECP_0761,iECS88_1305.ECS88_0766,iECSP_1301.ECSP_0802,iECs_1301.ECs0778,iETEC_1333.ETEC_0754,iEcDH1_1363.EcDH1_2892,iEcolC_1368.EcolC_2912,iJN7…	NadA	METABOLISM
MCAT0632_1	857571.EA1_03900	3.28e-228	628.0	COG4111@1|root,COG4111@2|Bacteria,1MXHA@1224|Proteobacteria,1S1CR@1236|Gammaproteobacteria,3NK7F@468|Moraxellaceae	1236|Gammaproteobacteria	F	belongs to the nudix hydrolase family	-	-	-	-	-	-	-	-	-	-	-	-	-	METABOLISM
MCAT0633_1	857571.EA1_03895	2.92e-197	547.0	COG0157@1|root,COG0157@2|Bacteria,1MW0C@1224|Proteobacteria,1RMBU@1236|Gammaproteobacteria,3NJD6@468|Moraxellaceae	1236|Gammaproteobacteria	H	Belongs to the NadC ModD family	nadC	GO:0003674,GO:0003824,GO:0004514,GO:0005575,GO:0005622,GO:0005623,GO:0005737,GO:0005829,GO:0006082,GO:0006139,GO:0006520,GO:0006531,GO:0006725,GO:0006732,GO:0006733,GO:0006753,GO:0006793,GO:0006796,GO:0006807,GO:0008150,GO:0008152,GO:0009056,GO:0009058,GO:0009066,GO:0009108,GO:0009117,GO:0009165,GO:0009435,GO:0009987,GO:0016054,GO:0016740,GO:0016757,GO:0016763,GO:0017144,GO:0018130,GO:0019355,GO:…	2.4.2.19	ko:K00767	ko00760,ko01100,map00760,map01100	M00115	R03348	RC02877	ko00000,ko00001,ko00002,ko01000	-	-	iECP_1309.ECP_0109	QRPTase_C,QRPTase_N	METABOLISM
MCAT0635_1	857571.EA1_03885	1.55e-290	794.0	COG1914@1|root,COG1914@2|Bacteria,1MWET@1224|Proteobacteria,1RY2N@1236|Gammaproteobacteria,3NRA2@468|Moraxellaceae	1236|Gammaproteobacteria	P	Mn2 and Fe2 transporters of the NRAMP family	Z012_09610	-	-	-	-	-	-	-	-	-	-	-	Nramp	METABOLISM
MCAT0636_1	857571.EA1_03875	0.0	983.0	COG1012@1|root,COG1012@2|Bacteria,1MU1V@1224|Proteobacteria,1RMBQ@1236|Gammaproteobacteria,3NIN2@468|Moraxellaceae	1236|Gammaproteobacteria	C	Involved in the biosynthesis of the osmoprotectant glycine betaine. Catalyzes the reversible oxidation of betaine aldehyde to the corresponding acid	gabD	-	1.2.1.16,1.2.1.20,1.2.1.79	ko:K00135	ko00250,ko00310,ko00350,ko00650,ko00760,ko01100,ko01120,map00250,map00310,map00350,map00650,map00760,map01100,map01120	M00027	R00713,R00714,R02401	RC00080	ko00000,ko00001,ko00002,ko01000	-	-	-	Aldedh	METABOLISM
MCAT0637_1	1121352.JHZP01000001_gene975	1.81e-112	333.0	COG1732@1|root,COG1732@2|Bacteria,1QWX4@1224|Proteobacteria	1224|Proteobacteria	M	Substrate binding domain of ABC-type glycine betaine transport system	-	-	-	-	-	-	-	-	-	-	-	-	OpuAC	CELLULAR PROCESSES AND SIGNALING
MCAT0638_1	1301100.HG529329_gene4435	8.58e-61	205.0	COG1174@1|root,COG1732@1|root,COG1174@2|Bacteria,COG1732@2|Bacteria,1TQ7D@1239|Firmicutes,248A1@186801|Clostridia,36DBY@31979|Clostridiaceae	186801|Clostridia	P	glycine, betaine	-	-	-	ko:K05845,ko:K05846	ko02010,map02010	M00209	-	-	ko00000,ko00001,ko00002,ko02000	3.A.1.12	-	-	BPD_transp_1,OpuAC	METABOLISM
MCAT0639_1	857571.EA1_03778	1.29e-187	521.0	COG0476@1|root,COG0476@2|Bacteria,1MW7H@1224|Proteobacteria,1RPJ3@1236|Gammaproteobacteria,3NIJ0@468|Moraxellaceae	1236|Gammaproteobacteria	H	COG0476 Dinucleotide-utilizing enzymes involved in molybdopterin and thiamine biosynthesis family 2	moeB	GO:0000166,GO:0000287,GO:0003674,GO:0003824,GO:0005488,GO:0005524,GO:0005575,GO:0005622,GO:0005623,GO:0005737,GO:0005829,GO:0006732,GO:0006777,GO:0006793,GO:0006796,GO:0006807,GO:0008144,GO:0008150,GO:0008152,GO:0008270,GO:0009058,GO:0009108,GO:0009987,GO:0016740,GO:0016772,GO:0016779,GO:0017076,GO:0018130,GO:0019538,GO:0019637,GO:0019720,GO:0030554,GO:0032553,GO:0032555,GO:0032559,GO:0035639,GO:…	2.7.7.73,2.7.7.80	ko:K03148,ko:K21029	ko00730,ko01100,ko04122,map00730,map01100,map04122	-	R07459	RC00043	ko00000,ko00001,ko01000	-	-	iAPECO1_1312.APECO1_2482,iECDH1ME8569_1439.ECDH1ME8569_3852,iECDH1ME8569_1439.EcDH1_4002,iECIAI1_1343.ECIAI1_0865,iECIAI39_1322.ECIAI39_4382,iECW_1372.ECW_m0884,iEKO11_1354.EKO11_3059,iETEC_1333.ETEC_0893,iEcDH1_1363.EcDH1_4002,iEcE24377_1341.EcE24377A_0897,iEcSMS35_1347.EcSMS35_0851,iWFL_1372.ECW_m0884	ThiF	METABOLISM
MCAT0640_1	857571.EA1_03768	0.0	897.0	COG2223@1|root,COG2223@2|Bacteria,1MU27@1224|Proteobacteria,1RMUK@1236|Gammaproteobacteria,3NQY9@468|Moraxellaceae	1236|Gammaproteobacteria	P	Major Facilitator Superfamily	narK	-	-	ko:K02575	ko00910,map00910	M00615	-	-	ko00000,ko00001,ko00002,ko02000	2.A.1.8	-	-	MFS_1	METABOLISM
MCAT0641_1	857571.EA1_03763	3.04e-296	809.0	COG2223@1|root,COG2223@2|Bacteria,1MU27@1224|Proteobacteria,1RP5H@1236|Gammaproteobacteria,3NIZB@468|Moraxellaceae	1236|Gammaproteobacteria	P	Major Facilitator Superfamily	-	-	-	ko:K02575	ko00910,map00910	M00615	-	-	ko00000,ko00001,ko00002,ko02000	2.A.1.8	-	-	MFS_1	METABOLISM
MCAT0642_1	857571.EA1_03758	0.0	1263.0	COG3850@1|root,COG3850@2|Bacteria,1MWZT@1224|Proteobacteria,1RNPP@1236|Gammaproteobacteria,3NMDC@468|Moraxellaceae	1236|Gammaproteobacteria	T	Histidine kinase	narX	GO:0000155,GO:0000160,GO:0001101,GO:0003674,GO:0003824,GO:0004672,GO:0004673,GO:0004721,GO:0005575,GO:0005623,GO:0005886,GO:0006464,GO:0006468,GO:0006470,GO:0006793,GO:0006796,GO:0006807,GO:0006950,GO:0006974,GO:0007154,GO:0007165,GO:0008150,GO:0008152,GO:0009987,GO:0010035,GO:0010167,GO:0016020,GO:0016301,GO:0016310,GO:0016311,GO:0016740,GO:0016772,GO:0016773,GO:0016775,GO:0016787,GO:0016788,GO:…	2.7.13.3	ko:K07673,ko:K07674	ko02020,map02020	M00471,M00472	-	-	ko00000,ko00001,ko00002,ko01000,ko01001,ko02022	-	-	-	HAMP,HATPase_c,HisKA_3,PilJ	CELLULAR PROCESSES AND SIGNALING
MCAT0643_1	857571.EA1_03753	9.78e-149	419.0	COG2197@1|root,COG2197@2|Bacteria,1NQH7@1224|Proteobacteria,1RNXI@1236|Gammaproteobacteria,3NT0U@468|Moraxellaceae	1236|Gammaproteobacteria	T	COG2197 Response regulator containing a CheY-like receiver domain and an HTH DNA-binding domain	narL	GO:0000976,GO:0001067,GO:0001130,GO:0001217,GO:0003674,GO:0003676,GO:0003677,GO:0003690,GO:0003700,GO:0005488,GO:0005575,GO:0005622,GO:0005623,GO:0005737,GO:0005829,GO:0006355,GO:0008150,GO:0009889,GO:0009890,GO:0009892,GO:0010468,GO:0010556,GO:0010558,GO:0010605,GO:0010629,GO:0019219,GO:0019222,GO:0031323,GO:0031324,GO:0031326,GO:0031327,GO:0032991,GO:0032993,GO:0043565,GO:0044212,GO:0044424,GO:…	-	ko:K07684	ko02020,map02020	M00471	-	-	ko00000,ko00001,ko00002,ko02022	-	-	-	GerE,Response_reg	CELLULAR PROCESSES AND SIGNALING
MCAT0644_1	857571.EA1_03748	2.47e-275	751.0	COG2896@1|root,COG2896@2|Bacteria,1MW3W@1224|Proteobacteria,1RR68@1236|Gammaproteobacteria,3NKDX@468|Moraxellaceae	1236|Gammaproteobacteria	H	Catalyzes the cyclization of GTP to (8S)-3',8-cyclo-7,8- dihydroguanosine 5'-triphosphate	moaA	GO:0003674,GO:0003824,GO:0006732,GO:0006777,GO:0006793,GO:0006796,GO:0006807,GO:0006950,GO:0008150,GO:0008152,GO:0009058,GO:0009108,GO:0009266,GO:0009408,GO:0009628,GO:0009987,GO:0016829,GO:0016830,GO:0018130,GO:0019538,GO:0019637,GO:0019720,GO:0043170,GO:0043545,GO:0044237,GO:0044238,GO:0044249,GO:0044260,GO:0044267,GO:0046483,GO:0050896,GO:0051186,GO:0051188,GO:0051189,GO:0061798,GO:0071704,GO:…	4.1.99.22	ko:K03639	ko00790,ko01100,ko04122,map00790,map01100,map04122	-	R09394	RC03420	ko00000,ko00001,ko01000	-	-	iSbBS512_1146.SbBS512_E2571,ic_1306.c0862	Fer4_12,Mob_synth_C,Radical_SAM	METABOLISM
MCAT0645_1	857571.EA1_03743	5.94e-167	466.0	COG2258@1|root,COG2258@2|Bacteria,1RAPM@1224|Proteobacteria,1RRB8@1236|Gammaproteobacteria,3NQTA@468|Moraxellaceae	1236|Gammaproteobacteria	S	MOSC domain	-	-	-	-	-	-	-	-	-	-	-	-	MOSC	POORLY CHARACTERIZED
MCAT0646_1	857571.EA1_03738	2.48e-139	393.0	COG0521@1|root,COG0521@2|Bacteria,1R9W2@1224|Proteobacteria,1S21E@1236|Gammaproteobacteria,3NNMA@468|Moraxellaceae	1236|Gammaproteobacteria	H	molybdenum cofactor biosynthesis protein B	moaB	GO:0003674,GO:0005488,GO:0005515,GO:0005575,GO:0005622,GO:0005623,GO:0005737,GO:0005829,GO:0042802,GO:0044424,GO:0044444,GO:0044464	2.7.7.75	ko:K03638	ko00790,ko01100,map00790,map01100	-	R09726	RC00002	ko00000,ko00001,ko01000	-	-	-	MoCF_biosynth	METABOLISM
MCAT0647_1	857571.EA1_03723	1.1e-53	168.0	COG1977@1|root,COG1977@2|Bacteria	2|Bacteria	H	Mo-molybdopterin cofactor metabolic process	moaD	GO:0005575,GO:0005622,GO:0005623,GO:0005737,GO:0005829,GO:0006732,GO:0006777,GO:0006793,GO:0006796,GO:0006807,GO:0008150,GO:0008152,GO:0009058,GO:0009108,GO:0009987,GO:0018130,GO:0019538,GO:0019637,GO:0019720,GO:0043170,GO:0043545,GO:0044237,GO:0044238,GO:0044249,GO:0044260,GO:0044267,GO:0044424,GO:0044444,GO:0044464,GO:0046483,GO:0051186,GO:0051188,GO:0051189,GO:0071704,GO:0090407,GO:1901360,GO:…	2.7.7.77,2.8.1.12,4.6.1.17	ko:K03636,ko:K03637,ko:K03752,ko:K21142	ko00790,ko01100,ko04122,map00790,map01100,map04122	-	R09395,R11372,R11581	RC02507,RC03425	ko00000,ko00001,ko01000	-	-	iE2348C_1286.E2348C_0736,iEC55989_1330.EC55989_0827,iG2583_1286.G2583_1012,iLF82_1304.LF82_1368,iNRG857_1313.NRG857_03495,iSFV_1184.SFV_0767,iSF_1195.SF0734,iSFxv_1172.SFxv_0800,iSSON_1240.SSON_0763,iS_1188.S0775	ThiS	METABOLISM
MCAT0648_1	857571.EA1_03718	2.47e-120	343.0	COG0314@1|root,COG0314@2|Bacteria,1RGUX@1224|Proteobacteria,1S5YH@1236|Gammaproteobacteria,3NK9M@468|Moraxellaceae	1236|Gammaproteobacteria	H	Molybdopterin converting factor, large subunit	moaE	GO:0003674,GO:0003824,GO:0005575,GO:0005622,GO:0005623,GO:0005737,GO:0005829,GO:0006139,GO:0006163,GO:0006725,GO:0006732,GO:0006753,GO:0006777,GO:0006793,GO:0006796,GO:0006807,GO:0008150,GO:0008152,GO:0009058,GO:0009108,GO:0009116,GO:0009117,GO:0009119,GO:0009141,GO:0009144,GO:0009150,GO:0009199,GO:0009205,GO:0009259,GO:0009987,GO:0016740,GO:0016782,GO:0016783,GO:0018130,GO:0019538,GO:0019637,GO:…	2.8.1.12	ko:K03635	ko00790,ko01100,ko04122,map00790,map01100,map04122	-	R09395	RC02507	ko00000,ko00001,ko01000	-	-	iAPECO1_1312.APECO1_1305,iEC042_1314.EC042_0869,iEC55989_1330.EC55989_0828,iECABU_c1320.ECABU_c08270,iECED1_1282.ECED1_0750,iECIAI1_1343.ECIAI1_0820,iECIAI39_1322.ECIAI39_0761,iECNA114_1301.ECNA114_0717,iECO103_1326.ECO103_0820,iECO111_1330.ECO111_0846,iECO26_1355.ECO26_0911,iECOK1_1307.ECOK1_0787,iECP_1309.ECP_0799,iECS88_1305.ECS88_0802,iECSE_1348.ECSE_0839,iECSF_1327.ECSF_0711,iECW_1372.ECW_m0…	MoaE	METABOLISM
MCAT0649_1	857571.EA1_03713	1.28e-86	256.0	COG3585@1|root,COG3585@2|Bacteria,1N7IB@1224|Proteobacteria,1S7IP@1236|Gammaproteobacteria,3NSNZ@468|Moraxellaceae	1236|Gammaproteobacteria	H	COG2005 N-terminal domain of molybdenum-binding protein	modG	-	-	ko:K02019	-	-	-	-	ko00000,ko03000	-	-	-	TOBE	METABOLISM
MCAT0650_1	857571.EA1_03708	2.67e-173	484.0	COG0725@1|root,COG0725@2|Bacteria,1MVNA@1224|Proteobacteria,1RN71@1236|Gammaproteobacteria,3NKVC@468|Moraxellaceae	1236|Gammaproteobacteria	P	Bacterial extracellular solute-binding protein	modA	GO:0003674,GO:0003824,GO:0005215,GO:0005488,GO:0005575,GO:0005623,GO:0006810,GO:0006811,GO:0006820,GO:0008150,GO:0008509,GO:0015075,GO:0015098,GO:0015103,GO:0015318,GO:0015399,GO:0015405,GO:0015412,GO:0015689,GO:0015698,GO:0016462,GO:0016787,GO:0016817,GO:0016818,GO:0016887,GO:0017111,GO:0022804,GO:0022857,GO:0030151,GO:0030288,GO:0030313,GO:0030973,GO:0031975,GO:0034220,GO:0042597,GO:0042623,GO:…	-	ko:K02020	ko02010,map02010	M00189	-	-	ko00000,ko00001,ko00002,ko02000	3.A.1.8	-	iECO111_1330.ECO111_0773,iPC815.YPO1145	SBP_bac_11	METABOLISM
MCAT0651_1	857571.EA1_03703	2.78e-154	434.0	COG4149@1|root,COG4149@2|Bacteria,1MUXR@1224|Proteobacteria,1RRDV@1236|Gammaproteobacteria,3NM0V@468|Moraxellaceae	1236|Gammaproteobacteria	P	COG4149 ABC-type molybdate transport system, permease component	modB	GO:0005575,GO:0005623,GO:0005886,GO:0005887,GO:0016020,GO:0016021,GO:0031224,GO:0031226,GO:0044425,GO:0044459,GO:0044464,GO:0071944	-	ko:K02018	ko02010,map02010	M00189	-	-	ko00000,ko00001,ko00002,ko02000	3.A.1.8	-	iECO103_1326.ECO103_0752	BPD_transp_1	METABOLISM
MCAT0653_1	857571.EA1_03693	8.52e-304	828.0	COG0303@1|root,COG0303@2|Bacteria,1MVD5@1224|Proteobacteria,1RMQU@1236|Gammaproteobacteria,3NJX7@468|Moraxellaceae	1236|Gammaproteobacteria	H	Probable molybdopterin binding domain	moeA	GO:0003674,GO:0003824,GO:0005488,GO:0005515,GO:0005575,GO:0005622,GO:0005623,GO:0005737,GO:0005829,GO:0006139,GO:0006163,GO:0006464,GO:0006725,GO:0006732,GO:0006753,GO:0006777,GO:0006793,GO:0006796,GO:0006807,GO:0008150,GO:0008152,GO:0009058,GO:0009108,GO:0009116,GO:0009117,GO:0009119,GO:0009141,GO:0009144,GO:0009150,GO:0009199,GO:0009205,GO:0009259,GO:0009987,GO:0016740,GO:0016772,GO:0016779,GO:…	2.10.1.1	ko:K03750	ko00790,ko01100,map00790,map01100	-	R09735	RC03462	ko00000,ko00001,ko01000	-	-	iEcHS_1320.EcHS_A0885	MoCF_biosynth,MobB,MoeA_C,MoeA_N	METABOLISM
MCAT0654_1	857571.EA1_03688	2.85e-241	664.0	COG0760@1|root,COG0760@2|Bacteria,1RDD3@1224|Proteobacteria,1S2D7@1236|Gammaproteobacteria,3NT94@468|Moraxellaceae	1236|Gammaproteobacteria	O	PPIC-type PPIASE domain	-	-	5.2.1.8	ko:K03769	-	-	-	-	ko00000,ko01000,ko03110	-	-	-	Rotamase,Rotamase_3	CELLULAR PROCESSES AND SIGNALING
MCAT0655_1	857571.EA1_03683	9.79e-168	468.0	COG2181@1|root,COG2181@2|Bacteria,1MXGZ@1224|Proteobacteria,1RPTD@1236|Gammaproteobacteria,3NQTH@468|Moraxellaceae	1236|Gammaproteobacteria	C	nitrate reductase, gamma subunit	narI	-	1.7.5.1	ko:K00374	ko00910,ko01120,ko02020,map00910,map01120,map02020	M00529,M00530	R00798,R01106,R09497	RC02812	ko00000,ko00001,ko00002,ko01000	5.A.3.1	-	-	Nitrate_red_gam	METABOLISM
MCAT0656_1	857571.EA1_03678	1.34e-188	524.0	COG2180@1|root,COG2180@2|Bacteria,1MY4E@1224|Proteobacteria,1RQ23@1236|Gammaproteobacteria,3NQU2@468|Moraxellaceae	1236|Gammaproteobacteria	C	Nitrate reductase, delta subunit	narJ	-	-	ko:K00373	ko02020,map02020	-	-	-	ko00000,ko00001	-	-	-	Nitrate_red_del	METABOLISM
MCAT0657_1	857571.EA1_03673	0.0	1074.0	COG1140@1|root,COG1140@2|Bacteria,1MW9Q@1224|Proteobacteria,1RNMJ@1236|Gammaproteobacteria,3NQZS@468|Moraxellaceae	1236|Gammaproteobacteria	C	Nitrate reductase beta subunit	narH	-	1.7.5.1	ko:K00371	ko00910,ko01120,ko02020,map00910,map01120,map02020	M00529,M00530,M00804	R00798,R01106,R09497	RC02812	ko00000,ko00001,ko00002,ko01000	5.A.3.1	-	-	Fer4_11,Nitr_red_bet_C	METABOLISM
MCAT0658_1	857571.EA1_03668	0.0	2599.0	COG5013@1|root,COG5013@2|Bacteria,1MW9S@1224|Proteobacteria,1RQ27@1236|Gammaproteobacteria,3NR3R@468|Moraxellaceae	1236|Gammaproteobacteria	C	COG5013 Nitrate reductase alpha subunit	narG	-	1.7.5.1	ko:K00370	ko00910,ko01120,ko02020,map00910,map01120,map02020	M00529,M00530,M00804	R00798,R01106,R09497	RC02812	ko00000,ko00001,ko00002,ko01000	5.A.3.1	-	-	Molybdopterin,Molydop_binding,Nitr_red_alph_N	METABOLISM
MCAT0660_1	857571.EA1_03658	4.3e-181	504.0	COG0664@1|root,COG0664@2|Bacteria	2|Bacteria	T	cyclic nucleotide binding	-	-	-	ko:K01420,ko:K03321,ko:K21563	-	-	-	-	ko00000,ko02000,ko03000	2.A.53.3	-	-	Crp,HTH_Crp_2,STAS,Sulfate_transp,cNMP_binding	CELLULAR PROCESSES AND SIGNALING
MCAT0661_1	857571.EA1_03653	1.86e-305	832.0	COG3213@1|root,COG3213@2|Bacteria,1MUJK@1224|Proteobacteria,1RMCR@1236|Gammaproteobacteria,3NR1A@468|Moraxellaceae	1236|Gammaproteobacteria	P	protein involved in response to NO	-	-	-	ko:K07234	-	-	-	-	ko00000	-	-	-	NnrS	METABOLISM
MCAT0662_1	857571.EA1_03648	0.0	949.0	COG0301@1|root,COG0607@1|root,COG0301@2|Bacteria,COG0607@2|Bacteria,1MWD3@1224|Proteobacteria,1RNZT@1236|Gammaproteobacteria	1236|Gammaproteobacteria	H	Catalyzes the ATP-dependent transfer of a sulfur to tRNA to produce 4-thiouridine in position 8 of tRNAs, which functions as a near-UV photosensor. Also catalyzes the transfer of sulfur to the sulfur carrier protein ThiS, forming ThiS-thiocarboxylate. This is a step in the synthesis of thiazole, in the thiamine biosynthesis pathway. The sulfur is donated as persulfide by IscS	thiI	GO:0000049,GO:0002937,GO:0003674,GO:0003676,GO:0003723,GO:0003824,GO:0005488,GO:0005575,GO:0005622,GO:0005623,GO:0005737,GO:0005829,GO:0006139,GO:0006396,GO:0006399,GO:0006400,GO:0006725,GO:0006766,GO:0006767,GO:0006772,GO:0006790,GO:0006807,GO:0008033,GO:0008150,GO:0008152,GO:0009058,GO:0009110,GO:0009228,GO:0009451,GO:0009987,GO:0010467,GO:0016070,GO:0017144,GO:0018130,GO:0019438,GO:0034227,GO:…	2.8.1.4	ko:K03151	ko00730,ko01100,ko04122,map00730,map01100,map04122	-	R07461	-	ko00000,ko00001,ko01000,ko03016	-	-	iECNA114_1301.ECNA114_0400,iECO26_1355.ECO26_0455,iECSF_1327.ECSF_0383,iSDY_1059.SDY_0307	THUMP,ThiI	METABOLISM
MCAT0663_1	857571.EA1_03643	0.0	1917.0	COG1629@1|root,COG1629@2|Bacteria,1MWH0@1224|Proteobacteria,1RQ19@1236|Gammaproteobacteria	1236|Gammaproteobacteria	P	COG1629 Outer membrane receptor proteins, mostly Fe transport	-	-	-	ko:K16087	-	-	-	-	ko00000,ko02000	1.B.14.2	-	-	Plug,TonB_dep_Rec	METABOLISM
MCAT0932_1	857571.EA1_01842	9.4e-229	629.0	COG0008@1|root,COG0008@2|Bacteria,1MUN7@1224|Proteobacteria,1RMYQ@1236|Gammaproteobacteria,3NK6Q@468|Moraxellaceae	1236|Gammaproteobacteria	J	Catalyzes the tRNA-independent activation of glutamate in presence of ATP and the subsequent transfer of glutamate onto a tRNA(Asp). Glutamate is transferred on the 2-amino-5-(4,5- dihydroxy-2-cyclopenten-1-yl) moiety of the queuosine in the wobble position of the QUC anticodon	gluQ	GO:0000166,GO:0002097,GO:0003674,GO:0005488,GO:0005524,GO:0006139,GO:0006396,GO:0006399,GO:0006400,GO:0006725,GO:0006807,GO:0008033,GO:0008144,GO:0008150,GO:0008152,GO:0008270,GO:0009451,GO:0009987,GO:0010467,GO:0016070,GO:0017076,GO:0030554,GO:0032553,GO:0032555,GO:0032559,GO:0034470,GO:0034641,GO:0034660,GO:0035639,GO:0036094,GO:0043167,GO:0043168,GO:0043169,GO:0043170,GO:0043412,GO:0044237,GO:…	-	ko:K01894	-	-	-	-	ko00000,ko01000,ko01007,ko03016	-	-	-	tRNA-synt_1c	INFORMATION STORAGE AND PROCESSING
MCAT0665_1	857571.EA1_03605	3.18e-158	446.0	COG0217@1|root,COG0217@2|Bacteria,1MW3X@1224|Proteobacteria,1RP5N@1236|Gammaproteobacteria,3NKV6@468|Moraxellaceae	1236|Gammaproteobacteria	K	transcriptional regulatory protein	yebC	GO:0005575,GO:0005622,GO:0005623,GO:0005737,GO:0005829,GO:0008150,GO:0009314,GO:0009628,GO:0010212,GO:0044424,GO:0044444,GO:0044464,GO:0050896	-	-	-	-	-	-	-	-	-	-	Transcrip_reg	INFORMATION STORAGE AND PROCESSING
MCAT0666_1	857571.EA1_03600	0.0	1016.0	COG1171@1|root,COG1171@2|Bacteria,1MVWJ@1224|Proteobacteria,1RMY6@1236|Gammaproteobacteria,3NJ5D@468|Moraxellaceae	1236|Gammaproteobacteria	E	Catalyzes the anaerobic formation of alpha-ketobutyrate and ammonia from threonine in a two-step reaction. The first step involved a dehydration of threonine and a production of enamine intermediates (aminocrotonate), which tautomerizes to its imine form (iminobutyrate). Both intermediates are unstable and short- lived. The second step is the nonenzymatic hydrolysis of the enamine imine intermedi…	ilvA	GO:0003674,GO:0003824,GO:0004794,GO:0005488,GO:0006082,GO:0006520,GO:0006549,GO:0006566,GO:0006807,GO:0008144,GO:0008150,GO:0008152,GO:0008652,GO:0009058,GO:0009066,GO:0009081,GO:0009082,GO:0009097,GO:0009987,GO:0016053,GO:0016597,GO:0016829,GO:0016840,GO:0016841,GO:0019752,GO:0019842,GO:0030170,GO:0031406,GO:0036094,GO:0043167,GO:0043168,GO:0043177,GO:0043436,GO:0044237,GO:0044238,GO:0044249,GO:…	4.3.1.19	ko:K01754	ko00260,ko00290,ko01100,ko01110,ko01130,ko01200,ko01230,map00260,map00290,map01100,map01110,map01130,map01200,map01230	M00570	R00220,R00996	RC00418,RC02600	ko00000,ko00001,ko00002,ko01000	-	-	iAPECO1_1312.APECO1_2699	PALP,Thr_dehydrat_C	METABOLISM
MCAT0945_1	857571.EA1_01742	1.3e-81	242.0	COG0251@1|root,COG0251@2|Bacteria,1MZ3J@1224|Proteobacteria,1S5XS@1236|Gammaproteobacteria,3NN5J@468|Moraxellaceae	1236|Gammaproteobacteria	J	Endoribonuclease L-PSP	tdcF	-	3.5.99.10	ko:K09022	-	-	R11098,R11099	RC03275,RC03354	ko00000,ko01000	-	-	-	Ribonuc_L-PSP	INFORMATION STORAGE AND PROCESSING
MCAT0668_1	857571.EA1_03575	7.1e-116	332.0	COG0394@1|root,COG0394@2|Bacteria,1RH90@1224|Proteobacteria,1S5X6@1236|Gammaproteobacteria,3NMJ5@468|Moraxellaceae	1236|Gammaproteobacteria	T	Belongs to the low molecular weight phosphotyrosine protein phosphatase family	ptpA	-	3.1.3.48	ko:K01104	-	-	-	-	ko00000,ko01000	-	-	-	LMWPc	CELLULAR PROCESSES AND SIGNALING
MCAT0669_1	857571.EA1_03570	6.45e-265	724.0	COG0812@1|root,COG0812@2|Bacteria,1MXDH@1224|Proteobacteria,1RNXK@1236|Gammaproteobacteria,3NJ3H@468|Moraxellaceae	1236|Gammaproteobacteria	M	Cell wall formation	murB	-	1.3.1.98	ko:K00075	ko00520,ko00550,ko01100,map00520,map00550,map01100	-	R03191,R03192	RC02639	ko00000,ko00001,ko01000,ko01011	-	-	-	FAD_binding_4,MurB_C	CELLULAR PROCESSES AND SIGNALING
MCAT0670_1	857571.EA1_03565	1.14e-173	485.0	COG1434@1|root,COG1434@2|Bacteria,1RE96@1224|Proteobacteria,1S4I4@1236|Gammaproteobacteria,3NK61@468|Moraxellaceae	1236|Gammaproteobacteria	S	DUF218 domain	-	-	-	-	-	-	-	-	-	-	-	-	DUF218	POORLY CHARACTERIZED
MCAT0950_1	857571.EA1_01717	6.45e-201	556.0	COG0220@1|root,COG0220@2|Bacteria,1MUWJ@1224|Proteobacteria,1RMFG@1236|Gammaproteobacteria,3NJ1J@468|Moraxellaceae	1236|Gammaproteobacteria	J	Catalyzes the formation of N(7)-methylguanine at position 46 (m7G46) in tRNA	trmB	GO:0001510,GO:0003674,GO:0003824,GO:0005575,GO:0005622,GO:0005623,GO:0005737,GO:0006139,GO:0006396,GO:0006399,GO:0006400,GO:0006725,GO:0006807,GO:0008033,GO:0008150,GO:0008152,GO:0008168,GO:0008173,GO:0008175,GO:0008176,GO:0008757,GO:0009451,GO:0009987,GO:0010467,GO:0016070,GO:0016423,GO:0016740,GO:0016741,GO:0030488,GO:0032259,GO:0032991,GO:0034470,GO:0034641,GO:0034660,GO:0034708,GO:0036265,GO:…	2.1.1.33	ko:K03439	-	-	-	-	ko00000,ko01000,ko03016	-	-	-	Methyltransf_4	INFORMATION STORAGE AND PROCESSING
[truncated: 664 more rows]
