# Supplementary material for: Investigating the population structure of Moraxella catarrhalis using a cgMLST scheme and LIN code system
Source: Nat Commun. 2025 Oct 17;16:9137. doi: 10.1038/s41467-025-64487-8 (PMC12534458; doi:10.1038/s41467-025-64487-8)
Supplement: Supplementary file 6 — Data 4 [file 41467_2025_64487_MOESM6_ESM.xlsx]

## Sheet: Supplementary_data_4
Loci	Genomes not assigned allele (n)	Genomes not assigned allele (%)	Unique alleles (n)
MCAT0070	0	0	9
MCAT0923	1	0.0522739	9
MCAT0767	1	0.0522739	10
MCAT0075	0	0	12
MCAT0311	0	0	12
MCAT0064	0	0	13
MCAT0068	0	0	13
MCAT0080	1	0.0522739	13
MCAT0288	1	0.0522739	14
MCAT0059	0	0	15
MCAT0062	0	0	16
MCAT0079	0	0	16
MCAT0752	0	0	16
MCAT0069	0	0	17
MCAT0774	0	0	17
MCAT1077	0	0	17
MCAT0046	0	0	18
MCAT0076	0	0	18
MCAT0096	0	0	18
MCAT0089	1	0.0522739	19
MCAT0989	0	0	19
MCAT0072	0	0	20
MCAT0816	0	0	20
MCAT0071	0	0	21
MCAT0083	0	0	21
MCAT1102	0	0	23
MCAT0007	2	0.104548	25
MCAT0067	0	0	25
MCAT1153	2	0.104548	25
MCAT1154	1	0.0522739	26
MCAT0470	3	0.156822	27
MCAT0226	0	0	28
MCAT0917	1	0.0522739	28
MCAT0566	0	0	29
MCAT1036	2	0.104548	29
MCAT1305	0	0	29
MCAT0576	0	0	30
MCAT0747	0	0	30
MCAT1103	0	0	30
MCAT0047	1	0.0522739	31
MCAT0102	1	0.0522739	31
MCAT0766	1	0.0522739	31
MCAT0913	2	0.104548	31
MCAT1054	1	0.0522739	31
MCAT1162	0	0	31
MCAT0060	16	0.836383	32
MCAT0065	1	0.0522739	32
MCAT0943	0	0	32
MCAT1213	21	1.09775	32
MCAT0073	1	0.0522739	33
MCAT0154	0	0	33
MCAT0486	7	0.365917	33
MCAT1020	18	0.94093	33
MCAT0061	16	0.836383	34
MCAT0225	0	0	34
MCAT0380	5	0.26137	34
MCAT1017	0	0	34
MCAT0025	0	0	35
MCAT0066	1	0.0522739	35
MCAT0297	0	0	35
MCAT1111	0	0	35
MCAT1144	2	0.104548	35
MCAT1179	0	0	35
MCAT0006	7	0.365917	36
MCAT0588	0	0	36
MCAT0647	2	0.104548	36
MCAT1113	1	0.0522739	36
MCAT1184	1	0.0522739	36
MCAT1018	0	0	37
MCAT1019	1	0.0522739	37
MCAT1061	9	0.470465	37
MCAT1290	0	0	37
MCAT0077	0	0	38
MCAT0922	1	0.0522739	38
MCAT1002	1	0.0522739	38
MCAT0262	1	0.0522739	39
MCAT0444	1	0.0522739	39
MCAT0592	0	0	39
MCAT1284	1	0.0522739	39
MCAT0056	0	0	40
MCAT0460	72	3.76372	40
MCAT0775	3	0.156822	41
MCAT1296	0	0	41
MCAT0074	0	0	42
MCAT0185	3	0.156822	42
MCAT0287	2	0.104548	42
MCAT0614	0	0	42
MCAT1299	0	0	42
MCAT0579	0	0	43
MCAT0715	5	0.26137	43
MCAT1187	4	0.209096	43
MCAT0547	0	0	44
MCAT0190	1	0.0522739	45
MCAT0289	0	0	45
MCAT0724	0	0	45
MCAT0399	13	0.679561	46
MCAT0494	53	2.77052	46
MCAT0874	30	1.56822	46
MCAT0260	1	0.0522739	47
MCAT0295	0	0	47
MCAT0569	64	3.34553	47
MCAT0137	0	0	48
MCAT0232	1	0.0522739	48
MCAT0249	0	0	48
MCAT1237	33	1.72504	48
MCAT0063	0	0	49
MCAT0103	1	0.0522739	49
MCAT0749	1	0.0522739	49
MCAT0910	0	0	49
MCAT1014	1	0.0522739	49
MCAT0104	2	0.104548	50
MCAT0546	0	0	50
MCAT0921	0	0	50
MCAT0001	0	0	51
MCAT0081	0	0	51
MCAT0304	0	0	51
MCAT0539	0	0	51
MCAT0688	5	0.26137	51
MCAT0093	3	0.156822	52
MCAT0125	3	0.156822	52
MCAT0224	3	0.156822	53
MCAT0268	2	0.104548	53
MCAT0389	0	0	53
MCAT0403	1	0.0522739	53
MCAT0404	4	0.209096	53
MCAT0498	1	0.0522739	53
MCAT0562	1	0.0522739	53
MCAT1025	4	0.209096	53
MCAT0088	0	0	54
MCAT0251	0	0	54
MCAT0431	4	0.209096	54
MCAT0834	0	0	54
MCAT1048	3	0.156822	54
MCAT1208	2	0.104548	54
MCAT1303	21	1.09775	54
MCAT0220	24	1.25457	55
MCAT0269	2	0.104548	55
MCAT0390	11	0.575013	55
MCAT0803	0	0	55
MCAT0286	22	1.15003	56
MCAT0627	0	0	56
MCAT0924	2	0.104548	56
MCAT0953	0	0	56
MCAT1035	0	0	56
MCAT1205	1	0.0522739	56
MCAT1291	0	0	56
MCAT0144	1	0.0522739	57
MCAT0883	0	0	57
MCAT0919	0	0	57
MCAT1003	21	1.09775	57
MCAT1015	0	0	57
MCAT0245	19	0.993204	58
MCAT0280	10	0.522739	58
MCAT0565	20	1.04548	58
MCAT1016	8	0.418191	58
MCAT0090	11	0.575013	59
MCAT0095	0	0	59
MCAT0238	0	0	59
MCAT0274	1	0.0522739	59
MCAT0438	34	1.77731	59
MCAT0458	0	0	59
MCAT0519	0	0	59
MCAT0595	0	0	59
MCAT0628	1	0.0522739	59
MCAT1216	48	2.50915	59
MCAT0044	9	0.470465	60
MCAT0849	0	0	60
MCAT1224	1	0.0522739	60
MCAT1343	4	0.209096	60
MCAT0039	1	0.0522739	61
MCAT0763	7	0.365917	61
MCAT0817	5	0.26137	61
MCAT0873	1	0.0522739	61
MCAT0891	35	1.82959	61
MCAT0916	2	0.104548	61
MCAT0086	2	0.104548	62
MCAT0191	0	0	62
MCAT0229	4	0.209096	62
MCAT0423	16	0.836383	62
MCAT1197	46	2.4046	62
MCAT1330	0	0	62
MCAT0112	0	0	63
MCAT0285	23	1.2023	63
MCAT0305	7	0.365917	63
MCAT0396	29	1.51594	63
MCAT0503	2	0.104548	63
MCAT0643	0	0	63
MCAT0751	0	0	63
MCAT1181	2	0.104548	63
MCAT0097	2	0.104548	64
MCAT0560	7	0.365917	64
MCAT0796	2	0.104548	64
MCAT0925	11	0.575013	64
MCAT0954	0	0	64
MCAT1087	7	0.365917	64
MCAT0931	1	0.0522739	65
MCAT1341	0	0	65
MCAT0019	4	0.209096	66
MCAT0091	10	0.522739	66
MCAT0140	19	0.993204	66
MCAT0145	0	0	66
MCAT0176	17	0.888657	66
MCAT0193	76	3.97282	66
MCAT0755	0	0	66
MCAT1071	0	0	66
MCAT1076	2	0.104548	66
MCAT1151	1	0.0522739	66
MCAT1328	2	0.104548	66
MCAT0708	1	0.0522739	67
MCAT0879	0	0	67
MCAT1233	31	1.62049	67
MCAT0734	0	0	68
MCAT1253	1	0.0522739	68
MCAT1344	0	0	68
MCAT0455	0	0	69
MCAT0955	12	0.627287	69
MCAT0981	32	1.67277	69
MCAT1045	0	0	69
MCAT1139	7	0.365917	69
MCAT1225	5	0.26137	69
MCAT1307	1	0.0522739	69
MCAT0133	11	0.575013	70
MCAT0166	2	0.104548	70
MCAT0388	2	0.104548	70
MCAT0646	0	0	70
MCAT0756	15	0.784109	70
MCAT1000	0	0	70
MCAT1051	0	0	70
MCAT1275	21	1.09775	70
MCAT0012	33	1.72504	71
MCAT0222	0	0	71
MCAT0264	1	0.0522739	71
MCAT0291	23	1.2023	71
MCAT0472	1	0.0522739	71
MCAT0877	2	0.104548	71
MCAT0990	0	0	71
MCAT1026	1	0.0522739	71
MCAT1027	0	0	71
MCAT1235	0	0	71
MCAT0048	1	0.0522739	72
MCAT0084	74	3.86827	72
MCAT0165	0	0	72
MCAT0391	0	0	72
MCAT0497	0	0	72
MCAT0570	7	0.365917	72
MCAT0933	0	0	72
MCAT1294	1	0.0522739	72
MCAT0152	4	0.209096	73
MCAT0310	0	0	73
MCAT0800	10	0.522739	73
MCAT0815	2	0.104548	73
MCAT0882	86	4.49556	73
MCAT0010	1	0.0522739	74
MCAT0162	2	0.104548	74
MCAT0172	1	0.0522739	74
MCAT0521	3	0.156822	74
MCAT0602	0	0	74
MCAT0753	1	0.0522739	74
MCAT0848	12	0.627287	74
MCAT0972	5	0.26137	74
MCAT0979	1	0.0522739	74
MCAT1340	10	0.522739	74
MCAT0246	23	1.2023	75
MCAT0256	0	0	75
MCAT0272	0	0	75
MCAT0432	0	0	75
MCAT0443	2	0.104548	75
MCAT0648	5	0.26137	75
MCAT0194	0	0	76
MCAT0377	77	4.02509	76
MCAT0462	1	0.0522739	76
MCAT0527	0	0	76
MCAT0585	1	0.0522739	76
MCAT0789	1	0.0522739	76
MCAT0980	6	0.313643	76
MCAT1068	1	0.0522739	76
MCAT1069	2	0.104548	76
MCAT1109	2	0.104548	76
MCAT1304	0	0	76
MCAT1313	0	0	76
MCAT1315	2	0.104548	76
MCAT1317	1	0.0522739	76
MCAT1345	1	0.0522739	76
MCAT0057	36	1.88186	77
MCAT0098	6	0.313643	77
MCAT0221	15	0.784109	77
MCAT0247	23	1.2023	77
MCAT0254	0	0	77
MCAT0477	0	0	77
MCAT0876	0	0	77
MCAT0945	0	0	77
MCAT1004	0	0	77
MCAT1006	2	0.104548	77
MCAT1183	16	0.836383	77
MCAT1335	1	0.0522739	77
MCAT0017	20	1.04548	78
MCAT0118	1	0.0522739	78
MCAT0345	14	0.731835	78
MCAT0410	40	2.09096	78
MCAT0528	1	0.0522739	78
MCAT0589	2	0.104548	78
MCAT0605	0	0	78
MCAT0779	1	0.0522739	78
MCAT0826	0	0	78
MCAT0995	7	0.365917	78
MCAT1066	1	0.0522739	78
MCAT1276	2	0.104548	78
MCAT1302	4	0.209096	78
MCAT0722	4	0.209096	79
MCAT0727	24	1.25457	79
MCAT0831	1	0.0522739	79
MCAT0878	3	0.156822	79
MCAT0886	0	0	79
MCAT0959	1	0.0522739	79
MCAT1141	5	0.26137	79
MCAT1169	0	0	79
MCAT1198	5	0.26137	79
MCAT1232	2	0.104548	79
MCAT1248	3	0.156822	79
MCAT0030	5	0.26137	80
MCAT0049	0	0	80
MCAT0117	20	1.04548	80
MCAT0151	18	0.94093	80
MCAT0433	4	0.209096	80
MCAT0558	1	0.0522739	80
MCAT0591	2	0.104548	80
MCAT0601	37	1.93413	80
MCAT0721	13	0.679561	80
MCAT0772	1	0.0522739	80
MCAT0855	21	1.09775	80
MCAT1092	8	0.418191	80
MCAT0100	3	0.156822	81
MCAT0198	1	0.0522739	81
MCAT0556	1	0.0522739	81
MCAT0773	1	0.0522739	81
MCAT0794	1	0.0522739	81
MCAT0818	2	0.104548	81
MCAT0927	1	0.0522739	81
MCAT0942	0	0	81
MCAT1158	0	0	81
MCAT0005	6	0.313643	82
MCAT0085	19	0.993204	82
MCAT0292	2	0.104548	82
MCAT0534	4	0.209096	82
MCAT0837	1	0.0522739	82
MCAT1075	2	0.104548	82
MCAT1115	6	0.313643	82
MCAT1231	0	0	82
MCAT1281	11	0.575013	82
MCAT0149	1	0.0522739	83
MCAT0205	3	0.156822	83
MCAT0318	1	0.0522739	83
MCAT0667	12	0.627287	83
MCAT0802	2	0.104548	83
MCAT1029	38	1.98641	83
MCAT1055	2	0.104548	83
MCAT1059	1	0.0522739	83
MCAT0052	2	0.104548	84
MCAT0206	0	0	84
MCAT0368	9	0.470465	84
MCAT0422	8	0.418191	84
MCAT0473	3	0.156822	84
MCAT0488	0	0	84
MCAT0520	1	0.0522739	84
MCAT0698	20	1.04548	84
MCAT0795	0	0	84
MCAT0871	1	0.0522739	84
MCAT0912	15	0.784109	84
MCAT0983	3	0.156822	84
MCAT1023	0	0	84
MCAT1079	1	0.0522739	84
MCAT1084	0	0	84
MCAT1112	18	0.94093	84
MCAT1120	4	0.209096	84
MCAT1236	17	0.888657	84
MCAT1327	0	0	84
MCAT0401	1	0.0522739	85
MCAT0440	5	0.26137	85
MCAT0491	3	0.156822	85
MCAT0596	0	0	85
MCAT0618	31	1.62049	85
MCAT0713	0	0	85
MCAT0985	3	0.156822	85
MCAT1130	19	0.993204	85
MCAT1188	1	0.0522739	85
MCAT1289	0	0	85
MCAT1342	3	0.156822	85
MCAT0009	2	0.104548	86
MCAT0370	35	1.82959	86
MCAT0373	2	0.104548	86
MCAT0660	6	0.313643	86
MCAT0719	0	0	86
MCAT0797	4	0.209096	86
MCAT0928	19	0.993204	86
MCAT1101	1	0.0522739	86
MCAT1173	1	0.0522739	86
MCAT1246	0	0	86
MCAT1319	16	0.836383	86
MCAT1333	0	0	86
MCAT1336	1	0.0522739	86
MCAT0040	16	0.836383	87
MCAT0043	0	0	87
MCAT0053	1	0.0522739	87
MCAT0382	2	0.104548	87
MCAT0550	1	0.0522739	87
MCAT0555	0	0	87
MCAT0842	0	0	87
MCAT0843	1	0.0522739	87
MCAT0934	13	0.679561	87
MCAT0977	3	0.156822	87
MCAT1007	1	0.0522739	87
MCAT1114	2	0.104548	87
MCAT1164	3	0.156822	87
MCAT0135	13	0.679561	88
MCAT0175	0	0	88
MCAT0445	1	0.0522739	88
MCAT0535	0	0	88
MCAT0563	0	0	88
MCAT0656	0	0	88
MCAT1195	0	0	88
MCAT1204	10	0.522739	88
MCAT1326	75	3.92054	88
MCAT0038	1	0.0522739	89
MCAT0374	2	0.104548	89
MCAT0427	3	0.156822	89
MCAT0499	1	0.0522739	89
MCAT0504	16	0.836383	89
MCAT0665	1	0.0522739	89
MCAT0781	5	0.26137	89
MCAT0844	3	0.156822	89
MCAT0051	0	0	90
MCAT0087	3	0.156822	90
MCAT0293	39	2.03868	90
MCAT0333	14	0.731835	90
MCAT0471	2	0.104548	90
MCAT0478	1	0.0522739	90
MCAT0549	6	0.313643	90
MCAT0557	3	0.156822	90
MCAT0571	3	0.156822	90
MCAT0594	6	0.313643	90
MCAT0598	4	0.209096	90
MCAT0668	0	0	90
MCAT0689	6	0.313643	90
MCAT0115	3	0.156822	91
MCAT0200	29	1.51594	91
MCAT0430	2	0.104548	91
MCAT0574	3	0.156822	91
MCAT0615	3	0.156822	91
MCAT0645	13	0.679561	91
MCAT0677	3	0.156822	91
MCAT0723	4	0.209096	91
MCAT0952	2	0.104548	91
MCAT0991	0	0	91
MCAT1259	1	0.0522739	91
MCAT0078	3	0.156822	92
MCAT0164	0	0	92
MCAT0241	9	0.470465	92
MCAT0725	0	0	92
MCAT1329	0	0	92
MCAT0180	0	0	93
MCAT0242	2	0.104548	93
MCAT0530	3	0.156822	93
MCAT0532	33	1.72504	93
MCAT0610	3	0.156822	93
MCAT1005	14	0.731835	93
MCAT1163	0	0	93
MCAT1320	19	0.993204	93
MCAT0002	11	0.575013	94
MCAT0011	2	0.104548	94
MCAT0082	0	0	94
MCAT0257	0	0	94
MCAT0294	0	0	94
MCAT0412	1	0.0522739	94
MCAT0670	3	0.156822	94
MCAT0716	12	0.627287	94
MCAT0939	1	0.0522739	94
MCAT1086	7	0.365917	94
MCAT1227	1	0.0522739	94
MCAT1323	11	0.575013	94
MCAT0138	0	0	95
MCAT0522	0	0	95
MCAT0551	18	0.94093	95
MCAT0586	6	0.313643	95
MCAT0600	11	0.575013	95
MCAT0832	9	0.470465	95
MCAT0865	5	0.26137	95
MCAT1081	3	0.156822	95
MCAT1217	2	0.104548	95
MCAT1229	23	1.2023	95
MCAT1351	3	0.156822	95
MCAT0022	0	0	96
MCAT0875	40	2.09096	96
MCAT0998	1	0.0522739	96
MCAT1067	2	0.104548	96
MCAT1255	4	0.209096	96
MCAT1301	7	0.365917	96
MCAT0128	1	0.0522739	97
MCAT0159	55	2.87507	97
MCAT0197	2	0.104548	97
MCAT0209	8	0.418191	97
MCAT0233	1	0.0522739	97
MCAT0319	1	0.0522739	97
MCAT0481	4	0.209096	97
MCAT0492	18	0.94093	97
MCAT0616	19	0.993204	97
MCAT0638	19	0.993204	97
MCAT0790	14	0.731835	97
MCAT0999	0	0	97
MCAT1105	3	0.156822	97
MCAT1106	2	0.104548	97
MCAT1185	17	0.888657	97
MCAT1334	4	0.209096	97
MCAT0213	0	0	98
MCAT0525	3	0.156822	98
MCAT0568	0	0	98
MCAT0580	0	0	98
MCAT0765	2	0.104548	98
MCAT0822	5	0.26137	98
MCAT0893	0	0	98
MCAT0918	2	0.104548	98
MCAT1254	12	0.627287	98
MCAT0173	0	0	99
MCAT0259	3	0.156822	99
MCAT0405	4	0.209096	99
MCAT0408	1	0.0522739	99
MCAT0487	6	0.313643	99
MCAT0707	16	0.836383	99
MCAT0184	1	0.0522739	100
MCAT0312	0	0	100
MCAT0361	4	0.209096	100
MCAT0371	2	0.104548	100
MCAT0461	0	0	100
MCAT0564	0	0	100
MCAT0823	0	0	100
MCAT0903	1	0.0522739	100
MCAT0975	14	0.731835	100
MCAT1093	1	0.0522739	100
MCAT1241	4	0.209096	100
MCAT1249	2	0.104548	100
MCAT0036	1	0.0522739	101
MCAT0155	3	0.156822	101
MCAT0169	15	0.784109	101
MCAT0235	0	0	101
MCAT0265	1	0.0522739	101
MCAT0321	37	1.93413	101
MCAT0720	1	0.0522739	101
MCAT0201	0	0	102
MCAT0250	3	0.156822	102
MCAT0303	3	0.156822	102
MCAT0359	3	0.156822	102
MCAT0679	6	0.313643	102
MCAT0687	0	0	102
MCAT1083	52	2.71824	102
MCAT1292	1	0.0522739	102
MCAT0316	4	0.209096	103
MCAT0327	7	0.365917	103
MCAT0353	1	0.0522739	103
MCAT0372	0	0	103
MCAT0409	9	0.470465	103
MCAT0483	2	0.104548	103
MCAT0811	38	1.98641	103
MCAT1030	21	1.09775	103
MCAT1078	18	0.94093	103
MCAT1312	0	0	103
MCAT0160	16	0.836383	104
MCAT0315	3	0.156822	104
MCAT0355	2	0.104548	104
MCAT0493	3	0.156822	104
MCAT0672	2	0.104548	104
MCAT0759	0	0	104
MCAT0829	3	0.156822	104
MCAT0856	2	0.104548	104
MCAT0013	83	4.33873	105
MCAT0170	0	0	105
MCAT0393	0	0	105
MCAT0447	32	1.67277	105
MCAT0611	14	0.731835	105
MCAT0785	4	0.209096	105
MCAT1228	6	0.313643	105
MCAT1279	2	0.104548	105
MCAT0167	0	0	106
MCAT0217	5	0.26137	106
MCAT0223	0	0	106
MCAT0332	1	0.0522739	106
MCAT0376	4	0.209096	106
MCAT0593	2	0.104548	106
MCAT0748	4	0.209096	106
MCAT0887	11	0.575013	106
MCAT0938	1	0.0522739	106
MCAT1178	3	0.156822	106
MCAT1196	2	0.104548	106
MCAT0029	1	0.0522739	107
MCAT0302	0	0	107
MCAT0619	7	0.365917	107
MCAT0793	4	0.209096	107
MCAT1252	5	0.26137	107
MCAT1267	2	0.104548	107
MCAT0130	0	0	108
MCAT0211	2	0.104548	108
MCAT0275	21	1.09775	108
MCAT0308	4	0.209096	108
MCAT0385	35	1.82959	108
MCAT0529	1	0.0522739	108
MCAT0690	0	0	108
MCAT0841	0	0	108
MCAT1057	10	0.522739	108
MCAT1058	0	0	108
MCAT1238	2	0.104548	108
MCAT0146	0	0	109
MCAT0210	5	0.26137	109
MCAT0309	4	0.209096	109
MCAT0336	2	0.104548	109
MCAT0411	5	0.26137	109
MCAT0484	0	0	109
MCAT0813	0	0	109
MCAT0825	0	0	109
MCAT0851	3	0.156822	109
MCAT1064	0	0	109
MCAT0028	8	0.418191	110
MCAT0248	10	0.522739	110
MCAT0451	5	0.26137	110
MCAT0639	15	0.784109	110
MCAT0929	1	0.0522739	110
MCAT0930	15	0.784109	110
MCAT1142	4	0.209096	110
MCAT1189	24	1.25457	110
MCAT0228	88	4.6001	111
MCAT0323	2	0.104548	111
MCAT0419	45	2.35233	111
MCAT0726	1	0.0522739	111
MCAT0920	0	0	111
MCAT0974	0	0	111
MCAT1133	1	0.0522739	111
MCAT1177	1	0.0522739	111
MCAT1262	5	0.26137	111
MCAT0174	5	0.26137	112
MCAT0581	12	0.627287	112
MCAT0626	4	0.209096	112
MCAT0992	42	2.1955	112
MCAT1009	6	0.313643	112
MCAT1024	2	0.104548	112
MCAT1127	0	0	112
MCAT1260	2	0.104548	112
MCAT0116	1	0.0522739	113
MCAT0496	2	0.104548	113
MCAT0543	4	0.209096	113
MCAT0744	1	0.0522739	113
MCAT0892	6	0.313643	113
MCAT0914	2	0.104548	113
MCAT1119	9	0.470465	113
MCAT0113	28	1.46367	114
MCAT0163	3	0.156822	114
MCAT0609	10	0.522739	114
MCAT0861	27	1.4114	114
MCAT0982	1	0.0522739	114
MCAT1074	1	0.0522739	114
MCAT1117	1	0.0522739	114
MCAT1170	30	1.56822	114
MCAT1306	0	0	114
MCAT0045	1	0.0522739	115
MCAT0252	1	0.0522739	115
MCAT0329	70	3.65917	115
MCAT0354	0	0	115
MCAT0360	0	0	115
MCAT1096	5	0.26137	115
MCAT1160	0	0	115
MCAT1210	6	0.313643	115
MCAT1226	14	0.731835	115
MCAT1295	0	0	115
MCAT1347	14	0.731835	115
MCAT0099	8	0.418191	116
MCAT0196	3	0.156822	116
MCAT0637	4	0.209096	116
MCAT0714	11	0.575013	116
MCAT0833	1	0.0522739	116
MCAT0971	27	1.4114	116
MCAT0978	2	0.104548	116
MCAT1180	0	0	116
MCAT0014	4	0.209096	117
MCAT0202	13	0.679561	117
MCAT0214	2	0.104548	117
MCAT0218	1	0.0522739	117
MCAT0467	0	0	117
MCAT0468	6	0.313643	117
MCAT0582	1	0.0522739	117
MCAT0649	68	3.55463	117
MCAT0946	4	0.209096	117
MCAT0993	2	0.104548	117
MCAT1070	3	0.156822	117
MCAT1194	0	0	117
MCAT1277	0	0	117
MCAT1288	2	0.104548	117
MCAT1314	0	0	117
MCAT0139	34	1.77731	118
MCAT0475	0	0	118
MCAT0531	89	4.65238	118
MCAT0559	8	0.418191	118
MCAT0584	7	0.365917	118
MCAT0599	3	0.156822	118
MCAT0739	1	0.0522739	118
MCAT0769	28	1.46367	118
MCAT0786	14	0.731835	118
MCAT1022	1	0.0522739	118
MCAT1309	2	0.104548	118
MCAT1318	15	0.784109	118
MCAT0192	3	0.156822	119
MCAT0240	5	0.26137	119
MCAT0278	1	0.0522739	119
MCAT0352	0	0	119
MCAT0406	6	0.313643	119
MCAT0894	13	0.679561	119
MCAT1256	0	0	119
MCAT0179	5	0.26137	120
MCAT0182	2	0.104548	120
MCAT0290	0	0	120
MCAT0394	5	0.26137	120
MCAT0449	1	0.0522739	120
MCAT0705	1	0.0522739	120
MCAT0805	0	0	120
MCAT0807	19	0.993204	120
MCAT0889	4	0.209096	120
MCAT0932	0	0	120
MCAT0960	4	0.209096	120
MCAT1100	3	0.156822	120
MCAT0300	13	0.679561	121
MCAT0860	0	0	121
MCAT0911	3	0.156822	121
MCAT1132	3	0.156822	121
MCAT0366	3	0.156822	122
MCAT0495	3	0.156822	122
MCAT0799	0	0	122
MCAT1176	7	0.365917	122
MCAT0178	2	0.104548	123
MCAT0384	33	1.72504	123
MCAT0572	6	0.313643	123
MCAT0640	1	0.0522739	123
MCAT0655	2	0.104548	123
MCAT0845	6	0.313643	123
MCAT0976	9	0.470465	123
MCAT1122	4	0.209096	123
MCAT1258	10	0.522739	123
MCAT0216	15	0.784109	124
MCAT0378	25	1.30685	124
MCAT0608	5	0.26137	124
MCAT0644	1	0.0522739	124
MCAT0738	15	0.784109	124
MCAT0824	1	0.0522739	124
MCAT0862	2	0.104548	124
MCAT1031	7	0.365917	124
MCAT1221	25	1.30685	124
MCAT1223	18	0.94093	124
MCAT0050	5	0.26137	125
MCAT0573	23	1.2023	125
MCAT0872	8	0.418191	125
MCAT0926	0	0	125
MCAT0996	9	0.470465	125
MCAT1171	11	0.575013	125
MCAT1321	3	0.156822	125
MCAT0123	17	0.888657	126
MCAT0386	4	0.209096	126
MCAT0437	2	0.104548	126
MCAT0439	2	0.104548	126
MCAT0463	2	0.104548	126
MCAT0683	2	0.104548	126
MCAT1219	1	0.0522739	126
MCAT1251	3	0.156822	126
MCAT1278	1	0.0522739	126
MCAT0266	3	0.156822	127
MCAT0515	33	1.72504	127
MCAT0578	29	1.51594	127
MCAT0622	6	0.313643	127
MCAT0884	2	0.104548	127
MCAT1147	0	0	127
MCAT1155	1	0.0522739	127
MCAT1308	3	0.156822	127
MCAT0538	5	0.26137	128
MCAT0541	0	0	128
MCAT0678	3	0.156822	128
MCAT1028	5	0.26137	128
MCAT1190	2	0.104548	128
MCAT0203	32	1.67277	129
MCAT0335	2	0.104548	129
MCAT0540	2	0.104548	129
MCAT0554	9	0.470465	129
MCAT0729	4	0.209096	129
MCAT0757	1	0.0522739	129
MCAT1080	3	0.156822	129
MCAT1107	3	0.156822	129
MCAT1263	7	0.365917	129
MCAT1273	22	1.15003	129
MCAT1297	1	0.0522739	129
MCAT0482	37	1.93413	130
MCAT0641	5	0.26137	130
MCAT0758	2	0.104548	130
MCAT0836	1	0.0522739	130
MCAT1033	1	0.0522739	130
MCAT1134	1	0.0522739	130
MCAT1214	1	0.0522739	130
MCAT0094	1	0.0522739	131
MCAT0110	5	0.26137	131
MCAT0236	0	0	131
MCAT0420	6	0.313643	131
MCAT0635	2	0.104548	131
MCAT0686	5	0.26137	131
MCAT1072	0	0	131
MCAT1129	16	0.836383	131
MCAT1165	1	0.0522739	131
MCAT0263	6	0.313643	132
MCAT0314	0	0	132
MCAT0490	6	0.313643	132
MCAT0782	4	0.209096	132
MCAT1011	0	0	132
MCAT1135	12	0.627287	132
MCAT1283	1	0.0522739	132
MCAT0148	0	0	133
MCAT0313	5	0.26137	133
MCAT0673	19	0.993204	133
MCAT0788	12	0.627287	133
MCAT0988	2	0.104548	133
MCAT1149	2	0.104548	133
MCAT1167	46	2.4046	133
MCAT1352	53	2.77052	133
MCAT0212	3	0.156822	134
MCAT0469	1	0.0522739	134
MCAT0868	5	0.26137	134
MCAT0880	5	0.26137	134
MCAT1310	2	0.104548	134
MCAT0177	2	0.104548	135
MCAT0485	1	0.0522739	135
MCAT0866	15	0.784109	135
MCAT0984	9	0.470465	135
MCAT1050	2	0.104548	135
MCAT1161	3	0.156822	135
MCAT1282	1	0.0522739	135
MCAT0127	0	0	136
MCAT0195	12	0.627287	136
MCAT0969	2	0.104548	136
MCAT1174	5	0.26137	136
MCAT1239	0	0	136
MCAT0283	0	0	137
MCAT0364	0	0	137
MCAT0416	2	0.104548	137
MCAT0474	4	0.209096	137
MCAT1128	0	0	137
MCAT1242	5	0.26137	137
MCAT1257	0	0	137
MCAT0168	5	0.26137	138
MCAT0199	2	0.104548	138
MCAT0489	5	0.26137	138
MCAT0597	24	1.25457	138
MCAT1202	3	0.156822	138
MCAT1264	4	0.209096	138
MCAT0092	0	0	139
MCAT0122	1	0.0522739	139
MCAT0367	0	0	139
MCAT0735	0	0	139
MCAT0804	9	0.470465	139
MCAT1056	4	0.209096	139
MCAT1244	2	0.104548	139
MCAT1272	0	0	139
MCAT0189	7	0.365917	140
MCAT0204	0	0	140
MCAT0239	4	0.209096	140
MCAT0379	20	1.04548	140
MCAT0395	5	0.26137	140
MCAT0510	50	2.6137	140
MCAT0731	0	0	140
MCAT0915	9	0.470465	140
MCAT1265	2	0.104548	140
MCAT0141	14	0.731835	141
MCAT0237	13	0.679561	141
MCAT0255	1	0.0522739	141
MCAT0270	46	2.4046	141
MCAT0343	1	0.0522739	141
MCAT0434	3	0.156822	141
MCAT0590	1	0.0522739	141
MCAT0949	4	0.209096	141
MCAT0129	0	0	142
MCAT0156	12	0.627287	142
MCAT0501	5	0.26137	142
MCAT0502	66	3.45008	142
MCAT0583	2	0.104548	142
MCAT0787	2	0.104548	142
MCAT0814	0	0	142
MCAT0854	3	0.156822	142
MCAT0994	3	0.156822	142
MCAT1140	2	0.104548	142
MCAT0450	3	0.156822	143
MCAT0518	3	0.156822	143
MCAT0544	3	0.156822	143
MCAT0792	32	1.67277	143
MCAT0901	1	0.0522739	143
MCAT1085	4	0.209096	143
MCAT1108	6	0.313643	143
MCAT1274	52	2.71824	143
MCAT1332	2	0.104548	143
MCAT0105	3	0.156822	144
MCAT0147	2	0.104548	144
MCAT0654	3	0.156822	144
MCAT0864	5	0.26137	144
MCAT0997	5	0.26137	144
MCAT1230	6	0.313643	144
MCAT1261	13	0.679561	144
MCAT0016	2	0.104548	145
MCAT0181	0	0	145
MCAT0231	3	0.156822	145
MCAT0349	1	0.0522739	145
MCAT0400	3	0.156822	145
MCAT0476	42	2.1955	145
MCAT0770	4	0.209096	145
MCAT1034	15	0.784109	145
MCAT1203	3	0.156822	145
MCAT1269	2	0.104548	145
MCAT0132	51	2.66597	146
MCAT0208	0	0	146
MCAT0950	18	0.94093	146
MCAT1324	6	0.313643	146
MCAT0121	2	0.104548	147
MCAT0244	3	0.156822	147
MCAT0426	4	0.209096	147
MCAT0662	72	3.76372	147
MCAT0890	41	2.14323	147
MCAT1032	4	0.209096	147
MCAT1049	10	0.522739	147
MCAT0034	6	0.313643	148
MCAT0301	6	0.313643	148
MCAT0552	1	0.0522739	148
MCAT0553	2	0.104548	148
MCAT0850	0	0	148
MCAT0904	36	1.88186	148
MCAT0986	8	0.418191	148
MCAT1250	28	1.46367	148
MCAT1337	1	0.0522739	148
MCAT0035	7	0.365917	149
MCAT0186	0	0	149
MCAT0324	3	0.156822	149
MCAT0424	8	0.418191	149
MCAT0801	1	0.0522739	149
MCAT0869	10	0.522739	149
MCAT1126	0	0	149
MCAT0108	43	2.24778	150
MCAT0157	4	0.209096	150
MCAT0397	6	0.313643	150
MCAT0442	1	0.0522739	150
MCAT0828	1	0.0522739	150
MCAT1175	5	0.26137	150
MCAT0126	11	0.575013	151
MCAT0243	1	0.0522739	151
MCAT0341	3	0.156822	151
MCAT0466	3	0.156822	151
MCAT0733	58	3.03189	151
MCAT0941	1	0.0522739	151
MCAT1148	2	0.104548	151
MCAT1245	12	0.627287	151
MCAT1350	8	0.418191	151
MCAT0603	2	0.104548	152
MCAT0620	2	0.104548	152
MCAT0902	1	0.0522739	152
MCAT0987	2	0.104548	152
MCAT1088	1	0.0522739	152
MCAT1240	14	0.731835	152
MCAT0058	0	0	153
MCAT0279	2	0.104548	153
MCAT0567	0	0	153
MCAT0852	1	0.0522739	153
MCAT0859	11	0.575013	153
MCAT0143	1	0.0522739	154
MCAT0277	5	0.26137	154
MCAT0607	2	0.104548	154
MCAT1159	32	1.67277	154
MCAT0227	10	0.522739	155
MCAT0320	2	0.104548	155
MCAT0536	2	0.104548	155
MCAT0853	4	0.209096	155
MCAT0967	11	0.575013	155
MCAT1095	0	0	155
MCAT1211	3	0.156822	155
MCAT0018	17	0.888657	156
MCAT0347	9	0.470465	156
MCAT0363	17	0.888657	156
MCAT0429	2	0.104548	156
MCAT0454	4	0.209096	156
MCAT1331	2	0.104548	156
MCAT0234	8	0.418191	157
MCAT0381	15	0.784109	157
MCAT0613	7	0.365917	157
MCAT0631	1	0.0522739	157
MCAT0642	3	0.156822	157
MCAT0810	13	0.679561	157
MCAT1201	0	0	157
MCAT0524	4	0.209096	158
MCAT0632	2	0.104548	158
MCAT0661	24	1.25457	158
MCAT1089	11	0.575013	158
MCAT0101	3	0.156822	159
MCAT0253	1	0.0522739	159
MCAT0284	6	0.313643	159
MCAT0830	0	0	159
MCAT1073	1	0.0522739	159
MCAT1322	45	2.35233	159
MCAT0365	2	0.104548	160
MCAT0369	0	0	160
MCAT0840	4	0.209096	160
MCAT0948	18	0.94093	160
MCAT1243	4	0.209096	160
MCAT0015	0	0	161
MCAT0350	3	0.156822	161
MCAT0692	27	1.4114	161
MCAT0706	51	2.66597	161
MCAT1121	26	1.35912	161
MCAT1137	6	0.313643	161
MCAT1168	47	2.45687	161
MCAT1339	10	0.522739	161
MCAT0023	50	2.6137	162
MCAT0171	2	0.104548	162
MCAT0215	3	0.156822	162
MCAT0307	52	2.71824	162
MCAT0428	8	0.418191	162
MCAT0650	12	0.627287	162
MCAT0651	4	0.209096	162
MCAT0702	1	0.0522739	162
MCAT0819	9	0.470465	162
MCAT0863	60	3.13643	162
MCAT1234	1	0.0522739	162
MCAT1270	6	0.313643	162
MCAT0026	2	0.104548	163
MCAT0271	19	0.993204	163
MCAT0533	7	0.365917	163
MCAT0545	5	0.26137	163
MCAT0633	3	0.156822	163
MCAT0684	80	4.18191	163
MCAT0838	20	1.04548	163
MCAT0900	2	0.104548	163
MCAT1010	2	0.104548	163
MCAT1293	3	0.156822	163
MCAT0328	0	0	164
MCAT0517	5	0.26137	164
MCAT1053	47	2.45687	164
MCAT1191	1	0.0522739	164
MCAT0281	6	0.313643	165
MCAT0334	2	0.104548	165
MCAT0383	1	0.0522739	165
MCAT0575	18	0.94093	165
MCAT0867	4	0.209096	165
MCAT1207	8	0.418191	165
MCAT0351	29	1.51594	166
MCAT0356	4	0.209096	166
MCAT0703	0	0	166
MCAT0951	28	1.46367	166
MCAT1065	1	0.0522739	166
MCAT1098	16	0.836383	166
MCAT0331	2	0.104548	167
MCAT0414	6	0.313643	167
MCAT0617	7	0.365917	167
MCAT0858	17	0.888657	167
MCAT0897	28	1.46367	167
MCAT0457	5	0.26137	168
MCAT0669	5	0.26137	168
MCAT0675	31	1.62049	168
MCAT0762	32	1.67277	168
MCAT0784	2	0.104548	168
MCAT0820	3	0.156822	168
MCAT0895	0	0	168
MCAT0906	4	0.209096	168
MCAT1099	2	0.104548	168
MCAT1152	3	0.156822	168
MCAT1338	0	0	168
MCAT0299	0	0	169
MCAT0413	22	1.15003	169
MCAT0004	8	0.418191	170
MCAT0624	45	2.35233	170
MCAT0968	1	0.0522739	170
MCAT1038	1	0.0522739	170
MCAT1062	1	0.0522739	170
MCAT1212	2	0.104548	170
MCAT0732	20	1.04548	171
MCAT0846	59	3.08416	171
MCAT0935	8	0.418191	171
MCAT0008	2	0.104548	172
MCAT0298	0	0	172
MCAT0857	0	0	172
MCAT1186	4	0.209096	172
MCAT0523	0	0	173
MCAT1166	0	0	173
MCAT1215	1	0.0522739	173
MCAT0362	2	0.104548	174
MCAT0398	4	0.209096	174
MCAT0612	1	0.0522739	174
MCAT1063	1	0.0522739	174
MCAT1124	18	0.94093	174
MCAT0330	1	0.0522739	175
MCAT0680	6	0.313643	175
MCAT1199	0	0	175
MCAT0021	5	0.26137	176
MCAT0124	2	0.104548	176
MCAT0134	19	0.993204	176
MCAT0317	0	0	176
MCAT0337	2	0.104548	176
MCAT0452	0	0	176
MCAT0970	2	0.104548	176
MCAT0479	3	0.156822	177
MCAT1146	1	0.0522739	177
MCAT1222	1	0.0522739	177
MCAT0276	2	0.104548	178
MCAT0741	33	1.72504	179
MCAT0783	48	2.50915	179
MCAT1192	38	1.98641	179
MCAT1206	5	0.26137	179
MCAT1209	0	0	179
MCAT0464	0	0	180
MCAT0896	0	0	180
MCAT0436	4	0.209096	181
MCAT0691	3	0.156822	181
MCAT1116	1	0.0522739	181
MCAT0441	0	0	182
MCAT0621	3	0.156822	182
MCAT0671	8	0.418191	182
MCAT0827	57	2.97961	182
MCAT0709	1	0.0522739	183
MCAT0750	1	0.0522739	183
MCAT0776	61	3.18871	183
MCAT1220	3	0.156822	183
MCAT0136	11	0.575013	184
MCAT0358	4	0.209096	184
MCAT0425	17	0.888657	184
MCAT0548	3	0.156822	184
MCAT0791	5	0.26137	184
MCAT0885	0	0	184
MCAT1060	2	0.104548	184
MCAT1118	1	0.0522739	184
MCAT0730	2	0.104548	185
MCAT0808	12	0.627287	185
MCAT1097	5	0.26137	185
MCAT0106	1	0.0522739	186
MCAT0448	3	0.156822	186
MCAT1138	57	2.97961	186
MCAT0042	7	0.365917	187
MCAT0459	4	0.209096	187
MCAT1091	0	0	187
MCAT1182	6	0.313643	187
MCAT0587	1	0.0522739	188
MCAT1008	0	0	188
MCAT1047	0	0	188
MCAT0630	14	0.731835	189
MCAT0711	1	0.0522739	189
MCAT0509	16	0.836383	190
MCAT0777	37	1.93413	190
MCAT0839	6	0.313643	191
MCAT0150	8	0.418191	192
MCAT0516	7	0.365917	192
MCAT0537	14	0.731835	192
MCAT0710	1	0.0522739	192
MCAT0870	1	0.0522739	192
MCAT0888	1	0.0522739	192
MCAT0899	3	0.156822	192
MCAT0435	1	0.0522739	193
MCAT1325	1	0.0522739	193
MCAT0187	8	0.418191	194
MCAT0717	2	0.104548	194
MCAT0771	1	0.0522739	194
MCAT1052	6	0.313643	194
MCAT0736	0	0	195
MCAT0908	4	0.209096	195
MCAT0131	0	0	196
MCAT0778	71	3.71145	196
MCAT0835	8	0.418191	196
MCAT0161	44	2.30005	197
MCAT0798	1	0.0522739	198
MCAT0037	5	0.26137	199
MCAT0348	2	0.104548	199
MCAT1090	0	0	199
MCAT0653	3	0.156822	200
MCAT0695	0	0	200
MCAT1247	1	0.0522739	200
MCAT0024	48	2.50915	201
MCAT0657	1	0.0522739	201
MCAT0780	49	2.56142	201
MCAT1193	6	0.313643	202
MCAT1271	2	0.104548	202
MCAT0937	10	0.522739	203
MCAT0966	2	0.104548	203
MCAT0973	63	3.29326	203
MCAT1094	7	0.365917	203
MCAT0158	68	3.55463	204
MCAT0666	2	0.104548	204
MCAT0728	9	0.470465	204
MCAT1125	14	0.731835	204
MCAT0636	24	1.25457	205
MCAT0508	1	0.0522739	206
MCAT0674	2	0.104548	206
MCAT0142	16	0.836383	209
MCAT0421	3	0.156822	209
MCAT1039	1	0.0522739	209
MCAT1286	34	1.77731	209
MCAT0219	3	0.156822	210
MCAT0664	1	0.0522739	210
MCAT1131	3	0.156822	211
MCAT0027	1	0.0522739	212
MCAT0561	5	0.26137	212
MCAT1040	0	0	212
MCAT0153	1	0.0522739	214
MCAT0407	1	0.0522739	214
MCAT1172	11	0.575013	214
MCAT0847	10	0.522739	215
MCAT1013	8	0.418191	215
MCAT1268	1	0.0522739	215
MCAT0111	4	0.209096	217
MCAT0188	3	0.156822	217
MCAT1218	5	0.26137	217
MCAT0507	13	0.679561	219
MCAT0898	3	0.156822	220
MCAT0183	3	0.156822	221
MCAT0704	7	0.365917	221
MCAT0905	4	0.209096	221
MCAT0718	1	0.0522739	222
MCAT1287	1	0.0522739	222
MCAT0031	9	0.470465	223
MCAT0306	21	1.09775	223
MCAT0375	1	0.0522739	223
MCAT1143	5	0.26137	223
MCAT0812	9	0.470465	225
MCAT0623	84	4.39101	226
MCAT0693	5	0.26137	226
MCAT0907	3	0.156822	226
MCAT0325	4	0.209096	227
MCAT0760	3	0.156822	227
MCAT1110	2	0.104548	227
MCAT0944	4	0.209096	228
MCAT1200	3	0.156822	228
MCAT0338	4	0.209096	230
MCAT0446	7	0.365917	230
MCAT0761	26	1.35912	231
MCAT1300	6	0.313643	232
MCAT0267	52	2.71824	233
MCAT1037	7	0.365917	233
MCAT1348	2	0.104548	233
MCAT1145	3	0.156822	236
MCAT1104	16	0.836383	237
MCAT1150	3	0.156822	238
MCAT1044	4	0.209096	239
MCAT1316	6	0.313643	239
MCAT0109	2	0.104548	240
MCAT0418	3	0.156822	241
MCAT0513	3	0.156822	241
MCAT0957	0	0	242
MCAT0663	6	0.313643	243
MCAT0694	0	0	243
MCAT0940	1	0.0522739	243
MCAT1082	9	0.470465	244
MCAT0480	8	0.418191	245
MCAT0577	2	0.104548	245
MCAT0740	0	0	246
MCAT0120	4	0.209096	247
MCAT0676	20	1.04548	249
MCAT0258	43	2.24778	250
MCAT0961	7	0.365917	251
MCAT0682	3	0.156822	252
MCAT0685	27	1.4114	253
MCAT1266	6	0.313643	253
MCAT1136	35	1.82959	255
MCAT0526	8	0.418191	258
MCAT0625	3	0.156822	258
MCAT1157	4	0.209096	259
MCAT1349	3	0.156822	260
MCAT0456	5	0.26137	261
MCAT1346	2	0.104548	263
MCAT1012	1	0.0522739	264
MCAT0273	2	0.104548	266
MCAT0453	4	0.209096	269
MCAT1285	2	0.104548	269
MCAT0909	4	0.209096	270
MCAT0392	5	0.26137	271
MCAT0055	5	0.26137	272
MCAT0020	7	0.365917	273
MCAT0114	1	0.0522739	274
MCAT0754	1	0.0522739	276
MCAT0965	17	0.888657	277
MCAT0054	2	0.104548	278
MCAT0346	3	0.156822	278
MCAT1046	5	0.26137	278
MCAT0809	26	1.35912	279
MCAT0032	7	0.365917	280
MCAT0415	10	0.522739	283
MCAT0500	5	0.26137	287
MCAT0261	8	0.418191	288
MCAT0282	4	0.209096	288
MCAT1001	11	0.575013	288
MCAT0658	5	0.26137	293
MCAT0700	7	0.365917	293
MCAT0701	1	0.0522739	293
MCAT0402	1	0.0522739	294
MCAT0033	8	0.418191	299
MCAT0344	2	0.104548	306
MCAT0681	4	0.209096	312
MCAT0947	2	0.104548	313
MCAT0697	1	0.0522739	328
MCAT0542	7	0.365917	330
MCAT0340	9	0.470465	331
MCAT0514	3	0.156822	333
MCAT0357	8	0.418191	335
MCAT0696	33	1.72504	336
MCAT0958	10	0.522739	336
MCAT1123	6	0.313643	337
MCAT0230	14	0.731835	338
MCAT0339	1	0.0522739	338
MCAT0737	1	0.0522739	339
MCAT0505	11	0.575013	341
MCAT0962	3	0.156822	344
MCAT1042	4	0.209096	349
MCAT0764	4	0.209096	352
MCAT0326	3	0.156822	353
MCAT0956	3	0.156822	366
MCAT0746	6	0.313643	432
MCAT0745	5	0.26137	452
MCAT0342	3	0.156822	500
MCAT0963	3	0.156822	508
MCAT0743	18	0.94093	535
MCAT0964	2	0.104548	539
MCAT0742	20	1.04548	543
