# Supplementary material for: Investigating the population structure of Moraxella catarrhalis using a cgMLST scheme and LIN code system
Source: Nat Commun. 2025 Oct 17;16:9137. doi: 10.1038/s41467-025-64487-8 (PMC12534458; doi:10.1038/s41467-025-64487-8)
Supplement: Supplementary file 7 — Data 5 [file 41467_2025_64487_MOESM7_ESM.xlsx]

## Sheet: Supplementary_data_5
PubMLST ID	isolate	MCAT0001	MCAT0002	MCAT0004	MCAT0005	MCAT0006	MCAT0007	MCAT0008	MCAT0009	MCAT0010	MCAT0011	MCAT0012	MCAT0013	MCAT0014	MCAT0015	MCAT0016	MCAT0017	MCAT0018	MCAT0019	MCAT0020	MCAT0021	MCAT0022	MCAT0023	MCAT0024	MCAT0025	MCAT0026	MCAT0027	MCAT0028	MCAT0029	MCAT0030	MCAT0031	MCAT0032	MCAT0033	MCAT0034	MCAT0035	MCAT0036	MCAT0037	MCAT0038	MCAT0039	MCAT0040	MCAT0042	MCAT0043	MCAT0044	MCAT0045	MCAT0046	MCAT0047	MCAT0048	MCAT0049	MCAT0050
1	NCTC3622	2	2		39	2	2	2	2	2	2	2	2	76	2	2	2	2	2	2	2	2		2	2	2	2	54	2	2	2	2	2	2	2	2	190	2	2	2	2	2	2	2	2	2	65	2	60
2	FDAARGOS_213	3	3	2	2	1	3	3	1	1	3	3	3	2	3	3	3	3	3	3	3	3	2	3	1	90	3	2	3	1	3	3	3	3	3	1	2	3	1	3	3	3	3	3	1	1	2	3	2
3	CCUG 18283	3	4	3	3	3	3	4	1	1	4	3	3	1	4	4	3	4	4	4	4	4	3	4	1	89	4	3	4	3	4	4	4	4	4	3	3	3	1	4	4	4	3	4	1	1	2	3	2
4	RH4	3	4	4	1	1	3	5	1	1	1	4	4	3	5	5	4	5	5	5	5	5	4	5	1	91	5	4	4	1	5	5	5	3	5	4	3	4	1	5	5	5	3	5	1	3	3	1	3
5	13p3B1	3	5	5	1	1	4	6	3	1	4	5	5	1	6	6	4	6	6	6	6	1	5	6	1	92	6	4	4	4	6	6	6	5	6	5	4	3	1	6	6	6	3	6	1	1	2	4	3
6	15p1B1	3	6	1	1	1	1	7	1	1	5	4	6	4	7	7	3	7	3	7	7	1	6	7	1	93	7	5	5	5	7	7	7	6	7	6	5	5	1	7	7	7	3	7	1	1	2	5	4
7	15p4B2	3	6	1	1	1	1	7	1	1	5	4	6	4	7	7	3	7	3	7	7	1	6	7	1	93	7	5	5	5	7	7	7	6	7	6	5	5	1	7	7	7	3	7	1	1	2	5	4
8	31p1B1	4	4	6	2	1	1	8	4	3	6	6	3	1	8	8	4	8	7	8	8	6	7	8	1	94	7	6	5	5	8	270	7	6	7	6	6	3	1	6	7	7	3	7	1	1	2	1	2
9	31p2B1	4	4	6	2	1	1	8	4	3	6	6	3	1	8	8	4	8	7	8	8	6	7	8	1	94	7	6	5	5	8	270	7	6	7	6	6	3	1	6	7	7	3	7	1	1	2	1	2
10	5p3B4	2	7	7	40	4	5	9	5	4	7	7	7	5	9	9	5	9	8	9	9	7	8	9	3	95	8	55	6	6	9	8	8	7	8	7	7	6	3	8	8	8	4	8	3	4	66	6	61
11	5p5B1	2	7	7	40	4	5	9	5	4	7	7	7	5	9	9	5	9	8	9	9	7	8	9	3	95	8	55	6	6	9	8	8	7	8	7	7	6	3	8	8	8	4	8	3	4	66	6	61
12	5p6B1	3	3	8	1	3	3	1	1	1	4	3	8	6	10	1	1	3	9	10	10	8	4	10	1	91	5	3	4	7	10	9	9	8	9	8	8	4	1	9	9	9	1	1	1	1	2	1	3
13	A16	3	6	9	3	1	3	10	1	3	1	6	9	7	11	10	4	8	7	11	11	6	7	8	1	96	9	5	5	5	8	10	10	9	4	5	9	7	1	10	10	10	3	9	1	1	2	3	5
14	T6	2	8	10	62	5	2	11	6	5	8	8	93	77	12	11	6	10	10	12	12	9	9	11	4	3	10	56	7	8	11	11	11	10	10	9	10	8	4	11	11	11	5	10	2	5	4	7	62
15	T12	3	6	1	1	1	1	12	1	6	9	9		4	4	12	7	11	11	13	10	8	10	12	1	97	5	5	5	5	12	12	12	11	9	10	11	3	1	9	12	5	3	5	1	1	5	1	2
16	T4	3	9	11	1	1	4	13	1	7	4	6	9	8	13	13	4	6	6	14	13	5	4	5	1	4	11	7	4	9	13	13	13	12	11	11	12	7	1	12	13	12	3	11	4	6	2	8	6
17	51P9B1	3	4	12	1	3	3	5	1	1	1	10	4	3	5	5	4	5	6	5	5	5	4	5	1	98	5	4	4	10	5	12	14	13	11	5	3	4	1	9	5	13	3	5	1	1	2	3	7
18	13p18B1	3	4	13	1	1	3	14	1	3	4	6	9	9	14	14	8	12	6	15	14	6	11	5	1	99	12	8	8	11	14	14	15	3	12	1	13	7	1	10	14	10	3	5	1	1	2	5	4
19	13p7B2	3	5	5	1	1	4	6	3	1	4	5	5	1	6	6	4	6	6	6	6	1	5	6	1	92	6	4	4	4	6	6	6	5	6	5	4	3	1	6	6	6	3	6	1	1	2	4	3
20	14p15B1	3	4	14	4	6	3	15	1	3	1	4	10	7	15	15	3	13	6	16	15	10	12	13	1	100	13	4	9	1	15	206	16	3	13	5	14	9	1	9	15	14	3	11	1	1	2	1	8
21	15p12B1	2	10	15	39	2	2	16	7	8	10	11	11	78	16	16	9	14	12	17	16	11	13	14	5	5	14	57	10	2	16	207	17	14	14	12	191	10	5	13	16	11	5	10	2	5	6	9	63
22	15p9B1	2	10	15	39	2	2	16	7	8	10	11	11	78	16	16	9	14	12	17	16	11	13	14	5	5	14	57	10	2	16	207	17	14	14	12	191	10	5	13	16	11	5	10	2	5	6	9	63
23	18p7B1	2	10	15	39	2	2	16	7	8	10	11	11	78	16	16	9	14	12	17	16	11	13	14	5	5	14	57	10	2	16	207	17	14	14	12	191	10	5	13	16	11	5	10	2	5	6	9	63
24	18p9B1	3	5	16	5	7	3	17	1	1	4	3	4	1	4	4	3	15	6	18	17	1	6	15	1	6	15	7	4	1	17	15	18	15	11	13	15	7	1	9	17	10	6	5	1	1	2	3	3
25	5p10B1	3	3	8	1	3	3	1	1	1	4	3	8	6	10	1	1	3	9	10	10	8	4	10	1	91	5	3	4	7	10	9	9	8	9	8	8	4	1	9	9	9	1	1	1	1	2	1	3
26	5p15B1	3	4	17	6	1	1	18	1	3	1	12	3	10	17	6	10	16	4	19	18	1	14	16	1	101	15	4	11	1	18	16	19	15	4	1	16	3	6	9	18	15	3	12	1	6	2	4	9
27	MC4S	3	5	5	1	1	4	6	3	1	4	5	5	1	6	6	4	6	6	20	6	1	5	6	1	92	6	4	4	4	6	6	6	5	6	5	17	3	1	6	6	6	3	6	1	1	2	4	3
28	MC24	3	11	18	1	1	6	19	1	1	4	3	12	11	18	17	4	17	13	21	19	1	5	6	1	1	16	5	4	9	19	17	20	8	9	8	18	3	1	12	19	12	3	11	4	6	2	8	6
29	10p23B1	3	12	13	1	1	3	14	1	3	11	13	3	12	19	14	8	18	6	22	5	5	4	17	1	99	17	8	8	11	14	18	21	16	15	14	3	4	1	9	7	7	3	7	1	1	2	5	4
30	10p28B1	3	12	13	1	1	3	14	1	3	11	13	3	12	19	14	8	18	6	22	5	5	4	17	1	99	17	8	8	11	14	18	21	16	15	14	3	4	1	9	7	7	3	7	1	1	2	5	4
31	13p19B1	3	4	13	1	1	3	14	1	3	4	6	9	9	14	14	8	12	6	15	14	6	11	5	1	99	12	8	8	11	14	14	15	3	12	1	13	7	1	10	14	10	3	5	1	1	2	5	4
32	13p22B1	3	3	17	7	1	7	4	8	1	1	14	13	13	20	14	3	3	9	23	10	8	4	10	1	102	5	7	12	7	3	16	9	3	16	8	19	4	1	9	20	5	3	5	1	1	1	1	1
33	13p23B1	3	3	17	7	1	7	4	8	1	1	14	13	13	20	14	3	3	9	23	10	8	4	10	1	102	5	7	12	7	3	16	9	3	16	8	19	4	1	9	20	5	3	5	1	1	1	1	1
34	14p23B1	3	4	14	4	6	3	15	1	3	1	4	10	7	15	15	3	13	6	16	15	10	12	13	1	100	13	4	9	1	15	206	16	3	13	5	14	9	1	9	15	14	3	11	1	1	2	1	8
35	5p18B1	3	4	17	6	1	1	18	1	3	1	12	3	10	17	6	10	16	4	19	18	1	14	16	1	101	15	4	11	1	18	16	19	15	4	1	16	3	6	9	18	15	3	12	1	6	2	4	9
36	14p24B1	3	4	13	1	1	3	14	1	3	4	6	9	9	14	14	8	12	6	15	14	6	11	5	1	99	18	8	8	11	14	14	22	17	17	5	9	7	1	10	14	10	3	13	1	3	7	4	10
37	1p42B2	3	13	11	1	3	3	5	1	1	12	4	4	1	4	4	3	15	6	24	17	1	6	7	1	93	19	7	12	12	20	19	14	18	18	3	20	3	7	9	21	10	7	14	1	1	2	1	11
38	25p23B2	3	3	19	1	3	3	1	1	1	1	1	1	1	1	18	1	1	1	25	20	8	15	18	1	1	20	1	1	1	21	1	1	1	1	1	1	1	1	1	1	1	1	1	1	1	1	1	1
39	25p24B1	3	3	19	1	3	3	1	1	1	1	1	1	1	1	18	1	1	1	25	20	8	15	18	1	1	20	1	1	1	21	1	1	1	1	1	1	1	1	1	1	1	1	1	1	1	1	1	1
40	46p21B2	3	9	4	1	1	4	20	1	9	1	4	4	12	5	14	11	19	6	26	6	1	16	19	1	7	21	9	13	12	22	20	23	3	12	4	3	4	1	9	21	12	3	4	1	1	5	1	12
41	46p22B7	3	9	4	1	1	4	20	1	9	1	4	4	12	5	14	11	19	6	26	6	1	16	19	1	7	21	9	13	12	22	20	23	3	12	4	3	4	1	9	21	12	3	4	1	1	5	1	12
42	5p28B1	3	4	17	8	1	8	21	1	1	4	3	3	11	21	19	8	20	6	27	21	12	17	6	1	103	22	10	12	5	23	21	24	19	12	3	21	3	1	9	22	12	3	5	1	1	5	3	3
43	5p34B2	3	14	20	1	3	3	22	1	1	1	4	4	3	22	5	4	21	6	5	5	5	4	5	1	91	5	4	14	1	5	22	25	17	19	14	3	4	1	9	5	5	3	5	1	1	3	10	5
44	6p31B2	3	4	4	6	1	1	23	1	1	4	3	4	1	4	4	4	8	7	28	17	1	6	15	1	6	15	7	4	1	17	15	18	15	11	13	15	7	1	9	17	10	6	5	1	1	2	11	2
45	6p32B1	3	4	4	6	1	1	23	1	1	4	3	4	1	4	4	4	8	7	28	17	1	6	15	1	6	15	7	4	1	17	15	18	15	11	13	15	7	1	9	17	10	6	5	1	1	2	11	2
46	14p30B1	4	4	21	1	1	3	14	1	3	4	6	9	9	14	14	8	12	6	15	14	6	11	5	1	99	12	8	8	11	14	14	22	17	17	5	9	7	1	10	14	10	3	5	1	3	7	4	10
47	14p35B1	3	4	22	1	1	3	24	1	3	6	6	94	14	8	20	4	5	7	8	8	6	7	8	1	94	7	11	4	1	24	15	26	6	7	6	6	3	1	7	23	7	3	7	1	1	2	5	4
48	14p37B1	3	4	22	1	1	3	24	1	3	6	6	94	14	8	20	4	5	7	8	8	6	7	8	1	94	7	11	4	1	24	15	26	6	7	6	6	3	1	7	23	7	3	7	1	1	2	5	4
49	14p40B1	3	15	3	3	3	3	25	1	3	4	3		15	4	21	4	5	6	29	22	1	6	20	1	93	23	12	15	5	25	23	27	20	9	15	22	7	8	9	21	16	7	14	1	1	2	1	2
50	1p44B2	3	13	11	1	3	3	5	1	1	12	4	4	1	4	4	3	15	6	24	17	1	6	7	1	93	19	7	12	12	20	19	14	18	18	3	20	3	7	9	21	10	7	14	1	1	2	1	11
51	5p35B1	3	14	20	1	3	3	5	1	1	1	4	4	3	22	5	4	21	6	5	5	5	4	5	1	91	5	4	14	1	5	22	25	17	19	14	3	4	1	9	5	5	3	5	1	1	3	10	5
53	74p10B1	4	4	6	2	1	1	8	4	3	6	6	3	1	8	8	4	8	7	8	8	13	7	21	1	94	24	5	5	5	8	270	7	6	7	6	6	3	1	7	7	7	3	7	1	1	2	1	2
54	74p11B2	4	4	6	2	1	1	8	4	3	6	6	3	1	8	8	4	8	7	8	8	13	7	21	1	94	24	5	5	5	8	270	7	6	7	6	6	3	1	7	7	7	3	7	1	1	2	1	2
55	5P47B2	3	4	13	1	1	3	14	1	3	4	6	9	9	14	14	8	12	6	15	14	6	11	5	1	99	12	8	8	11	14	14	22	3	12	5	9	7	1	10	14	10	3	5	1	3	7	5	13
56	5P54B2	3	4	13	1	1	3	14	1	3	4	6	9	9	14	14	8	12	6	15	14	6	11	5	1	99	12	8	8	11	14	14		3	12	5	9	7	1	10	14	10	3	5	1	3	7	5	13
57	76P10B1	3	3	13	1	1	3	14		3	4	6	9	9	14	14	8	23	6	15	24	5	11	5	1	99	12	8	16	13	14	25	29	18	21	3	20	7	7	9	21	4	3	11	1	3	7	4
58	10p58B1	3	4	13	1	1	6	27	1	1	13	6	14	16	13	14	11	12	6		14	6	11	5	1	99	12	13	8	11	14	14	22	17	17	5	9	7	1	10	14	10	3	5	1	3	7	4	10
59	12p73B1	3	16	11	9	8	3	5	1	1	12	4	4	1	4	23	3	15	6	18	17	1	6	7	1	93	25	7	12	12	20	19	30	15	18	3	20	3	7	9	21	10	7	14	1	1	2	1	3
61	14p45B1	3	15	3	3	3	3	25	1	3	4	3		15	4	21	4	5	6	29	22	1	6	20	1	93	23	12	15	5	25	23	27	20	9	15	22	7	8	9	21	16	7	14	1	1	2	1	2
62	46p47B3	3	16	24	1	1	3	28	9	1	1	1	1	1	1	20	4	21	6	31	25	10	19	22	1	104	26	7	4	1	27	26	31	15	11	13	15	7	1	12	17	10	7	5	1	1	2	1	2
63	46p48B2	3	16	24	1	1	3	28	9	1	1	1	1	1	1	20	4	21	6	32	25	10	19	22	1	104	26	7	4	1	27	26	31	15	11	13	15	7	1	12	17	10	7	5	1	1	2	1	2
64	72p19B1	3	5	25	8	1	1	24	1	3	4	15	3	1	24	24	10	16	4	33	26	14	4	23	1	6	27	14	4	5	28	27	32	15	22	13	23	7	1	9	17	5	3	5	1	1	2	1	5
65	93p1B1	3	6	1	1	1	1	7	10	10	14	9	6	4	4	12	4	8	7	34	4	4	3	24	1	98	5	5	5	5	8	271	7	6	7	6	6	3	1	7	7	7	3	7	1	1	2	5	2
66	A9	5	17	26	63	2	2	29	11	11	15	16	95	79	25	25	13	24	14	35	27	15	20	25	6	67	28	58	17	14	29	208	33	22	23	16	24	11	3	14	25	17	8	16	5	7	8	12	64
67	F18	6	18	27	10	4	5	30	12	12	16	2	15	17	26	26	14	25	15	36	28	16	21	26	7	9	29	59	18	15	30	209	34	23	24	9	25	12	9	15	26	18	9	17	6	8	67	13	65
68	F20	2	19	28	64	4	2	31	13	13	17	7	16	80	27	27	15	26	16	37	29	17	22	27	8	10	30	60	19	2	31	28	35	24	25	17	26	13	10	16		19	10	18	7	9		14	66
69	F21	7	20	29	11	9	5	32	14	14	18	17	17	81	28	28	16	27	17	38	30	18	23	28	9	11	31	61	20	16	32	210	36		26	18	27	14	11	17	27	20	11		5	10	9	15	67
70	F24	8	21		41		2	2	2	2	2	18	18	82	29	29	2	28	18	39	31	19	13	29	7	12	32	62	21	17	33	211	37	25	27	19	28	12	9	15	26	18	9	19	6	8	10	16	68
71	N1	9	22	30	65	10	5	33	15	15	19	19	19	83	30	30	17	29	19	40	32	20	24	30	10	13	33	63	22	18	34		38	26	28	20	29	15	12	18	28	21	12	20	5	11	11	17	69
72	N12	10	18	31	42	4	2	34	13	13	20	20	20	18	31	31	18	30	20	41	33	21	25	31	33	14	34	64	23	6	35	29	39	27	29	21	30	16	13	19	29	22	13	21	6	8	12	18	68
73	N15	11	23	32	43	11	5	35	16	16	21	21		19	32	32	19	31	21	42	34	22	26	32	11	68	35		24	6	36	212	40	28		22	31	17	3	14		23		22	6	31	13	19	70
74	N19	2	24	33		4	5	36	17	17	22	22	21	20	33	33	20	32	22	43	35	23	27	33	12	162	36	65	25	6	37	30	41		30	22	31	18	14	20	30	23	14	22	6	31	13	19	71
75	N4	11	23	32	43	11	5	35	16	16	21	21	22	19	32	32	19	31	21	42	34	22	26	32	11	68	35		24	6	36	212			30	22	31	17	3	14	30	23	14	22	6	31	13	19	70
76	N6	2	25	34	44	4	5	37	18	16	21	22	21	20	34	34	20	32	22	43	36	23	28	33	12	162	36	65	25	6	37		42	28	30	22	31	19	14	21	31	24	15	23	8	12	14	6	72
77	R4	12	26	35	45	12	5	38	19	18	23	23	23	21	35	35	21	156			37	24	29	34	7	15	37	59	26	15	30	209	34	29	31	9	25	12	9	15	26	18	9	17	6	8	67	16	73
78	Z18	10	18	31	12	13	5	39	20	19	24	2	24	18	31	31	18	30	20	41	33	21	30	31	33	14	38	66	24	6	35	31	39	27	32	21	30	16	13	19	29	22	13	21	6	8	12	18	68
79	46P58B1	3	4	13	13	1	3	14	1	3	4	6	9	9	14	14	8	12	6	15	14	6	11	5	1	99	12	8	8	11	14	14	22	17	17	5	9	7	1	10	14	10	3	5	1	3	3	1	3
81	76P18B1	3	4	3	3	3	3	25	1	1	4	3	3	15	4	4	3	6	4	44	7	1	6	36	13	106	39	12	12	5	25	33	27	20	19	3	32	20	7	9	21	10	1	1	1	1	1	1	1
82	87P15B2	3	4	13	1	1	10	14	1	3	4	6	26	9	14	14	8	12	6	15	14	6	11	5	1	99	12	8	8	11		14	22	17	34	5		7	15	22		10	3	5	1	3	7	4	13
83	48p70B2	3	4	22	1	1	3	24	1	3	6	6	94	14	8	20	4	5	7	8	8	6	7	8	1	94	7	11	4	1	24	15	26	6	7	6	6	3	1	7	7	7	3	7	1	1	2	5	4
84	63p49B1	3	27	11	1	1	6	40	1	1	26	3	25	22	5	36	4	33	5	45	6	1	31	35	1	105	40	7	4	1	17	32	43	3	33	10	11	4	1	5	5	5	3	5	1	3	3	1	14
85	80p16B1	3	4	36	1	1	3	41	21	1	11	3	3	23	37	5	4	5	6	46	38	25	1	37	1	1	41	8	27	1	38	34	44	30	35	5	33	3	1	9	32	14	3	24	1	1	2	1	15
86	80p20B2	3	28	37	1	1	1	7	10	10	9	9	6	4	4	12	4	8	7	47	39	6	11	38	1	93	7	5	28	5	8	272	45	3	7	6	6	3	1	7	7	7	3	7	1	1	2	5	4
87	93p16B1	3	13	11	1	3	3	5	1	1	12	4	4	1	4	4	3	15	6	24	17	1	6	7	1	93	19	7	12	12	20	19	14	18	18	3	20	3	7	9		10	7	14	1	1	2	1	11
88	93p5B2	3	11	11	1	1	6	13	1	3	1	4	27	1	15	37	8	34	7	47	39	6	32	39	1	91	5	7	4	1	5	10	46	31	36	3	21	3	1	12	33	10	7	25	4	1	15	20	74
89	96p3B1	3	27	11	1	1	6	40	1	1	26	3	25	22	5	36	4	33	5	45	6	1	31	35	1	105	40	7	4	1	17	32	43	3	33	10	11	4	1	23	5	5	3	5	1	3	3	1	14
90	96p9B1	3	27	11	1	1	6	40	1	1	26	3	25	22	5	36	4	33	5	45	6	1	31	35	1	105	40	7	4	1	17	32	43	3	33	10	11	4	1	23	5	5	3	5	1	3	3	1	14
91	99p2B1	3	16	38	2	1	3	42	1	1	1	24	3	24	10	12	4	35	4	48	4	4	3	4	1	16	42	3	29	1	39	35	47	32	4	23	34	3	7	9	21	10	7	14	1	1	2	1	11
92	99p3B1	3	16	38	2	1	3	42	1	1	1	24	3	24	10	12	4	35	4	48	4	4	3	4	1	16	42	3	29	1	39	35	47	32	4	23	34	3	7	9	21	10	7	14	1	1	2	1	11
93	74P50B1	3	16	4	1	1	4	43	1	20	1	4		12	5	14	11	19	6	5	40	26	33	40	1	17	43	15	4	1	40	36	48	4	37	24	35	5	1	9	34	25	16	5	1	3	68	21	75
94	81P26B1	3	3	19	1	3	3	1	1	1	1	1	1	1	1	1	1	1	1	49	1	1	1	1	1	1	1	1	1	1	41	14	46	4	4	5	1	1	1	1	1	1	1	1	1	1	1	1	1
95	102p12B1	3	29	4	1	1	6	19	1	1	13	25	14	16	1	20	4	36	6	50	41	6	34	41	1	92	44	4	4	4	6	37	49	4	4	5	36	21	1	9	35	12	3	3	1	1	1	1	1
96	102p19B1	3	29	4	1	1	6	19	1	1	13	25	14	16	1	20	4	5	6	50	41	6	34		1	92	44	4	4	4	6	37	46	33	4	5	36	21	1	9	13	3	3	3	1	1	1	1	1
97	46p73B1	3	4	13	13	1	3	14	1	3	4	6	9	9	14	14	8	12	6	15	14	6	11	5	1	99	12	8	8	11	14	14	22	17	17	5	9	7	1	10	14	10	3	5	1	3	3	1	3
98	48p74B1	3	4	22	1	1	3	24	1	3	6	6	94	14	8	20	4	5	7	8	8	6	7	8	1	94	7	11	4	1	24	15	26	6	38	6	6	3	1	7	7	7	3	7	1	1	2	5	4
99	63p58B1	3	4	39	1	1	3	21	22	1	1	4	4	25	5	5	4	5	5	5	42	1	35	5	1	91	5	4	4	1	5	5	50	3	5	4	3	4	1	9	36	14	3	26	1	1	3	1	16
100	63p66B1	3	4	4	14	1	4	43	1	9	13	26	28	12	38	7	4	37	6	5	43	26	33	19	1	18	21	16	4	19	42	27	51	34	39	4	11	4	1	7	37	5	3	5	1	3	3	4	14
101	87p34B1	4	4	21	1	1	3	14	1	3	4	6	9	9	14	14	8	12	6	15	14	6	11	5	1	99	12	8	8	11	14	14	22	17	17	5	9	7	1	10	14	10	3	5	1	3	7	4	10
102	93p18B1	3	13	11	1	3	11	5	1	1	12	4	4	1	4	4	3	15	6	24	17	1	6	7	1	93	19	7	12	12	20	19	14	18	18	3	20	3	7	9		10	7	14	1	1	2	1	11
103	99p12B1	3	9	40	1	1	1	44	23	3	27	6	9	9	39	14	8	38	6	51	39	6	11	38	1	93	45	8	4	5	43	38	52	15	7	5	37	22	1	24	38	10	3	27	1	1	2	3	5
104	99p13B1	3	9	40	1	1	1	44	23	3	27	6	9	9	39	14	8	38	6	51	39	6	11	38	1	93	45	8	4	5	43	38	52	15	7	5	37	22	1	24	38	10	3	27	1	1	2	3	5
105	74P58B1	3	16	4	1	1	4	43	1	20	1	4		12	5	14	11	19	6	5	40	26	33	40	1	17	43	15	4	1	40	36	48	4	37	24	35	5	1	9	34	25	16	5	1	3	68	21	75
106	56P87B1	3	3	2	2	14	3	45	1	3	27	6	9	9	14	38	4	39	11	52	44	1	14	42	1	107	46	4	29	1	18	39	53	4	4	5	38	21	1	9	39	5	3	3	1	1	1	3	1
107	80P43B1	13	3	41	15	1	1	46	24	1	4	27	6	4	4	12	4	40	6	53		27	7	43	1	108	47	3	4	3	44	4	4	1	4	3	3	3	1	4	4	4	3	4	1	1	2	3	2
108	108p13B1	3	4	42	1	1	3	24	1	3	6	6	94	14	8	20	4	5	7	8	8	6	7	8	1	94	7	11	4	1	24	15	54	6	7	6	6	3	1	7	7	7	3	7	1	1	2	5	4
109	108p22B1	3	4	42	1	1	3	24	1	3	6	6	94	14	8	20	4	5	7	8	8	6	7	8	1	94	7	11	4	1	24	15	54	6	7	6	6	3	1	7	7	7	3	7	1	1	2	5	4
110	10p98B1	3	4	13	1	1	6	27	1	1	13	6	14	16	13	14	11	12	6	15	14	6	11	5	1	99	12	13	8	11	14	14	22	17	17	5	9	7	1	10	14	10	3	5	1	3	7	4	10
111	63p69B1	3	4	4	14	1	4	43	1	9	13	26	28	12	38	39	4	37	6	5	43	26	33	19	1	18	21	16	4	19	42	27	51	34	39	4	11	4	1	7	37	5	3	5	1	3	3	4	14
112	63p72B1	3	4	4	14	1	4	43	1	9	13	26	28	12	38	7	4	37	6	5	43	26	33	19	1	18	21	16	4	19	42	27	51	34	39	4	11	4	1	7	37	5	3	5	1	3	3	4	14
113	80p44B1	13	3	41	15	1	1	46	24	1	4	27	6	4	4	12	4	40	6	53	4	27	7	43	1	108	47	3	4	3	44	4	4	1	4	3	3	3	1	4	4	4		4	1	1	2	3	2
114	BE4L	3	6	9	3	1	3	10	1	3	1	6	9	7	11	10	4	8	7	11	11	6	7	8	1	96	9	5	5	5	8	10	10	9	4	5	9	7	1	10	10	10	3	9	1	1	2	3	5
115	BE5	3	5	16	5	7	3	17	1	1	4	3	29		4	4	3	15	6	18	17	1	6	15	1	6	48	7	4	1	45	15	55	15	11	13	15	7	1	9	17	10	6	5	1	1	2	1	17
116	K117	3	4	3	3	3	3	47	25	1	4	3	3	1	4	40	3	41	6	54	5	5	6	7	1	93	49	8	30	5	46	27	56	17	19	3	32	20	7	9	5	10	7	14	1	1	1	1	1
118	100p35B1	3	6	1	1	1	1	7	10	10	14	9	6	4	4	12	4	8	7	34	4	4	3	24	1	98	5	5	5	5	8	271	7	6	7	6	6	3	1	7	7	7	3	7	1	1	2	5	2
119	100p37B1	3	6	1	1	1	1	48	10	10	14	9	6	4	4	12	4	8	7	34	4	4	3	24	1	98	5	5	5	5	8	271	7	6	7	6	6	3	1	7	7	7	3	7	1	1	2	5	2
120	105p30B1	13	3	41	15	1	1	46	24	1	4	28	6	4	4	12	4	42	7	56	4	27	7	43	1	108	47	3	4	3	47	4	4	1	4	3	39	3	1	4	4	10	7	14	1	1	2	3	2
121	105p32B1	13	3	41	15	1	1	46	24	1	4	28	6	4	4	12	4	42	7	56	4	27	7	43	1	108	47	3	4	3	47	4	4	1	4	3	39	3	1	4	4	10	7	14	1	1	2	3	2
122	106p32B1	3	30	1	1	1	1	7	1	1	5	4	6	4	7	41	3	7	3	7	7	1	6	7	1	93	7	17	5	5	7	7	7	6	7	6	5	5	1	7	7	7	3	7	1	1	2	5	4
123	106p33B1	3	30	1	1	1	1	7	1	1	5	4	6	4	7	41	3	7	3	7	7	1	6	7	1	93	7	17	5	5	7	7	7	6	7	6	5	5	1	7	7	7	3	7	1	1	2	5	4
124	47p106B1	3	6		1	1	1	12	1	6	28	9	30	4	4	12	4	8	7	57	46	6	37	44	1	94	7	18	4	20	8	273	7	6	19	25	40	20	7	4	41	26	6	5	1	1	2	3	2
125	47p107B1	3	6	43	1	1	1	12	1	6	28	9	30	4	4	12	4	8	7	57	46	6	37	44	1	94	7	18	4	20	8	273	7	6	19	25	40	20	7	4	41	26	6	5	1	1	2	3	2
126	56p89B1	3	3	2	2	14	3	45	1	3	27	6	9	9	14	38	4	39	11	52	44	1	14	42	1	107	46	4	29	1	18	39	53	4	4	5	38	21	1	9	39	5	3	3	1	1	1	3	1
127	63p81B1	3	5	16	5	7	3	17	1	1	4	3	4	1	4	4	3	15	6	18	17	1	6	15	1	6	48	7	4	1	17	15	57	17	11	13	15	7	1	9	17	10	6	5	1	1	2	1	17
128	63p87B1	3	5	16	5	7	3	17	1	1	4	3	4	1	4	4	3	15	6	18	17	1	6	15	1	6	48	7	4	1	17	15	57	17	11	13	15	7	1	9	17	10	6	28	1	1	2	1	17
129	67p83B1	3	4	13	1	1	3	14	1	3	1	6	4	16	40	42	4	35	4	48	4	4	38	5	1	99	12	8	8	11	14	14	22	17	17	5	9	7	1	10	14	10	7	5	1	1	2	1	2
130	84p41B1	3	15	23	1	1	9	26	1	1	1	13	9	4	23	12	7	43	6	58	5	5	39	4	1	8	51	3	4	4	26	24	19	21	20	5	9	7	1	9	24	3	3	5	1	6	16	1	3
131	84p42B1	3	15	23	1	1	9	26	1	1	1	13	9	4	23	12	7	43	6	58	5	5	39	4	1	8	51	3	4	4	26	24	19	21	20	5	9	7	1	9	24	3	3	5	1	6	16	1	3
132	123P13B1	3	3	19	1	3	3	1	1	1	1	5	5	1	41	1	1	1	1	1	1	1	1	1	1	1	1	1	1	1	1	41	1	1	1	1	1	1	1	1	1	1	1	1	1	1	1	1	1
133	87P67B1	3	5	40	1	1	6		1	1	13	6	14	16	1	43	22	44	23	59	47	6	40	45	1	92	52	4	4	4	6	42	46	17	19	3	41	23	8	9	40	12	3	29	1	1	1	1	1
134	119p21B2	3	4	44	16	1	3	49	26	1	29	29	31	26	42	44	10	45	6	18	26	1	6	46	1	109	53	7	12	21	48	43	58	4	3	26	42	3	1	9	12	4		5	1	1	2	5	4
135	119p22B1	3	4	44	16	1	3	49	26	1	29	29	31	26	42	45	10	45	6	18	26	1	6	46	1	109	53	7	12	21	48	43	58	4	3	26	42	3	1	9	12	4	3	5	1	1	2	5	4
136	127p7B1	3	6	1	1	1	1	7	10	10	30	9	6		4	12	4	8	7	11	7	1	6	7	1	110	7	5	5	5	8	274	7	6	7	6	6	3	1	25	7	7	3	7	1	1	2	5	4
137	67p86B1	3	4	13	1	1	3	14	1	3	1	6	4	16	40	42	4	35	4	48	4	4	38	5	1	99	12	8	8	11	14	14	59	17	17	5	9	7	1	10	14	10	7	5	1	1	2	1	2
138	124P20B1	3	6	1	1	1	1	7	10	10		9	6	4	4	12	4	8	7	11	7	1	6	7	1	110	7	5	5	5	8	32	60	35	40	6	6	3	1	7	7	7	3	7	1	1	17	5	4
139	124p30B1	3	6	1	1	1	1	7	10	10	9	9	6	4	4	12	4	8	7	11	7	1	6	7	1	110	7	5	5	5	8	32	60	36	40	6	6	3	1	7	7	7	3	7	1	1	17	5	4
140	124p31B1	3	31	4	1	1	6	50	1	9	31	4	14	16	40	46	23	46	24	60	42	1	41	47	1	111	54	4	31	1	49	44	61	37	12	27	43	7	1	9	5	5	17	5	1	1	3	1	11
141	127p9B1	3	6	1	1	1	1	7	10	10	30	9	6	4	4	12	4	8	7	11	7	1	6	7	1	110	7	5	5	5	8	274	7	6	7	6	6	3	1	25	7	7	3	7	1	1	2	5	4
142	48p132B1	3	6	1	1	1	1	7	10	10	14	9	6	4	4	12	4	8	7	61	4	4	3	24	1	98	5	5	5	5	8	271	7	6	7	6	6	3	1	7	7	7	3	7	1	1	2	5	2
143	137P16B1	3	9	40	17	1	1	12	23	3	32	6	9	9	14	14	8	47	7	47	39	6	11	38	1	93	45	8	4	5	43	10	10	3	20	5	9	7	1	10	38	10	3	5	1	1	18	3	18
144	137P24B1	3	3	45	15	7	3	4	24	1		24	3	24	10	47	24	48		4	18	8	42	48	1	112	47	3	4	3	44	4	62	6	4	3	3	3	1	4	42	4	3	4	1	1	2	22	2
145	124p32B1	3	31	4	1	1	6	50	1	9	31	4	14	16	40	46	23	46	24	60	42	1	41	47	1	111	54	4	31	1	49	44	61	37	12	27	43	7	1	9	5	5	17	5	1	1	3	1	11
146	124p34B1	3	1	1	1	1	1	12	1	21	9	9	6	4	4	48	3	6	4	62	48	1	43	49	1	113	55	7	32	5	39	45	63	3	3	1	44	3	1	9	43	5	3	7	1	1	2	1	19
147	124p40B1	3	1	1	1	1	1	12	1	21	9	9	6	4	4	48	3	6	4	62	48	1	43	49	1	113	55	7	32	5	39	45	63	3	3	1	44	3	1	9	43	5	3	7	1	1	2	1	19
148	133p15B1	3	5	18	1	3	3	6	3	1	4	5	5	1	6	12	4	8	7	63	49	1	44	50	1	1	56	19	1	1	50	46	64	12	41	5	14	3	1	26	44	27	3	5	1	1	19	3	3
149	133p17B1	3	5	18	1	3	3	6	3	1	4	5	5	1	6	12	4	8	7	63	49	1	44	50	1	1	56	19	1	1	50	46	64	12	41	5	14	3	1	26	44	27	3	5	1	1	19	3	3
150	133p28B1	3	4	13	1	1	3	14	1	3	4	6	9	9	14	14	8	12	6	15	14	6	11	5	1	99	12	8	8	11	14	14	15	3	12	1	13	7	1	10	14	10	3	5	1	1	2	5	4
151	48p134B1	3	6	1	1	1	1	7	10	10	14	9	6	4	4	12	4	8	7	61	4	4	3	24	1	98	5	5	5	5	8	271	7	6	7	6	6	3	1	7	7	7	3	7	1	1	2	5	2
152	119P82B1	13	3	41	15	1	1	46	24	1	4	28	6	4	4	12	4	8	7	56	4	27		43	1	108	47	3	4	3	47	47	4	1	4	3	3	3	1	4	4	4	3	4	1	1	2	3	2
153	103p103B1	3	4	46	1	7	3	5	1	3	4	5	3	27	43	5	4	5	5	5	50	5	4	5	1	104	5	4	4	1	51	5	65	3	5	4	3	4	1	9	45	14	18	26	1	1	3	1	5
154	103p90B1	3	4	46	1	7	3	5	1	3	4	5	3	28	43	5	4	5	5	5	50	5	4	5	1	104	5	4	4	1	51	5	65	3	5	4	3	4	1	9	45	14	18	26	1	1	3	1	5
155	111p94B1	3	16	47	18	15	3	3	1	1	33	6	32	12	14	14	3	3	9	23	51	4	45	51	1	114	57	8	4	5	52	48	66	3	16	8	45	4	1	9	46	10	1	1	1	1	5	3	3
156	111p95B1	3	16	47	18	15	3	3	1	1	33	6	32	12	14	14	3	3	9	23	51	4	45	51	1	114	57	8	4	5	52	48	66	3	16	8	45	4	1	9	46	10	1	1	1	1	5	3	3
157	119p76B1	3	3	19	1	3	3	1	1	1	1	5	5	1	41	1	1	1	1	1	1	1	1	1	1	1	1	1	1	1	1	41	1	1	1	1	1	1	1	1	1	1	1	1	1	1	1	1	1
158	119p80B1	3	3	19	1	3	3	1	1	1	1	5	5	1	41	1	1	1	1	1	1	1	1	1	1	1	1	1	1	1	1	41	1	1	1	1	1	1	1	1	1	1	1	1	1	1	1	1	1
159	142p29B1	3	4	3	1	7	3	51	1	22	4	6	3	1	44	24	25	11	11	52	44	1	14	42	1	115	46	4	29	1	18	10	67	17	42	13	46	3	1	3	13	12	3	5	1	1	2	23	3
160	142p36B1	3	4	3	1	7	3	51	1	22	4	6	3	1	44	24	25	11	11	52	44	1	14	42	1	115	46	4	29	1	18	10	67	17	42	13	46	3	1	3	13	12	3	5	1	1	2	23	3
161	56p168B1	3		48	2	1	3	12	23	23	4	14	33	13	20	14	3	6	4	64	52	1	6	52	1	113	15	8	33	1	3	49	7	38	43	13	15	7	1	9	47	12	3	5	1	1	2	1	3
162	56p177B1	3		48	2	1	3	12	23	23	4	14	33	13	20	14	3	6	4	64	52	1	6	52	1	113	15	8	33	1	3	49	7		43	13	15	7	1	9	47	12	3	5	1	1	2	1	3
163	MC1	3	15	4	1	1	6	19	1	1	13	6	14	16	1	20	4	49	6	65	41	28	34	53	1	6	58	4	4	4	46	50	68	4	4	5	36	21	1	9	5	5	3	5	1	1	3	24	20
164	MC5	3	3	17	7	1	7	3	1	1	1	1	34	3	45	49	4	3	9	10	10	8	4	10	1	91	59	7	12	7	10	51	9	8	9	8	19	4	1	9	20	12	1	30	1	1	3	5	4
165	MC6	14	31	49	1	1	1	52	1	1	1	9	6	1	46	10	4	8	7	11	7	1	6	7	1	93	7	7	4	1	17	15	69	15	11	13	47	7	1	9	48	7	3	7	1	1	2	5	4
166	MC8	3	4	17	1	1	4	43	3	1	4	30	35	1	6	6	4	6	6	66	17	1	46	54	1	101	60	1	4	1	53	52	70	19	18	5	3	24	1	7	49	6	19	1	1	1	2	1	2
167	CCUG 57283	3	4	4	19	1	4	43	1	9	13	26	28	12	38	7	4	37	6	5	43	26	33	19	1	18	21	16	4	19	42	27	51	34	39	4	11	4	1	7	37	5	3	31	1	3	3	4	14
168	5/131/1	3	4	19	1	3	3	53	1	3	34	6	13	13	20	50	3	50	9	67	14	6	47	5	1	99	61	20	1	1	54	53	1	1	1	1	48	7	1	9	17	10	3	5	1	1	2	1	21
169	23/41/1	3	9	45	15	1	4	13	1	7	4	6	9	8	13	13	8	51	6	68	13	5	4	5	1	4	11	7	4	9	13	13	13	12	11	11	12	7	1	12	13	12	3	11	4	6	2	8	6
170	39/355/1	3	4	22	1	1	3	24	1	3	6	6	94	14	8	20	4	5	7	8	8	6	7	8	1	94	7	11	4	1	24	54	71	15	44	1	49	3	1	7	7	7	3	7	1	1	2	5	4
171	41/539/1	3	32	50	1	1	3	54	9	1	1	1	1	1	1	51	4	52	9	69	53	8	11	38	1	93	62	14	4	5	55	275	72	15	11	13	15	7	1	9	13	12	3	1	1	1	2	3	3
172	03/07/2001	3	6	23	1	1	1	55	1	1	1	14	13	13	20		3	53	6	58	5	5	18		1	8	51	4	4	4	26	24	73	3	12	4	11	3	1	9	50	3	3	15	1	1	20	1	3
173	102/402/3	3	4	42	1	1	3	24	1	3	6	6	94	14	8	20	4	5	7	8	8	6	7	8	1	116	63	1	4	1	24	15	74	15	11	6	6	3	1	7	7	7	3	7	1	1	2	5	4
174	120/402/3	3	4	42	1	1	3	24	1	3	6	6	94	14	8	20	4	5	7	8	8	6	7	8	1	116	63	1	4	1	24	15	74	15	11	6	6	3	1	7	7	7	3	7	1	1	2	5	4
175	91/291/2	3	33	51	1	1	6	56	1	1	1	4	4	3	5	52	4	5	7	70	54	29	48	55	1	117	64	1	4	1	56	55	75	3	5	4	3	4	1	9	36	14	3	26	1	1	3	3	3
176	78/191/1	3	1	1	1	1	1	12	1	21	9	9	6	4	4	48	3	6	4	62	48	1	43	49	1	113	55	7	32	5	39	45	63	3	3	1	44	3	1	9	51	5	3	7	1	1	2	1	19
177	96/281/2	3	11	52	1	1	6	13	1	3	1	4	27	1	15	15	8	34	7	47	39	6	32	39	1	19	50	7	4	9	57	213	20	3	11	11	50	7	1	12	33	10	7	25	4	1	15	20	76
178	26/133/1	3	3	19	1	3	3	1	1	1	1	1	1	1	1	1	1	1	1	49	1	1	1	1	1	1	1	1	1	1	1	1	1	1	1	28	1	1	1	1	1	1	1	32	1	1	1	1	1
179	129/464/4	3	16	11	9	3	3	5	1	1	12	4	4	1	4	4	3	15	6	18	24	5	4	5	1	91	65	7	16	13	58	19	14	18	18	3	20	3	7	9	21	4	3	14	1	1	2	1	11
180	130/563/4	3	4	44	16	1	3	49	26	1	29	29	31	26	42	6	10	45	6	18	17	1	6	46	1	109	53	7	12	21	59	56	58	4	3	5	42	3	1	9	12	4	3	5	1	1	2	5	4
181	60/120/1	13	3	41	15	1	1	46	24	1	4	28	6	4	4	12	4	8	7	56	4	27	7	43	1	108	47	3	4	3	47	4	4	1	4	3	3	3	1	4	4	4	3	4	1	1	2	3	2
182	105/305/2	3	29	17	8	1	1	4	9	1	4	3	3	1	47	14	3	15	6	71	5	1	35	56	1	20	66	8	4	5	60	16	76	15	4	1	51	20	1	27	13	12	3	1	1	1	2	1	22
183	113/391/3	3	16	11	9	3	3	57	1	1	12	4	4	1	4	4	3	15	6	18	17	1	6	7	1	93	67	7	12	12	20	19	14	18	18	3	20	3	7	9	21	10	7	14	1	1	2	1	11
184	23/95/1	3	11	11	20	1	6	13	1	1	1	14	13	13	20	53	3	3	9	10	14	6	32	39	1	19	68	7	12	9	57	214	77	4	4	5	36	21	1	9	52	28	3	33	4	1	15	20	76
185	107/374/3	3	9	40	1	1	1	44	23	3	27	6	9	9	39	14	8	38	6	51	39	6	11	38	1	93	45	8	4	5	43	38	78	15	7	5	37	22	1	10	38	10	3	27	1	1	2	3	5
186	76/204/3	3	4	44	16	1	3	49	26	1	29	29	31	26	42	45	10	45	6	18	26	1	6	46	1	109	53	7	12	21	59	57	58	4	3	26	42	3	1	9	12	4	3	5	1	1	2	5	4
187	73/187/1	3	16	44	2	1	3	42	1	1	1	24	3	24	10	24	26	54	4	48	55	4	3	4	1	93	69	12	12	5	25	23	27	31	45	29	52	3	1	4	53	12	20	4	1	1	2	3	2
188	24/92/1	13	3	41	15	1	1	46	24	1	4	27	6	4	4	12	4	8	7	56	4	27	7	43	1	108	47	3	4	3	44	4	4	1	4	3	3	3	1	4	4	4	3	4	1	1	2	3	2
189	78/325/3	3	15	23	1	1	9	26	1	1	35	13	3	29	23	48	4	55	6	58	5	5	18	10	1	8	51	5	4	4	38	58	79	39	46	4	53	3	1	28	54	12	21	34	1	1	21	1	3
190	78/205/2	3	1	1	1	1	1	12	1	21	9	9	6	4	4	48	3	6	4	62	48	1	43	49	1	113	55	7	32	5	39	45	63	3	3	1	44	3	1	9	51	5	3	7	1	1	2	1	19
191	105/417/3	3	5	53	1	1	4	6	3	1	4	5	5	1	6	6	4	6	6	72	3	6	49	57	1	1	16	19	4	9	53	59	80	40	6	5	14	9	1	7	6	6	3	6	1	1	2	4	23
192	77/338/2	3	15	4	1	1	6	19	1	1	13	6	14	16	1	20	4	5	6	65	56	28	34	41	1	92	44	4	4	4	46	50	81	4		5	36	21	1	9	3	12	3	3	1	1	1	1	1
193	16/38/1	3	6	1	1	1	1	7	10	10	14	9	6	4	4	12	4	8	7	34	4	4	3	24	1	98	5	5	5	5	8	271	82	41	4	5	36	5	1	9	7	7	3	7	1	1	2	5	2
194	64/108/1	11	25	32	43	11	5	35	16	16	21	31	22	19	48	32	19	56	25	73	34	22	26	32	11	68	35		24	6		215	83	42	47	16	54	25	3	14	55	29	22	35	6	31	13	19	71
195	3/22/2001	3	6	23	1	1	1	55	1	1	1	14	13	13	20		3	53	6	58	5	5	18		1	8	51	4	4	4	26	24	73	3	12	4	11	3	1	9	50	3	3	15	1	1	20	1	3
196	80/196/2	3	4	17	1	3	1	58	1	24	36	3	3		40	54	27	47	24	74	57	30	50	54	14	21	70	21	28	1		60	84	17	22	30	15	7	1	9	56	12	3	11	1	1	22	3	24
197	15/36/1	3	11	11	20	1	6	13	1	1	1	14	13	13	20	53	3	3	9	10	14	6	32	39	1	19	68	7	12	9	57	214	77	4	4	5	36	21	1	9	52	28	3	33	4	1	15	20	76
198	148P19B1	3	4	13	1	1	3	59	1	3	4	6	9	9	14	14	8	12	6	15	14	6	11	5	1	99	12	8	8	11	14	14	22	17	34	5	9	7	15		14	10	3	5	1	3	7	4	13
199	119p109B1	3	5	17	1	1	4	43	3	1	4	5	35	1	6	20	4	5	26	75	41	1	5	58	1	22	71	1	4	1	61	61	85	1	1	3	55	26	16	29	57	30	19	1	1	1	2	1	2
200	119p110B1	3	16	24	1	1	3	28	9	1	1	1	1	1	49	55	28	6	6	76	5	1	51	59	1	118	72	4	4	5	62	62	86	30	48	1	56	21	1	9	46	10	1	1	1	1	5	1	2
201	135p54B1	15	34	54	21	16	2	60	27	25	37	23	36	30	50	56	29	57	27	77	58	31	52	60	15	23	73	67	34	22	63	216	87	43	49	31	57	27	17	30	58	31	23	36	9	13	8	25	77
202	148p21B1	3	4	13	1	1	3	59	1	3	4	6	9	9	14	14	8	12	6	15	14	6	11	5	1	99	12	8	8	11	14	14	22	17	34	5	9	7	15	22	14	10	3	5	1	3	7	4	13
203	19p202B1	3	5	17	1	1	4	43	3	1	4	5	37	1	6	20	4	5	26	78	7	1	5	58	1	22	71	1	4	1	3	61	85	1	1	3	55	26	16	29	57	30	19	1	1	1	2	1	2
204	19p204B1	3	5	17	1	1	4	43	3	1	4	5	37	1	6	20	4	5	26	78	7	1	5	58	1	22	71	1	4	1	3	61	85	1	1	3	55	26	16	29	57	30	19	1	1	1	2	1	2
205	CCUG 58286	11	25	32	43	11	5	61	16	16	21	31	22	19	48	32	19	56	25	73	34	22	26	32	11	68	35		24	6	36	212	88	44	23	16	54	25	3	14	30	23	14	22	6	31	13	19	71
206	CCRI-195ME	1	1	1	1	1	1	1	1	1	1	1	1	1	1	1	1	1	1	1	1	1	1	1	1	1	1	1	1	1	1	1	1	1	1	1	1	1	1	1	1	1	1	1	1	1	1	1	1
207	115P119B1	3	16	24	1	1	3	28	9	1	1	1	1	1	49	55	28	6	6	76	5	1	51	59	1	118	72	4	4	5	62	62	86	30	48	1	56	21	1	9	46	10	1	1	1	1	5	1	2
208	119p115B1	3	16	24	1	1	3	28	9	1	1	1	1	1	49	55	28	6	6	76	5	1	51	59	1	118	72	4	4	5	62	62	86	30	48	1	58	21	1	9	46	10	1	1	1	1	5	1	2
209	119p128B1	3	5	17	1	1	4	43	3	1	4	5	35	1	6	20	4	5	26	75	41	1	5	58	1	22	71	1	4	1	61	61	85	1	1	3	55	26	16	29	57	30	19	1	1	1	2	1	2
210	142p77B1	3	5	17	1	1	4	43	3	1	4	5	35	1	6	6	4	6	6	66	17	1	5	58	1	22	71	1	4	1	61	61	89	19	18	5	59	3	1	7	57	7	19	1	1	1	2	1	2
211	156p35B1	3	35	2	2	14	3	45	1	3	27	6	9	9	14	38	4	39	11	52	44	1	14	42	1	115	46	4	29	1	18	39	53	4	4	5	38	21	1	9	39	5	3	3	1	1	1	3	1
212	142P87B1	3	5	17	1	1	4	43	3	1	4	5	35	1	6	6	4	6	6	66	17	1	5	58	1	22	71	1	4	1	61	61	89	19	18	5	59	3	1	7	57	7	19	1	1	1	2	1	2
213	166P11B1	3	5	55	2	17	4	45	28	3	13	26	9	31	5	7	4	12	6	54	5	5	53	61	1	91	5	7	35	1	17	32	60	35	12	4	11	28	1	9	59	5	3	37	1	1	2	3	2
214	135p83B1	15	34	54	21	16	2	60	27	25	37	23	36	30	50	56	29	57	27	77	58	31	52	60	15	23	73	67	34	22	63	216	87	43	49	31	57	27	17	30	58	31	23	36	9	13	8	25	77
215	156p37B1	3	35	2	2	14	3	45	1	3	27	6	9	9	14	38	4	39	11	52	44	1	14	42	1	115	46	4	29	1	18	39	53	4	4	5	38	21	1	9	39	5	3	3	1	1	1	3	1
216	168p12B1	3	14	20	1	3	3	5	1	1	1	4	4	3	22	5	4	21	6	5	5	5	4	5	1	91	5	4	36	1	24	63	54	45	22	14	60	3	1	10	14	5	3	26	1	1	3	1	5
217	11XR4410	3	5	18	1	1	4	13	1	7	4	6	9	8	13	13	8	6	6	79	59	1	36	39	1	93	45	7	4	9	64	64	90	3	11	11	12	7	1	12	40	12	3	11	4	6	2	8	6
218	11XR1696	3	4	56	7	7	3	51	1	1	4	5	38	32	51	57	3	13	6	80	15	10	54	7	1	93	13	4	9	1	15	217	91	3	50	32	61	29	1	9	17	10	7	5	1	1	2	1	2
219	ATCC43617a	3	29	4	1	1	6	62	1	1	13	6	14	16	1	20	4	5	6	81	10	6	55	58	1	101	74	4	4	4	6	37	92	17	51	5	36	21	1	9	35	12	3	3	1	1	1	1	25
220	166p22B1	3	3	57	7	1	7	4	29	1	1	14	13	13	20	14	3	3	6	82	60	8	4	10	1	91	5	7	12	7	3	16	9	8	9	8	62	4	1	9	20	12	1	1	1	1	2	3	3
221	44p242B1	3	4	56	1	7	3	51	1	1	4	5	38	32	52	57	3	13	6	83	15	10	54	7	1	93	13	4	9	1	15	217	91	3	52	32	63	30	1	9	17	10	7	5	1	1	2	1	2
222	37 M.cat	12	26	35	45	12	5	38	19	18	23	23	23	21	35	35	21	156		84	37	24	29	34	7	15	37	59	26	15	65	209	34	29	31	9	25	12	9	31	26	18	9	17	6	8	67	16	78
223	57NP M.cat	3	4	19	1	3	3	63	1	22	13	25	14	13	20	14	3	6	4	85	14	6	47	62	1	99	75	4	33	1	3	65	93	1	1	1	48	7	1	9	47	12	3	5	1	1	2	1	2
224	18 (653 NP) M.cat	2	36	58	46	4	12	64	30	26	38	7	39	33	53	16	9	58	28	86	16	11	13	14	16	24	76	54	37	23	66	218	94	46	53	33	64	31	3	32	60	32	24	38	10	10	23	26	79
225	608 M.cat	16	37	59	66	18	5	65	30	14	39	32	40	84	54	58	30	59	17	87	61	32	56	63	17	69	77	68	38	24	67	66	95	47	54	34	65	32	18	33	61	33	25	39	5	10	13	27	80
226	626NP M.cat	11	25	32	43	11	5	61	16	16	21	31	22	19	48	32	19	56	25	73	34	22	26	32	11	68	35		24	6	36	212	88	44	23	16	54	25	3	14	30	23	14	22	6	31	13	19	71
227	628NP M.cat	2	36	58	46	4	12	64	30	26	38	7	39	33	53	16	9	58	28	86	16	11	13	14	16	24	76	54	37	23	66	218	94	46	53	33	64	31	3	32	60	32	24	38	10	10	23	26	79
228	687NP M.cat	2	26	35	45	12	5	38	19	18	23	23	23	21	35	59	31	60	29	84	37	24	29	34	7	15	37	59	26	25	68	209	34	29	31	9	25	12	9	15	26	18	9	17	6	8	67	16	73
230	1227NP M.cat	11	25	32	43	11	5	61	16	16	21	31	22	86	55	32	19	56	25	73	34	22	26	32	11	68	35		39	6	36	212	88	44	23	16	54	25	3	14	30	23	14	22	6	31	13	19	71
231	1077NP M.cat	3	16	4	1	1	4	43	1	20	4	5	3	28	43	5	4	5	5	5	63	5	4	56	1	104	5	8	4	1	40	67	48	4	55	5	9	3	15	22	34	25	16	5	1	3	68	21	75
232	10309NP M.cat	3	4	4	1	1	4	66	1	9	1	4	4	12	56	14	11	19	6	5	43	26	33	19	1	7	78	8	4	26	69	20	97	3	56	5	3	4	1	9	62	5	3	5	1	1	5	1	26
233	1343 M.cat	3	4	42	1	1	3	4	1	1	4	3	3	1	4	4	3	4	3	88	4	4	57	65	1	119	7	3	12	4	6		46	49	4	5	67		1	9	4	4	3	5	1	1	2	1	4
234	1470NP M.cat	3	4	11	1	19	6	40	1	1	26	3	41	22	5	36	4	5	5	5	6	1	31	61	1	105	40	7	4	1	38	34	98	45	1	1	11	4	1	9	63	4	3	5	1	3	3	1	3
235	C031	2	25	34	44	4	5	37	18	16	21	22	21	20	34	34	20	32	22	43	35	23	28	33	12	163	36	65	25	6	37	68	99	50	57	35	68	33	19	35		24	15	40	8	12	14	6	72
236	2019228G	3	38	47	2	1	4	5	1	1	4	33		1	39	60	4	61	6	89	6	33	58	66	1	120	79	22	12	1	70	69	18	4	58	5	69	7	8	9	64	27	26	41	1	1	2	3	3
237	1020848M	3	4	56	1	7	3	51	1	1	4	5	38	32	52	57	3	13	6	80	15	10	54	7	1	93	13	4	9	1	15	217	91	3	52	32	61	29	1	9	17	10	7	5	1	1	2	1	2
238	1028680K	3	14	20	1	3	3	5	1	1	1	4	4	3	22	5	4	21	6	5	5	5	4	5	1	91	5	4	4	1	5		25	17	19	14	3	4	1	9	5	5	3	5	1	1	3	10	5
239	1034084Q	3	5	17	1	1	4	43	3	1	4	5	35	1	6	6	4	6	6	66	17	1	5	58	1	22	71	1	4	27	71	61	89	19	18	5	59	3	1	7	57	7	19	1	1	1	2	1	2
240	2023641W	3	9	4	1	1	6	19	1	1	13	25	14	16	1	20	4	5	6	90	64	6	59	8	1	121	44	4	4	4	6	37	46	4	4	5	36	21	1	9	35	12	3	3	1	1	1	1	1
241	3331584D	3	5	17	1	1	4	43	3	1	4	5	35	1	6	6	4	6	6	91	17	1	5	58	1	22	71	1	4	1	61	61	89	19	18	5	3	24	1	7	57	7	19	1	1	1	2	1	1
242	3476642E	2	36	58	46	4	5	64	30	26	38	7	39	33	53	16	9	58	28	86	16	11	13	14	16	24	76	54	37	23	66	218	94	46	53	33	64	31		32	60	32	24	38	10	10	23	26	79
243	3481088Y	3	11	61	1	1	4	13	1	7	4	6	42	34	13	13	8	6	6	92	45	1	60	67	1	19	80	7	4	9	72	20	100	4	4	1	70	5	1	9	65	5	3	5	1	1	2	4	27
244	3753746B	17	39	62	67	20	2	67	31	27	40	34	43	35	57	61	32	62	30	93	65	34	61	68	18	25	81	69	40	28	73	70	101	51	59	36	71	34	9	36	66	34	27	42	11	14	69	17	81
245	4789849F	3	3	45	15	7	3	4	24	1	4	24	3	24	10	47	24	48	4	4	18	8	42	48	1	112	47	3	4	3	44	4	62	6	60	3	3	3	1	4	67	7	3	43	1	1	2	22	2
246	5550565E	3	6	1	1	1	1	7	10	10	9	35	6	4	4	12	4	8	7	11	7	1	6	7	1	93	7	5	5	5	8	271	102	6	7	6	6	3	1	1	68	35	28	44	1	1	2	5	4
247	20236154	3	5	4	1	1	4	43	3	1	4	5	35	1	58	6	4	6	6	66	17	1	5	58	1	22	71	1	4	1	53	52	70	19	18	5	3	24	1	7	57	7	19	1	1	1	2	1	2
248	20370737	3	27	42	1	7	6	68	1	1	26	3	41	22	5	36	4	5	5	94	66	35	62	7	1	93	82	23	4	1	74	32	60	45	33	10	11	35	1	3	5	5	3	5	1	3	3	1	3
249	3503282R	3	5	18	1	3	3	6	3	1	4	5	5	1	6	6	4	6	6	63	49	1	44	50	1	1	56	19	1	1	50	46	64	12	41	37	14	3	1	26	44	27	3	5	1	1	19	3	3
250	5004663G	3	5	17	1	1	4	43	3	1	4	5	35	1	6	6	4	6	6	66	17	1	5	58	1	22	71	1	4	1	61	71	89	19	18	5	3	24	1	7	57	7	19	1	1	1	2	1	1
251	1093063Y	3	5	17	8		1	69	1	1	1	4	3	3	5	5	4	5	31	95	38	25	1	69	1	1	83	7	4	1	18	72	44	30	35	5	56	3	1	9	32	14	3	24	1	1	2	1	5
252	4640032P	3	5	18	1	3	3	6	3	1	4	5	5	1	6	6	4	6	6	63	49	1	44	50	1	1	56	19	1	1	50	46	64	12	41	5	14	3	1	26	44	27	3	5	1	1	19	3	3
253	2046210Y	3	4	17	1	1	3	70	32	1	41	4	34	11	59	62	4	63	4	96		1	14	16	1	122	15	4	4	29	75	73	103	15	44	1	49	3	1	9	69	3	6	5	1	1	2	5	4
254	4737718Q	18	40	63	68			71	33	28	42	36	96	36	60	26	33	64	32	97	67	36	63	70	17	69	84	70	41	30	76	219	104	52	61	38	72	36	11	37	26	29	22	45	8	15	24	29	82
255	4840991N	4	4	6	2	1	1	8	4	3	6	6	3	1	8	8	4	8	7	8	8	6	7	8	1	94	7	5	5	5	77	270	7	6	7	6	6	3	1	7	7	7	3	7	1	1	2	1	2
256	2042044P	3	9	4	22	1	6	19	1	1	13	25	14	16	1	20	4	5	6	90	64	6	59	8	1	121	44	4	4	4	6	37	46	4	4	5	36	21	1	9	35	12	3	3	1	1	5	1	1
257	2041717D	3	27	11	1	19	6	40	1	1	26	3	41	22	5	36	4	65	5	5	6	1	64	71	1	105	40	24	4	1	17	32	60	45	33	39	11	4	1	5	70	5	3	5	1	3	2	4	3
258	1583718S	3	4	13	1	1	3	72	1	3	4	6	9	9	14	14	8	66	6	15	14	6	11	5	1	99	12	8	8	11	14	14	22	17	17	5	9	7	1	10	14	10	3	5	1	3	7	4	4
259	5267783B	3	4	13	1	1	3	72	1	3	4	6	9	9	14	14	8	66	6	15	14	6	11	5	1	99	12	8	8	11	14	14	22	17	17	5	9	7	1	10	14	10	3	5	1	3	7	4	4
260	4431503J	3	4	64	1	1	3	73	32	1	41	4	34	11	61	13	8	51	33	98	13	5	4	5	1	4	85	25	4	5	78	74	105	53	11	5	73	37	1	9	71	5	3	5	1	1	3	1	6
261	1111988H	3	4	4	1	1	4	5	1	1	4	1	9	1	8	63	4	61	6	89	6	33	58	66	1	120	79	22	12	1	70	69	18	4	58	5	69	7	8	9	64	27	26	41	1	1	2	3	3
262	5021467Y	3	5	17	1	1	4	43	3	1	4	5	35	1	6	6	4	6	6	66	17	1	65	72	1	1	71	1	4	1	61	75	89	19	18	5	59	3	1	7	57	7	19	1	1	1	2	1	2
263	5560626Q	19	4	65	23	1	4	4	1	3	4	4	4	3	5	13	4	67	34	99	68	37	66	73	1	104	86	8	42	5	79	76	19	17	62	1	74	4	1	9	72	3	3	11	1	6	2	1	28
264	2047127K	3	16	11	9	8	3	5	1	1	12	4	4	1	4	23	3	15	6	18	17	1	6	7	1	93	25	7	12	12	80	77	30	15	11	13	47	3	7	9	21	10	3	14	1	1	2	1	3
265	5021466N	3	5	17	1	1	4	43	3	1	4	5	35	1	6	6	4	6	6	66	17	1	65	72	1	1	71	1	4	1	61	75	89	19	18	5	59	3	1	7	57	7	19	1	1	1	2	1	2
266	2041417P	3	4	22	1	1	3	24	1	3	6	6	94	14	8	20	4	68	7	8	8	6	7	8	1	94	7	11	4	1	24	15	26	6	7		6	3	1	7	7	7	3	7	1	1	2	5	4
267	1098655R	3	5	17	8		1	69	1	1	1	4	3	3	5	5	4	5	31	95	38	25	1	69	1	1	83	7	4	1	18	72	44	30	35	5	56	3	1	9	32	14	3	24	1	1	2	1	5
268	5157102Y	3	11	52	1	1	6	13	1	3	1	4	27	1	15	15	8	34	7	47	39	6	32	39	1	19	50	7	43	5	8	271	7	6	7	11	50	7	1	12	33	10	7	25	1	3	15	20	76
269	2050675Y	3	4	4	1	1	4	5	1	1	4	1	9	1	8	63	4	61	6	89	6	33	58	66	1	120	79	22	12	1	70	69	18	4	58	5	69	7	8	9	64	27	26	41	1	1	2	3	3
270	5553245S	3	5	4	1	1	4	74	1	6	9	37	5	1	39	24	10	16	6	100	69	6	32	39	1	26	50	26	44	1	81	78	1	1	7	25	75	3	1	7	73	36	3	46	1	1	2	4	3
271	COPD_M1	3	16	11	9	8	3	5	1	1	12	4	4	1	4	23	3	15	6	18	17	1	6	7	1	93	25	7	12	12	20	79	30	15	18	3	20	3	7	9	21	10	3	14	1	1	2	1	3
272	COPD_M8	3	14	20	1	3	3	5	1	1	1	4	44	3	22	5	4	21	6	5	5	5	4	5	1	91	5	4	4	1	5	22	25	17	19	14	3	4	1	9	5	5	3	5	1	1	3	10	5
273	COPD_M10	3	11	52	1	1	6	13	1	3	1	4	27	1	15	15	8	34	7	101	4	4	3	4	1	19	50	7	4	9	82	213	20	3	11	11	50	7	1	12	14	10	6	25	4	1	15	20	76
274	COPD_M16	3	5	17	1	1	4	43	3	1	43	5	35	1	6	20	4	5	26	75	41	1	5	58	1	22	71	27	4	1	61	61	85	1	1	3	55	26	16	29	57	30	19	1	1	1	2	1	2
275	COPD_M19	3	3	19	1	3	3	1	1	1	1	1	1	1	4	1	1	1	1	102	1	1	1	1	1	1	1	1	1	1	1	1	106	1	1	1	76	1	1	1	1	1	1	1	1	1	5	4	25
276	COPD_M22	3	5	17	1	3	3	6	3	1	4	5	5	1	6	6	4	6	6	63	49	1	44	50	1	1	56	19	1	1	83	80	67	54	63	40	77	3	1	26	44	27	3	5	1	1	19	3	3
277	COPD_M28	3	5	17	1	3	3	6	3	1	4	5	5	1	6	6	4	6	6	63	49	1	44	50	1	1	56	19	1	1	83	80	67	54	63	40	77	3	1	26	44	27	3	5	1	1	19	3	3
278	COPD_M29	3	5	17	1	3	3	6	3	1	4	5	5	1	6	6	4	6	6	63	49	1	44	50	1	1	56	19	1	1	83	80	67	54	63	40	77	3	1	26	44	27	3	5	1	1	19	3	3
279	COPD_M34	3	5	17	1	3	3	6	3	1	4	5	5	1	6	6	4	6	6	63	49	1	44	50	1	1	56	19	1	1	83	80	67	54	63	40	77	3	1	26	44	27	3	5	1	1	19	3	3
280	COPD_M32	3	4	17	8	1	3	75	1	29	4	6	45	1	62	64	10	69	6	103	70	38		74	13	123	87	28	12	5	84	81	107	15	36	3	21	3	1	9	74	12	3	4	1	1	2	4	3
281	COPD_M52	3	16	11	9	3	3	5	1	1	12	4	4	1	63	4	3	15	6	18	24	5	4	5	1	91	88	7	16	13	58	19	108	18	18	3	20	3	20	9	75	12	3	1	1	1	2	3	3
282	COPD_M55	3	16	11	9	3	3	5	1	1	12	4	4	1	63	4	3	15	6	18	24	5	4	5	1	91	88	7	16	13	58	19	108	18	18	3	20	3	20	9	75	12	3	1	1	1	2	3	3
283	COPD_M61	3	3	19	1	3	3	1	1	1	1	1	1	1	4	1	1	1	1	102	1	1	1	1	1	1	1	1	1	1	1	1	106	1	1	1	76	1	1	1	1	1	1	1	1	1	5	4	25
284	COPD_M64	3	3	19	1	3	3	1	1	1	1	1	1	1	4	1	1	1	1	102	1	1	1	1	1	1	1	1	1	1	1	1	106	1	1	1	76	1	1	1	1	1	1	1	1	1	5	4	25
285	COPD_M67	3	11	52	1	1	6	13	1	3	1	4	27	1	15	15	8	34	7	104	39	6	67	75	1	19	50	7	4	9	57	276	109	3	11	11	50	3	1	7	76	37	3	7	1	1	15	20	76
286	COPD_M70	3	11	52	1	1	6	13	1	3	1	4	27	1	15	15	8	34	7	104	39	6	67	75	1	19	50	7	4	9	57	276	109	3	11	11	50	3	1	7	76	37	3	7	1	1	15	20	76
287	COPD_M73	3	3	19	1	3	3	1	1	1	1	1	1	1	4	1	1	1	1	102	1	1	1	1	1	1	1	1	1	1	1	1	106	1	1	1	76	1	1	1	1	1	1	1	1	1	5	4	25
288	COPD_M76	3	3	19	1	3	3	1	1	1	1	1	1	1	4	1	1	1	1	102	1	1	1	1	1	1	1	1	1	1	1	1	106	1	1	1	76	1	1	1	1	1	1	1	1	1	5	4	25
289	COPD_M82	3	3	19	1	3	3	1	1	1	1	1	1	1	4	1	1	1	1	102	1	1	1	1	1	1	1	1	1	1	1	1	106	1	1	1	76	1	1	1	1	1	1	1	1	1	5	4	25
290	COPD_M88	2	36	58	46	4	13	64	30	26	38	7	39	33	53	16	9	58	28	86	16	11	13	14	16	24	76	54	37	23	66	218	94	46	53	33	64	31	3	32	60	32	24	38	10	10	23	26	79
291	COPD_M94	3	14	20	1	3	3	5	1	1	1	4	4	3	22	5	4	21	6	5	5	5	4	76	1	91	5	4	4	1	5	22	110	17	19	14	3	4	1	9	5	5	3	5	1	1	3	10	5
292	COPD_M97	13	3	19	1	3	3	7	1	1	4	28	6	4	4	12	4	8	7	56	4	27		43	1	108	47	3	4	3	47	47	4	1	4	3	3	3	1	4	4	4	3	4	1	1	2	3	2
293	COPD_M100	13	3	19	1	3	3	7	1	1	4	28	6	4	4	12	4	8	7	56	4	27		43	1	108	47	3	4	3	47	47	4	1	4	3	3	3	1	4	4	4	3	4	1	1	2	3	2
294	COPD_M103	3	11	11	1	1	6	19	1	1	4	3	12	11	18	17	4	17	7	105	39	6	11	77	1	93	89	5	4	9	13	82	20	3	11	11	12	3	1	12	19	12	3	11	4	6	2	8	6
295	COPD_M106	3	11	11	1	1	6	19	1	1	4	3	12	11	18	17	4	17	7	105	39	6	11	77	1	93	89	5	4	9	13	82	20	3	11	11	12	3	1	12	19	12	3	11	4	6	2	8	6
296	COPD_M109	3	12	13	1	1	3	14	1	1	4	3	3	12	19	65	8	70	3	106	71	5	4	5	1	99	12	8	8	11	14	14	21	55	64	1	78	38	1	9		12	3	47	1	1	2	30	29
297	COPD_M112	2	36	58	46	4	5	64	30	26	38	7	39	33	53	16	9	58	28	86	16	11	13	14	16	24	76	54	37	23	66	218	94	46	53	33	64	31	3	32	60	32	24	38	10	10	23	26	79
298	COPD_M115	2	36	58	46	4	5	64	30	26	38	7	39	33	53	16	9	58	28	86	16	11	13	14	16	24	76	54	37	23	66	218	94	46	53	33	64	31	3	32	60	32	24	38	10	10	23	26	79
299	COPD_M124	3	16	4	1	1	4	43	1	20	1	4		12	5	14	11	19	6	5	40	26	33	40	1	17	43	29	4	1	40	36	48	4	37	24	35	5	1	9	34	25	16	5	1	3	68	21	75
300	COPD_M139	3	11	11	1	1	6	13	1	3	35	4	27	1	15	15	8	34	7	47	72	6	32	78	1	19	50	7	12	31	3	83	111	56	17	41	9	4	1	10	14	10	1	5	1	1	2	1	30
301	115p155B1	3	11	66	1	1	6	13	1	3	1	4	27	1	15	15	8	34	7	47	39	6	32	39	1	19	50	7	4	9	57	84	112	3	11	11	50	7	1	12	33	10	7	25	4	1	15	20	76
302	115p156B1	3	11	66	1	1	6	13	1	3	1	4	27	1	15	15	8	34	7	47	39	6	32	39	1	19	50	7	4	9	57	84	112	3	11	11	50	7	1	12	33	10	7	25	4	1	15	20	76
303	166p24B1	3	3	57	7	1	7	4	29	1	1	14	13	13	20	14	3	3	6	82	60	8	4	10	1	91	5	7	12	7	3	16	9	8	9	8	62	4	1	9	20	12	1	1	1	1	2	3	3
304	174p16B1	3	5	17	1	1	4	8	4	3	6	5	35	1	6	20	4	5	26	75	41	1	5	58	1	22	71	1	4	1	61	61	85	1	1	3	55	26	16	29	57	30	19	1	1	1	2	1	2
305	174p17B1	3	5	17	1	1	4	8	4	3	6	5	35	1	6	20	4	5	26	75	41	1	5	58	1	22	71	1	4	1	61	61	85	1	1	3	55	26	16	29	57	30	19	1	1	1	2	1	2
306	19 (2004) M.cat	2	36	58	46	4	5	64	30	26	38	7	39	33	53	16	9	58	28	107	16	11	13	14	16	24	76	54	37	23	66	220	94	46	53	33	64	31	3	32	60	32	24	38	10	10	23	26	79
307	20 (2207) M.cat	2	36	58	46	4	5	64	30	26	38	7	39	33	53	16	9	58	28	86	16	11		14	16	24	76	54	37	23	66	220	94	46	53	33	64	31	3	32	60	32	24	38	10	10	23	26	79
308	1833 M.cat	8	23	60	47		5	2	2	2	2	18	18	85	29	29	2	28	18	108	62	19	13	64	7	12	32	62	21	17	33	211	37	25	27	19	66	12	9	34	26	18	9	19	6	8	10	28	68
309	1592 M.cat	10	7	7	48	4	14	76	20	19	24	2	46	87	64	9	5	71	8	109	73	7	8	9	3	95	8	55	6	6	85	221	113	7		7	7	6	3	8	8	23	14	22	6	31	25	6	72
310	1648 M.cat	20	41	67	24	21	15	77	34	30	44	38	47	37	65	66	34	72	35	110	74	39	68	79	4	124	90	71	45	32	86	222	114	57	65	42	79	39	21	38	77	38	4	48	5	10	9	15	83
311	13R13685	3	5	18	1	1	4	13	1	7	4	6	9	8	13	13	8	6	6	79	59	1	36	39	1	93	45	7	4	9	64	64	115	3	11	11	12	7	1	12	40	12	3	11	4	6	2	8	6
312	13R13726	3	16	24	1	1	16	4	1	31	45	6	3	16	40	14	10	69	6	111	70	10	69	80	1	125	91	4	4	5	62	85	116	32	66	3	80	3	1	9	56	12	3	11	1	1	22	3	31
313	COPD_M25	3	4	4	1	3	3	5	1	1	1	4	4	3	5	67	8	6	6	112	5	5	4	81	1	91	92	4	4	1	17	86	117	58	67	43	81	40	1	9	5	5	3	5	1	3	3	1	32
314	COPD_M37	2	42	68	49	4	5	78	35	32	46	39	48	5	66	16	9	73	17	113	75	40	70	82	12		93	72	46	33	87	223	118	59	68	44	82	41	22	39	60	39	29	49	6	16	26	31	84
315	COPD_M40	3	5	18	1	3	3	6	3	1	4	5	5	1	6	6	4	6	6	63	49	1	44	50	1	1	56	19	1	1	50	46	64	12	41	5	14	3	1	26	44	27	3	5	1	1	19	3	3
316	COPD_M43	3	5	18	1	3	3	6	3	1	4	5	5	1	6	6	4	6	6	63	49	1	44	50	1	1	56	19	1	1	50	46	64	12	41	5	14	3	1	26	44	27	3	5	1	1	19	3	3
317	COPD_M46	3	5	18	1	3	3	6	3	1	4	5	5	1	6	6	4	6	6	63	49	1	44	50	1	1	56	19	1	1	50	46	64	12	41	5	14	3	1	26	44	27	3	5	1	1	19	3	3
318	COPD_M47	3	5	18	1	3	3	6	3	1	4	5	5	1	6	6	4	6	6	63	49	1	44	50	1	1	56	19	1	1	50	46	64	12	41	5	14	3	1	26	44	27	3	5	1	1	19	3	3
319	COPD_M49	12	26	35	45	12	5	38	19	18	23	23	23	21	35	35	21	156		114	37	24	29	34	7	15	37	59	26	15	88	209	34	29	31	9	25	12	9	15	26	18	9	17	6	8	67	16	73
320	COPD_M133	3	5	17	1	1	4	43	3	1	4	5	35	1	6	1	1	6	6	66	17	1	5	58	1	22	71	1	4	1	61	61	89	19	18	45	59	3	1	7	78	7	19	1	1	1	2	1	2
321	COPD_M118	3	14	20	1	3	3	5	1	1	1	4	4	3	22	5	4	21	6	5	5	5	4	5	1	91	5	4	4	1	5	22	25	17	19	14	3	4	1	9	5	5	3	5	1	1	3	10	5
322	COPD_M130	3	6	1	1	1	1	7	10	10	9	9		4	4	12	35	8	7	115	76	1	71	83	1	93	7	5	5	5	8	271	119	6	7	13	23	7	1	9	17	5	3	5	1	1	2	1	5
323	173P27B1	3	6	1	1	1	3	79	1	3	9	9	6	4	4	12	4	8	7	11	77	1	6	7	1	93	7	5	5	1	89	87	26	60	7	46	15	7	1	9	79	10	6	7	1	1	2	5	4
324	173P31B1	3	6	1	1	1	3	79	1	3	9	9	6	4	4	12	4	8	7	11	77	1	6	7	1	93	7	5	5	1	89	87	26	60	7	46	15	7	1	9	79	10	6	7	1	1	2	5	4
325	65/74	3	6	1	1	1	1	7	10	10	9	40	6	1	4	10	4	8	7	11	7	1	6	84	1	110	7	5	5	5	8	32	60	35	7	6	6	3	1	7	7	7	3	7	1	1	17	5	4
326	173p28B1	3	6	1	1	1	3	79	1	3	9	9	6	4	4	12	4	8	7	11	77	1	6	7	1	93	7	5	5	1	89	87	26	60	7	46	15	7	1	9	79	10	6	7	1	1	2	5	4
327	174p41B1	3	5	17	1	1	4	43	3	1	4	5	35	1	6	6	4	6	6	66	17	1	5	58	1	22	71	1	4	1	61	61	89	19	18	5	59	3	1	7	57	7	19	1	1	1	2	1	2
328	44p263B1	3	4	69	1	1	3	80	1	29	4	14	13	4	4	68	25	5	6	116	15	8	72	85	1	91	5	30	4	5	43	10	46	4	69	32	61	29	1	9	6	6	3	6	1	1	2	1	2
329	COPD_M85	3	4	22	1	7	3	81	26	3	1		3	38	67	24	25	11	11	117	78	1	51	59	1	126	46	31	1	5	90	88	120	17	70	13	83	3	1	9	80	40	3	5	1	1	5	3	2
330	COPD_M127	3	43	13	1	1	3	14	1	3	4	6	9	9	14	14	8	23	6	15	14	6	11	5	1	99	12	8	8	11	14	14	22	17	17	5	9	7	1	10	14	10	3	5	1	3	7	4	10
331	COPD_M142	3	4	4	6	1	17	23	1	1	4	3	4	1	4	4	4	8	7	28	17	1	6	86	1	6	15	7	4	1	17	15	18	15	11	13	15	7	1	9	17	10	6	5	1	1	2	1	33
332	AS012776	3	6	1	1	1	1	7	10	10	9	9		4	4	12	35	8	7	115	76	1	71	83	1	93	7	5	5	5	8	271	7	6	7	13	23	7	1	9	81	7	3	5	1	1	2	32	5
333	174p47B1	3	4	17	8	1	3	75	1	29	4	6	45	1	62	64	10	69	6	103	70	38		74	13	123	87	28	12	5	84	81	107	15	36	3	21	3	1	9	74	12	3	4	1	1	2	4	3
334	AS012765	21	44	70	50	22	2	82	36	33	47	7	49	88	55	69	33	74	36	118	79	15	73	87	19	27	94	64	47	34	91	89	121	61	71	47	84	42	23	40	82	41	9	50	5	10	13	27	85
335	AS012766	3	16	11	9	23	3	5	1	1	12	4	4	1	4	23	3	15	6	18	17	1	6	7	1	93	25	7	12	12	20	19	30	15	18	3	20	3	7	9	21	10	3	14	1	1	2	1	3
336	AS012768	2	45	71	51	4	14	2	2	2	48	2	15	76	68	70	36	75	2	119	80	41	74	88	20	28	95	73	48	35	92	90	122	62	72	48	85	43	24	41	11	11	5	10	2	5	6	33	60
337	AS012769	3	4	72	1	7	3	51	1	1	4	5	38	32	52	57	3	13	6	80	81	10	54	7	1	93	13	4	9	1	15	217	91	3	52	32	61	29	1	9	17	10	7	5	1	1	2	1	2
338	AS012771	4	4	21	1	1	3	14	1	3	4	6	9	9	14	14	8	12	6	15	14	6	11	5	1	99	12	8	8	11	14	14	123	17	17	5	9	7	1	10	14	10	3	5	1	3	7	4	34
339	AS012772	3	14	20	1	3	3	5	1	1	1	4	4	39	10	5	4	76	6	5	5	5	4	89	1	91	5	4	4	1	5	22	25	17	4	49	34	3	7	9	21	10	7	14	1	1	2	1	11
340	AS012778	3	4	4	14	1	4	43	1	9	13	26	28	12	69	7	4	37	6	5	82	26	33	19	1	18	21	16	4	19	42	27	51	34	39	4	11	4	1	7	37	5	3	5	1	3	3	4	14
341	AS012774	3	6	1	1	1	1	7	10	10	9	9		4	4	12	35	8	7	115	76	1	71	83	1	93	7	5	5	5	93	271	7	6	7	13	23	7	1	9	17	5	3	5	1	1	2	1	5
342	1D-464	3	16	73	9	8	3	5	1	1	12	4	4	1	4	23	3	15	6	18	17	1	6	7	1	93	25	7	12	12	20	19	30	15	18	3	20	3	7	9	21	10	30	14	1	1	2	1	3
343	1D-465	14	31	49	1	1	1	52	1	1	1	9	6	1	46	10	4	8	7	11	7	1	6	7	1	93	7	7	4	1	17	15	124	15	11	13	47	7	1	9	48	7	3	7	1	1	2	5	35
344	1D-466	4	4	21	1	1	3	14	1	3	4	6	9	9	14	14	8	12	6	15	14	6	11	5	1	99	12	8	8	11	14	14	22	17	17	5	9	7	1	10	14	10	3	5	1	3	7	4	34
345	1D-467	4	15	4	1	1	3	14	1	3	4	6	9	16	14	14	8	12	6	15	14	6	11	5	1	99	12	8	8	11	14	14	22	17	17	5	9	7	1	10	14	10	3	5	1	3	7	4	10
346	1D-468	3	16	4	1	1	4	43	1	20	4	5	3	40	43	5	4	5	5	5	63	5	4	56	1	104	5	8	4	1	40	36	48	3	73	5	9	3	15	22	34	25	16	5	1	3	68	21	75
347	1D-469	3	5	16	5	7	3	5	1	1	12	4	4	1	4	23	3	15	6	18	17	1	75	7	1	93	25	7	12	12	20	19	30	15	18	3	20	3	7	9	21	10	7	14	1	1	2	1	3
348	1D-470	3	6	1	1	1	1	7	10	1	4	5	35	1	6	6	4	6	6	66	17	1	65	72	1	1	71	1	4	1	61	91	89	19	18	5	59	3	1	7	57	7	19	1	1	1	2	1	2
349	1D-471	3	4	39	1	1	3	21	1	1	1	4	4	3	5	5	4	5	5	120	83	1	35	5	1	91	5	4	4	1	5	5	125	3	5	4	3	4	1	9	36	14	3	26	1	1	3	1	16
350	1D-472	3	46	40	1	1	1	44	23	3	27	6	9	9	39	14	8	38	6	51	39	6	11	38	1	93	45	8	4	5	43	38	52	15	7	5	37	22	1	24	38	10	3	27	1	1	2	3	5
351	1D-487	3	29	4	1	1	6	19	1	1	13	25	14	16	1	20	4	5	6	50	41	6	34	41	1	92	44	4	4	4	6	37	46	4	4	5	36	21	1	9	13	3	3	3	1	1	1	1	1
352	1D-535	3	4	1	1	15	18	3	1	1	4	3	3	41	70	6	3	77	6	121	17	1	6	7	1	110	96	7	12	12	94	7	126	63	12	50	20	3	7	9	21	10	1	1	1	1	2	1	3
353	1D-547	3	3	2	2	1	3	3	1	1	4	3	3	2	70	3	3	3	3	3	3	3	2	3	1	127	3	2	49	1	3	92	127	64	74	5	56	3	1	9	83	42	3	5	1	1	2	3	2
354	1D-592	3	16	44	2	1	3	42	1	1	1	24	3	24	10	12	4	35	4	48	4	4	3	4	1	16	42	3	29	1	39	93	128	32	75	23	86	3	1	4	4	12	20	4	1	1	2	3	2
355	1D-626	3	4	13	1	1	3	14	1	3	4	6	9	9	14	14	8	12	6	15	14	6	11	5	1	99	12	8	8	11	14	14	15	3	12	1	13	7	1	10	14	10	3	5	1	1	2	5	4
356	1D-640	3	4	74	1	3	3	53	1	1	4	3	4		4	4	1	78	6	122	14	6	47	5	1	99	61	4	1	1	95	94	129	1	1	1	48	21	1	9	17	10	3	5	1	1	2	1	2
357	1D-777	3	4	22	1	1	3	24	1	3	6	6	94	14	8	20	4	5	7	123	83	6	7	8	1	94	7	11	4	36	24	15	26	6	7	6	6	3	1	7	7	7	3	7	1	1	2	5	4
358	1D-785	3	32	50	1	1	3	54	9	1	1	1	1	1	1	51	4	52	9	124	53	8	76	90	1	29	97	14	4	5	96	275	72	15	11	13	15	7	1	9	13	12	3	1	1	1	2	3	3
359	1D-786	4	4	21	1	1	3	14	1	3	4	6	9	9	14	14	8	12	6	15	14	6	11	5	1	99	12	8	8	11	14	14	22	17	17	5	9	7	1	10	14	10	3	5	1	3	7	4	34
360	1D-790	3	4	13	1	1	3	14	1	3	4	6	50	9	14	14	8	12	6	15	14	42	11	5	1	99	12	8	8	11	14	14	130	17	17	5	9	7	1	10	14	10	3	5	1	3	3	34	3
361	1D-1120	3	5	17	1	1	4	43	3	1	4	5	35	1	6	6	37	6	6	66	17	1	5	58	1	22	71	1	4	1	61	61	89	19	18	5	3	24	1	7	57	7	19	1	1	1	2	1	1
362	1D-1152	20	41	67	24	21	15	77	34	30	44	38	51	89	71	71	34	72	35	110	74	39	77	91	4	70	98	74	50	2	97	224	131	65	76	51		39	21	38	77	38	4	48	5	10	9	15	83
363	1D-1285	3	5	18	1	3	3	6	3	1	4	5	5	1	6	12	4	8	7	63	49	1	44	50	1	1	56	19	1	1	72	95	132	66	7	52	87	3	1	42	65	5	3	5	1	1	2	5	4
364	1D-1367	3	6	1	1	1	1	7	10	10	9	9	6	4	4	12	4	8	7	11	7	1	6	7	1	110	7	5	5	5	8	32	60	35	7	6	6	3	1	7	7	7	3	7	1	1	27	5	4
365	RSM43	3	16	11	9	8	3	5	1	1	12	4	52	1	4	23	3	15	6	125	17	1	6	7	1	93	25	7	12	12	20	19	30	15	18	53	20	3	7	9	21	10	7	11	1	3	3	4	5
366	RSM163	3	9	40	1	1	1	12	23	3	32	6	53	9	14	14	8	47	7	47	39	6	11	38	1	93	45	8	4	5	43	10	10	3	20	5	9	7	1	10	38	10	3	5	1	1	18	3	18
367	P12N	3	27	11	1	1	6	40	1	1	26	3	25	22	5	36	4	33	5	45	6	1	31	35	1	105	40	7	4	1	17	32	43	3	33	10	11	4	1	5	5	5	3	5	1	3	3	1	14
368	P15N	14	31	49	1	1	1	52	1	1	1	9	6	1	46	10	4	8	7	11	7	1	6	7	1	93	7	7	4	1		15	69	15	11	13	47	7	1	43	48	7	3	7	1	1	2	5	4
369	P17N	3	4	4	6	1	17	23	1	1	4	3	4	1	4	4	4	8	7	28	17	1	6	86	1	6	15	7	4	1	17	15	18	15	11	13	15	7	1	9	17	10	6	5	1	1	2	1	33
370	P23N	3	27	11	1	1	6	40	1	1	26	3	25	22	5	36	4	33	5	45	6	1	31	35	1	105	40	7	4	1	17	32	43	3	33	10	11	4	1	5	5	5	3	5	1	3	3	1	14
371	S07N	3	4	17	1	1	4	43	3	1	4	5	35	1	6	6	4	6	6	66	17	1	46	54	1	101	60	32	4	1	53	52	70	19	18	5	88	24	1	7	49	6	19	1	1	1	2	1	2
372	S12N	3	5	17	8	1	1	69	1	1	1	4	3	3	5	5	4	5	6	95	84	25	1	69	1	1	83	8	27	1	38	96	133	17	42	13	89	3	1	9	32	14	3	5	1	1	2	1	5
373	S15N	3	3	19	1	3	3	83	37	1	4	3	3	42	39	72	1	79	1	126	85	43	1	58	1	101	99	7	4	5	98	1	134	1	1	1	1	1	1	1	84	1	3	51	1	3	3	1	13
374	AR-0961	3	6	1	1	1	1	7	10	10	9	9	6	4	4	12	4	8	7	11	7	1	6	7	1	93	7	33	4	5	17	271	7	6	12	54	6	3	1	7	7	7	3	7	1	1	2	5	4
375	AR-0962	22	16	75	1	1	9	45	26	3	4	5	3	1	7	73	3	13	6	127	38	1	33	92	1	128	100	8	42	1	99	97	135	67	77	41	56	3	1	9	85	43	31	5	1	1	2	1	2
376	SAMPLE_WTCHG_350648_220153	3	5	55	2	17	4	45	28	3	13	26	9	31	5	7	4	80	6	54	5	5	53	61	1	91	5	7	35	1	17	32	60	35	12	4	11	28	1	9	59	5	3	5	1	1	2	3	2
377	SAMPLE_WTCHG_350648_221141	23	3	76	25	6	3	26	1	1	1	6	3	43	72	62	4	81	4	128	86	4	51	59	1	118	101	5	4	1	100	98	136	3	78	3	6	3	1	7	7	44	3	5	1	1	2	5	4
378	SAMPLE_WTCHG_350648_226121	24	47	77	52	4	2	84	38	2	49	18	92	76	2	2	38	82	2	17	62	19	13	14	5	5	102	75	51	2	101	99	137	68	79	2	192	44	24	44	11	11	5	10	2	2	65	2	60
379	SAMPLE_WTCHG_350648_226176	3	27	78	1	24	6	40	1	1	26	3	41	22	5	36	4	5	5	129	87	1	31	61	1	105	103	7	4	1	102	32	60	45	33	10	11	4	7	9	86	5	3	5	1	3	3	1	3
380	SAMPLE_WTCHG_350648_227164	3	29	4	1	1	6	19	1	1	13	25	14	16	1	20	4	5	6	50	41	6	34	41	1	92	44	34	4	4	6	37	46	4	4	5	36	21	1	9	35	12	32	3	1	1	1	1	1
381	SAMPLE_WTCHG_350648_228152	11	48	79	53	25	2	85	39	19	24	2	97	90	73	74	39	83	37	130	88	44	78	93	21	30	104	76	52	37	103	100	138	69	80	55	90	45	25	45	87	45	33	52	12	17	28	35	86
382	SAMPLE_WTCHG_350648_229140	3	49	4	1	1	4	43	1	9	1	4	4	44	5	14	11	19	6	131	89	26	33	19	1	7	21	8	53	19	104	95	23	3	12	4	3	4	1	9	5	5	3	5	1	1	5	3	36
383	SAMPLE_WTCHG_350648_229157	2	36	58	46	4	5	64	30	26	38	7	39	33	53	16	9	58	28	86	16	11	13	14	16	24	76	54	37	23	66	220	94	46	53	56	193	44	24	44	11	11	5	10	2	2	29	2	87
384	SAMPLE_WTCHG_350648_230128	3	50	1	1	1	4	7	3	3	13	6	35	1	6	6	4	6	6	6	6	1	5	94	1	31	105	35	1	1	105	101	139	3	81	1	91	46	7	3	88	4	3	53	1	1	30	4	13
385	SAMPLE_WTCHG_350648_232104	25	12	13	1	1	3	86	40	3	11	6	3	12	19	14	8	18	6	132	5	5	4	5	1	99	17	8	8	11	14	14	140	16	6	1	78	38	1	9	89	12	3	47	1	1	2	30	29
386	SAMPLE_WTCHG_350648_233110	3	5	80	26	1	4	45	1	3	13	26	9	45	5	7	4	12	6	54	5	5	53	61	1	91	56	7	4	38	17	32	60	35	12	4	92	4	1	9	90	5	3	5	1	3	3	1	5
387	SAMPLE_WTCHG_350648_233187	3	6	1	1	1	1	7	10	10	14	9	6	4	4	12	4	8	7	34	4	4	3	24	1	129	5	5	5	5	8	271	7	6	7	6	6	3	1	7	7	7	3	7	1	1	2	5	2
388	SAMPLE_WTCHG_350648_234122	3	5	17	1	1	4	43	3	1	4	5	35	1	6	20	4	5	26	75	41	1	5	58	1	22	71	27	4	1	61	61	85	1	1	3	55	26	16	29	91	30	19	1	1	1	2	1	2
389	SAMPLE_WTCHG_350648_237139	4	4	21	1	1	3	14	1	3	4	6	9	9	14	14	8	12	6	15	14	6	11	5	1	99	12	8	8	11	14	14	22	17	17	5	9	7	1	10	14	10	3	5	1	3	7	4	34
390	SAMPLE_WTCHG_350648_237158	8	23	60	47		5	2	2	2	2	18	18	85	29	29	2	28	18	39	62	19	13	64	7	12	106	62	21	17	33	211	37	25	27	19	66	12	9	34	26	18	9	19	6	8	10	28	68
391	SAMPLE_WTCHG_350648_238127	3	4	36	1	1	3	41	21	1	1	4	3	3	5	75	4	5	6	95	38	25	1	69	1	1	83	8	27	1	38	34	44	30	35	5	56	3	1	9	32	14	3	24	1	1	2	1	5
392	SAMPLE_WTCHG_350648_239115	3	27	78	1	24	6	40	1	1	26	3	41	22	5	36	4	5	5	129	87	1	31	61	1	105	103	7	4	1	106	32	60	45	33	10	11	4	7	9	86	5	3	5	1	3	3	1	3
393	SAMPLE_WTCHG_350648_244150	3	16	11	9	8	3	43	3	1	4	5	35	1	6	6	3	15	6	66	17	1	5	58	1	22	71	1	4	1	61	61	89	19	18	5	59	3	1	7	57	7	19	1	1	1	2	1	2
394	SAMPLE_WTCHG_350648_248102	3	16	24	1	1	3	28	9	1	1	1	1	1	49	76	4	84	6	45	6	10	19	22	1	130	107	7	4	1	107	102	141	15	11	13	93	7	1	12	17	10	7	5	1	1	2	1	2
395	SAMPLE_WTCHG_350648_250173	24	21	81	52	4	2	84	38	2	49	18	92	46	74	2	38	82	2	17	62	19	13	14	5	5	102	75	51	2	108	99	137	68	79	2	192	44	24	44	11	11	5	10	2	2	65	2	60
396	SAMPLE_WTCHG_350648_252149	3	27	11	1	1	3	5	4	34	4	3	3	23	5	5	4	5	5	133	38	25	1	69	1	32	83	8	27	39	109	103	142	30	35	1	94	38	1	9	92	14	3	24	1	1	2	1	37
397	SAMPLE_WTCHG_350648_253137	3	16	11	9	8	3	5	1	1	12	4	4	1	4	23	3	15	6	18	17	1	6	95	1	93	25	7	12	12	20	19	30	15	18	3	20	3	7	9	21	10	7	14	1	1	2	1	3
398	SAMPLE_WTCHG_948121_71955267	24	21	81	52	4	2	84	38	2	49	18	92	76	2	2	38	82	2	17	62	19	79	14	5	5	102	75	51	2	108	99	137	68	79	2	192	44	24	46	11	11	5	10	2	2	65	2	60
399	SAMPLE_WTCHG_332500_277104	3	6	1	1	1	1	1	1	1	4	3	3	42	4	12	4	8	7	11	7	1	6	96	1	110	7	5	5	5	8		60	35	7	6	6	3	1	7	7	7	3	7	1	1	17	5	4
400	SAMPLE_WTCHG_337909_201101	24	21	81	52	4	2	84	38	2	49	18	92	76	2	2	2	82	2	17	90	19	13	14	5	5	102	75	51	2	108	99	137	68	79	57	192	44	24	44	11	11	5	10	2	2	65	2	60
401	SAMPLE_WTCHG_337909_202113	20	41	67	24	21	15	77	34	30	44	38	51	89	71	71	34	72	35	110	74	39	77	97	4	70	108	74	50	2	97	224	143	65	76	51		39	21	38	77	38	4	48	5	10	9	15	83
402	SAMPLE_WTCHG_337909_281111	4	15	4	1	1	3	14	1	3	4	6	9	16	14	14	8	12	6	15	14	6	11	5	1	99	12	8	8	11	14	14	22	17	17	5	9	7	1	10	14	10	3	5	1	3	7	4	10
403	SAMPLE_WTCHG_337909_282123	25	12	13	1	1	3	86	40	3	11	6	3	12	19	14	8	18	6	132	5	5	4	5	1	99	17	8	8	11	14	14	140	16	6	1	78	38	1	9	89	12	3	47	1	1	2	30	29
404	SAMPLE_260467_ST41724-2	24	21	81	52	4	2	84	38	2	49	18	92	76	2	2	40	82	2	17	62	19	13	14	5	33	102	75	51	2	108	99	137	68	79	2	192	44	24	44	11	11	5	10	2	2	65	2	88
405	SAMPLE_260506_ST41949-2	26	41	82	27	21	2	87	34	30	44	38	51	89	71	71	34	72	35	110	74	39	77	91	4	70	108	74	54	2	110	225	144		76	51	95	39	21	38	77	38	4	48	5	10	9	15	83
406	SAMPLE_260933_OX41539-2	27	51	83	24	26	2	88	34	30	44	38	47	37	65	66	34	72	35	110	74	39	68	79	4	124	90	71	45	32	86	222	145	70	65	42		39	21	38	77	38	4	48	5	10	9	15	83
407	SAMPLE_260962_OX41885-2	4	15	4	1	1	3	14	1	3	4	6	9	16	14	14	8	12	6	15	14	6	11	5	1	99	12	8	8	11	14	14	22	17	17	5	9	7	1	10	14	10	3	5	1	3	7	4	10
408	SAMPLE_261502_OX41891-2	25	12	13	1	1	3	86	40	3	11	6	3	12	19	14	8	18	6	132	5	5	4	5	1	99	17	8	8	11	14	14	140	16	6	1	78	38	1	9	89	12	3	47	1	1	2	30	29
409	SAMPLE_261863_ST41992-1	24	21	81	52	4	2	84	38	2	49	18	92	76	2	2	2	82	2	17	62	19	13	14	5	5	102	75	51	2	108	99	137	68	79	2	192	44	24	44	11	11	5	10	2	2	65	2	60
410	NCTC11020	3	3	2	2	1	3	3	1	1	3	3	3	2	3	3	3	3	3	3	3	3	2	3	1	90	3	2	3	1	3	3	3	3	3	1	2	3	1	3	3	3	3	3	1	1	2	3	2
411	SAMPLE_WTCHG_311190_206189	3	4	84	28	1	1	43	1	9	1	4		47	75	77	4	85	6	5	91	26	33	19	1	18	21	16	4	19	72	20	23	4	4	1	96	5	1	9	5	5	3	5	1	1	2	1	1
412	SAMPLE_WTCHG_311190_209102	3	4	56	1	7	3	51	1	1	4	5	38	32	52	57	3	13	6	80	15	10	54	7	1	93	13	4	9	1	15	226	91	3	52	32	61	29	26	47	93	10	7	5	1	1	2	1	2
413	SAMPLE_WTCHG_311190_213102	3	5	80	26	1	4	45	1	3	13	26	9	45	5	7	4	12	6	54	5	5	53	61	1	91	5	7	4	38	17	32	146	35	12	4	92	4	1	9	90	5	3	5	1	3	3	1	5
414	SAMPLE_WTCHG_311190_216102	21	52	85	54			89	41	35	50	41	54	91	76	78	41	86	38	134	92	45	80	88	22	71	109	77	55	40	111	227	147	71	82	58	97	47	25	48	94	46	34	54	5	9	31	36	89
415	SAMPLE_WTCHG_311190_217102	3	16	17	8	1	3	90	9	1	51	42	6	48	77	79	8	87	4	135	93	31		98	1	34	110	36	56	5	112	228	148	3	83	59	98	48	1	49	80	47	3	55	1	1	2	1	1
416	SAMPLE_WTCHG_311190_224102	3	53	4	1	3	3	42	1	1	45	5		32	78	80	4	88	6	76	42	1	51	59	1	118	72	4	4	5	62	62	149	72	3	1	56	21	27	9	46	10	1	1	1	1	5	1	2
417	SAMPLE_WTCHG_311190_225102	11	54	86	65	10	5	91	42	36	52	21	22	49	79	81	42	89	39	136	34	20	81	99	3	72	111	78	57	41	113	229	150	73	84	60	194	49	25	50	95	48	12	56	6	18	32	37	90
418	SAMPLE_WTCHG_311190_226102	3	55	87	1	1	3	70	32	1	41	4	34	3	5	5	4	5	5	5		5	4	7	1	101	15	4	4	1	114	104	151	3	44	1	49	3	1	9	69	12	3	1	1	1	2	4	3
419	SAMPLE_WTCHG_311190_228102	28	56	88	69	27	5	92	82	37	53	43	98	50	80	82	43	90	40	137	94	46	82	100	23		112	79	58	42	115	230	152	74	85	61	99	50	28	51	96	49	25	57	5	32	33	38	91
420	SAMPLE_WTCHG_311190_231102	3	55	87	1	1	3	70	32	1	41	4	34	3	5	5	4	5	5	5		5	4	7	1	101	15	4	4	1	114	104	151	3	44	1	49	3	1	9	69	12	3	1	1	1	2	4	3
421	SAMPLE_WTCHG_311190_233102	29	37	89	66	18	5	93	43	38	54	44	55	92	81	83	44	91	41	138	95	47	83	101	24	35	113	80	59	43	116	231	153	75	86	62	100	51	29	52	97	50	35	58	7	19	34	39	92
422	SAMPLE_WTCHG_311190_234102	3	15	4	1	1	6	19	1	1	13	6	14	16	40	46	4	5	6	139	42	1	41	39	1	36	114	4	4	1	117	105	154	76	18	3	101	52	1	1	98	4	3	5	1	1	2	1	38
423	SAMPLE_WTCHG_311190_235102	3	16	3	3	7	3	94	1	39	55		42	22	82	20	45	92	11	13	18	1	14	102	1	115	46	8	12	1	18	16	19	17	42	13	102	3	1	9	80	12	3	59	1	1	2	1	11
424	SAMPLE_WTCHG_311190_236102	3	57	14	1	1	3	73	1	1	1	45	9	32	37	84	45	15	42	140	96	48	84	103	1	131	115	8	60	44	118	106	155	3	52	63	3	4	1	3	99	12	3	5	1	1	1	1	5
425	SAMPLE_WTCHG_311190_237102	3	55	17	1	1	3	70	32	1	41	4	34	3	5	5	4	5	5	5	5	5	4	7	1	101	15	4	4	1	114	104	151	3	44	1	49	3	1	9	69	12	3	1	1	1	2	4	3
426	SAMPLE_WTCHG_311190_238102	3	5	11	1	1	3	5	26	1	4	3	3	3	83	14	4	93	6	141	97	49	85	104	1	1	116	12	12	45	25	107	60	15	4	5	56	3	1	9	15	14	3	24	1	1	2	1	8
427	SAMPLE_WTCHG_311190_239102	3	4	53	1	1	4	6	3	1	4	5	5	1	6	6	4	6	6	72	3	6	49	57	1	1	16	37	61	9	53	59	156	20	19	3	14	7	1	12	100	6	3	6	1	1	2	4	23
428	SAMPLE_WTCHG_311190_242102	3	16	17	8	1	3	90	9	1	56	42	6	48	77	79	8	87	4	142	93	31		98	1	34	117	36	56	5	119	277	157	40	87	64	103	53	1	12	17	10	3	3	1	1	1	1	1
429	SAMPLE_WTCHG_311190_256102	3	5	53	1	1	4	6	3	1	4	5	5	1	6	6	4	6	6	72	3	6	49	105	1	1	16	19	4	9	53	59	80	40	6	5	14	9	1	7	6	6	6	14	1	1	2	1	2
430	SAMPLE_WTCHG_311190_273102	3	5	80	26	1	4	45	1	3	13	26	9	45	5	7	4	12	6	54	5	5	53	61	1	91	5	7	4	38	17	32	146	35	12	4	92	4	1	9	90	5	3	5	1	3	3	1	5
431	SAMPLE_WTCHG_311190_275102	3	16	11	9	3	3	5	1	1	12	4	4	1	4	4	3	15	6	18	24	5	4	5	1	91	5	7	4	5	120	108	158	18	18	3	20	3	7	9	21	4	3	15	1	3	3	1	3
432	SAMPLE_WTCHG_311190_280102	3	9	40	6	1	1	95	23	3	27	6	9	9	39	14	8	38	6	51	39	6	11	38	1	93	45	8	4	5	43	38	52	15	7	5	37	22	1	10	38	10	3	27	1	1	2	3	5
433	SAMPLE_WTCHG_311190_289102	3	4	17	8	1	4	96	1	29	1	4	4	12	5	14	11	19	6	5	43	26	33	19	1	18	21	16	4	5	62	109	23	4	4	1	96	5	1	9	101	3	3	5	1	3	3	1	11
434	SAMPLE_WTCHG_311190_290102	30	58	90	70	25	5	97	44	40	57	46	56	51	84	85	24	94	43	143	98	50	86	106	25	37	118	67	62	46	121	232	159	77	88	58	194	49	30	50	102	51	36	60	5	20	35	40	93
435	SAMPLE_WTCHG_311190_291102	20	59	91	55	28	19	98	45	41	58	47	99	93	85	86	46	95	44	144	99	51	87	107	23	70	119	81	63	6	222	233	160	78	89	65	104	39	31	53	103	19	37	61	13	9	36	41	94
436	SAMPLE_WTCHG_316996_222104	31	60	92	71	22	5	99	46	42	59	71	57	94	86	87	47	96	45	145	100	52	88	108	20	73	120	82	64	6	122	110	161	79	23	16	105	54	32	54	104	52	27	62	13	21	37	42	95
437	DrakHMS7373552	3	61	1	29	1	1	100	1	43	1		3	10	17	6	10	16	1	49	1	1	1	1	1	1	1	5	5	1	1	111	1	6	7	6	106	3	1	7	105	7	3	7	1	1	2	5	4
438	DrakHMS7373611	3	16	4	1	1	4	101	1	9	1	4		12	5	14	11	19	6	146	40	26	33	40	1	17	121	15	4	1	40	36	162	4	37	24	35	5	1	9	5	5	3	63	5	22	38	1	14
439	DrakHMS7373744	3	4	93	30	1	3	102	23	3	60	6	58	16	4	88	4	97	7	147	101	53	7	8	1	115	122	8	4	1	123	112	163	80	7	5	73	37	1	3	106	53	3	5	1	1	39	3	39
440	DrakHMS7373819	3	16	48	1	1	3	42	1	1	1	24	3	24	10	89	26	35	4	48	4	4	3	109	1	91	4	3	1	1	18	113	164	81	90	66	107	3	1	9	69	3	3	11	1	6	2	3	3
443	DrakHMS7374464	3	62	95	6	1	1	104	1	3	6	6	94	14	8	20	4	5	7	8	8	6	7	8	1	94	7	11	1	1	125	114	26	82	92	3	51	3	1	7	7	7	3	7	1	1	2	5	4
444	DrakHMS7374518	3	5	17	1	1	4	43	3	1	4	5	35	1	6	20	4	5	26	75	41	1	5	58	1	22	71	27	4	1	61	61	85	1	1	3	55	26	16	29	57	30	19	1	1	1	2	1	2
445	DrakHMS7374930	3	4	4	28	1	1	12	23	3	27	6	9	9	14	13	8	47	6	149	102	26	90	19	1	18	21	16	4	19	126	20	165	83	4	1	96	5	1	9	5	5	3	5	1	3	3	1	14
446	DrakHMS7374962	32	63	96	69	27	5	105	83	37	53	43	98	95	87	90	48	98	12	150	103	54	91	110	33	38	123	83	65	47	127	115	166	84	93	67	108	56	33	55	107	54	38	64	5	11	40	43	96
447	DrakHMS7375129	3	3	19	1	3	3	1	4	1	1	1	1	1	1	1	4	93	1	1	1	1	1	1	1	1	1	1	1	1	1	1	1	6	7	6	109	1	1	1	108	1	1	1	1	1	1	1	1
448	DrakHMS7375222	3	3	19	1	3	3	1	1	1	1	1	1	1	1	1	10	16	11	151	1	1	1	1	1	1	1	1	1	1	1	1	167	1	1	1	1	1	1	1	1	1	1	1	1	1	1	1	2
449	DrakHMS7375326	3	3	11	1	3	3	106	1	29	4	14	13	4	4	12	4	8	7	152	20	8	14	111	1	132	7	5	5	5	8	276	168	4	94	3	110	4	1	9	76	55	3	7	1	1	2	1	2
451	DrakHMS7375463	32	63	96	69	27	5	105	83	37	53	43	98	95	87	90	48	98	12	150	103	54	91	110	33	38	123	83	65	47	127	115	166	84	93	67	108	56	33	56	107	54	38	64	5	11	40	43	96
453	DrakHMS7375484	3	16	98	28	1	3	28	9	1	1	1	1	1	49	55	28	6	6	76	5	1	51	59	1	118	72	4	4	5	62	116	86	30	48	1	56	21	1	9	46	10	1	1	1	1	1	1	2
454	DrakHMS7375505	3	4	24	1	1	3	4	1	1	1	33	3	1	62	92	10	69	6	155	105	1	14	114	1	100	126	4	9	1	15	206	16	3	96	1	49	3	1	9	69	12	3	11	1	1	2	1	8
455	DrakHMS7375613	3	65	19	1	3	3	1	1	1	1	1	1	1	1	1	1	1	1	49	1	1	1	1	1	1	1	1	1	1	1	1	1	1	1	1	1	1	1	1	1	1	1	1	1	1	1	1	1
456	DrakHMS7375636	3	3	19	1	3	3	1	4	1	1	1	1	1	1	1	4	93	1	1	1	1	1	1	1	1	1	1	1	1	1	1	1	6	7	6	109	1	1	1	108	1	1	1	1	1	1	1	1
459	SAMPLE_WTCHG_523978_257101	20	41	67	24	21	15	108	48	45	62	7	61	37	65	66	34	72	35	110	74	39	68	79	4	124	90	71	45	32	86	222	114	57	65	42		39	21	38	77	38	4	48	5	10	9	15	83
460	MCAT20181	11	25	32	43	11	5	61	16	16	21	31	22	19	89	32	19	56	25	156	34	22	26	32	11	68	35		24	6	36	212	88	44	23	16	54	25	3	14	30	23	14	22	14	31	13	19	71
461	MCAT20182	3	15	23	1	1	9	26	1	1	1	13	10	1	90	6	4	6	6	58	76	27	7	43	1	108	47	3	4	4	26	24	19	21	20	5	9	58	1	9	24	3	3	15	1	1	1	1	3
462	MCAT20183	3	15	23	1	1	9	26	1	1	1	13	10	1	90	6	4	6	6	58	76	27	7	43	1	108	47	3	4	4	26	24	19	21	20	5	9	58	1	9	24	3	3	15	1	1	1	1	3
463	MCAT20184	3	15	23	1	1	9	26	1	1	1	13	10	1	90	6	4	6	6	58	76	27	7	43	1	108	47	3	4	4	26	24	19	21	20	5	9	58	1	9	24	3	3	15	1	1	1	1	3
464	MCAT20185	2	36	58	46	4	5	64	30	26	38	7	39	33	53	93	9	58	28	157	16	11	13	14	16	24	76	54	67	23	130	220	94	46	53	33	64	31	3	58	60	32	24	38	10	10	23	26	79
465	MCAT20186	3	15	23	1	1	9	26	1	1	1	13	10	1	90	6	4	6	6	58	76	27	7	43	1	108	47	3	4	4	26	24	19	21	20	5	9	58	1	9	24	3	3	15	1	1	1	1	3
467	MCAT20188	3	15	23	1	1	9	26	1	1	1	13	10	1	90	6	4	6	6	58	76	27	7	43	1	108	47	3	4		26	24	19	21	20	5	9	58	1	9	24	3	3	15	1	1	1	1	3
468	MCAT20189	3	15	23	1	1	9	26	1	1	1	13	10	1	90	6	4	6	6	58	76	27	7	43	1	108	47	3	4	4	26	24	19	21	20	5	9	58	1	9	24	3	3	15	1	1	1	1	3
469	MCAT201825	3	15	23	1	1	9	26	1	1	1	13	10	1	90	6	4	6	6	58	76	27	7	43	1	108	47	3	4	4	26	24	19	21	20	5	9	58	1	9	24	3	3	15	1	1	1	1	3
470	MCAT201826	3	15	23	1	1	9	26	1	1	1	13	10	1	90	6	4	6	6	58	76	27	7	43	1	108	47	3	4	4	26	24	19	21	20	5	9	58	1	9	24	3	3	15	1	1	1	1	3
471	MCAT201827	3	4	99	1	1	3	5	1	1	1	4	4	3	39	37	3	100	4	158	15	6	93	5	1	134	5	4	1	1	5		5	3	5	4	3	4	1	9	46	10	3	66	1	1	3	1	40
472	SAMPLE_WTCHG_684862_71255197	31	60	92	71	22	5	99	46	42	59	71	57	94	86	87	47	101	45	145	100	52	88	108	20	73	120	82	64	6	131	117	161	79	23	16	113	54	32	54	104	52	27	62	13	21	37	45	95
473	7169	3	15	4	1	1	9	1	1	1	13	6	14	52	1	94	4	5	6	65	41	1	6	7	1	92	6	4	4	4	62	118	170	3	97	69	114	3	1	9	110	12	3	67	1	1	2	3	26
474	103P14B1	3	4	22	1	1	3		1	3	6	6	94	14	8	20	4	5	7	8	8	6		8	1	94	7	11	4	1	24	15	26	6	7	6	6	3	1	7	7	7	3	7	1	1	2	5	4
475	46P47B1	3	16	24	1	1	3	28	9	1	1	1	1	1	1	20	4	21	6	32	25	10	19	22	1	104	26	7	4	1	27	26	31	15	11	13	15	7	1	12	17	10	7	5	1	1	2	1	2
476	BC1	3	15	4	1	1	6	19	1		13	6	14	16	1	20	4	5	6		41	28	34	53	1	6	58	4	4	4	46	50		4		5	36	21	1	9	5	5	3	5	1	1	3	24	41
477	BC7	3	4	19	1	3	3	53	1	46	34	6	3	1	19	14	4	78	6	122	14	6	47	5	1	99	61	38	1	1	54	53	1	1	1	1	48	7	1	9	17	10	3	5	1	1	2	1	2
478	BC8	3	5	80	26	1	4	45	1	3	13	26	9	45	5	7	4	12	6	54	5	5	53	61	1	91	5	7	4	38	17	32		35		4	92	4	34	9	90	5	3	5	1	3	3	1	5
479	CO72	4	4	43	2	1	1	109	4	3	6	6	3	53	8	8	4	8	7		52	1	6	115	1	94	7	8	33	1	18	278	171	86	42	10	115	3	1	9	21	9	3	11	1		2	3	2
480	101P30B1	3	4	22	1	1	3	24	1	1	4	6	94	14	8	20	4	5	7		7	1	6	8	1	94	127	18	4	1	17			15		13	15	7	1	9	17	10	6	5	1	1	2	1	2
481	O35E	3	5	18	1	1	4	6	3	1	4	5	5	1	6	6	4	6	6	63	19	1	5	6	1	1	16	19	1	1	50	46	172	3	4	5	14	9	1	9	111	14	3	11	1	1	2	1	2
482	ATCC 25239	3	9	40	1	1	1	12	23	3	27	6	9	9	14	14	8	47	7	47	39	6	14	116	1	135	128	8	4	5	43	10	10	3	20	5	9	7	1	10	38	10	3	5	1	1	7	3	2
483	BBH18	3	16	3	3	7	3	94	1	3	55		42	22	82	20	45	92	11	13	18	1	14	102	1	115	46	8	12	1	18	16	19	17	42	13	116	3	1	9	112	12	3	1	1	1	2	1	11
484	ATCC 25240	3	4	17	6	1	1	18	1	3	1	48	3	10	17	6	10	16	4	19	18	1	14	16	1	101	15	39	1	1	18	16	19	15	4	1	117	3	6	9	18	3	3	11	1	6	2	4	6
485	157.rep1_MCAT	3	4	13	1	1	3	72	1	3	4	6	9	9	14	14	8	12	6	15	14	6	11	5	1	99	12	8	8	11	14	14	22	17	17	5	9	7	1	10	14	10	3	5	1	3	7	4	4
486	157.rep2_MCAT	3	4	13	1	1	3	72	1	3	4	6	9	9	14	14	8	12	6	15	14	6	11	5	1	99	12	8	8	11	14	14	22	17	17	5	9	7	1	10	14	10	3	5	1	3	7	4	4
487	339_MCAT	3	15	23	1	1	9	26	1	1	1	13	9	4	23	12	7	43	6	159	77	1	6	7	1	8	51	5	4	4	26	24	19	21	20	5	9	7	1	9	24	3	3	5	1	6	16	1	3
488	340_MCAT	3	15	23	1	1	9	26	1	1	1	13	9	4	23	12	7	43	6	159	77	1	6	7	1	8	51	5	4	4	26	24	19	21	20	5	9	7	1	9	24	3	3	5	1	6	16	1	3
489	489_MCAT	3	16	4	1	1	4	43	1	20	1	4		12	5	14	11	19	6	5	40	26	33	40	1	17	43	29	4	1	40	36	48	4	37	24	35	5	1	9	34	25	16	5	1	3	68	21	75
490	611_MCAT	4	4	21	1	1	3	14	1	3	4	6	9	9	14	14	8	12	6	15	14	6	11	5	1	99	12	8	8	11	14	14	22	17	17	5	9	7	1	10	14	10	3	5	1	3	7	4	34
491	613_MCAT	4	4	21	1	1	3	14	1	3	4	6	9	9	14	14	8	12	6		14	6	11	5	1	99	12	8	8	11	14	14	22	17	17	5	9	7	1	10	14	10	3	5	1	3	7	4	34
492	C10	10	21	81	52	4	2	84	38	2	49	18	92	76	2	2	38	82	2	17	62	19	13	14	5	5	102	75	51	2	108	99		68	79	2	192	44	24	44	11	11	5	10	2	2	65	2	60
493	S11	10	66	71	51	4	14	110	49	47	63	7	62	97	91	95	50	102	47	160	106	35	94	117	8	40		58		49	132	235	173	87	98	18	118	59	35	59	113	58	40	68	3	4	42	6	72
494	CDPH_C53	3	5	55	2	1	4	7	10	3	13	26	28	24	92	7	4	103	6	54	5	5	53	61	1	91	5	7	4	1	133	32	60	35	12	4	11	4	1	9	114	5	30	5	1	3	3	1	42
495	FDAARGOS_304	3	4	17	32	1	1	111	50	3	1	48	3	10	17	6	10	16	4	19	18	1	14	16	1	101	15	39	1	1	18	16	174	15	4	1	117	3	36	9	18	3	3	11	1	6	2	4	6
496	MC14	3	16	11	33	3	3	112	1	1	12	4	4	1	93	4	3	15	6	18	17	1	6	7	1	93	25	7	12	12	20	119	14	88	18	3	20	3	7	9	21	10	7	14	1	1	2	1	11
497	CTMC2951	3	16	11	1	3	20	5	1	1	1	1	41	22	5	92	4	5	5	161	5	5	4	118	1	101	129	8	12	50	134	12	175	89	22	70	119	4	1	9	5	5	3	5	1	1	3	1	22
498	CTMC118	3	29	19	1	3	3	1	1	1	1	4	1	1	1	1	8	43	6	162	107	29	95	13	1	136	130	8	30	5	26	120	176	6	7	6	6	3	1	7	115	7	3	11	1	1	5	3	3
499	CTMC108	3	29	19	1	3	3	1	1	1	1	4	1	1	1	1	8	43	6	162	107	29	95	13	1	136	130	8	30	5	26	120	176	6	7	6	6	3	1	7	115	7	3	11	1	1	5	3	3
500	CTMC294	3	5	17	1	1	4	43	3	1	4	5	35	1	6	20	4	5	26	75	41	1	5	58	1	22	71	27	4	1	61	61	85	1	1	3	55	26	16	29	57	30	19	1	1	1	2	1	2
501	CTMC772	3	5	17	1	1	4	43	3	1	4	5	35	1	6	20	4	5	26	75	41	1	5	58	1	22	71	27	4	1	61	61	85	1	1	3	55	26	16	29	57	30	19	1	1	1	2	1	2
502	CTMC815	3	9	61	1	1	1	113	1	3	13	26	3	54	94	96	3	13	6	163	6	10	12	13	1	100	131	8	4	1	135	104	177	90	12	4	11	60	1	9	114	5	3	24	1	1	2	1	2
503	CTMC1766	4	4	21	1	1	3	14	1	48	4	6	9	9	14	14	8	12	6	15	14	6	11	5	1	99	12	8	8	11	14	14	22	17	17	5	9	7	1	10	14	10	3	15	1	3	7	4	43
504	CTMC2022	3	61	100	1	7	3	114	1	49	4	3	3	1	95	97	51	104	1	164	108	56	96	119	26	1	58	19	1	1	136	121	178	91	92	3	51	7	7	3	116	59	3	69	1	1	15	46	44
505	CTMC2187	2	67	101	57	30	21	115	51	42	64	2	15	98	96	98	52	101	48	165	109	57	97	120	33	41	132	85	68	47	127	236	179	92	99	71	195	61	37	60	117	60	41	70	5	8	70	47	72
506	CTMC2887	3	5	18	1	3	3	6	3	1	4	5	5	1	6	6	4	6	1	166	68	1	98	50	1	1	16	19	1	1	137	24	180	12	41	5	14	9	38	26	44	27	3	5	1	1	19	3	3
507	CTMC296	3	61	1	29	1	1	100	1	43	1		3	10	17	6	10	16	1	49	1	1	1	1	1	1	1	5	5	1	1	122	181	4	4	5	36	21	1	9	13	3	3	7	1	1	2	5	4
508	CTMC2332	16	37	102	66	18	5	65	52	50	39	32	40	84	97	99	53	105	2	167	106	32	56	63	17	69	77	68	69	24	67	66	182	47	54	34	65	32	18	33	61	33	25	39	5	10	43	48	98
509	CTMC2313	16	37	102	66	18	5	65	52	50	39	32	40	84	97	99	53	105	2	167	106	32	56	63	17	69	77	68	69	24	67	66	182	47	54	34	65	32	18	33	61	33	25	39	5	10	43	48	98
510	CTMC2793	3	16	11	9	8	3	5	1	1	12	4	4	1	4	23	3	15	6	18	17	1	99	7	1	93	25	7	12	12	20	19	30	15	100	3	20	3	7	9	21	10	7	14	1	1	2	1	3
511	CTMC120	3	55	103	1	1	1	80	1	1	26	5	38	32	52	57	3	13	6	80	15	10	54	7	1	93	13	4	9	5	138	217	91	3	52	32	61	29	1	9	17	10	7	5	1	1	2	1	2
512	CTMC292	3	55	103	1	1	1	80	1	1	26	5	38	32	52	57	3	13	6	80	15	10	54	7	1	93	13	4	9	5	138	217	91	3	52	32	61	29	1	9	17	10	7	5	1	1	2	1	2
513	CTMC766	3	4	14	4	6	3	15	1	3	1	4	10	1	94	14	3	13	6	16	15	10	12	13	1	100	13	4	9	1	15	237	16	3	13	5	120	9	1	9	15	14	3	11	1	1	2	1	8
514	CTMC2935	3	4	4	1	3	3	5	1	1	65	4	4	3	5	100	4	5	6	5	5	5	4	5	1	98	5	7	4	10	5	123	183	3	5	4	121	4	39	9	5	5	3	5	1	1	2	1	45
515	CTMC1842	3	3	19	1	3	3	1	1	1	1	1	1	1	1	1	4	93	1	1	1	1	1	1	1	1	1	1	1	1	1	1	1	6	7	6	109	1	1	1	1	1	1	1	1	1	1	1	1
516	CTMC1888	3	3	19	1	3	3	1	1	1	1	1	1	1	1	1	4	93	1	1	1	1	1	1	1	1	1	1	1	1	1	1	1	6	7	6	109	1	1	1	1	1	1	1	1	1	1	1	1
517	CTMC1945	3	29	104	1	1	1	116	53	3	6	13	3	1	90	1	1	43	1	168	107	29	100	121	1	8	133	8	30	5	26	120	176	93	101	3	122	62	1	9	40	12	3	11	1	1	5	3	3
518	CTMC2023	34	51	83	24	26	2	117	54	51	66	49	63	55	98	101			27	169	110	58	101	122	20	74	134	86	70	51	223	238	184	94	102	72	123	63	40	61	118	61	42	71	5	30	44	49	93
519	CTMC2137	34	51	83	24	26	2	117	54	51	66	49	63	55	98	101			27	169	110	58	101	122	20	74	134	86	70	51	223	238	184	94	102	72	123	63	40	61	118	61	42	71	5	30	44	49	93
520	CTMC2177	32	63	96	69	27	5	118	83	37	53	43	98	95	87	90	48	98	12	150	103	54	91	110	33	38	123	83	65	47	127	124	166	84	93	67	108	56	33	56	107	54	38	64	5	11	40	43	96
521	CTMC2855	3	29	11	1	1	1	116	1	1	1	13	3	1	99	102	3	43	6	170	111	1	5	58	1	22	135	8	4	9	139	125	73	93	101	3	124	3	7	9	21	10	1	6	1	1	2	1	2
522	CTMC159	3	5	105	1	1	4	119	3	1	1	3	64	24	99	103	22	106	3	171	41	59	102	123	1	92	136	7	4	1	56	126	14	95	103	5	125	3	1	62	119	14	18	1	1	1	2	50	46
523	CTMC286	3	4	17	8	1	3	120	1	29	34	6	14	16	100	6	1	69	6	172	70	38		124	1	22	71	7	1	52	38	34		15	11	13	15	7	1	9	22	12	3	72	1	1	2	3	5
524	CTMC759	14	31	106	1	1	1	52	1	1	1	9	34	11	4	10	4	107	7	173	7	1	6	7	1	93	7	7	1	1	17	15	69	15	11	13	47	7	1	9	48	7	3	73	1	1	2	5	4
525	CTMC1739	3	16	4	1	1	4	101	1	9	1	4		12	5	14	11	19	6	146	40	26	33	40	1	17	121	15	4	1	40	36	162	4	37	24	35	5	1	9	5	5	3	63	5	22	38	1	14
526	CTMC1845	3	16	11	9	8	3	5	1	1	12	4	4	1	4	23	3	15	6	18	17	1	6	7	1	93	25	7	12	12	20	19	30	15	18	3	20	3	7	9	21	10	3	14	1	1	2	1	2
527	CTMC2041	35	63	107	72	27	5	121	55	52	67	50	65	56	101	91	54	108	47	174	112	60	83	101	24	75	93	87	71	53	140	239	185	96	104	73	126	64	24		120	11	39	74	8	23	45	51	99
528	CTMC2127	35	63	107	72	27	5	121	55	52	67	50	65	56	101	91	54	108	47	174	112	60	83	101	24	75	93	87	71	53	140	239	185	96	104	73	126	64	24		120	11	39	74	8	23	45	51	99
529	CTMC2246	35	63	107	72	27	5	121	55	52	67	50	65	56	101	91	54	108	47	174	112	60	83	101	24	75	93	87	71	53	140	239	185	96	104	73	126	64	24		120	11	39	74	8	23	45	51	99
530	CTMC125	3	11	52	1	1	6	13	1	3	1	4	27	1	15	15	8	34	7	47	39	6	32	39	1	19	50	7	4	9	57	213	20	3	11	11	50	7	1	12	33	10	7	25	4	1	15	20	76
531	CTMC109	3	11	52	1	1	6	13	1	3	1	4	27	1	15	15	8	34	7	47	39	6	32	39	1	19	50	7	4	9	57	213	20	3	11	11	50	7	1	12	33	10	7	25	4	1	15	20	76
532	CTMC774	36	68	108	69	27	5	105	82	37	53	43	98	50	102	104	52	101	48	175	113	61		125	18	76	137	88	72	54	141	127	186	97	105	74	127	65	41	63	121	62	4	75	15	24	71	52	100
533	CTMC811	3	4	4	1	1	4	5	1	1	4	1	9	1	8	63	4	61	6	89	6	33	58	66	1	120	79	22	12	1	70	69	18	4	58	5	69	7	8	9	64	27	26	41	1	1	2	3	3
534	CTMC1631	3	4	4	1	1	4	5	1	1	4	1	9	1	8	63	4	61	6	89	6	33	58	66	1	120	79	22	12	1	70	69	18	4	58	5	69	7	8	9	64	27	26	41	1	1	2	3	3
535	CTMC1731	3	29	4	1	1	1	116	53	1	1	13	3	1	99	102	55	43	6	176	107	29	103		1	8	51	8	30	5	26	120	176	6	7	6	6	3	1	7	115	7	3	11	1	1	5	3	3
536	CTMC1828	36	68	108	69	27	5	105	82	37	53	43	98	50	102	104	52	101	48	175	113	61		125	18	76	137	88	72	54	141	127	186	97	105	74	127	65	41	63	121	62	4	75	15	24	71	52	100
537	CTMC1957	36	68	108	69	27	5	105	82	37	53	43	98	50	102	104	52	101	48	175	113	61		125	18	76	137	88	72	54	141	127	186	97	105	74	127	65	41	63	121	62	4	75	15	24	71	52	100
538	CTMC2008	36	68	108	69	27	5	105	82	37	53	43	98	50	102	104	52	101	48	175	113	61		125	18	76	137	88	72	54	141	127	186	97	105	74	127	65	41	63	121	62	4	75	15	24	71	52	100
539	CTMC2136	36	68	108	69	27	5	105	82	37	53	43	98	50	102	104	52	101	48	175	113	61		125	18	76	137	88	72	54	141	127	186	97	105	74	127	65	41	63	121	62	4	75	15	24	71	52	100
540	CTMC105	14	31	49	1	1	1	52	1	1	1	9	6	1	46	10	4	8	7	11	7	1	6	7	1	93	7	7	4	1	17	15	69	15	11	13	47	7	1	9	48	7	3	7	1	1	2	5	4
541	CTMC279	14	31	49	1	1	1	52	1	1	1	9	6	1	46	10	4	8	7	11	7	1	6	7	1	93	7	7	4	1	17	15	69	15	11	13	47	7	1	9	48	7	3	7	1	1	2	5	4
542	CTMC295	14	31	49	1	1	1	52	1	1	1	9	6	1	46	10	4	8	7	11	7	1	6	7	1	93	7	7	4	1	17	15	69	15	11	13	47	7	1	9	48	7	3	7	1	1	2	5	4
543	CTMC773	14	31	49	1	1	1	52	1	1	1	9	6	1	46	10	4	8	7	11	7	1	6	7	1	93	7	7	4	1	17	15	69	15	11	13	47	7	1	9	48	7	3	7	1	1	2	5	4
544	CTMC819	3	29	109	1	1	3	122	37	3	1	6		16	40	105	23	109	49	177	114	62	1	58	1	101	15	14	4	5	142	128	187	17	106	1	128	5	1	9	5	5	3	5	1	1	2	1	47
545	CTMC1650	14	4	4	28	1	1	52	1	1	1	9	6	1	46	10	4	8	7	11	115	1	6	7	1	93	7	7	4	1		15	69	4	11	13	47	7	1	9	48	7	3	7	1	1	2	5	4
546	CTMC1685	14	4	4	28	1	1	52	1	1	1	9	6	1	46	10	4	8	7	11	115	1	6	7	1	93	7	7	4	1		15	69	4	11	13	47	7	1	9	48	7	3	7	1	1	2	5	4
547	CTMC1853	3	5	17	1	1	4	43	3	1	4	5	35	1	6	20	4	5	26	75	41	1	5	58	1	22	71	27	4	1	61	61	188	1	1	3	55	26	16	29	57	30	19	1	1	1	2	1	2
548	CTMC1976	3	29	4	1	1	1	116	53	1	4	13	3	1	99	102	55	43	6	176	107	29	103		1	8	51	8	30	5	61	120	176	6	7	6	129	7	7	3	115	7	3	11	1	1	5	3	3
549	CTMC2047	3	29	4	1	1	1	116	53	1	4	13	3	1	99	102	55	43	6	176	107	29	103		1	8	51	8	30	5	61	120	176	6	7	6	129	7	7	3	115	7	3	11	1	1	5	3	3
550	CTMC2159	3	29	4	1	1	1	116	53	1	4	13	3	1	99	102	55	43	6	176	107	29	103		1	8	51	8	30	5	61	120	189	6	7	6	129	7	7	3	115	7	3	11	1	1	5	3	3
551	CTMC2222	3	29	4	1	1	1	116	53	1	4	13	3	1	99	102	55	43	6	176	107	29	103		1	8	51	8	30	5	61	120	176	6	7	6	129	7	7	3	115	7	3	11	1	1	5	3	3
552	CTMC160	3	3	19	1	3	3	1	4	1	1	1	1	1	1	1	4	93	1	1	1	1	1	1	1	1	1	1	1	1	1	1	1	6	7	6	109	1	1	1	1	1	1	1	1	1	1	1	1
553	CTMC157	3	5	17	1	1	4	43	3	1	4	5	35	1	6	68	4	6	6	178	17	1	5	58	1	22	71	1	4	1	61	129	190	3	12	4	3	24	1	7	57	7	3	1	1	1	2	1	48
554	CTMC1722	3	4	1	1	1	1	12	1	6	9	9	6	4	103	6	4	8	7	179	116	6	104	13	1	94	138	5	5	5	143	62	86	93	101	75	130	7	1	12	32	12	20	4	1	1	2	3	2
555	CTMC1790	3	4	1	1	1	1	12	1	6	9	9	6	4	103	6	4	8	7	179	116	6	104	13	1	94	138	5	5	5	143	62	86	93	101	75	130	7	1	12	32	12	20	4	1	1	2	3	2
556	CTMC2776	33	64	110	58	25	2	107	47	44	61	51	60	57	104	91	49	99	46	180	104	55	92	113	9	39	139	83	73	55	144	240	169	85	95	68	112	57	18	57	109	57	39	65	5	10	41	44	97
557	CTMC2309	3	4	39	1	1	3	123	1	3	4	6	9	9	14	14	1	5	5	5	42	1	35	5	1	91	140	7	12	12	145	5	5	3	5	4	131	3	7	9	21	10	1	76	1	1	3	1	16
558	CTMC2718	3	4	39	1	1	3	123	1	3	4	6	9	9	14	14	1	5	5	5	42	1	35	5	1	91	140	7	12	12	145	5	5	3	5	4	131	3	7	9	21	10	1	76	1	1	3	1	16
559	CTMC2882	33	64	97	56	21	2	107	47	44	61	23	60	96	88	91	49	99	46	154	104	55	92	113	9	39	125	84	66	48	129	234	169	85	95	68	112	57	18	57	109	57	39	65	5	10	41	44	97
560	CTMC787	3	3	19	1	3	3	1	4	1	1	1	1	1	1	1	4	93	1	1	1	1	1	1	1	1	1	1	1	1	1	1	1	6	7	6	109	1	1	1	1	1	1	1	1	1	1	1	1
561	CTMC802	3	3	94	31	29	9	124	1	1	4	5	66	1	39	14	11	19	6	148	102	26	90	19	1	18	21	16	4	19	146	130	23	4	4	1	96	5	1	9	5	4	3	5	1	3	2	4	4
562	CTMC1632	3	3	94	31	29	9	124	1	1	4	5	66	1	39	14	11	19	6	148	102	26	90	19	1	18	21	16	4	19	146	130	23	4	4	1	96	5	1	9	5	4	3	5	1	3	2	4	4
563	CTMC1764	3	5	18	1	3	3	6	3	1	4	5	5	1	6	6	4	6	6	63	49	1	44	50	1	1	16	19	1	1	50	46	64	12	41	5	14	9	38	26	44	27	3	5	1	1	19	3	3
564	CTMC1830	3	3	19	1	3	3	1	4	1	1	1	1	1	1	1	4	93	1	1	1	1	1	1	1	1	1	1	1	1	1	1	1	6	7	6	109	1	1	1	1	1	1	1	1	1	1	1	1
565	CTMC2037	4	4	6	2	1	1	8	4	3	6	6	3	1	8	8	4	8	7	181	8	6	7	8	1	94	7	5	5	5	77	270	7	6	7	6	6	3	1	7	7	7	3	7	1	1	2	1	2
566	CTMC2158	3	9	40	1	1	1	12	23	3	32	6	9	9	14	14	8	47	7	47	39	6	11	38	1	93	45	8	4	5	43	10	10	3	20	5	9	7	1	10	38	10	3	5	1	1	18	3	49
567	CTMC2717	3	6	111	1	6	3	125	1	1	13	6	3	45	40	46	23	110	24	182	6	63	51	126	1	92	141	8	3	5	17	131	191	3	81	5	9	7	1	64	7	7	3	7	1	1	2	1	2
568	CTMC274	3	5	17	1	1	4	43	3	1	1	4	67	1	6	6	4	6	6	66	17	1	5	58	1	22	71	1	4	1	61	132	190	3	12	4	3	24	1	7	122	6	3	6	1	1	2	1	48
569	CTMC1697	3	5	17	1	1	4	43	3	1	1	4	67	1	6	6	4	6	6	66	17	1	5	58	1	22	71	1	4	1	61	132	190	3	12	4	3	24	1	7	122	6	3	6	1	1	2	1	48
570	CTMC1782	3	4	4	28	1	4	43	56	9	1	4	10	7	105	3	56	6	6	55	45	1	105	13	1	100	142	8	4	9	13	133	20	98	7	11	132	7	1	12	40	12	3	11	4	6	2	8	6
571	CTMC1848	3	4	17	1	1	4	43	3	1	4	5	35	1	6	6	4	6	6	66	117	1	46	127	1	101	60	1	4	1	53	52	70	19	18	5	3	24	1	7	49	6	19	1	1	1	2	1	2
572	CTMC1923	3	16	11	9	3	3	5	1	1	12	4	4	1	4	4	3	111	4	183	17	1	6	7	1	93	25	7	12	12	20	19	14	18	18	3	20	3	7	9	21	10	7	11	1	1	2	5	4
573	CTMC2020	14	4	4	28	1	1	52	1	1	1	9	6	1	46	10	4	8	7	11	115	1	6	7	1	93	7	7	4	1		15	69	4	11	13	47	7	1	9	48	7	3	7	1	1	2	5	4
574	CTMC2074	3	4	4	28	1	4	126	3	1	4	5	35	58	5	6	4	6	6	184	17	1	4	5	1	99	143	1	4	56	14	14	190	3	12	4	3	24	1	7	57	7	3	1	1	1	2	53	48
575	CTMC2331	3	5	18	1	1	4	13	1	7	4	6	68	59	106	43	4	112	6	185	118	6	33	128	1	137	144	10	12	5	147	134	192	99	107	11	12	7	1	12	17	10	7	25	4	1	15	20	101
576	CTMC2325	3	9	61	1	1	1	113	1	3	13	26	3	54	94	96	3	13	6	163	6	10	12	13	1	100	131	8	4	1	135	104	177	90	12	4	11	60	1	9	114	5	3	24	1	1	2	1	2
577	CTMC284	3	3	112	31	6	3	127	23	3	27	6	69	9	107	106	3	113	6	186	119	1	6	129	1	93	39	12	12	5	25	135	27	20	9	15	22	7	7	3	46	10	3	5	1	1	16	1	6
578	CTMC760	3	3	112	31	6	3	127	23	3	27	6	69	9	107	106	3	113	6	186	119	1	6	129	1	93	39	12	12	5	25	135	27	20	9	15	22	7	7	3	46	10	3	5	1	1	16	1	6
579	CTMC804	3	16	98	28	1	3	28	9	1	1	1	1	1	49	55	28	6	6	76	5	1	51	59	1	118	72	4	4	5	62	116	86	30	48	1	56	21	1	9	46	10	1	1	1	1	1	1	2
580	CTMC1701	3	5	18	1	1	3	24	1	3	6	6	94	14	108	107	4	114	7	8	8	6	7	130	26	1	16	19	1	1	136	241	193	100	108	3	133	46	7	3	116	63	3	77	1	1	15	46	44
581	CTMC1770	3	5	18	1	1	3	24	1	3	6	6	94	14	108	107	4	114	7	8	8	6	7	130	26	1	16	19	1	1	136	241	193	100	108	3	133	46	7	3	116	63	3	77	1	1	15	46	44
582	CTMC2850	3	6	23	1	1	4	43	3	1	1	13	3	1	7	102	3	43	6	58	5	5	18		1	8	51	4	4	4	26	24	194	101	22	5	134	7	1	65	50	3	3	15	1	1	46	46	44
583	CTMC763	3	5	17	1	1	4	43	3	1	4	5	35	1	6	68	4	6	6	178	17	1	5	58	1	22	71	1	4	1	61	129	190	3	12	4	3	24	1	7	57	7	3	1	1	1	2	1	48
584	CTMC776	3	4	17	1	1	4	43	3	1	4	52	35	1	6	108	4	70	3	66	3	6	106	58	1	138	71	1	4	1	61	129	190	3	12	4	3	24	1	7	57	7	3	1	1	1	2	1	2
585	CTMC807	3	5	18	1	3	3	6	3	1	4	5	5	1	6	6	4	6	6	63	49	1	44	50	1	1	56	19	1	1	83	80	195	54	63	40	77	3	1	26	44	27	3	5	1	1	19	3	3
586	CTMC1657	3	5	18	1	3	3	6	3	1	4	5	5	1	6	6	4	6	6	63	49	1	44	50	1	1	56	19	1	1	83	80	195	54	63	40	77	3	1	26	44	27	3	5	1	1	19	3	3
587	CTMC1776	3	5	18	1	3	3	6	3	1	4	5	5	1	6	6	4	6	6	63	49	1	44	50	1	1	56	19	1	1	83	80	195	54	63	40	77	3	1	26	44	27	3	5	1	1	19	3	3
588	CTMC1818	3	5	18	1	3	3	6	3	1	4	5	5	1	6	6	4	6	6	63	49	1	44	50	1	1	56	19	1	1	83	80	195	54	63	40	77	3	1	26	44	27	3	5	1	1	19	3	3
589	CTMC1870	3	5	18	1	3	3	6	3	1	4	5	5	1	6	6	4	6	6	63	49	1	44	50	1	1	56	19	1	1	83	80	195	54	63	40	77	3	1	26	44	27	3	5	1	1	19	3	3
590	CTMC2108	3	5	18	1	3	3	6	3	1	4	5	5	1	6	6	4	6	6	63	49	1	44	50	1	1	56	19	1	1	83	80	195	54	63	40	77	3	1	26	44	27	3	5	1	1	19	3	3
591	CTMC2186	3	4	39	1	1	3	123	1	3	4	6	9	9	14	14	1	5	5	5	42	1	35	5	1	91	140	7	12	12	145	5	5	3	5	4	131	3	7	9	21	10	1	76	1	1	3	1	16
592	CTMC2307	3	4	39	1	1	3	123	1	3	4	6	9	9	14	14	1	5	5	5	42	1	35	5	1	91	140	7	12	12	145	5	5	3	5	4	131	3	7	9	21	10	1	76	1	1	3	1	16
593	CTMC2716	3	4	39	1	1	3	123	1	3	4	6	9	9	14	14	1	5	5	5	42	1	35	5	1	91	140	7	12	12	145	5	5	3	5	4	131	3	7	9	21	10	1	76	1	1	3	1	16
594	CTMC2322	3	16	11	9	8	3	5	1	1	12	4	4	1	4	23	3	15	6	18	17	1	6	7	1	93	25	7	12	12	20	19	30	15	18	3	20	3	7	9	21	10	7	14	1	1	2	1	3
595	CTMC2829	3	3	19	1	3	3	1	4	1	1	1	1	1	1	1	4	93	1	1	1	1	1	1	1	1	1	1	1	1	1	1	1	6	7	6	109	1	1	1	108	1	1	1	1	1	1	1	1
596	CTMC2886	3	5	17	1	1	4	43	3	1	4	5	35	1	6	6	4	6	6	66	17	1	5	58	1	22	71	1	4	57	61	136	89	19	18	5	3	24	1	7	57	7	19	1	1	1	2	1	2
597	CTMC801	3	16	44	2	1	3	42	1	1	1	24	3	24	10	12	4	35	4	48	4	4	3	4	1	16	42	3	29	1	39	35	128	32	75	23	86	3	1	4	4	12	20	4	1	1	2	3	2
598	CTMC2943	3	4	3	1	7	3	51	1	22	4	6	3	1	44	24	25	11	11	52	44	1	14	42	1	115	46	4	29	1	18	10	67	17	42	13	46	3	1	3	13	12	3	5	1	1	2	23	3
599	CTMC155	3	4	17	1	1	4	43	3	1	4	52	35	1	6	108	4	70	3	66	3	6	106	58	1	138	71	1	4	1	61	129	190	3	12	4	3	24	1	7	57	7	3	1	1	1	2	1	2
600	CTMC287	3	5	113	1	1	3	28	9	1	1	1	1	1	1	67	8	115	6	187	6	1	107	131	1	42	145	14	74	5	28	27	18	3	109	3	51	20	1	9	123	12	3	1	1	1	2	1	2
601	CTMC1639	3	29	4	1	1	1	116	1	1	1	13	3	1	99	102	55	116	3	188	120	1	5	58	1	22	146	1	4	4	26	129	196	93	101	3	122	62	1	9	124	64	43	5	1	1	20	1	3
602	CTMC2009	3	29	11	1	1	1	116	1	1	1	13	3	1	99	102	3	43	6	170	111	1	5	58	1	22	135	1	4	4	26	137	73	93	101	3	122	62	1	9	125	64	43	5	1	1	20	1	3
603	CTMC2126	3	29	11	1	1	1	116	1	1	1	13	3	1	99	102	3	43	6	170	111	1	5	58	1	22	135	1	4	4	26	137	73	93	101	3	122	62	1	9	125	64	43	5	1	1	20	1	3
604	CTMC2198	3	61	100	1	7	4	128	1	49	1	9	6	1	95	97	57	104	1	189	121	64	96	132	1	133	147	40	4	21	148	138	178	91	92	3	51	7	7	3	57	7	19	78	1	1	15	46	44
605	CTMC2311	3	61	100	1	7	4	128	1	49	1	9	6	1	95	97	57	104	1	189	121	64	96	132	1	133	147	40	4	21	148	138	178	91	92	3	51	7	7	3	57	7	19	78	1	1	15	46	44
606	CTMC2671	3	61	100	1	7	4	128	1	49	1	9	6	1	95	97	57	104	1	189	121	64	96	132	1	133	147	40	4	21	148	138	178	91	92	3	51	7	7	3	57	7	19	78	1	1	15	46	44
607	CTMC2875	3	5	17	1	1	4	43	3	1	4	5	70	1	6	6	4	6	6	66	17	1	5	58	1	22	71	1	4	1	61	139	89	19	18	5	59	3	1	7	57	7	19	1	1	1	2	1	2
608	CTMC297	3	61	1	29	1	1	100	1	43	1		3	10	17	6	10	16	1	49	1	1	1	1	1	1	1	5	5	1	1	122	181	4	4	5	36	21	1	9	13	3	3	7	1	1	2	5	4
609	CTMC805	3	3	19	1	3	3	1	4	1	1	1	1	1	1	1	4	93	1	1	1	1	1	1	1	1	1	1	1	1	1	1	1	6	7	6	109	1	1	1	108	1	1	1	1	1	1	1	1
610	CTMC1625	3	3	19	1	3	3	1	4	1	1	1	1	1	1	1	4	93	1	1	1	1	1	1	1	1	1	1	1	1	1	1	1	6	7	6	109	1	1	1	108	1	1	1	1	1	1	1	1
611	CTMC1654	3	3	19	1	3	3	1	4	1	1	1	1	1	1	1	4	93	1	1	1	1	1	1	1	1	1	1	1	1	1	1	1	6	7	6	109	1	1	1	108	1	1	1	1	1	1	1	1
612	CTMC1688	3	3	19	1	3	3	1	4	1	1	1	1	1	1	1	4	93	1	1	1	1	1	1	1	1	1	1	1	1	1	1	1	6	7	6	109	1	1	1	108	1	1	1	1	1	1	1	1
613	CTMC1710	3	3	19	1	3	3	1	4	1	1	1	1	1	1	1	4	93	1	1	1	1	1	1	1	1	1	1	1	1	1	1	1	6	7	6	109	1	1	1	108	1	1	1	1	1	1	1	1
614	CTMC2095	3	29	11	1	1	1	116	1	1	1	13	3	1	99	102	3	43	6	58	5	5	18		1	8	51	4	4	4	137	24	73	93	101	3	122	62	1	7	50	3	3	15	1	1	20	1	3
615	CTMC2234	3	29	11	1	1	1	116	1	1	1	13	3	1	99	102	3	43	6	58	5	5	18		1	8	51	4	4	4	137	24	73	93	101	3	122	62	1	7	50	3	3	15	1	1	20	1	3
616	CTMC2333	3	29	11	1	1	1	116	1	1	1	13	3	1	99	102	3	43	6	58	5	5	18		1	8	51	4	4	4	137	24	73	93	101	3	122	62	1	7	50	3	3	15	1	1	20	1	3
617	CTMC123	3	4	84	28	1	1	43	1	9	1	5	4	3	109	5	4	117	6	190	17	26	5	133	1	26	21	16	4	19	72	20	23	4	4	1	96	5	1	9	5	5	3	5	1	1	2	1	1
618	CTMC288	3	61	100	1	7	3	114	1	49	4	3	3	1	95	97	51	104	1	191	122	64	96	119	26	1	16	19	1	1	136	121	178	91	92	3	51	7	7	3	116	59	3	77	1	1	15	46	44
619	CTMC765	3	5	17	1	1	4	43	3	1	4	5	35	1	6	68	4	6	6	178	17	1	5	58	1	22	71	1	4	1	61	129	190	3	12	4	3	24	1	7	57	7	3	1	1	1	2	1	48
620	CTMC1627	3	49	114	1	1	4	43	1	9	1		4	12	5	14	11	19	6	131	43	26	33	19	1	7	21	8	53	19	104	140	197	102	12	4	135	7	1	3	5	5	3	5	1	1	47	3	3
621	CTMC1696	3	29	104	1	1	1	116	53	3	6	13	3	1	90	1	1	43	1	168	107	29	100	121	1	8	133	8	30	5	26	120	198	103	101	3	122	62	1	9	40	12	3	11	1	1	5	3	3
622	CTMC1788	3	3	94	31	29	9	124	1	1	4	5	66	1	39	14	11	19	6	148	102	26	90	19	1	18	21	16	4	19	146	130	23	4	4	1	96	5	1	9	5	4	3	5	1	3	2	4	4
623	CTMC1844	3	5	18	1	1	4	13	1	7	4	6	68	59	106	43	22	118	23	192	47	6	108	46	1	19	50	10	12	5	149	141	192	104	107	11	12	7	1	12	17	10	7	25	4	1	15	20	101
624	CTMC1897	37	69	115	73	22	2	129	57	44	68	53	71	99	110	109	58	119	50	193	112	65	83	101	24	43	148	89	59	43	150	219	199	28	30	22	136	51	29	52	126	65	4	79	8	15	24	39	102
625	CTMC1952	37	69	115	73	22	2	129	57	44	68	53	71	99	110	109	58	119	50	193	112	65	83	101	24	43	148	89	59	43	150	219	199	28	30	22	136	51	29	52	126	65	4	79	8	15	24	39	102
626	CTMC2118	3	16	4	1	1	4	101	1	9	1	4		12	5	14	11	19	6	146	40	26	33	40	1	17	121	15	4	1	40	36	162	4	37	24	35	5	1	9	5	5	3	63	5	22	38	1	14
627	CTMC2264	3	3	116	31	6	3	127	23	1	4	3	8	60	10	110	59	6	51	194	123	66	109	134	1	115	149	41	4	44	151	279	200	3	52	32	137	46	7	3	127	66	3	80	1	1	2	54	2
628	CTMC2340	3	61	1	29	1	1	100	1	43	1		3	10	17	6	10	16	1	49	1	1	1	1	1	1	1	5	5	1	41	142	181	4	4	5	36	21	1	9	13	3	3	7	1	1	2	5	4
629	CTMC1775	3	4	3	1	7	3	51	1	22	4	6	3	1	44	24	25	11	11	52	44	1	14	42	1	115	46	4	29	1	18	10	67	17	42	13	46	3	1	3	13	12	3	5	1	1	2	23	3
630	CTMC1878	3	4	3	1	7	3	51	1	22	4	6	3	1	44	24	25	11	11	52	44	1	14	42	1	115	46	4	29	1	18	10	67	17	42	13	46	3	1	3	13	12	3	5	1	1	2	23	3
631	CTMC2155	35	63	117	74	27	5	105	84	37	69	54	72	100	111	111	60	120	52	195	124	67	110	135	10	77	148	90	75	58	152	242	201	105	110	18	138	66	9	66	128	67	44	81	8	10	48	55	85
632	CTMC2255	35	63	117	74	27	5	105	84	37	69	54	72	100	111	111	60	120	52	195	124	67	110	135	10	77	148	90	75	58	152	242	201	105	110	18	138	66	9	66	128	67	44	81	8	10	48	55	85
633	CTMC2349	3	6	13	1	1	3	14	1	3	4	6	9	9	14	14	8	12	6	15	14	6	11	5	1	99	12	8	8	11	14	143	22	17	17	5	9	7	1	10	14	10	3	5	1	3	7	4	4
634	CTMC2736	4	4	21	1	1	3	14	1	3	4	6	9	9	14	14	8	12	6	15	14	6	11	5	1	99	12	8	8	11	14	14	22	17	17	5	9	7	1	10	14	10	3	5	1	3	7	4	34
635	CTMC2912	3	6	118	7	1	4	4	1	1	1	3	59	22	112	12	4	12	6	196	125	6	10	136	1	44	42	5	5	5	8	280	7	6	7	6	75	3	1	7	7	7	3	82	1	1	2	54	7
636	CTMC767	3	4	19	1	3	3	1	1	1	1	1	1	1	1	1	1	1	1	49	1	1	1	1	1	1	1	1	1	1	1	1	167	1	1	1	1	1	1	1	1	1	1	1	1	1	1	1	50
637	CTMC1791	3	5	112	31	6	3	127	23	3	27	6	9	9	113	112	61	121	53	197	126	35	82	137	1	45	150	42	4	1	38	144	202	106	111	1	139	46	7	3	46	10	3	5	1	1	2	1	2
638	CTMC1922	3	4	39	1	1	3	123	1	3	4	6	9	9	14	14	1	5	5	5	42	1	35	5	1	91	140	7	12	12	145	5	5	3	5	4	131	3	7	9	21	10	1	76	1	1	3	1	16
639	CTMC1971	3	29	4	1	1	1	116	1	1	1	13	3	1	99	102	55	43	6	170	120	1	111	58	1	22	146	4	4	4	26	129	196	93	101	3	122	62	1	9	129	64	43	5	1	1	20	1	3
640	CTMC2065	37	69	119	73	22	2	129	57	44	68	53	71	99	110	109	58	119	50	193	112	65	83	101	24	35	151	67	76	43	150	243	203	107	112	62	140	51	29	52	126	65	4	79	8	15	24	39	102
641	CTMC2167	3	29	4	1	1	1	116	1	1	1	13	3	1	99	102	55	43	6	170	120	1	111	58	1	22	146	4	4	4	26	129	196	93	101	3	122	62	1	9	129	64	43	5	1	1	20	1	3
642	CTMC2280	37	69	119	73	22	2	129	57	44	68	53	71	99	110	109	58	119	50	193	112	65	83	101	24	35	151	67	76	43	150	243	203	107	112	62	140	51	29	52	126	65	4	79	8	15	24	39	102
643	CTMC2562	3	28	17	1	1	3	70	32	1	41	4	34	11	59	62	4	63	4	96	127	1	112	138	1	139	15	4	1	1	18	145	71	108	44	1	49	3	1	9	69	3	3	11	1	6	2	4	51
644	CTMC114	3	5	17	1	1	4	43	3	1	4	5	35	1	6	68	4	6	6	178	17	1	5	58	1	22	71	1	4	1	61	129	190	3	12	4	3	24	1	7	57	7	3	1	1	1	2	1	48
645	CTMC102	3	5	17	1	1	4	43	3	1	4	5	35	1	6	68	4	6	6	178	17	1	5	58	1	22	71	1	4	1	61	129	190	3	12	4	3	24	1	7	57	7	3	1	1	1	2	1	48
646	CTMC280	3	3	112	31	6	3	127	23	3	27	6	69	9	107	106	3	113	6	186	119	1	6	129	1	93	39	12	12	5	25	135	27	20	9	15	22	7	7	3	46	10	3	5	1	1	16	1	6
647	CTMC298	3	3	112	31	6	3	127	23	3	27	6	69	9	107	106	3	113	6	186	119	1	6	129	1	93	39	12	12	5	25	135	27	20	9	15	22	7	7	3	46	10	3	5	1	1	16	1	6
648	CTMC779	3	29	104	1	1	1	116	53	3	6	13	3	1	90	1	1	43	1	168	107	29	100	121	1	8	133	8	30	5	26	120	176	93	101	3	122	62	1	9	40	12	3	11	1	1	5	3	3
649	CTMC784	3	29	104	1	1	1	116	53	3	6	13	3	1	90	1	1	43	1	168	107	29	100	121	1	8	133	8	30	5	26	120	176	93	101	3	122	62	1	9	40	12	3	11	1	1	5	3	3
650	CTMC791	3	29	104	1	1	1	116	53	3	6	13	3	1	90	1	1	43	1	168	107	29	100	121	1	8	133	8	30	5	26	120	176	93	101	3	122	62	1	9	40	12	3	11	1	1	5	3	3
651	CTMC814	3	29	104	1	1	1	116	53	3	6	13	3	1	90	1	1	43	1	168	107	29	100	121	1	8	133	8	30	5	26	120	176	93	101	3	122	62	1	9	40	12	3	11	1	1	5	3	3
652	CTMC1629	3	3	47	7	15	3	75	1	29	34	6	3	1	1	1	1	1	6	103	70	68		74	13	123	152	25	4	1	153	146	204	109	113	1	141	67	1	9	130	14	3	11	1	1	5	3	3
653	CTMC1653	3	3	47	7	15	3	75	1	29	34	6	3	1	1	1	1	1	6	103	70	68		74	13	123	152	25	4	1	153	146	204	109	113	1	141	67	1	9	130	14	3	11	1	1	5	3	3
654	CTMC1716	3	3	47	7	15	3	75	1	29	34	6	3	1	1	1	1	1	6	103	70	68		74	13	123	152	25	4	1	153	146	204	109	113	1	141	67	1	9	130	14	3	11	1	1	5	3	3
655	CTMC1751	3	16	24	1	1	3	28	9	1	1	1	1	1	49	55	28	6	6	76	5	1	51	59	1	118	72	4	4	5	62	62	86	30	48	1	56	21	1	9	46	10	1	1	1	1	5	1	2
656	CTMC1862	3	3	19	1	3	3	1	4	1	1	1	1	1	1	1	4	93	1	1	1	1	1	1	1	1	1	1	1	1	1	1	1	6	7	6	109	1	1	1	108	1	1	1	1	1	1	1	1
657	CTMC2068	2	70	120	69	27	5	130	58	14	64	2	73	101	96	113	52	101	48	165	109	69	113	139	33	78	153	85	77	59	154	244	205	92	114	71	142	41	22	39	131	17	44	83	5	8	70	47	72
658	CTMC2174	3	5	17	1	1	4	43	3	1	1	4	67	1	6	6	4	6	6	66	17	1	5	58	1	22	71	1	4	1	61	132	190	3	12	4	3	24	1	7	122	6	45	6	1	1	2	1	48
659	CTMC2203	3	5	17	1	1	4	43	3	1	1	4	67	1	6	6	4	6	6	66	17	1	5	58	1	22	71	1	4	1	61	132	190	3	12	4	3	24	1	7	122	6	45	6	1	1	2	1	48
660	CTMC2714	3	4	17	8	1	4	43	1	29	1	4	4	12	114	14	11	19	6	5	43	26	33	19	1	18	21	16	4	5	62	109	206	110	60	1	96	5	1	7	37	3	3	5	1	3	3	1	5
661	CTMC2337	38	7	7	40	31	22	131	41	53	70	55	100	102	115	114	62	122	47	198	128	20	114	140	9	79	154	54	78	59	154	245	169	85	95	68	143	68	42	38	132	68	14	84	8	23	49	56	103
662	CTMC2571	3	4	4	28	1	4	43	56	9	1	4	10	7	105	3	56	6	6	55	45	1	105	13	1	100	142	8	4	9	13	133	20	98	7	11	132	7	1	12	40	12	3	11	4	6	2	8	6
663	CTMC2921	3	65	19	1	3	3	1	1	1	1	1	1	1	1	1	1	1	1	49	1	1	1	1	1	1	1	1	1	1	1	1	1	1	1	1	1	1	1	1	1	1	1	1	1	1	1	1	1
664	CTMC275	3	29	11	1	1	1	116	59	1	1	13	3	1	99	102	3	43	6	58	5	5	18		1	8	51	43	4	4	26	24	207	111	115	4	144	4	1	67	133	3	3	15	1	1	20	1	104
665	CTMC1773	3	4	121	2	29	9	124	1	1	4	5	66	1	39	14	11	19	6	199	102	26	90	19	1	18	21	16	4	19	26	129	208	4	4	1	96	5	1	9	5	4	3	5	1	3	2	4	4
666	CTMC1779	3	6	1	1	1	1	7	10	10	9	9		4	4	12	35	8	7	115	76	1	71	83	1	140	7	5	5	5	8	271	7	112	19	13	23	7	1	9	17	5	3	5	1	1	2	1	5
667	CTMC1995	4	4	6	2	1	1	8	4	3	6	6	3	1	8	8	4	8	7	181	8	6	7	8	1	94	7	5	5	5	77	270	7	6	7	6	6	3	1	7	7	7	3	7	1	1	2	1	2
668	CTMC2569	3	61	100	1	7	3	114	1	49	4	3	3	1	95	97	51	104	1	164	108	56	96	119	26	1	58	19	1	1	136	121	178	91	92	3	51	7	7	3	116	59	3	69	1	1	15	46	44
669	CTMC2836	3	11	61	1	1	4	13	1	7	4	6	42	34	13	13	8	6	6	92	45	1	60	67	1	19	80	7	4	9	72	20	100	4	4	1	145	5	1	9	65	5	3	5	1	1	2	4	27
670	CTMC775	3	16	4	1	1	4	101	1	9	1	4		12	5	14	11	19	6	146	40	26	33	40	1	17	121	15	4	1	40	36	162	4	37	24	35	5	1	9	5	5	3	63	5	22	38	1	14
671	CTMC795	3	16	4	1	1	4	101	1	9	1	4		12	5	14	11	19	6	146	40	26	33	40	1	17	121	15	4	1	40	36	162	4	37	24	35	5	1	9	5	5	3	63	5	22	38	1	14
672	CTMC1768	3	4	4	28	1	4	43	56	9	1	4	10	7	105	3	56	6	6	55	45	1	105	13	1	100	142	8	4	9	13	133	20	98	7	11	132	7	1	12	40	12	3	11	4	6	2	8	6
673	CTMC2064	3	4	19	1	3	3	1	1	1	1	1	1	1	1	1	1	1	1	49	1	1	1	1	1	1	1	1	1	1	1	1	167	1	1	1	1	1	1	1	1	1	1	1	1	1	1	1	2
674	CTMC2215	3	4	19	1	3	3	1	1	1	1	1	1	1	1	1	1	1	1	49	1	1	1	1	1	1	1	1	1	1	1	1	167	1	1	1	1	1	1	1	1	1	1	1	1	1	1	1	2
675	CTMC2327	3	49	122	28	7	3	132	4	54	4	6	4	22	6	14	4	5	6	5	5	5	4	141	1	91	5	7	79	1	155	32	60	3	116	4	11	4	1	7	37	5	3	67	1	1	2	3	2
676	CTMC2577	3	9	40	1	1	6	13	1	7	71	6	27	1	13	13	8	6	6	55	45	1	36	39	1	19	50	7	4	9	13	82	209	113	11	11	12	7	1	12	3	12	3	11	1	1	5	3	3
677	CTMC2720	3	3	19	1	3	3	1	1	1	1	1	1	1	1	1	1	1	1	49	1	1	1	1	1	1	1	1	1	1	1	1	210	1	1	1	1	1	1	1	1	1	1	1	1	1	1	1	1
678	CTMC2931	39	67	123	56	25	5	133	60	55	72	53	98	103	116	115	63	123	41	200	129	70	115	142	27	80	155	91	80	60	156	246	211	114	117	76	196	69	43	68	134	69	46	85	5	10	50	57	105
679	CTMC1811	3	4	4	28	1	4	43	1	29	4	3	4	22	5	14	11	19	6	201	49	1	116	19	1	18	21	16	4	19	104	20	23	4	4	1	96	5	1	9	5	5	3	5	1	3	3	1	14
680	CTMC1863	3	5	18	1	3	3	6	3	1	4	5	5	1	6	6	4	6	6	63	49	1	117	143	1	115	156	44	1	1	50	46	212	99	41	5	14	9	38	26	44	27	3	5	1	1	19	3	3
681	CTMC1985	3	5	18	1	3	3	6	3	1	4	5	5	1	6	6	4	6	6	63	49	1	117	143	1	115	156	44	1	1	50	46	212	99	41	5	14	9	38	26	44	27	3	5	1	1	19	3	3
682	CTMC2039	3	5	18	1	3	3	6	3	1	4	5	5	1	6	6	4	6	6	63	49	1	117	143	1	115	156	44	1	1	50	46	212	99	41	5	14	9	38	26	44	27	3	5	1	1	19	3	3
683	CTMC2237	40	71	124	75	25	5	134	61	56	73	56	71	104	117	116	63	124	15	202	130	70	115	142	27	81	155	91	80	60	157	147	213	115	118	77	197	66	43	68	135	70	47	86	5	10	50	57	106
684	CTMC2275	40	71	124	75	25	5	134	61	56	73	56	71	104	117	116	63	124	15	202	130	70	115	142	27	81	155	91	80	60	157	147	213	115	118	77	197	66	43	68	135	70	47	86	5	10	50	57	106
685	CTMC2314	40	71	124	75	25	5	134	61	56	73	56	71	104	117	116	63	124	15	202	130	70	115	142	27	81	155	91	80	60	157	147	213	115	118	77	197	66	43	68	135	70	47	86	5	10	50	57	106
686	CTMC2573	40	71	124	75	25	5	134	61	56	73	56	71	104	117	116	63	124	15	202	130	70	115	142	27	81	155	91	80	60	157	147	213	115	118	77	197	66	43	68	135	70	47	86	5	10	50	57	106
687	CTMC2346	40	71	124	75	25	5	134	61	56	73	56	71	104	117	116	63	124	15	202	130	70	115	142	27	81	155	91	80	60	157	147	213	115	118	77	197	66	43	68	135	70	47	86	5	10	50	57	106
688	CTMC2747	40	71	124	75	25	5	134	61	56	73	56	71	104	117	116	63	124	15	202	130	70	115	142	27	81	155	91	80	60	157	147	213	115	118	77	197	66	43	68	135	70	47	86	5	10	50	57	106
689	CTMC2428	3	6	111	1	6	3	125	1	1	13	6	3	45	40	46	23	110	24	203	6	63	51	126	1	92	141	8	3	5	17	131	191	3	81	5	9	7	1	64	7	7	3	7	1	1	2	1	2
690	CTMC2846	36	68	108	69	27	5	105	82	37	53	43	98	50	102	104	52	125	48	175	113	61		125	18	76	137	88	72	54	141	148	186	97	105	74	127	65	41	63	121	62	4	75	15	24	71	52	100
691	CTMC2905	3	6	118	7	1	4	4	1	1	1	3	59	22	112	12	4	12	6	196	125	6	10	136	1	44	42	5	5	5	8	280	7	6	7	6	75	3	1	7	7	7	3	82	1	1	2	54	7
692	CTMC2005	3	4	4	28	1	4	51	1	3	4	3	74	1	10	7	4	22	6	5	131	26	90	19	1	18	21	16	4	19	104	20	165	4	4	1	96	5	1	9	5	5	3	5	1	3	3	1	14
693	CTMC2061	3	4	4	28	1	4	51	1	3	4	3	74	1	10	7	4	22	6	5	131	26	90	19	1	18	21	16	4	19	104	20	165	4	4	1	96	5	1	9	5	5	3	5	1	3	3	1	14
694	CTMC2310	3	4	4	28	1	4	43	1	29	4	3	4	22	5	14	11	19	6	201	49	1	116	19	1	18	21	16	4	19	104	20	23	4	4	1	96	5	1	9	5	5	3	5	1	3	3	1	14
695	CTMC2713	35	63	125	34	27	5	105	83	37	53	43	101	105	118	90	48	126	12	150	132	71	91	110	33	38	123	83	73	47	158	115	166	84	93	67	146	56	44	56	107	54	38	64	5	11	70	47	107
696	CTMC2393	3	3	19	1	3	3	1	1	1	1	1	1	1	1	1	4	93	1	1	1	1	1	1	1	1	1	1	1	1	1	1	1	6	7	6	109	1	1	1	1	1	1	1	1	1	1	1	1
697	CTMC2351	3	3	19	1	3	3	1	1	1	1	1	1	1	1	1	4	93	1	1	1	1	1	1	1	1	1	1	1	1	1	1	1	6	7	6	109	1	1	1	1	1	1	1	1	1	1	1	1
698	CTMC2726	3	3	19	1	3	3	1	1	1	1	1	1	1	1	1	4	93	1	1	1	1	1	1	1	1	1	1	1	1	1	1	1	6	7	6	109	1	1	1	1	1	1	1	1	1	1	1	1
699	CTMC2402	3	3	19	1	3	3	1	1	1	1	1	1	1	1	1	4	93	1	1	1	1	1	1	1	1	1	1	1	1	1	1	1	6	7	6	109	1	1	1	1	1	1	1	1	1	1	1	1
700	CTMC1787	3	4	99	1	1	3	135	1	1	1	4	4	3	5	5	4	5	5	45	5	5	4	5	1	134	5	4	4	1	5	5	5	3	5	4	3	28	1	9	136	14	3	26	1	1	3	1	40
701	CTMC1829	3	4	99	1	1	3	135	1	1	1	4	4	3	5	5	4	5	5	45	5	5	4	5	1	134	5	4	4	1	5	5	5	3	5	4	3	28	1	9	136	14	3	26	1	1	3	1	40
702	CTMC1958	3	61	100	1	7	3	114	1	49	4	3	3	1	95	97	51	104	1	164	108	56	96	119	26	1	58	19	1	1	136	121	178	91	92	3	51	7	7	3	116	59	3	69	1	1	15	46	44
703	CTMC2033	3	61	100	1	7	3	114	1	49	4	3	3	1	95	97	51	104	1	164	108	56	96	119	26	1	58	19	1	1	136	121	178	91	92	3	51	7	7	3	116	59	3	69	1	1	15	46	44
704	CTMC2341	3	5	17	1	1	4	43	3	1	4	5	35	34	13	117	64	127	1	204	45	1	60	144	1	46	157	1	4	1	61	129	190	3	12	4	3	24	1	7	57	7	3	1	1	1	2	1	48
705	CTMC2414	3	5	17	1	1	4	43	3	1	4	5	35	34	13	117	64	127	1	204	45	1	60	144	1	46	157	1	4	1	61	129	190	3	12	4	3	24	1	7	57	7	3	1	1	1	2	1	48
706	CTMC2727	3	61	1	29	1	1	100	1	43	1		3	10	17	6	10	16	1	49	1	1	1	1	1	1	1	5	5	1	41	142	181	4	4	5	36	21	1	9	13	3	3	7	1	1	2	5	4
707	CTMC2401	3	3	19	1	3	3	1	4	1	1	1	1	1	1	1	4	93	1	1	1	1	1	1	1	1	1	1	1	1	1	1	1	6	7	6	109	1	1	1	108	1	1	1	1	1	1	1	1
708	CTMC780	5	51	126	57	30	21	136	62	57	74	57	75	61	119	118	47	128	27	205	110	58	101	122	20	74	134	86	70	51	159	247	184	94	102	72	123	63	40	61	118	61	42	71	5	30	44	49	93
709	CTMC1765	3	4	1	1	1	1	12	1	6	9	9	6	4	103	6	4	8	7	179	116	6	104	13	1	94	138	5	5	5	143	62	214	93	101	75	130	7	1	12	32	12	20	4	1	1	2	3	2
710	CTMC1846	3	4	1	1	1	1	12	1	6	9	9	6	4	103	6	4	8	7	179	116	6	104	13	1	94	138	5	5	5	143	62	214	93	101	75	130	7	1	12	32	12	20	4	1	1	2	3	2
711	CTMC1954	3	4	1	1	1	1	12	1	6	9	9	6	4	103	6	4	8	7	179	116	6	104	13	1	94	138	5	5	5	143	62	214	93	101	75	130	7	1	12	32	12	20	4	1	1	2	3	2
712	CTMC1999	3	4	1	1	1	1	12	1	6	9	9	6	4	103	6	4	8	7	179	116	6	104	13	1	94	138	5	5	5	143	62	214	93	101	75	130	7	1	12	32	12	20	4	1	1	2	3	2
713	CTMC2211	41	72	127	76	20	2	67	31	27	40	34	43	35	57	119	46	95	44	206	133	72	61	68	18	25	81	92	81	61	160	149	215	116	119	78	147	34	9	36	66	34	27	42	11	14	69	17	81
714	CTMC2247	41	72	127	76	20	2	67	31	27	40	34	43	35	57	119	46	95	44	206	133	72	61	68	18	25	81	92	81	61	160	149	215	116	119	78	147	34	9	36	66	34	27	42	11	14	69	17	81
715	CTMC2323	3	16	4	1	1	4	101	1	9	1	4		12	5	14	11	19	6	146	40	26	33	40	1	17	121	15	4	1	40	36	162	4	37	24	35	5	1	9	5	5	3	63	5	22	38	1	14
716	CTMC2342	3	5	18	1	3	3	6	3	1	4	5	5	1	6	6	4	6	6	63	49	1	117	143	1	115	156	44	1	1	50	46	212	99	41	5	14	9	38	26	44	27	3	5	1	1	19	3	3
717	CTMC2409	3	9	61	1	1	1	113	1	3	13	26	3	54	94	96	3	13	6	163	6	10	12	13	1	100	131	8	4	1	135	104	177	90	12	4	11	60	1	9	114	5	3	24	1	1	2	1	2
718	CTMC2352	3	5	18	1	3	3	6	3	1	4	5	5	1	6	6	4	6	6	63	49	1	117	143	1	115	156	44	1	1	50	46	212	99	41	5	14	9	38	26	44	27	3	5	1	1	19	3	3
719	CTMC2733	3	29	109	1	1	3	137	32	1	41	4	34	3	5	5	4	5	5	5	5	5	4	15	1	141	15	4	4	1	114	104	216	3	44	1	49	3	1	9	69	12	3	1	1	1	2	4	3
720	CTMC2914	4	73	6	2	1	1	8	4	3	6	6	3	1	8	8	4	8	7	8	8	6	7	8	1	94	7	4	4	1	161	270	7	6	7	6	6	3	1	7	137	7	3	7	1	1	2	1	2
721	CTMC1990	3	6	111	1	6	3	125	1	1	13	6	3	45	40	46	23	110	24	203	6	63	51	126	1	92	141	8	3	5	17	131	191	3	81	5	9	7	1	64	7	7	3	7	1	1	2	1	2
722	CTMC2318	3	9	61	1	1	1	113	1	3	13	26	3	54	94	96	3	13	6	163	6	10	12	13	1	100	131	8	4	1	135	104	177	90	12	4	11	60	1	9	114	5	3	24	1	1	2	1	2
723	CTMC2335	3	5	112	31	6	3	127	23	3	27	6	9	9	113	112	61	121	53	197	126	35	82	137	1	45	150	42	4	1	38	144	202	106	111	1	139	46	7	3	46	10	3	5	1	1	2	1	2
724	CTMC2764	33	64	110	58	25	2	107	47	44	61	51	60	57	104	91	49	99	46	180	104	55	92	113	9	39	139	83	73	55	144	240	169	85	95	68	112	57	18	57	109	57	39	65	5	10	41	44	97
725	CTMC2777	3	16	48	2	1	1	116	1	1	1	24	3	24	10	89	26	35	4	48	4	4	3	145	1	47	16	3	56	5	5	34	217	3	101	3	148	70	1	9	4	12	20	4	1	1	2	3	3
726	CTMC2909	3	5	18	1	3	3	6	3	1	4	5	5	1	6	6	4	6	6	63	49	1	44	50	1	1	56	19	1	1	162	46	218	12	41	5	14	3	1	26	44	27	3	5	1	1	19	3	3
727	CTMC1647	3	29	4	1	1	1	116	53	1	1	13	3	1	99	102	55	43	6	162	107	29	100	121	1	8	133	8	30	5	26	120	176	6	7	6	6	3	1	7	115	7	3	11	1	1	5	3	3
728	CTMC1677	3	29	4	1	1	1	116	53	1	1	13	3	1	99	102	55	43	6	162	107	29	100	121	1	8	133	8	30	5	26	120	176	6	7	6	6	3	1	7	115	7	3	11	1	1	5	3	3
729	CTMC1729	3	29	4	1	1	1	116	53	1	1	13	3	1	99	102	55	43	6	162	107	29	100	121	1	8	133	8	30	5	26	120	176	6	7	6	6	3	1	7	115	7	3	11	1	1	5	3	3
730	CTMC1789	3	29	4	1	1	1	116	53	1	1	13	3	1	99	102	55	43	6	162	107	29	100	121	1	8	133	8	30	5	26	120	176	6	7	6	6	3	1	7	115	7	3	11	1	1	5	3	3
731	CTMC1841	3	29	4	1	1	1	116	53	1	1	13	3	1	99	102	55	43	6	162	107	29	100	121	1	8	133	8	30	5	26	120	176	6	7	6	6	3	1	7	115	7	3	11	1	1	5	3	3
732	CTMC2847	3	3	19	1	3	3	138	1	1	1		1	1	1	1	1	1	1	49	1	1	1	1	1	1	1	1	1	1	41	14	46	4	4	5	1	1	1	1	1	1	1	1	1	1	1	1	1
733	CTMC1895	3	29	4	1	1	1	116	53	1	1	13	3	1	99	102	55	43	6	162	107	29	100	121	1	8	133	8	30	5	26	120	176	6	7	6	6	3	1	7	115	7	3	11	1	1	5	3	3
734	CTMC1960	3	29	4	1	1	1	116	53	1	1	13	3	1	99	102	55	43	6	162	107	29	100	121	1	8	133	8	30	5	26	120	176	6	7	6	6	3	1	7	115	7	3	11	1	1	5	3	3
735	CTMC2024	3	3	112	31	6	3	127	23	3	27	6	69	9	107	106	3	113	6	186	119	1	6	129	1	93	39	12	12	5	25	135	27	20	9	15	22	7	7	3	46	10	3	5	1	1	16	1	6
736	CTMC2938	3	61	100	1	7	3	114	1	49	4	3	3	1	95	97	51	104	1	164	108	56	96	119	26	1	58	19	1	1	136	121	178	91	92	3	51	7	7	3	116	59	3	69	1	1	15	46	44
737	CTMC2060	3	3	112	31	6	3	127	23	3	27	6	69	9	107	106	3	113	6	186	119	1	6	129	1	93	39	12	12	5	25	135	27	20	9	15	22	7	7	3	46	10	3	5	1	1	16	1	6
738	CTMC2290	3	4	93	30	1	3	102	23	3	60	6	58	16	4	88	4	97	7	147	101	53	7	8	1	115	122	8	4	1	123	112	163	80	7	5	73	37	1	3	106	53	3	5	1	1	39	3	39
739	CTMC2745	3	4	93	30	1	3	102	23	3	60	6	58	16	4	88	4	97	7	147	101	53	7	8	1	115	122	8	4	1	123	112	163	80	7	5	73	37	1	3	106	53	3	5	1	1	39	3	39
740	CTMC2321	3	4	93	30	1	3	102	23	3	60	6	58	16	4	88	4	97	7	147	101	53	7	8	1	115	122	8	4	1	123	112	163	80	7	5	73	37	1	3	106	53	3	5	1	1	39	3	39
741	CTMC2338	3	4	93	30	1	3	102	23	3	60	6	58	16	4	88	4	97	7	147	101	53	7	8	1	115	122	8	4	1	123	112	163	80	7	5	73	37	1	3	106	53	3	5	1	1	39	3	39
742	CTMC2418	3	4	93	30	1	3	102	23	3	60	6	58	16	4	88	4	97	7	147	101	53	7	8	1	115	122	8	4	1	123	112	163	80	7	5	73	37	1	3	106	53	3	5	1	1	39	3	39
743	CTMC2348	3	4	93	30	1	3	102	23	3	60	6	58	16	4	88	4	97	7	147	101	53	7	8	1	115	122	8	4	1	123	112	163	80	7	5	73	37	1	3	106	53	3	5	1	1	39	3	39
744	CTMC2354	3	4	93	30	1	3	102	23	3	60	6	58	16	4	88	4	97	7	147	101	53	7	8	1	115	122	8	4	1	123	112	163	80	7	5	73	37	1	3	106	53	3	5	1	1	39	3	39
745	CTMC2723	3	4	93	30	1	3	102	23	3	60	6	58	16	4	88	4	97	7	147	101	53	7	8	1	115	122	8	4	1	123	112	163	80	7	5	73	37	1	3	106	53	3	5	1	1	39	3	39
746	CTMC2400	3	4	17	1	1	3	70	32	1	75	6	3	11	59	62	4	63	4	207	127	1	14	16	1	101	158	4	1	1	163	150	219	3	12	1	149	7	1	9	69	3	3	11	16	1	2	3	4
747	CTMC1655	3	29	4	1	1	1	116	1	1	1	13	3	1	99	102	55	43	6	170	120	1	5	58	1	22	146	4	4	4	26	129	196	93	101	3	122	62	1	9	124	64	43	5	1	1	20	1	3
748	CTMC1689	3	29	4	1	1	1	116	1	1	1	13	3	1	99	102	55	43	6	170	120	1	5	58	1	22	146	4	4	4	26	129	196	93	101	3	122	62	1	9	124	64	43	5	1	1	20	1	3
749	CTMC1715	3	29	4	1	1	1	116	1	1	1	13	3	1	99	102	55	43	6	170	120	1	5	58	1	22	146	4	4	4	26	129	196	93	101	3	122	62	1	9	124	64	43	5	1	1	20	1	3
750	CTMC1930	3	29	4	1	1	1	116	1	1	1	13	3	1	99	102	55	43	6	170	120	1	5	58	1	22	146	4	4	4	26	129	196	93	101	3	122	62	1	9	124	64	43	5	1	1	20	1	3
751	CTMC1986	3	29	4	1	1	1	116	1	1	1	13	3	1	99	102	55	43	6	170	120	1	5	58	1	22	146	4	4	4	26	129	196	93	101	3	122	62	1	9	124	64	43	5	1	1	20	1	3
752	CTMC2058	3	6	111	1	6	3	125	1	1	13	6	3	45	40	46	23	110	24	203	6	63	51	126	1	92	141	8	3	5	17	131	191	3	81	5	9	7	1	64	7	7	3	7	1	1	2	1	2
753	CTMC2315	3	29	4	1	1	1	116	1	1	1	13	3	1	99	102	55	43	6	170	120	1	5	58	1	22	146	4	4	4	26	129	196	93	101	3	122	62	1	9	124	64	43	5	1	1	20	1	3
754	CTMC2754	3		128	28	1	4	139	1	1	1	3	59	22	14	120	8	129	1	191	122	64	96	119	26	1	16	19	1	1	136	121	178	117	4	1	51	7	7	3	116	59	3	77	1	1	15	46	44
755	CTMC2463	3		128	28	1	4	139	1	1	1	3	59	22	14	120	8	129	1	191	122	64	96	119	26	1	16	19	1	1	136	121	178	117	4	1	51	7	7	3	116	59	3	77	1	1	15	46	44
756	CTMC794	3	3	19	1	3	3	1	1	1	1	1	1	1	1	1	1	1	1	49	1	1	1	1	1	1	1	1	1	1	1	1	1	1	1	1	1	1	1	1	138	1	1	1	1	1	1	1	1
757	CTMC1691	3	16	4	1	1	4	101	1	9	1	4		12	5	14	11	19	6	146	40	26	33	40	1	17	43	15	4	1	40	36	220	4	37	24	35	5	1	9	5	5	3	5	1	3	3	1	14
758	CTMC1718	3	16	4	29	1	4	100	1	43	1		3	10	17	6	10	16	1	49	134	10	19	146	1	1	1	5	5	1	1	111	1	6	7	6	106	3	1	7	105	7	3	7	1	1	2	5	4
759	CTMC1754	3	16	4	29	1	4	100	1	43	1		3	10	17	6	10	16	1	49	134	10	19	146	1	1	1	5	5	1	1	111	1	6	7	6	106	3	1	7	105	7	3	7	1	1	2	5	4
760	CTMC1807	3	16	4	1	1	4	101	1	9	1	4		12	5	14	11	19	6	146	40	26	33	40	1	17	43	15	4	1	40	36	220	4	37	24	35	5	1	9	5	5	3	5	1	3	3	1	14
761	CTMC1860	3	16	4	1	1	4	101	1	9	1	4		12	5	14	11	19	6	146	40	26	33	40	1	17	43	15	4	1	40	36	220	4	37	24	35	5	1	9	5	5	3	5	1	3	3	1	14
762	CTMC1906	3	4	17	8	1	3	75	1	29	4	6	45	1	62	64	10	69	6	103	70	38		74	13	123	87	28	12	5	84	81	107	15	36	3	21	3	1	9	74	12	3	4	1	1	2	4	3
763	CTMC1987	3	4	17	8	1	3	75	1	29	4	6	45	1	62	64	10	69	6	103	70	38		74	13	123	87	28	12	5	84	81	107	15	36	3	21	3	1	9	74	12	3	4	1	1	2	4	3
764	CTMC2317	3	16	24	1	1	3	28	9	1	1	1	1	1	49	55	28	6	6	76	5	1	51	59	1	118	72	4	4	5	62	62	86	30	48	1	56	21	1	9	46	10	1	1	1	1	5	1	2
765	CTMC2336	3	16	24	1	1	3	28	9	1	1	1	1	1	49	55	28	6	6	76	5	1	51	59	1	118	72	4	4	5	62	62	86	30	48	1	56	21	1	9	46	10	1	1	1	1	5	1	2
766	CTMC2609	3	16	24	1	1	3	28	9	1	1	1	1	1	49	55	28	6	6	76	5	1	51	59	1	118	72	4	4	5	62	62	86	30	48	1	56	21	1	9	46	10	1	1	1	1	5	1	2
767	CTMC2347	3	16	24	1	1	3	28	9	1	1	1	1	1	49	55	28	6	6	76	5	1	51	59	1	118	72	4	4	5	62	62	86	30	48	1	56	21	1	9	46	10	1	1	1	1	5	1	2
768	CTMC2734	3	74	17	1	1	4	43	3	1	4	3	3	42	39	6	1	1	1	208	135	1	1	147	13	22	71	1	4	1	61	151	89	19	18	5	3	24	45	7	57	7	19	1	1	1	2	1	2
769	CTMC2746	3	75	2	2	15	3	140	1	1	4	6	27	1	120	13	8	6	6	209	45	1	36	39	1	19	159	7	4	9	13	82	20	3	11	11	12	7	1	12	40	12	3	11	1	1	5	3	3
770	CTMC2466	3	3	19	1	3	3	1	1	1	1	1	1	1	1	1	4	93	1	1	1	1	1	1	1	1	1	1	1	1	1	1	1	6	7	6	109	1	1	1	1	1	1	1	1	1	1	1	1
771	CTMC2756	3	3	19	1	3	3	1	1	1	1	1	1	1	1	1	4	93	1	1	1	1	1	1	1	1	1	1	1	1	1	1	1	6	7	6	109	1	1	1	1	1	1	1	1	1	1	1	1
772	CTMC2854	3	5	17	1	1	4	43	3	1	4	5	35	1	6	6	4	6	6	66	17	1	5	148	1	142	160	1	4	1	61	61	89	19	18	5	3	24	1	7	57	71	19	1	1	1	2	1	2
773	CTMC2902	3	5	11	1	1	3	5	26	1	4	3	3	3	83	14	4	93	6	141	136	73	118	149	1	1	161	12	12	5	25	107	60	15	4	5	56	3	1	9	15	14	3	1	1	1	2	3	3
774	CTMC1692	3	4	100	1	7	3	114	63	49	4	3	3	1	95	97	51	104	1	191	122	64	96	119	26	1	16	19	1	1	125	15	221	15	11	13	47	7	1	9	139	59	3	77	1	1	15	58	44
775	CTMC1772	38	76	83	24	26	2	141	54	51	66	58	63	106	121	101			27	210	128	20	119	150	8	82	162	93	82	46	224	248	222	118	120	79	198	2	46	69	117	72	48	87	17	14	51	59	108
776	CTMC1806	38	76	83	24	26	2	141	54	51	66	58	63	106	121	101			27	210	128	20	119	150	8	82	162	93	82	46	224	248	222	118	120	79	198	2	46	69	117	72	48	87	17	14	51	59	108
777	CTMC2098	3	11	61	1	1	4	13	1	7	4	6	42	34	13	13	8	6	6	211	14	6	11	5	1	143	163	7	4	9	139	125	223	119	11	11	12	7	1	12	140	59	3	5	4	6	2	4	27
778	CTMC2334	34	51	83	24	26	2	142	64	58	76	57	75	61	122	121			27	169	110	58	101	122	20	74	134	86	70	51	223	238	184	94	121	67	150	63	40	61	107	54	49	71	5	30	44	49	93
779	CTMC2345	34	51	83	24	26	2	142	64	58	76	57	75	61	122	121			27	169	110	58	101	122	20	74	134	86	70	51	223	238	184	94	121	67	150	63	40	61	107	54	49	71	5	30	44	49	93
780	CTMC2752	20	77	129	1	25	5	143	85	15	77	59	76	107	123	122	65	130	54	212	137	74	120	201	12	83	164	94	83	62	164	249	224	78	89	80	104	39	21	38	141	73	50	88	6	25	52	60	68
781	CTMC2398	3	11	61	1	1	4	13	1	7	4	6	42	34	13	13	8	6	6	211	14	6	11	5	1	143	163	7	4	9	139	125	223	119	11	11	12	7	1	12	140	59	3	5	4	6	2	4	27
782	CTMC2853	3	5	17	1	1	4	43	3	1	4	5	35	34	13	117	64	127	1	204	45	1	60	144	1	46	157	1	4	1	61	129	190	3	12	4	3	24	1	7	57	7	3	1	1	1	2	1	48
783	CTMC1713	3	49	114	1	1	4	43	1	9	1		4	12	5	14	11	19	6	131	43	26	33	19	1	7	21	8	53	19	104	140	197	102	12	4	135	7	1	3	5	5	3	5	1	1	47	3	3
784	CTMC1781	3	49	114	1	1	4	43	1	9	1		4	12	5	14	11	19	6	131	43	26	33	19	1	7	21	8	53	19	104	140	197	102	12	4	135	7	1	3	5	5	3	5	1	1	47	3	3
785	CTMC1899	3	9	61	1	1	1	113	1	3	13	26	3	54	94	96	3	13	6	163	6	10	12	13	1	100	131	8	4	1	135	104	177	90	12	4	11	60	1	9	114	5	3	24	1	1	2	1	2
786	CTMC1998	42	67	123	57	30	2	107	47	44	67	50	65	56	124	123	66	131	55	213	138	20	121	140	28	48	165	95	84	63	165	152	225	120	122	62	151	71	47	70	142	29	51	89	5	10	53	61	109
787	CTMC2054	42	67	123	57	30	2	107	47	44	67	50	65	56	124	123	66	131	55	213	138	20	121	140	28	48	165	95	84	63	165	152	225	120	122	62	151	71	47	70	142	29	51	89	5	10	53	61	109
788	CTMC2202	3	16	24	1	1	3	28	9	1	1	1	1	1	49	55	28	132	6	76	5	1	51	59	1	118	72	4	4	5	62	153	86	30	48	1	56	21	1	9	46	10	1	1	1	1	5	1	2
789	CTMC2263	42	67	123	57	30	2	107	47	44	67	50	65	56	124	123	66	131	55	213	138	20	121	140	28	48	165	95	84	63	165	152	225	120	122	62	151	71	47	70	142	29	51	89	5	10	53	61	109
790	CTMC2715	3	4	4	1	1	4	44	23	3	27	4		12	39	4	67	19	6	214	43	26	33	19	1	18	21	45	4	1	166	154	226	121	12	81	3	4	1	71	5	5	3	5	1	3	3	1	5
791	CTMC2413	4	4	21	1	1	3	14	1	3	4	6	9	9	14	14	8	12	6	15	14	6	11	5	1	99	12	8	8	11	14	14	22	17	17	5	9	7	1	10	14	10	3	5	1	3	7	4	34
792	CTMC2350	3	5	4	28	1	4	14	65	1	1	4		62	4	4	1	5	5	66	139	1	100	121	1	49	71	1	4	1	167	129	190	3	12	4	3	24	1	7	143	7	3	1	1	1	2	1	48
793	CTMC2740	3	3	11	1	3	3	106	1	29	4	14	13	4	4	12	4	8	7	152	20	8	14	111	1	132	7	5	5	5	8	276	168	4	94	3	110	4	1	9	76	55	3	7	1	1	2	1	2
794	CTMC2758	3	4	130	4	6	3	15	1	3	1	4	4	48	15	37	1	6	56	215	140	10	12	151	1	100	166	8	4	5	168	155	227	3	11	82	152	7	1	1	144	3	3	7	1	1	15	62	11
795	CTMC2907	3	5	17	1	1	4	43	3	1	4	5	35	1	6	6	4	6	6	66	17	1	5	148	1	142	160	1	4	1	61	61	89	19	18	5	3	24	1	7	57	71	19	1	1	1	2	1	2
796	CTMC817	34	63	101	57	30	21	115	51	42	64	2	15	98	125	98	68	133	57	165	109	57	97	120	33	41	132	85	68	47	127	236	179	92	99	71	153	72	37	60	117	60	41	70	5	8	70	47	72
797	CTMC1633	34	63	101	57	30	21	115	51	42	64	2	15	98	125	98	68	133	57	165	109	57	97	120	33	41	132	85	68	47	127	236	179	92	99	71	153	72	37	60	117	60	41	70	5	8	70	47	72
798	CTMC1705	3	78	131	1	6	3	12	1	6	9	9	6	4	4	12	4	12	6	196	125	6	10	136	1	44	42	5	5	5	8	271	7	6	7	6	75	3	1	7	7	7	3	82	1	6	2	5	2
799	CTMC1738	34	63	101	57	30	21	115	51	42	64	2	15	98	125	98	68	133	57	165	109	57	97	120	33	41	132	85	68	47	127	236	179	92	99	71	153	72	37	60	117	60	41	70	5	8	70	47	72
800	CTMC1822	3	4	1	1	1	1	12	1	6	9	9	6	4	103	6	4	8	7	179	116	6	104	13	1	94	138	5	5	5	143	62	86	93	101	75	130	7	1	12	32	12	20	4	1	1	2	3	2
801	CTMC2034	3	4	13	1	1	3	14	1	3	1	6	4	16	40	42	4	35	4	216	4	4	38	5	1	99	12	8	8	11	14	14	228	19	18	5	131	7	1	10	14	10	7	5	1	1	2	1	2
802	CTMC2200	3	4	130	4	6	3	15	1	3	1	4	4	48	15	37	1	6	56	217	140	10	12	151	1	100	166	8	4	5	168	155	227	3	11	82	152	7	1	1	144	3	3	7	1	1	15	62	11
803	CTMC2245	3	4	130	4	6	3	15	1	3	1	4	4	48	15	37	1	6	56	217	140	10	12	151	1	100	166	8	4	5	168	155	227	3	11	82	152	7	1	1	144	3	3	7	1	1	15	62	11
804	CTMC2415	3	6	111	1	6	3	125	1	1	13	6	3	45	40	46	23	110	24	203	6	63	51	126	1	92	141	8	3	5	17	131	191	3	81	5	9	7	1	64	7	7	3	7	1	1	2	1	2
805	CTMC2721	3	3	19	1	3	3	1	1	1	1	1	1	1	1	1	1	1	1	49	1	1	1	1	1	1	1	1	1	1	1	1	1	1	1	1	1	1	1	72	1	1	1	1	1	1	1	1	1
806	CTMC2840	3	29	4	1	1	1	116	53	1	1	13	3	1	99	102	55	43	6	176	107	29	103		1	144	7	8	30	5	26	120	229	6	7	6	6	3	1	7	115	7	3	11	1	1	5	3	3
807	CTMC1703	3	4	4	28	1	4	43	1	29	4	3	4	22	5	14	11	19	6	201	49	1	116	19	1	18	21	16	4	19	104	20	23	4	4	1	154	5	1	9	5	5	3	5	1	3	3	1	14
808	CTMC1801	3	4	4	28	1	4	43	1	29	4	3	4	22	5	14	11	19	6	201	49	1	116	19	1	18	21	16	4	19	104	20	23	4	4	1	154	5	1	9	5	5	3	5	1	3	3	1	14
809	CTMC1970	3	4	4	28	1	4	43	1	29	4	3	4	22	5	14	11	19	6	201	49	1	116	19	1	18	21	16	4	19	104	20	23	4	4	1	154	5	1	9	5	5	3	5	1	3	3	1	14
810	CTMC2042	43	79	132	77	22	23	129	66	44	78	60	102	108	101	124	58	134	50	218	141	75	122	139	33	78	148	96	85	64	169	250	230	115	123	77	155	73	37	73	117	60	52	90	17	14	51	59	110
811	CTMC2102	43	79	132	77	22	23	129	66	44	78	60	102	108	101	124	58	134	50	218	141	75	122	139	33	78	148	96	85	64	169	250	230	115	123	77	155	73	37	73	117	60	52	90	17	14	51	59	110
812	CTMC2153	3	3	112	31	6	3	127	23	3	27	6	9	9	113	106	3	135	6	186	142	76	123	152	1	145	167	42	4	1	170	156	231	82	7	6	156	62	1	3	46	10	3	7	1	1	16	1	27
813	CTMC2220	3	3	112	31	6	3	127	23	3	27	6	9	9	113	106	3	135	6	186	142	76	123	152	1	145	167	42	4	1	170	156	231	82	7	6	156	62	1	3	46	10	3	7	1	1	16	1	27
814	CTMC2274	3	3	112	31	6	3	127	23	3	27	6	9	9	113	106	3	135	6	186	142	76	123	152	1	145	167	42	4	1	170	156	231	82	7	6	156	62	1	3	46	10	3	7	1	1	16	1	27
815	CTMC2330	3	5	17	1	1	4	43	3	1	4	5	35	1	6	20	4	5	26	75	41	1	5	58	1	22	71	27	4	1	61	157	85	1	1	3	55	26	16	29	57	30	19	1	1	1	2	1	2
816	CTMC2312	3	3	112	31	6	3	127	23	3	27	6	9	9	113	106	3	135	6	186	142	76	123	152	1	145	167	42	4	1	170	156	231	82	7	6	156	62	1	3	46	10	3	7	1	1	16	1	27
817	CTMC2326	3	3	112	31	6	3	127	23	3	27	6	9	9	113	106	3	135	6	186	142	76	123	152	1	145	167	42	4	1	170	156	231	82	7	6	156	62	1	3	46	10	3	7	1	1	16	1	27
818	CTMC2561	3	4	39	1	1	3	123	1	3	4	6	9	9	14	14	1	5	5	5	42	1	35	5	1	91	140	7	12	12	145	5	5	3	5	4	131	3	7	9	21	10	1	76	1	1	3	1	16
819	CTMC2343	3	4	39	1	1	3	123	1	3	4	6	9	9	14	14	1	5	5	5	42	1	35	5	1	91	140	7	12	12	145	5	5	3	5	4	131	3	7	9	21	10	1	76	1	1	3	1	16
820	CTMC2353	3	4	39	1	1	3	123	1	3	4	6	9	9	14	14	1	5	5	5	42	1	35	5	1	91	140	7	12	12	145	5	5	3	5	4	131	3	7	9	21	10	1	76	1	1	3	1	16
821	CTMC2762	3	4	39	1	1	3	123	1	3	4	6	9	9	14	14	1	5	5	5	42	1	35	5	1	91	140	7	12	12	145	5	5	3	5	4	131	3	7	9	21	10	1	76	1	1	3	1	16
822	CTMC2722	3	4	39	1	1	3	123	1	3	4	6	9	9	14	14	1	5	5	5	42	1	35	5	1	91	140	7	12	12	145	5	5	3	5	4	131	3	7	9	21	10	1	76	1	1	3	1	16
823	CTMC2724	3	4	39	1	1	3	123	1	3	4	6	9	9	14	14	1	5	5	5	42	1	35	5	1	91	140	7	12	12	145	5	5	3	5	4	131	3	7	9	21	10	1	76	1	1	3	1	16
824	CTMC2775	3	3	19	1	3	3	1	1	1	1	1	1	1	1	1	1	1	1	49	1	1	1	1	1	1	1	1	1	1	1	1	1	1	1	1	1	1	1	72	1	1	1	1	1	1	1	1	1
825	CTMC2851	3	28	17	1	1	1	70	1	1	1	9	6	1	46	10	4	8	7	173	7	1	6	7	1	93	7	7	4	1	17	15	69	15	11	13	47	7	1	9	48	7	3	73	1	1	2	5	4
826	CTMC1802	3	9	61	1	1	1	113	1	3	13	26	3	54	94	96	3	13	6	163	6	10	12	13	1	100	131	8	4	1	135	104	177	90	12	4	11	60	1	9	114	5	3	24	1	1	2	1	2
827	CTMC2744	3	3	11	1	3	3	106	1	29	4	14	13	4	4	12	4	8	7	152	20	8	14	111	1	132	7	5	5	5	8	276	168	4	94	3	110	4	1	9	76	55	3	7	1	1	2	1	2
828	CTMC2582	3	3	11	1	3	3	106	1	29	4	14	13	4	4	12	4	8	7	152	20	8	14	111	1	132	7	5	5	5	8	276	168	4	94	3	110	4	1	9	76	55	3	7	1	1	2	1	2
829	CTMC2735	3	3	11	1	3	3	106	1	29	4	14	13	4	4	12	4	8	7	152	20	8	14	111	1	132	7	5	5	5	8	276	168	4	94	3	110	4	1	9	76	55	3	7	1	1	2	1	2
830	CTMC2753	3	3	11	1	3	3	106	1	29	4	14	13	4	4	12	4	8	7	152	20	8	14	111	1	132	7	5	5	5	8	276	168	4	94	3	110	4	1	9	76	55	3	7	1	1	2	1	2
831	CTMC2397	3	3	11	1	3	3	106	1	29	4	14	13	4	4	12	4	8	7	152	20	8	14	111	1	132	7	5	5	5	8	276	168	4	94	3	110	4	1	9	76	55	3	7	1	1	2	1	2
832	CTMC1658	3	4	116	31	6	24	127	23	1	4	3	8	60	126	88	4	136	6	219	143	6	124	153	29	146	1	7	4	1	171	158	232	122	33	10	157	4	1	5	5	5	3	5	1	3	3	1	3
833	CTMC1706	3	4	116	31	6	24	127	23	1	4	3	8	60	126	88	4	136	6	219	143	6	124	153	29	146	1	7	4	1	171	158	232	122	33	10	157	4	1	5	5	5	3	5	1	3	3	1	3
834	CTMC1889	3	16	11		3	3	5	1	1	12	4	4	1	4	4	3	111	4	183	17	1	6	7	1	93	25	7	12	12	20	19	14	18	18	3	20	3	7	9	21	10	7	11	1	1	2	5	4
835	CTMC2010	3	4	39	1	1	3	21	1	1	1	4	4	3	5	5	4	5	5	5	5	5	4	5	1	6	27	4	4	1	5	5	5	3	5	4	3	4	1	9	36	14	3	26	1	1	3	1	16
836	CTMC2339	2	80	133	24	26	2	142	51	42	64	2	15	98	96	98	52	101	48	165	109	77	125	154	34	50	153	85	77	59	154	251	233	92	124	83	158	41	22	74	109	74	14	91	5	30	54	63	111
837	CTMC2417	3	3	19	1	3	3	1	4	1	1	1	1	1	1	1	4	93	1	1	1	1	1	1	1	1	1	1	1	1	1	1	1	6	7	6	109	1	1	1	1	1	1	1	1	1	1	1	1
838	CTMC2908	3	5	17	1	1	4	43	3	1	4	5	35	1	6	6	4	6	6	66	17	1	5	148	1	142	160	1	4	1	61	61	89	19	18	5	3	24	1	7	57	71	19	1	1	1	2	1	2
839	CTMC1918	3	29	4	1	1	1	116	1	1	1	13	3	1	99	102	55	43	6	170	120	1	5	58	1	22	146	4	4	4	26	129	196	93	101	3	122	62	1	9	124	64	43	5	1	1	20	1	3
840	CTMC2154	3	29	4	1	1	1	116	1	1	1	13	3	1	99	102	55	43	6	170	120	1	5	58	1	22	146	4	4	4	26	129	196	93	101	3	122	62	1	9	124	64	43	5	1	1	20	1	3
841	CTMC2384	3	29	4	1	1	1	116	1	1	1	13	3	1	99	102	55	43	6	170	120	1	5	58	1	22	146	4	4	4	26	129	196	93	101	3	122	62	1	9	124	64	43	5	1	1	20	1	3
842	CTMC2768	3	29	4	1	1	1	116	1	1	1	13	3	1	99	102	55	43	6	170	120	1	5	58	1	22	146	4	4	4	26	129	196	93	101	3	122	62	1	9	124	64	43	5	1	1	20	1	3
843	CTMC1979	3	4	14	4	6	3	90	1	59	4	5	5	7	6	6	4	6	6	63	19	1	5	6	1	22	16	4	9	1	15	206	16	3	13	5	14	9	1	9	145	14	3	11	1	1	2	1	8
844	CTMC2103	3	29	61	1	1	1	113	1	1	26	3	3	9	8	125	3	13	6	220	6	10	12	13	1	100	131	8	4	5	43	10	91	3	69	32	61	29	1	9	6	6	3	6	1	1	2	1	2
845	CTMC2223	3	16	98	28	1	3	28	9	1	1	1	1	1	49	55	28	6	6	76	5	1	51	59	1	118	72	4	4	5	62	116	86	30	48	1	56	21	1	9	46	10	1	1	1	1	1	1	2
846	CTMC2520	3	6	3	35	7	3	75	10	10	9	6	4	1	127	4	3	15	6	221	5	5	4	7	1	93	7	5	5	1	89	15	26	3	19	46	15	7	1	9	79	10	6	7	1	1	2	5	4
847	CTMC1966	3	4	4	28	1	4	43	1	9	1	4		12	5	6	4	6	6	153	43	78	33	19	1	51	21	16	4	19	104	20	23	4	125	1	159	5	1	9	38	5	3	11	1	1	2	1	8
848	CTMC2092	3	4	4	28	1	4	43	1	9	1	4		12	5	6	4	6	6	153	43	78	33	19	1	51	21	16	4	19	104	20	23	4	125	1	159	5	1	9	38	5	3	11	1	1	2	1	8
849	CTMC2232	3	6	111	1	6	3	125	1	1	13	6	3	45	40	46	23	110	24	203	6	63	51	126	1	92	141	8	3	5	17	131	191	3	81	5	9	7	1	64	7	7	3	7	1	1	2	1	2
850	CTMC2109	3	4	36	1	1	3	41	21	1	11	3	3	63	37	5	4	5	6	46	38	25	1	37	1	1	41	8	27	1	38	34	44	30	35	5	56	3	1	9	32	14	3	24	1	1	2	3	3
851	CTMC2319	34	51	83	24	26	2	142	64	58	76	57	77	61	119	126			27	169	110	58	101	122	20	74	134	86	70	51	159	238	184	94	102	72	123	63	40	61	118	61	42	71	5	30	44	49	93
852	CTMC2583	3	61	1	29	1	1	100	1	43	1		3	10	17	6	10	16	1	49	1	1	1	1	1	1	1	5	5	1	41	142	181	4	4	5	36	21	1	9	13	3	3	7	1	1	2	5	4
853	CTMC2755	3	3	19	1	3	3	1	1	1	1	1	1	1	1	1	4	93	1	1	1	1	1	1	1	1	1	1	1	1	1	1	1	6	7	6	109	1	1	1	1	1	1	1	1	1	1	1	1
854	CTMC2399	3	3	19	1	3	3	1	1	1	1	1	1	1	1	1	4	93	1	1	1	1	1	1	1	1	1	1	1	1	1	1	1	6	7	6	109	1	1	1	1	1	1	1	1	1	1	1	1
855	CTMC2630	3	3	19	1	3	3	1	1	1	1	1	1	1	1	1	4	93	1	1	1	1	1	1	1	1	1	1	1	1	1	1	1	6	7	6	109	1	1	1	1	1	1	1	1	1	1	1	1
856	CTMC2515	3	3	19	1	3	3	1	1	1	1	1	1	1	1	1	4	93	1	1	1	1	1	1	1	1	1	1	1	1	1	1	1	6	7	6	109	1	1	1	1	1	1	1	1	1	1	1	1
857	CTMC2628	3	3	19	1	3	3	1	1	1	1	1	1	1	1	1	4	93	1	1	1	1	1	1	1	1	1	1	1	1	1	1	1	6	7	6	109	1	1	1	1	1	1	1	1	1	1	1	1
858	CTMC1777	3	4	116	31	6	24	127	23	1	4	3	8	60	126	88	4	136	6	219	143	6	124	153	29	146	1	7	4	1	171	158	232	122	33	10	157	4	1	5	5	75	3	5	1	3	3	1	3
859	CTMC2778	3	9	40	1	1	1	44	23	3	27	6	9	9	39	127	8	38	6	51	39	6	11	38	1	93	45	8	4	5	43	38	78	15	7	5	37	22	1	10	38	10	3	92	1	1	2	3	5
860	CTMC1810	3	29	4	1	1	1	116	53	1	1	13	3	1	99	102	55	43	6	162	107	29	100	121	1	8	133	8	30	5	26	120	176	6	7	6	6	3	1	7	115	7	3	11	1	1	5	3	3
861	CTMC1851	3	29	4	1	1	1	116	53	1	1	13	3	1	99	102	55	43	6	162	107	29	100	121	1	8	133	8	30	5	26	120	176	6	7	6	6	3	1	7	115	7	3	11	1	1	5	3	3
862	CTMC1884	3	29	4	1	1	1	116	53	1	1	13	3	1	99	102	55	43	6	162	107	29	100	121	1	8	133	8	30	5	26	120	176	6	7	6	6	3	1	7	115	7	3	11	1	1	5	3	3
863	CTMC1981	3	29	4	1	1	1	116	53	1	1	13	3	1	99	102	55	43	6	162	107	29	100	121	1	8	133	8	30	5	26	120	176	6	7	6	6	3	1	7	115	7	3	11	1	1	5	3	3
864	CTMC2112	3	29	4	1	1	1	116	53	1	1	13	3	1	99	102	55	43	6	162	107	29	100	121	1	8	133	8	30	5	26	120	176	6	7	6	6	3	1	7	115	7	3	11	1	1	5	3	3
865	CTMC2083	3	29	4	1	1	1	116	53	1	1	13	3	1	99	102	55	43	6	162	107	29	100	121	1	8	133	8	30	5	26	120	176	6	7	6	6	3	1	7	115	7	3	11	1	1	5	3	3
866	CTMC2224	3	29	4	1	1	1	116	53	1	1	13	3	1	99	102	55	43	6	162	107	29	100	121	1	8	133	8	30	5	26	120	176	6	7	6	6	3	1	7	115	7	3	11	1	1	5	3	3
867	CTMC2249	3	29	4	1	1	1	116	53	1	1	13	3	1	99	102	55	43	6	162	107	29	100	121	1	8	133	8	30	5	26	120	176	6	7	6	6	3	1	7	115	7	3	11	1	1	5	3	3
868	CTMC2329	3	29	4	1	1	1	116	53	1	1	13	3	1	99	102	55	43	6	162	107	29	100	121	1	8	133	8	30	5	26	120	176	6	7	6	6	3	1	7	115	7	3	11	1	1	5	3	3
869	CTMC2320	3	29	4	1	1	1	116	53	1	4	13	3	1	99	102	55	43	6	176	107	29	103		1	8	51	8	30	5	61	120	176	6	7	6	129	7	7	3	115	7	3	11	1	1	5	3	3
870	CTMC2324	3	29	4	1	1	1	116	53	1	4	13	3	1	99	102	55	43	6	176	107	29	103		1	8	51	8	30	5	61	120	176	6	7	6	129	7	7	3	115	7	3	11	1	1	5	3	3
871	CTMC2344	3	29	4	1	1	1	116	53	1	4	13	3	1	99	102	55	43	6	176	107	29	103		1	8	51	8	30	5	61	120	176	6	7	6	129	7	7	3	115	7	3	11	1	1	5	3	3
872	CTMC2767	3	29	4	1	1	1	116	53	1	4	13	3	1	99	102	55	43	6	176	107	29	103		1	8	51	8	30	5	61	120	176	6	7	6	129	7	7	3	115	7	3	11	1	1	5	3	3
873	CTMC2725	3	29	4	1	1	1	116	53	1	4	13	3	1	99	102	55	43	6	176	107	29	103		1	8	51	8	30	5	61	120	176	6	7	6	129	7	7	3	115	7	3	11	1	1	5	3	3
874	CTMC2757	3	29	4	1	1	1	116	53	1	4	13	3	1	99	102	55	43	6	176	107	29	103		1	8	51	8	30	5	61	120	176	6	7	6	129	7	7	3	115	7	3	11	1	1	5	3	3
875	CTMC2629	3	29	4	1	1	1	116	53	1	4	13	3	1	99	102	55	43	6	176	107	29	103		1	8	51	8	30	5	61	120	176	6	7	6	129	7	7	3	115	7	3	11	1	1	5	3	3
876	CTMC2517	3	29	4	1	1	1	116	53	1	4	13	3	1	99	102	55	43	6	176	107	29	103		1	8	51	8	30	5	61	120	176	6	7	6	129	7	7	3	115	7	3	11	1	1	5	3	3
877	CTMC2973	2	79	132	77	22	23	129	66	44	78	60	78	101	128	128	69	131	55	213	144	11	126	155	30	52	168	97	86	65	169	250	230	115	123	77	155	73	37	73	117	60	52	90	17	14	51	59	110
878	CTMC798	3	3	112	1	1	1	56	9	3	79	1	1	1	49	55	28	6	6	222	5	1	127	59	1	118	72	42	4	4	172	159	234	123	111	1	139	46	7	3	146	10	3	5	1	1	16	1	6
879	CTMC1663	3	3	19	1	3	3	1	1	1	1	1	1	1	1	1	10	16	11	151	1	1	1	1	1	1	1	1	1	1	1	1	167	1	1	1	1	1	1	1	1	1	1	1	1	1	1	1	2
880	CTMC1735	3	3	112	31	6	3	127	23	3	27	6	69	9	107	106	3	113	6	186	119	1	6	129	1	93	39	12	12	5	25	135	27	20	9	15	22	7	7	3	46	10	3	5	1	1	16	1	6
881	CTMC1797	3	3	19	1	3	3	1	4	1	1	1	1	1	1	1	4	93	1	1	1	1	1	1	1	1	1	1	1	1	1	1	1	6	7	6	109	1	1	1	108	1	1	1	1	1	1	1	1
882	CTMC1885	35	63	107	72	27	5	121	55	52	67	50	65	64	129	91	54	137	47	174	112	60	83	101	24	75	169	87	71	53	173	252	235	124	126	73	126	64	24		120	11	53	74	18	8	70	47	112
883	CTMC1961	35	63	107	72	27	5	121	55	52	67	50	65	64	129	91	54	137	47	174	112	60	83	101	24	75	93	87	71	53	140	252	235	124	126	73	126	64	24		120	11	53	74	18	8	70	47	112
884	CTMC2705	3	5	18	1	3	3	6	3	1	4	5	5	1	6	6	4	6	6	63	145	1	44	50	1	1	16	19	1	1	50	46	64	12	41	5	14	9	38	26	44	27	3	5	1	1	19	3	3
885	CTMC2361	4	4	21	1	1	3	14	1	3	4	6	9	9	14	14	8	12	6	15	14	6	11	5	1	99	12	8	8	11	14	14	22	17	17	5	9	7	1	10	14	10	3	5	1	3	7	4	34
886	CTMC2412	3	5	18	1	3	3	6	3	1	4	5	5	1	6	6	4	6	6	63	145	1	44	50	1	1	16	19	1	1	50	46	64	12	41	5	14	9	38	26	44	27	3	5	1	1	19	3	3
887	CTMC2936	3	4	4	28	1	4	43	1	9	1	4		12	5	6	4	6	6	153	43	78	33	19	1	51	21	16	4	19	104	20	23	4	125	1	159	5	1	9	38	5	3	11	1	1	2	1	8
888	CTMC2049	3	29	4	1	1	1	116	1	1	1	13	3	1	99	102	55	43	6	170	120	1	5	58	1	22	146	4	4	4	26	129	196	93	101	3	122	62	1	9	124	64	43	5	1	1	20	1	3
889	CTMC2650	3	4	4	28	1	1	12	23	3	27	6	9	9	14	13	8	47	6	149	102	26	90	19	1	18	21	16	4	19	126	20	165	83	4	1	96	5	1	9	5	5	3	5	1	3	3	1	14
890	CTMC2693	3	4	4	28	1	1	12	23	3	27	6	9	9	14	13	8	47	6	149	102	26	90	19	1	18	21	16	4	19	126	20	165	83	4	1	96	5	1	9	5	5	3	5	1	3	3	1	14
891	CTMC2480	3	3	19	1	3	3	1	1	1	1	1	1	1	1	1	1	1	1	49	1	1	1	1	1	1	1	1	1	1	1	1	210	1	1	1	1	1	1	1	1	1	1	1	1	1	1	1	1
892	CTMC2465	3	3	19	1	3	3	1	1	1	1	1	1	1	1	1	1	1	1	49	1	1	1	1	1	1	1	1	1	1	1	1	210	1	1	1	1	1	1	1	1	1	1	1	1	1	1	1	1
893	CTMC2675	3	3	19	1	3	3	1	1	1	1	1	1	1	1	1	1	1	1	49	1	1	1	1	1	1	1	1	1	1	1	1	210	1	1	1	1	1	1	1	1	1	1	1	1	1	1	1	1
894	CTMC1761	3	6	1	1	1	1	7	10	10	9	9	6	4	4	12	4	8	7	11	7	1	6	7	1	110	7	5	5	5	8	32	60	35	7	6	6	3	1	7	7	7	3	7	1	1	17	5	4
895	CTMC1887	35	63	96	69	27	5	105	83	37	53	43	98	95	87	90	48	98	12	150	103	54	91	110	33	38	123	83	65	47	127	115	166	84	93	67	108	56	33	56	107	54	38	64	5	11	40	43	113
896	CTMC2011	3	4	4	28	1	4	126	3	1	4	5	35	58	5	6	4	6	6	184	17	1	4	5	1	99	143	1	4	56	14	14	190	3	12	4	3	24	1	7	57	7	3	1	1	1	2	53	48
897	CTMC2194	3	16	98	28	1	3	28	9	1	1	1	1	1	49	55	28	6	6	76	5	1	51	59	1	118	72	4	4	5	62	116	86	30	48	1	56	21	1	9	46	10	1	1	1	1	1	1	2
898	CTMC2711	3	61	100	1	7	3	42	1	1	1	4	79	1	95	97	51	104	4	48	4	64	96	119	26	1	16	19	1	1	136	121	236	91	127	3	51	7	7	3	116	59	3	77	1	1	15	46	44
899	CTMC2362	3	61	100	1	7	3	42	1	1	1	4	79	1	95	97	51	104	4	48	4	64	96	119	26	1	16	19	1	1	136	121	236	91	127	3	51	7	7	3	116	59	3	77	1	1	15	46	44
900	CTMC2388	3	61	100	1	7	3	42	1	1	1	4	79	1	95	97	51	104	4	48	4	64	96	119	26	1	16	19	1	1	136	121	236	91	127	3	51	7	7	3	116	59	3	77	1	1	15	46	44
901	CTMC2593	3	4	4	28	1	4	43	1	9	1	4		12	130	6	4	6	6	153	43	78	33	19	1	51	21	16	4	19	104	20	23	4	125	1	159	5	1	9	38	5	3	11	1	1	2	1	8
902	CTMC2497	3	4	4	28	1	4	43	1	9	1	4		12	130	6	4	6	6	153	43	78	33	19	1	51	21	16	4	19	104	20	23	4	125	1	159	5	1	9	38	5	3	11	1	1	2	1	8
903	CTMC2537	3	4	4	28	1	4	43	1	9	1	4		12	130	6	4	6	6	153	43	78	33	19	1	51	21	16	4	19	104	20	23	4	125	1	159	5	1	9	38	5	3	11	1	1	2	1	8
904	CTMC2469	3	4	4	28	1	4	43	1	9	1	4		12	130	6	4	6	6	153	43	78	33	19	1	51	21	16	4	19	104	20	23	4	125	1	159	5	1	9	38	5	3	11	1	1	2	1	8
905	CTMC2839	3	61	100	1	7	4	128	1	49	1	9	6	1	95	97	57	104	1	189	121	64	96	132	1	133	147	40	4	21	148	138	178	91	92	3	51	7	7	3	57	7	19	78	1	1	15	46	44
906	CTMC1831	3	49	114	1	1	4	43	1	9	1		4	12	5	14	11	19	6	131	43	26	33	19	1	7	21	8	53	19	104	140	197	102	12	4	135	7	1	3	5	5	3	5	1	1	47	3	3
907	CTMC1953	3	3	47	7	15	3	75	1	29	34	6	3	1	1	1	1	1	6	103	70	68		74	13	123	152	25	4	1	153	146	204	109	113	1	141	67	1	9	130	14	3	11	1	1	5	3	3
908	CTMC2584	3	4	4	1	1	3	5	1	1	1	4	4	3	5	5	4	5	5	5	5	5	4	5	1	91	170	4	4	1	5	160	237	3	5	4	3	4	1	9	36	14	3	26	1	1	3	1	5
909	CTMC2596	3	6	13	1	1	3	14	1	3	4	6	9	9	14	14	8	12	6	15	14	6	11	5	1	99	12	8	8	11	14	143	22	17	17	5	9	7	1	10	14	10	3	5	1	3	7	4	4
910	CTMC2485	3	4	134	2	1	4	4	1	1	1	61	4	65	5	129	4	67	34	223	146	37	66	73	1	104	171	8	42	5	174	10	238	3	22	84	15	3	1	9	3	12	3	11	1	1	1	1	1
911	CTMC2844	14	31	49	1	1	1	52	1	1	1	9	6	1	46	10	4	8	7	173	7	1	6	7	1	147	7	7	4	1	17	161	69	15	11	13	47	7	1	9	48	7	3	73	1	1	2	5	4
912	CTMC816	13	3	41	15	1	1	46	24	1	4	28	6	4	4	12	4	8	7	56	4	27	7	43	1	108	47	3	4	3	47	4	4	1	4	3	3	3	1	4	4	4	3	4	1	1	2	3	2
913	CTMC1909	3	9	40	1	1	1	12	23	3	32	6	9	9	14	14	8	47	7	47	39	6	11	38	1	93	45	8	4	5	43	10	10	3	20	5	9	7	1	10	38	10	3	5	1	1	18	3	49
914	CTMC2121	3	4	4	28	1	4	51	1	3	4	3	74	1	10	7	4	22	6	5	131	26	90	19	1	18	21	16	4	19	104	20	165	4	4	1	96	5	1	9	5	5	3	5	1	3	3	1	14
915	CTMC2164	3	6	111	1	6	3	125	1	1	13	6	3	45	40	46	23	110	24	182	6	63	51	156	1	92	141	8	3	5	17	131	191	3	81	5	9	7	1	64	7	7	3	7	1	1	2	1	2
916	CTMC2221	3	6	111	1	6	3	125	1	1	13	6	3	45	40	46	23	110	24	182	6	63	51	156	1	92	141	8	3	5	17	131	191	3	81	5	9	7	1	64	7	7	3	7	1	1	2	1	2
917	CTMC2560	3	29	109	1	1	3	137	32	1	41	4	34	3	5	5	4	5	5	5	5	5	4	15	1	141	15	4	4	1	114	104	216	3	44	1	49	3	1	9	69	12	3	1	1	1	2	4	3
918	CTMC2766	3	5	17	1	1	4	43	3	1	4	5	35	1	6	6	4	6	6	66	17	1	5	148	1	142	160	1	4	1	61	61	89	19	18	5	3	24	1	7	57	71	19	1	1	1	2	1	2
919	CTMC2518	3	5	105	1	7	4	119	3	1	1	3	64	24	99	103	22	106	3	171	41	59	102	123	1	92	172	7	4	1	56	126	14	125	103	5	125	3	1	62	13	12	3	1	1	1	2	50	3
920	CTMC2470	3	4	105	1	1	4	119	3	1	1	3	64	24	99	103	22	106	3	171	41	59	102	123	1	92	172	7	4	1	56	126	14	125	103	5	125	3	1	62	147	12	3	1	1	1	2	50	46
921	CTMC1687	3	29	4	1	1	1	116	53	1	1	13		1	99	102	55	43	6	176	107	29	103		1	8	51	8	30	5	26	120	176	6	7	6	6	3	1	7	115	7	3	11	1	1	5	3	3
922	CTMC1717	3	29	4	1	1	1	116	53	1	1	13		1	99	102	55	43	6	176	107	29	103		1	8	51	8	30	5	26	120	176	6	7	6	6	3	1	7	115	7	3	11	1	1	5	3	3
923	CTMC1814	3	29	4	1	1	1	116	53	1	1	13		1	99	102	55	43	6	176	107	29	103		1	8	51	8	30	5	26	120	176	6	7	6	6	3	1	7	115	7	3	11	1	1	5	3	3
924	CTMC2657	34	51	83	24	26	2	117	54	51	66	49	63	55	98	101			27	169	110	58	101	122	20	74	134	86	70	51	223	238	184	94	102	72	123	63	40	61	118	61	42	71	5	30	44	49	93
925	CTMC2544	35	63	107	72	27	5	121	55	52	67	50	65	64	129	91	54	137	47	174	112	60	83	101	24	75	93	87	71	53	140	252	235	124	126	73	126	64	24		120	11	53	74	18	8	70	47	112
926	CTMC2963	44	68	135	78	25	2	144	54	51	80	49	98	66	87	90	48	138	58	224	147	79	128	157	3	30	173	98	87	46	175	253	239	97	128	74	127	65	48	63	148	62	4	75	15	24	55	64	114
927	CTMC2906	3	81	11	8	1	6	43	3	1	71	6	80	1	13	13	8	6	6	225	17	1	5	58	1	22	71	1	4	1	61	129	190	3	12	4	3	24	1	7	149	10	7	5	1	1	2	1	48
928	CTMC2564	3	15	4	1	1	6	145	67	1	4	5	5	1	6	6	23	139	24	226	41	28	34	41	1	92	44	4	4	4	6	162	46	4	4	5	36	21	1	9	46	10	1	1	1	1	1	1	1
929	CTMC2426	3	5	18	1	3	3	6	3	60	4	5	5	1	6	6	4	6	6	63	148	1	44	50	1	1	16	19	5	5	176	163	64	12	41	5	14	9	38	26	44	27	3	5	1	1	19	3	3
930	CTMC2479	3	9	40	1	1	6	13	1	7	71	6	27	1	13	13	8	6	6	55	45	1	36	39	1	19	50	7	4	9	13	82	209	113	11	11	12	7	1	12	3	12	3	11	1	1	5	3	3
931	CTMC2527	3	9	40	1	1	6	13	1	7	71	6	27	1	13	13	8	6	6	55	45	1	36	39	1	19	50	7	4	9	13	82	209	113	11	11	12	7	1	12	3	12	3	11	1	1	5	3	3
932	CTMC2683	3	4	134	2	1	4	4	1	1	1	61	4	65	5	129	4	67	34	223	146	37	66	73	1	104	171	8	42	5	174	10	238	3	22	84	15	3	1	9	3	12	3	11	1	1	1	1	1
933	CTMC2852	3	62	95	6	1	1	104	1	3	6	6	94	14	8	20	4	5	7	227	8	6	7	158	1	94	7	11	4	66	24	15	26	82	7	6	6	3	1	7	7	7	3	7	1	1	2	5	4
934	CTMC1927	3	5	17	1	1	4	43	3	1	1	4	67	1	6	6	4	6	6	66	17	1	5	58	1	22	71	1	4	1	61	132	190	3	12	4	3	24	1	7	122	6	45	6	1	1	2	1	48
935	CTMC2305	3	6	111	1	6	3	125	1	1	13	6	3	45	40	46	23	110	24	182	6	63	51	126	1	92	141	8	3	5	17	131	191	3	81	5	9	7	1	64	7	7	3	7	1	1	2	1	2
936	CTMC2390	3	4	4	1	1	4	44	23	3	27	4		12	39	4	67	19	6	214	43	26	33	19	1	18	21	45	4	1	166	154	226	121	12	81	3	4	1	71	5	5	3	5	1	3	3	1	5
937	CTMC2473	3	4	136	1	1	3	146	1	1	4	6	81	1	131	80	4	88	7	228	42	1	51	159	1	148	174	4	4	1	38	164	52	3	12	5	19	4	1	9	5	5	3	5	1	1	56	1	26
938	CTMC2894	40	71	124	75	25	5	134	68	56	73	56	71	104	117	116	63	124	59	202	130	70	115	142	27	84	155	91	80	60	157	147	240	114	27	19	196	69	43	68	135	70	47	86	5	10	50	57	106
939	CTMC1946	3	4	4	1	3	3	5	1	1	1	4	4	3	5	100	4	5	6	5	5	5	4	5	1	98	5	7	4	10	5	123	183	3	5	4	121	4	39	9	5	5	3	5	1	1	2	1	45
940	CTMC2710	3	6	111	1	6	3	125	1	1	13	6	3	45	40	46	23	110	24	203	6	63	51	126	1	92	141	8	3	5	17	131	191	3	81	5	9	7	1	64	7	7	3	7	1	1	2	1	2
941	CTMC2366	3	3	19	1	3	3	1	1	1	1	1	1	1	1	1	1	1	1	49	1	1	1	1	1	1	1	1	1	1	1	1	1	1	1	1	1	1	1	1	1	1	1	1	1	1	1	1	1
942	CTMC2499	3	5	18	1	3	3	6	3	1	4	5	5	1	6	6	4	6	6	63	145	1	44	50	1	1	16	19	1	1	50	46	64	12	41	5	14	9	38	26	44	27	3	5	1	1	19	3	3
943	CTMC2483	3	55	17	1	1	3	147	32	1	41	4	34	3	5	5	4	5	5	5	5	5	4	7	1	101	15	4	4	67	114	104	151	126	44	1	49	3	1	9	69	12	54	1	1	1	2	4	3
944	CTMC2864	3	5	17	1	1	4	43	1	49	4	3	3	1	6	6	7	13	6	66	17	80	129	58	1	93	39	1	4	1	61	129	190	3	12	4	3	24	1	7	57	7	3	5	1	1	2	3	2
945	CTMC2900	3	4	43	28	1	16	90	1	1	4	3	9	67	132	3	70	140	60	229	149	29	130	160	1	115	175	7	88	1	177	165	14	18	18	3	20	46	7	3	150	4	3	5	1	1	15	46	44
946	CTMC1800	3	29	11	1	1	1	116	1	1	1	13	3	1	99	102	3	43	6	170	111	1	5	58	1	22	135	1	4	4	26	137	73	93	101	3	122	62	1	9	125	64	43	5	1	1	20	1	3
947	CTMC1839	3	3	19	1	3	3	1	4	1	1	1	1	1	1	1	4	93	1	1	1	1	1	1	1	1	1	1	1	1	1	1	1	6	7	6	109	1	1	1	1	1	1	1	1	1	1	1	1
948	CTMC2416	3	4	116	31	6	24	127	23	1	4	3	8	60	126	88	4	136	6	219	143	6	124	153	29	146	176	7	4	1	171	158	232	122	33	10	157	4	1	5	5	5	3	5	1	3	3	1	3
949	CTMC2490	3	4	116	31	6	24	127	23	1	4	3	8	60	126	88	4	136	6	219	143	6	124	153	29	146	176	7	4	1	171	158	232	122	33	10	157	4	1	5	5	5	3	5	1	3	3	1	3
950	CTMC2658	3	4	116	31	6	24	127	23	1	4	3	8	60	126	88	4	136	6	219	143	6	124	153	29	146	176	7	4	1	171	158	232	122	33	10	157	4	1	5	5	5	3	5	1	3	3	1	3
951	CTMC2688	3	4	116	31	6	24	127	23	1	4	3	8	60	126	88	4	136	6	219	143	6	124	153	29	146	176	7	4	1	171	158	232	122	33	10	157	4	1	5	5	5	3	5	1	3	3	1	3
952	CTMC2507	3	4	116	31	6	24	127	23	1	4	3	8	60	126	88	4	136	6	219	143	6	124	153	29	146	176	7	4	1	171	158	232	122	33	10	157	4	1	5	5	5	3	5	1	3	3	1	3
953	CTMC1838	3	29	104	1	1	1	116	53	3	6	13	3	1	90	1	1	43	1	168	107	29	100	121	1	8	133	8	30	5	26	120	176	93	101	3	122	62	1	9	40	12	3	11	1	1	5	3	3
954	CTMC1898	3	29	104	1	1	1	116	53	3	6	13	3	1	90	1	1	43	1	168	107	29	100	121	1	8	133	8	30	5	26	120	176	93	101	3	122	62	1	9	40	12	3	11	1	1	5	3	3
955	CTMC1916	3	29	104	1	1	1	116	53	3	6	13	3	1	90	1	1	43	1	168	107	29	100	121	1	8	133	8	30	5	26	120	176	93	101	3	122	62	1	9	40	12	3	11	1	1	5	3	3
956	CTMC2028	3	29	104	1	1	1	116	53	3	6	13	3	1	90	1	1	43	1	168	107	29	100	121	1	8	133	8	30	5	26	120	176	93	101	3	122	62	1	9	40	12	3	11	1	1	5	3	3
957	CTMC2216	3	29	104	1	1	1	116	53	3	6	13	3	1	90	1	1	43	1	168	107	29	100	121	1	8	133	8	30	5	26	120	176	93	101	3	122	62	1	9	40	12	3	11	1	1	5	3	3
958	CTMC2728	3	29	4	1	1	1	116	53	1	1	13	3	1	99	102	55	43	6	162	107	29	100	121	1	8	133	8	30	5	26	120	176	6	7	6	6	3	1	7	115	7	3	11	1	1	5	3	3
959	CTMC2589	3	29	104	1	1	1	116	53	3	6	13	3	1	90	1	1	43	1	168	107	29	100	121	1	8	133	8	30	5	26	120	176	93	101	3	122	62	1	9	40	12	3	11	1	1	5	3	3
960	CTMC2489	3	4	134	2	1	4	4	1	1	1	61	4	65	5	129	4	67	34	223	146	37	66	73	1	104	171	8	42	5	174	10	238	3	22	84	15	3	1	9	3	12	3	11	1	1	1	1	1
961	CTMC2509	3	5	17	1	1	4	43	3	1	4	5	35	1	6	20	4	5	26	75	7	1	5	58	1	22	71	1	4	1	61	61	85	1	18	5	3	24	1	7	57	71	19	1	1	1	2	1	2
962	CTMC2626	3	4	4	28	1	1	12	23	3	27	6	9	9	14	13	8	47	6	149	102	26	90	19	1	18	21	16	4	19	126	20	165	83	4	1	96	5	1	9	5	5	3	5	1	3	3	1	14
963	CTMC2872	34	51	83	24	26	2	142	64	58	76	57	77	61	119	126			27	169	110	58	101	122	20	74	134	86	70	51	159	238	184	94	102	72	123	63	40	61	118	61	42	71	5	30	44	49	93
964	CTMC2184	45	80	137	48	4	5	105	82	37	53	62	15	109	133	98	71	82	2	17	150	70	131	14	5	5	154	54	89	68	178	254	241	127	129	79	160	74	24	44	151	11	55	93	6	26	40	43	96
965	CTMC2262	3	3	19	1	3	3	1	1	1	1	1	1	1	1	1	1	1	1	49	1	1	1	1	1	1	1	1	1	1	1	1	210	1	1	1	1	1	1	1	1	1	1	1	1	1	1	1	1
966	CTMC2297	45	80	137	48	4	5	105	82	37	53	62	15	109	133	98	71	82	2	17	150	70	131	14	5	5	154	54	89	68	178	254	241	127	129	79	160	74	24	44	151	11	55	93	6	26	40	43	96
967	CTMC2707	3	3	19	1	3	3	1	1	1	1	1	1	1	1	1	1	1	1	49	1	1	1	1	1	1	1	1	1	1	1	1	210	1	1	1	1	1	1	1	1	1	1	1	1	1	1	1	1
968	CTMC2363	45	80	137	48	4	5	105	82	37	53	62	15	109	133	98	71	82	2	17	150	70	131	14	5	5	154	54	89	68	178	254	241	127	129	79	160	74	24	44	151	11	55	93	6	26	40	43	96
969	CTMC2595	45	80	137	48	4	5	105	82	37	53	62	15	109	133	98	71	82	2	17	150	70	131	14	5	5	154	54	89	68	178	254	241	127	129	79	160	74	24	44	151	11	55	93	6	26	40	43	96
970	CTMC2491	41	72	127	76	20	2	67	31	27	40	34	43	35	57	119	46	95	44	206	133	72	61	68	18	25	81	92	81	61	179	255	215	116	119	78	147	34	9	36	66	34	27	42	11	14	69	17	81
971	CTMC2863	41	72	127	76	20	2	67	31	27	40	34	43	35	57	119	46	95	44	206	133	72	61	68	18	25	81	92	81	61	179	255	215	116	119	78	147	34	9	36	66	34	27	42	11	14	69	17	81
972	CTMC2929	3	3	19	1	3	3	1	1	1	1	1	1	1	1	1	1	1	1	49	151	1	1	1	1	1	1	1	1	1	1	1	1	1	1	1	1	1	1	1	1	1	1	1	1	1	1	1	1
973	CTMC818	3	5	17	1	1	4	43	3	1	4	5	35	1	6	20	4	5	26	75	41	1	5	58	1	22	71	27	4	1	61	61	85	1	1	3	55	26	16	29	57	30	19	1	1	1	2	1	2
974	CTMC1656	3	5	17	1	1	4	43	3	1	4	5	35	1	6	20	4	5	26	75	41	1	5	58	1	22	71	27	4	1	61	61	85	1	1	3	55	26	16	29	57	30	19	1	1	1	2	1	2
975	CTMC1785	3	9	61	1	1	1	113	1	3	13	26	3	54	94	96	3	13	6	163	6	10	12	13	1	100	131	8	4	1	135	104	177	90	12	4	11	60	1	9	114	5	3	24	1	1	2	1	2
976	CTMC1850	3	4	4	28	1	4	51	1	3	4	3	74	1	10	7	4	22	6	5	152	26	90	19	1	18	21	16	4	19	104	20	165	4	4	1	96	5	1	9	5	5	3	5	1	3	3	1	14
977	CTMC1913	14	4	4	28	1	1	52	1	1	1	9	6	1	46	10	4	8	7	11	115	1	6	7	1	93	7	7	4	1		15	69	4	11	13	47	7	1	9	48	7	3	7	1	1	2	5	4
978	CTMC1984	3	5	17	1	1	4	43	3	1	4	5	35	1	6	20	4	5	26	75	41	1	5	58	1	22	71	27	4	1	61	61	188	1	1	3	55	26	16	29	57	30	19	1	1	1	2	1	2
979	CTMC2078	3	5	17	8	1	1	69	1	1	1	4	3	3	5	5	4	5	6	95	84	25	1	69	1	1	83	8	27	1	38	34	242	128	22	13	15	7	1	3	152	10	1	1	1	1	1	1	5
980	CTMC2110	14	4	4	28	1	1	52	1	1	1	9	6	1	46	10	4	8	7	11	115	1	6	7	1	93	7	7	4	1		15	69	4	11	13	47	7	1	9	48	7	3	7	1	1	2	5	4
981	CTMC2578	3	4	4	1	1	4	43	1	9	1	4		12	39	4	67	19	6	5	43	26	33	19	1	18	21	45	4	1	166	154	226	121	130	81	161	4	1	9	5	5	3	94	1	3	3	1	5
982	CTMC2610	3	5	18	1	3	3	6	3	1	4	5	5	1	6	6	4	6	6	63	145	1	44	50	1	1	16	19	1	1	50	46	64	12	41	5	14	9	38	26	44	27	3	5	1	1	19	3	3
983	CTMC2456	3	13	11	1	3	3	5	1	1	12	4	4	1	4	4	3	15	6	24	17	1	6	7	1	93	19	7	12	12	20	19	14	18	18	3	20	3	7	9	21	10	7	14	1	1	2	1	11
984	CTMC2664	3	13	11	1	3	3	5	1	1	12	4	4	1	4	4	3	15	6	24	17	1	6	7	1	93	19	7	12	12	20	19	14	18	18	3	20	3	7	9	21	10	7	14	1	1	2	1	11
985	CTMC2449	3	29	109	1	1	3	137	32	1	41	4	34	3	5	5	4	5	5	5	5	5	4	15	1	141	15	4	4	1	114	104	216	3	44	1	49	3	1	9	69	12	3	1	1	1	2	4	3
986	CTMC2971	45	80	137	48	4	5	105	82	37	53	62	15	109	133	98	71	82	2	17	150	70	131	14	5	5	154	54	89	68	178	254	241	127	129	79	160	74	24	44	151	11	56	93	6	26	40	43	96
987	CTMC1712	3	3	11	1	1	1	116	1	1	4	3	4	10	134	7	4	141	61	230	153	81	132	161	1	53	177	8	30	5	180	166	243	129	12	85	162	7	49	9	17	47	3	1	1	1	7	3	2
988	CTMC1767	3	3	11	1	1	1	116	1	1	4	3	4	10	134	7	4	141	61	230	153	81	132	161	1	53	177	8	30	5	180	166	243	129	12	85	162	7	49	9	17	47	3	1	1	1	7	3	2
989	CTMC1832	3	3	11	1	1	1	116	1	1	4	3	4	10	134	7	4	141	61	230	153	81	132	161	1	53	177	8	30	5	180	166	243	129	12	85	162	7	49	9	17	47	3	1	1	1	7	3	2
990	CTMC2025	3	29	11	1	1	1	116	1	1	1	13	3	1	99	102	3	43	6	170	111	1	5	58	1	22	135	1	4	4	26	137	73	93	101	3	122	62	1	9	125	64	43	5	1	1	20	1	3
991	CTMC2157	3	3	11	1	1	1	116	1	1	4	3	4	10	134	7	4	141	61	230	153	81	132	161	1	53	177	8	30	5	180	166	243	129	12	85	162	7	49	9	17	47	3	1	1	1	7	3	2
992	CTMC2261	3	3	11	1	1	1	116	1	1	4	3	4	10	134	7	4	141	61	230	153	81	132	161	1	53	177	8	30	5	180	166	243	129	12	85	162	7	49	9	17	47	3	1	1	1	7	3	2
993	CTMC2750	3	3	11	1	1	1	116	1	1	4	3	4	10	134	7	4	141	61	230	153	81	132	161	1	53	177	8	30	5	180	166	243	129	12	85	162	7	49	9	17	47	3	1	1	1	7	3	2
994	CTMC2396	3	4	3	3	3	3	25	1	3	4	3		15	4	21	3	142	62	62		1	6	162	1	93	39	12	12	5	25	23			9	15	22	7	8	9	153	30	7	14	1	1	2	1	2
995	CTMC2495	3	3	19	1	3	3	1	1	1	1	1	1	1	1	1	1	1	1	49	1	1	1	1	1	1	1	1	1	1	1	1	210	1	1	1	1	1	1	1	1	1	1	1	1	1	1	1	1
996	CTMC2540	3	3	19	1	3	3	1	1	1	1	1	1	1	1	1	1	1	1	49	1	1	1	1	1	1	1	1	1	1	1	1	210	1	1	1	1	1	1	1	1	1	1	1	1	1	1	1	1
997	CTMC2662	3	29	109	1	1	3	137	32	1	41	4	34	3	5	5	4	5	5	5	5	5	4	15	1	141	15	4	4	1	114	104	216	3	44	1	49	3	1	9	69	12	3	1	1	1	2	4	3
998	CTMC2444	3	3	19	1	3	3	1	1	1	1	1	1	1	1	1	1	1	1	49	1	1	1	1	1	1	1	1	1	1	1	1	210	1	1	1	1	1	1	1	1	1	1	1	1	1	1	1	1
999	CTMC2508	3	4	121	2	29	9	124	1	1	4	5	66	1	6	6	4	6	6	231	154	82	133	163	1	149	178	18	4	1	181	167	244	130	131	10	163	7	1	7	154	5	3	5	1	1	2	3	27
1000	CTMC2970	3	9	40	1	1	1	44	23	3	27	6	9	9	39	127	8	38	6	51	39	6	11	38	1	93	45	8	4	1	182	38	236	91	132	5	37	22	1	10	38	10	3	92	1	1	2	3	5
1001	CTMC2072	3	4	17	8	1	4	43	1	29	1	4	4	12	114	14	11	19	6	5	43	26	33	19	1	18	21	16	4	5	62	109	206	110	60	1	96	5	1	7	37	3	3	5	1	3	3	1	5
1002	CTMC2144	3	4	4	1	1	4	44	23	3	27	4		12	39	4	67	19	6	214	43	26	33	19	1	18	21	45	4	1	166	154	226	121	12	81	3	4	1	71	5	5	3	5	1	3	3	1	5
1003	CTMC2193	3	4	4	1	1	4	44	23	3	27	4		12	39	4	67	19	6	214	43	26	33	19	1	18	21	45	4	1	166	154	226	121	12	81	3	4	1	71	5	5	3	5	1	3	3	1	5
1004	CTMC2685	3	4	4	1	3	3	5	1	1	1	4	4	3	135	67	8	6	6	112	5	5	4	81	1	91	92	4	4	1	17	86	245	58	67	43	164	40	1	9	5	5	3	5	1	1	2	3	52
1005	CTMC2975	3	5	18	1	3	3	6	3	1	4	5	5	1	6	6	4	6	6	63	49	1	44	50	1	1	16	19	90	1	50	46	64	3	101	5	14	9	38	26	155	27	3	5	1	1	19	3	3
1006	CTMC2748	46	17	138	79	32	5	148	69	61	64	2	15	98	136	98	52	143	2	232	33	83	134	14	5	5	179	99	73	69	183	168	246	92	124	86	142	75	11	75	156	17	44	84	7	27	57	55	115
1007	CTMC2548	46	17	138	79	32	5	148	69	61	64	2	15	98	136	98	52	143	2	232	33	83	134	14	5	5	179	99	73	69	183	168	246	92	124	86	142	75	11	75	156	17	44	84	7	27	57	55	115
1008	CTMC2538	3	5	23	1	1	4	43	3	1	1	13	3	1	7	102	3	43	6	58	5	5	18		1	8	51	4	4	4	26	24	73	101	20	5	134	7	1	65	50	3	3	15	1	1	20	1	3
1009	CTMC2486	3	5	23	1	1	4	43	3	1	1	13	3	1	7	102	3	43	6	58	5	5	18		1	8	51	4	4	4	26	169	247	101	20	5	134	7	1	65	50	3	3	15	1	1	20	1	3
1010	CTMC2828	3	3	19	1	3	3	1	1	1	1	1	1	1	1	1	1	1	1	49	1	1	1	1	1	1	1	1	1	1	1	1	210	1	1	1	1	1	1	1	1	1	1	1	1	1	1	1	1
1011	CTMC1817	3	6	1	1	1	1	7	10	10	9	6	4	1	127	4	3	15	6	221	5	5	4	7	1	93	7	5	5	1	89	15	26	3	19	46	15	7	1	9	79	10	6	7	1	1	2	5	4
1012	CTMC1891	3	5	17	8	1	1	69	1	1	1	4	3	3	5	5	4	5	6	95	84	25	1	69	1	1	83	8	27	1	38	34	242	128	22	13	15	7	1	3	152	10	1	1	1	1	1	1	5
1013	CTMC1944	3	55	17	1	1	3	70	32	1	41	4	34	68	5	5	4	144	7	233	38	25	135	69	1	1	180	8	91	1	18	145	71	15	44	87	165	3	1	9	157	3	3	24	1	1	2	1	5
1014	CTMC2063	3	3	47	7	15	3	75	1	29	34	6	3	1	1	1	1	1	6	103	70	68		74	13	123	152	25	4	1	153	146	204	109	113	1	141	67	1	9	130	14	3	11	1	1	5	3	3
1015	CTMC2199	3	4	99	1	1	3	135	1	1	1	4	4	3	5	5	4	5	5	45	5	5	4	5	1	134	5	4	4	1	5	5	5	3	5	4	3	28	1	9	136	14	3	26	1	1	3	1	40
1016	CTMC2699	3	16	48	2	1	1	116	1	1	1	24	3	24	10	89	26	35	4	48	4	4	3	145	1	47	16	3	56	5	5	34	217	3	101	3	148	70	1	9	4	12	20	4	1	1	2	3	3
1017	CTMC2389	3	16	48	2	1	1	116	1	1	1	24	3	24	10	89	26	35	4	48	4	4	3	145	1	47	16	3	56	5	5	34	217	3	101	3	148	70	1	9	4	12	20	4	1	1	2	3	3
1018	CTMC2594	16	37	59	66	18	5	65	30	14	39	32	40	84	137	99	53	105	2	167	106	32	56	63	17	69	77	68	69	24	67	66	95	47	54	34	65	32	18	33	61	33	25	39	5	10	13	27	80
1019	CTMC2668	3	16	48	2	1	1	116	1	1	1	24	3	24	10	89	26	35	4	48	4	4	3	145	1	47	16	3	56	5	5	34	217	3	101	3	148	70	1	9	4	12	20	4	1	1	2	3	3
1020	CTMC2686	3	16	48	2	1	1	116	1	1	1	24	3	24	10	89	26	35	4	48	4	4	3	145	1	47	16	3	56	5	5	34	217	3	101	3	148	70	1	9	4	12	20	4	1	1	2	3	3
1021	CTMC2502	3	3	19	1	3	3	1	1	1	1	1	1	1	1	1	1	1	1	49	1	1	1	1	1	1	1	1	1	1	1	1	248	3	133	3	166	1	1	1	1	1	1	1	1	1	1	1	1
1022	CTMC2794	3	16	48	2	1	1	116	1	1	1	24	3	24	10	89	26	35	4	48	4	4	3	145	1	47	16	3	56	5	5	34	217	3	101	3	148	70	1	9	4	12	20	4	1	1	2	3	3
1023	CTMC2879	3	5	139	31	6	3	127	23	3	27	6	9	9	113	112	61	121	53	197	126	35	82	164	33	54	150	42	4	1	38	144	202	106	111	1	139	46	7	3	46	10	3	5	1	1	16	1	6
1024	CTMC2889	3	61	100	1	7	4	128	1	49	1	9	6	1	95	97	57	104	1	189	121	64	96	132	1	133	147	40	4	21	148	138	178	91	92	3	51	7	7	3	57	7	19	95	1	1	15	46	44
1025	CTMC1719	3	4	99	1	1	3	5	1	1	1	4	4	3	5	5	4	5	5	5	5	5	4	5	1	150	5	4	4	1	184	170	5	3	5	4	3	4	1	9	36	14	3	26	1	1	3	1	40
1026	CTMC1821	3	3	94	31	29	9	124	1	1	4	5	66	1	39	14	11	19	6	148	102	26	90	19	1	18	21	16	4	19	146	130	23	4	4	1	96	5	1	9	5	4	3	5	1	3	2	4	4
1027	CTMC1886	3	3	94	31	29	9	124	1	1	4	5	66	1	39	14	11	19	6	148	102	26	90	19	1	18	21	16	4	19	146	130	23	4	4	1	96	5	1	9	5	4	3	5	1	3	2	4	4
1028	CTMC2709	41	72	127	76	20	2	67	31	27	40	34	43	35	57	119	46	95	44	206	133	72	61	68	18	25	81	92	81	61	179	255	215	116	119	78	147	34	9	36	66	34	27	42	11	14	69	17	81
1029	CTMC2367	41	72	127	76	20	2	67	31	27	40	34	43	35	57	119	46	95	44	206	133	72	61	68	18	25	81	92	81	61	179	255	215	116	119	78	147	34	9	36	66	34	27	42	11	14	69	17	81
1030	CTMC2585	41	72	127	76	20	2	67	31	27	40	34	43	35	57	119	46	95	44	206	133	72	61	68	18	25	81	92	81	61	179	255	215	116	119	78	147	34	9	36	66	34	27	42	11	14	69	17	81
1031	CTMC2592	3	29	61	1	1	1	113	1	1	26	3	3	9	8	125	3	13	6	220	6	10	12	13	1	100	131	8	4	5	43	10	91	3	69	32	61	29	1	9	6	6	3	6	1	1	2	1	2
1032	CTMC2440	41	72	127	76	20	2	67	31	27	40	34	43	35	57	119	46	95	44	206	133	72	61	68	18	25	81	92	81	61	179	255	215	116	119	78	147	34	9	36	66	34	27	42	11	14	69	17	81
1033	CTMC2510	41	72	127	76	20	2	67	31	27	40	34	43	35	57	119	46	95	44	206	133	72	61	68	18	25	81	92	81	61	179	255	215	116	119	78	147	34	9	36	66	34	27	42	11	14	69	17	81
1034	CTMC2857	2	67	101	57	30	21	115	51	42	64	2	15	98	96	98	52	101	48	165	109	57	97	120	33	41	132	85	68	47	127	236	179	92	99	71	153	72	37	60	117	60	41	70	5	8	70	47	72
1035	CTMC1753	3	49	114	1	1	4	43	1	9	1		4	12	5	14	11	19	6	131	43	26	33	19	1	7	21	8	53	19	104	140	197	102	12	4	135	7	1	3	5	5	3	5	1	1	47	3	3
1036	CTMC1994	3	5	18	1	3	3	6	3	1	4	5	5	1	6	6	4	6	6	63	49	1	117	143	1	115	156	44	1	1	50	46	212	99	41	5	14	9	38	26	44	27	3	5	1	1	19	3	3
1037	CTMC2094	3	5	18	1	3	3	6	3	1	4	5	5	1	6	6	4	6	6	63	49	1	117	143	1	115	156	44	1	1	50	46	212	99	41	5	14	9	38	26	44	27	3	5	1	1	19	3	3
1038	CTMC2129	3	5	18	1	3	3	6	3	1	4	5	5	1	6	6	4	6	6	63	49	1	117	143	1	115	156	44	1	1	50	46	212	99	41	5	14	9	38	26	44	27	3	5	1	1	19	3	3
1039	CTMC2369	3	16	44	2	1	3	42	1	1	1	24	3	24	10	12	4	35	4	48	4	4	3	4	1	16	42	3	29	1	39	35	128	32	75	23	86	3	1	4	4	12	20	4	1	1	2	3	2
1040	CTMC2425	4	4	21	1	1	3	14	1	3	4	6	9	9	14	14	8	12	6	15	14	6	11	5	1	99	12	8	8	11	14	14	22	17	17	5	9	7	1	10	14	10	3	5	1	3	7	4	34
1041	CTMC2866	36	68	140	59	33	5	105	86	37	53	43	98	69	138	104	52	125	48	175	113	61	136	125	18	76	137	88	72	54	185	256	186	97	128	74	127	65	50	63	158	62	4	75	15	24	71	65	100
1042	CTMC1915	3	4	4	28	1	4	43	56	9	1	4	10	7	105	3	56	6	6	55	45	1	105	13	1	100	142	8	4	9	13	133	20	98	7	11	132	7	1	12	40	12	3	11	4	6	2	8	6
1043	CTMC1980	3	3	112	31	6	3	127	23	3	27	6	69	9	107	106	3	113	6	186	119	1	6	129	1	93	39	12	12	5	25	135	27	20	9	15	22	7	7	3	46	10	3	5	1	1	16	1	6
1044	CTMC2256	3	16	98	28	1	3	28	9	1	1	1	1	1	49	55	28	6	6	76	5	1	51	59	1	118	72	4	4	5	62	116	86	30	48	1	56	21	1	9	46	10	1	1	1	1	1	1	2
1045	CTMC2304	3	16	98	28	1	3	28	9	1	1	1	1	1	49	55	28	6	6	76	5	1	51	59	1	118	72	4	4	5	62	116	86	30	48	1	56	21	1	9	46	10	1	1	1	1	1	1	2
1046	CTMC2482	3	6	3	35	7	3	75	10	10	9	6	4	1	127	4	3	15	6	221	5	5	4	7	1	93	7	5	5	1	89	15	26	3	19	46	15	7	1	9	79	10	6	7	1	1	2	5	4
1047	CTMC2523	3	16	48	2	1	3	42	1	1	1	24	3	24	10	89	26	35	4	48	4	4	3	109	1	91	4	3	29	1	39	35	164	81	90	66	107	3	1	9	4	12	20	4	1	1	2	3	3
1048	CTMC2455	3	16	48	2	1	3	42	1	1	1	24	3	24	10	89	26	35	4	48	4	4	3	109	1	91	4	3	29	1	39	35	164	81	90	66	107	3	1	9	4	12	20	4	1	1	2	3	3
1049	CTMC2665	3	16	48	2	1	3	42	1	1	1	24	3	24	10	89	26	35	4	48	4	4	3	109	1	91	4	3	29	1	39	35	164	81	90	66	107	3	1	9	4	12	20	4	1	1	2	3	3
1050	CTMC2442	3	16	48	2	1	3	42	1	1	1	24	3	24	10	89	26	35	4	48	4	4	3	109	1	91	4	3	29	1	39	35	164	81	90	66	107	3	1	9	4	12	20	4	1	1	2	3	3
1051	CTMC2514	3	16	48	2	1	3	42	1	1	1	24	3	24	10	89	26	35	4	48	4	4	3	109	1	91	4	3	29	1	39	35	164	81	90	66	107	3	1	9	4	12	20	4	1	1	2	3	3
1052	CTMC2627	3	16	48	2	1	3	42	1	1	1	24	3	24	10	89	26	35	4	48	4	4	3	109	1	91	4	3	29	1	39	35	164	81	90	66	107	3	1	9	4	12	20	4	1	1	2	3	3
1053	CTMC2432	3	16	48	2	1	3	42	1	1	1	24	3	24	10	89	26	35	4	48	4	4	3	109	1	91	4	3	29	1	39	35	164	81	90	66	107	3	1	9	4	12	20	4	1	1	2	3	3
1054	CTMC2786	3	16	48	2	1	3	42	1	1	1	24	3	24	10	89	26	35	4	48	4	4	3	109	1	91	4	3	29	1	39	35	164	81	90	66	107	3	1	9	4	12	20	4	1	1	2	3	3
1055	CTMC2797	3	16	48	2	1	3	42	1	1	1	24	3	24	10	89	26	35	4	48	4	4	3	109	1	91	4	3	29	1	39	35	164	81	90	66	107	3	1	9	4	12	20	4	1	1	2	3	3
1056	CTMC1840	3	5	17	1	1	4	43	3	1	4	5	35	1	6	6	4	6	6	91	17	1	5	58	1	22	71	1	4	1	61	61	89	19	18	5	3	24	1	7	57	7	19	1	1	1	2	1	1
1057	CTMC1894	3	5	17	1	1	4	43	3	1	4	5	35	1	6	6	4	6	6	91	17	1	5	58	1	22	71	1	4	1	61	61	89	19	18	5	3	24	1	7	57	7	19	1	1	1	2	1	1
1058	CTMC2019	3	29	4	1	1	1	116	53	1	1	13	3	1	99	102	55	43	6	170	155	29	100	121	1	8	133	8	30	5	26	120	176	93	101	3	122	62	51	9	40	12	3	11	1	1	5	3	3
1059	CTMC2292	3	29	4	1	1	1	116	53	1	1	13	3	1	99	102	55	43	6	170	155	29	100	121	1	8	133	8	30	5	26	120	176	93	101	3	122	62	51	9	40	12	3	11	1	1	5	3	3
1060	CTMC2743	3	29	4	1	1	1	116	53	1	1	13	3	1	99	102	55	43	6	170	155	29	100	121	1	8	133	8	30	5	26	120	176	93	101	3	122	62	51	9	40	12	3	11	1	1	5	3	3
1061	CTMC2770	3	29	4	1	1	1	116	53	1	1	13	3	1	99	102	55	43	6	176	107	29	103		1	8	51	8	30	5	26	120	176	6	7	6	6	3	1	7	115	7	3	11	1	1	5	3	3
1062	CTMC2468	3	29	4	1	1	1	116	53	1	1	13	3	1	99	102	55	43	6	176	107	29	103		1	8	51	8	30	5	26	120	176	6	7	6	6	3	1	7	115	7	3	11	1	1	5	3	3
1063	CTMC2505	3	16	50	1	1	3	28	37	1	81	1	1	28	139	130	28	6	6	187	38	25	1	69	1	1	83	8	27	1	38	34	249	30	35	5	56	76	52	9	32	14	3	24	1	1	2	1	5
1064	CTMC1662	3	4	39	1	1	3	21	1	1	1	4	4	3	5	5	4	5	5	5	5	5	4	5	1	6	27	4	4	1	5	5	5	3	5	4	3	4	1	9	36	14	3	26	1	1	3	1	16
1065	CTMC1702	3	82	56	1	7	4	6	70	1	4	5	38	32	52	57	3	6	6	234	15	10	54	7	1	93	13	4	9	1	15	217	250	3	52	32	61	29	1	9	21	10	1	1	1	1	2	1	2
1066	CTMC2697	14	31	49	28	1	1	52	1	1	1	9	6	1	46	10	4	8	7	173	7	1	6	7	1	93	7	7	4	1	17	161	69	15	11	13	47	7	1	9	48	7	3	73	1	1	2	5	4
1067	CTMC2487	3	4	141	1	1	3	149	37	3	1	6	82	70	7	96	3	13	6	163	6	10	12	13	1	100	131	8	4	5	43	171	91	3	69	32	61	29	1	9	6	6	3	6	1	1	2	1	2
1068	CTMC2867	3	4	4	28	1	4	43	1	9	1	4	1	12	5	6	4	6	6	153	43	26	33	112	1	133	124	16	4	19	128	20	23	4	4	1	111	5	1	9	15	56	3	5	1	3	3	1	14
1069	CTMC2071	3	4	99	1	1	3	135	1	1	1	4	4	3	5	5	4	5	5	45	5	5	4	5	1	134	5	4	4	1	5	5	5	3	5	4	3	28	1	9	136	14	3	26	1	1	3	1	40
1070	CTMC2183	3	4	116	31	6	24	127	23	1	4	3	8	60	126	88	4	136	6	219	143	6	137	165	1	146	1	7	4	1	171	158	232	122	33	10	157	4	1	5	5	75	3	5	1	3	3	1	3
1071	CTMC2365	3	5	17	1	1	4	43	3	1	4	5	35	1	6	6	4	6	6	66	17	1	5	58	1	1	71	4	4	1	61	172	190	3	134	4	3	24	1	7	57	7	3	6	1	1	2	1	2
1072	CTMC2408	3	4	141	1	1	3	149	37	3	1	6	82	70	7	96	3	13	6	163	6	10	12	13	1	100	131	8	4	5	43	171	91	3	69	32	61	29	1	9	6	6	3	6	1	1	2	1	2
1073	CTMC2598	3	61	100	1	7	3	114	1	49	4	3	3	1	95	97	51	104	1	164	108	56	96	119	26	1	58	19	1	1	136	121	178	91	92	3	51	7	7	3	116	59	3	69	1	1	15	46	44
1074	CTMC2539	14	31	49	1	1	1	52	1	1	1	9	6	1	46	10	4	8	7	173	7	1	6	7	1	147	7	7	4	1	17	161	69	15	11	13	47	7	1	9	48	7	3	73	1	1	2	5	4
1075	CTMC2659	14	31	49	1	1	1	52	1	1	1	9	6	1	46	10	4	8	7	173	7	1	6	7	1	147	7	7	4	1	17	161	69	15	11	13	47	7	1	9	48	7	3	73	1	1	2	5	4
1076	CTMC2690	3	4	116	31	6	24	127	23	1	4	3	8	60	126	88	4	136	6	219	143	6	124	153	29	146	176	7	4	1	171	158	232	122	33	10	157	4	1	5	5	5	3	5	1	3	3	1	3
1077	CTMC2503	3	4	116	31	6	24	127	23	1	4	3	8	60	126	88	4	136	6	219	143	6	124	153	29	146	176	7	4	1	171	158	232	122	33	10	157	4	1	5	5	5	3	5	1	3	3	1	3
1078	CTMC2972	47		142	60	34	22	150	71	19	82	53	83	110	140	131	72	145	63	235	33	84	138	166	30	55	181	100	92	2	186	173	251	131	129	9	64	43	24	41	11	76	50	96	5	30	58	63	116
1079	CTMC2901	14	31	49	1	1	1	52	1	1	1	9	6	1	46	10	4	8	7	173	7	1	6	7	1	93	7	7	4	1	17	15	252	15	11	13	47	7	1	9	48	7	3	73	1	1	2	5	4
1080	CTMC1681	3	55	17	1	1	3	70	32	1	41	4	34	3	5	5	4	144	7	233	38	25	135	69	1	1	180	8	4	1	18	145	71	15	44	87	165	3	1	9	157	3	3	24	1	1	2	1	5
1081	CTMC1856	3	4	4	28	1	4	43	56	9	1	4	10	7	105	3	56	6	6	55	45	1	105	13	1	100	142	46	90	1	50	46	64	3	101	5	14	9	1	12	40	12	3	11	4	6	2	8	6
1082	CTMC2002	3	3	47	7	15	3	75	1	29	34	6	3	1	1	1	1	1	6	103	70	68		74	13	123	152	25	4	1	153	146	204	109	113	1	141	67	1	9	130	14	3	11	1	1	5	3	3
1083	CTMC2077	3	4	17	8	1	4	43	1	29	1	4	4	12	114	14	11	19	6	5	43	26	33	19	1	18	21	16	4	5	62	109	206	110	60	1	96	5	1	7	37	3	3	5	1	3	3	1	5
1084	CTMC2170	3	4	17	8	1	4	43	1	29	1	4	4	12	114	14	11	19	6	5	43	26	33	19	1	18	21	16	4	5	62	109	206	110	60	1	96	5	1	7	37	3	3	5	1	3	3	1	5
1085	CTMC2293	4	4	21	1	1	3	14	1	3	4	6	9	9	14	14	8	12	6	15	14	6	11	5	1	99	12	8	8	11	14	14	22	17	17	5	9	7	1	10	14	10	3	5	1	3	7	4	34
1086	CTMC2695	4	4	21	1	1	3	14	1	3	4	6	9	9	14	14	8	12	6	15	14	6	11	5	1	99	12	8	8	11	14	14	22	17	17	5	9	7	1	10	14	10	3	5	1	3	7	4	34
1087	CTMC2475	3	16	4	1	1	3	151	1	1	1	4		12	5	14	11	19	6	5	43	26	139	40	1	17	43	15	4	70	40	36	48	34	37	24	35	5	1	9	5	5	3	5	1	3	3	1	5
1088	CTMC2528	3	61	1	29	1	1	100	1	43	1		3	10	17	6	10	16	1	49	1	1	1	1	1	1	1	5	5	1	187	142	181	4	4	5	36	21	1	9	13	3	3	7	1	1	2	5	4
1089	CTMC2492	3	29	109	1	1	3	137	32	1	41	4	34	3	5	5	4	5	5	5	5	5	4	15	1	141	15	4	4	1	114	104	216	3	44	1	49	3	1	9	69	12	3	1	1	1	2	4	3
1090	CTMC2681	3	83	40	1	1	1	12	23	3	27	6	9	9	141	1	1	1	1	49	156	1	1	1	1	1	1	47	1	1	1	1	1	1	1	1	1	1	1	1	13	1	3	5	1	1	2	3	3
1091	CTMC2452	3	83	40	1	1	1	12	23	3	27	6	9	9	141	1	1	1	1	49	156	1	1	1	1	1	1	47	1	1	1	1	1	1	1	1	1	1	1	1	13	1	3	5	1	1	2	3	3
1092	CTMC2478	3	4	4	28	1	4	14	1	3	1	4		62	4	4	3	6	4	236	14	6	33	19	1	18	21	16	4	19	104	20	253	4	4	1	167	77	1	10	4	12	20	4	1	3	3	1	5
1093	CTMC2464	3	4	4	28	1	4	14	1	3	1	4		62	4	4	3	6	4	236	14	6	33	19	1	18	21	16	4	19	104	20	253	4	4	1	167	77	1	10	4	12	20	4	1	3	3	1	5
1094	CTMC2689	3	4	13	1	1	3	14	1	3	4	6	9	9	14	14	8	12	6	15	14	85	11	5	1	99	12	8	8	11	14	174	22	3	12	5	9	7	1	10	14	10	3	5	1	3	7	4	13
1095	CTMC2620	3	4	4	28	1	4	43	1	9	1	4		12	5	6	4	6	6	153	43	78	33	19	1	51	21	16	4	19	104	20	23	4	125	1	159	5	1	9	38	5	3	11	1	1	2	1	8
1096	CTMC2799	3	3	19	1	3	3	1	1	1	1	1	1	1	1	1	1	1	1	49	1	1	1	1	1	1	1	1	1	1	1	1	1	1	1	1	1	1	1	72	1	1	1	1	1	1	1	1	1
1097	CTMC2821	3	3	19	1	3	3	1	1	1	1	1	1	1	1	1	1	1	1	49	1	1	1	1	1	1	1	1	1	1	1	1	1	1	1	1	1	1	1	72	1	1	1	1	1	1	1	1	1
1098	CTMC2818	3	28	17	1	1	3	70	32	1	41	4	34	11	59	62	4	81	6	66	17	1	5	58	1	22	71	1	4	1	61	129	64	12	41	5	14	9	38	26	159	7	6	97	1	1	3	1	48
1099	CTMC2918	3	11	61	1	1	4	13	1	7	4	6	42	34	13	13	8	6	6	66	45	1	60	67	1	19	80	7	4	9	139	175	10	3	11	11	12	7	1	12	140	59	3	5	4	6	2	4	27
1100	CTMC2928	3	4	19	1	3	3	1	1	1	1	1	1	1	1	1	1	1	1	49	1	1	1	1	1	1	1	1	1	1	1	1	167	1	135	1	1	1	1	1	1	1	1	1	1	1	1	1	2
1101	CTMC2001	3	6	111	1	6	3	125	1	1	13	6	3	45	40	46	23	110	24	203	6	63	51	126	1	92	141	8	3	5	17	131	191	3	81	5	9	7	1	64	7	7	3	7	1	1	2	1	2
1102	CTMC2104	3	6	111	1	6	3	125	1	1	13	6	3	45	40	46	23	110	24	203	6	63	51	126	1	92	141	8	3	5	17	131	191	3	81	5	9	7	1	64	7	7	3	7	1	1	2	1	2
1103	CTMC2236	14	31	49	1	1	1	52	1	1	1	9	6	1	46	10	4	8	7	173	7	1	6	7	1	147	7	7	4	1	17	161	69	15	11	13	47	7	1	9	48	7	3	73	1	1	2	5	4
1104	CTMC2567	4	4	21	1	1	3	14	1	48	4	6	9	9	14	14	8	12	6	15	14	6	11	5	1	99	12	8	8	11	14	14	22	17	17	5	9	7	1	10	14	10	3	15	1	3	7	4	43
1105	CTMC2477	3	4	3	1	7	3	51	1	22	4	6	3	1	44	24	73	11	11	52	44	1	14	42	1	115	46	4	29	1	18	10	67	17	42	13	46	3	1	3	13	12	6	11	1	1	2	23	3
1106	CTMC2474	3	11	52	1	1	6	13	1	3	1	4	27	1	15	15	8	34	7	47	39	6	32	39	1	19	50	7	4	9	57	213	20	3	11	11	50	7	1	12	33	10	7	25	4	1	15	46	44
1107	CTMC2462	3	11	52	1	1	6	13	1	3	1	4	27	1	15	15	8	34	7	47	39	6	32	39	1	19	50	7	4	9	57	213	20	3	11	11	50	7	1	12	33	10	7	25	4	1	15	46	44
1108	CTMC2661	3	11	52	1	1	6	13	1	3	1	4	27	1	15	15	8	34	7	47	39	6	32	39	1	19	50	7	4	9	57	213	20	3	11	11	50	7	1	12	33	10	7	25	4	1	15	46	44
1109	CTMC2622	3	11	52	1	1	6	13	1	3	1	4	27	1	15	15	8	34	7	47	39	6	32	39	1	19	50	7	4	9	57	213	20	3	11	11	50	7	1	12	33	10	7	25	4	1	15	46	44
1110	CTMC1924	3	4	4	28	1	4	43	56	9	1	4	10	7	105	3	56	6	6	55	45	1	105	13	1	100	142	8	4	9	13	133	20	98	7	11	132	7	1	12	40	12	3	11	4	6	2	8	6
1111	CTMC1989	3	3	47	7	15	3	75	1	29	34	6	3	1	1	1	1	1	6	103	70	68		74	13	123	152	25	4	1	153	146	204	109	113	1	141	67	1	9	130	14	3	11	1	1	5	3	3
1112	CTMC2655	3	3	112	31	6	3	127	23	3	27	6	69	9	107	106	3	13	6	237	119	1	6	129	1	93	39	12	12	5	25	135	27	20	9	15	22	7	7	3	46	10	3	98	1	1	16	1	6
1113	CTMC2421	3	9	143	1	1	4	43	1	9	1	4	4	12	5	14	11	19	6	26	157	1	16	19	1	7	21	9	13	12	22	20	23	3	12	4	3	4	1	9	21	12	3	4	1	1	5	1	12
1114	CTMC2519	3	9	143	1	1	4	43	1	9	1	4	4	12	5	14	11	19	6	26	157	1	16	19	1	7	21	9	13	12	22	20	23	3	12	4	3	4	1	9	21	12	3	4	1	1	5	1	12
1115	CTMC2525	3	6	13	1	1	3	14	1	3	4	6	9	9	14	14	8	12	6	15	14	6	11	5	1	99	12	8	8	11	14	143	22	17	17	5	9	7	1	10	14	10	3	5	1	3	7	4	4
1116	CTMC2459	3	3	19	1	3	3	1	1	1	1	1	1	1	1	1	1	1	1	49	1	1	1	1	1	1	1	1	1	1	1	1	210	1	1	1	1	1	1	1	1	1	1	1	1	1	1	1	1
1117	CTMC2676	3	3	19	1	3	3	1	1	1	1	1	1	1	1	1	1	1	1	49	1	1	1	1	1	1	1	1	1	1	1	1	210	1	1	1	1	1	1	1	1	1	1	1	1	1	1	1	1
1118	CTMC2431	3	4	4	1	3	3	5	1	1	1	4	4	3	135	67	8	6	6	112	5	5	4	81	1	91	92	4	4	1	17	86	245	58	67	43	164	40	1	9	5	5	3	5	1	1	2	3	52
1119	CTMC2759	3	29	11	1	1	1	116	1	1	1	13	3	1	99	102	3	43	6	170	111	1	5	58	1	22	135	1	4	4	26	176	254	93	101	3	122	62	1	9	125	64	43	5	1	1	20	1	3
1120	CTMC2803	3	5	139	31	6	3	127	23	3	27	6	9	9	113	112	61	121	53	197	126	35	82	164	33	54	150	42	4	5	25	177	202	106	111	1	139	46	7	3	46	10	3	5	1	1	2	4	27
1121	CTMC2006	3	5	18	1	3	3	6	3	1	4	5	5	1	6	6	4	6	6	63	148	1	44	50	1	1	16	19	1	1	50	163	64	12	41	5	14	9	38	26	44	27	3	5	1	1	19	3	3
1122	CTMC2053	3	5	18	1	3	3	6	3	1	4	5	5	1	6	6	4	6	6	63	148	1	44	50	1	1	16	19	1	1	50	163	64	12	41	5	14	9	38	26	44	27	3	5	1	1	19	3	3
1123	CTMC2706	3	5	17	1	1	4	43	3	1	4	6	84	62	6	6	4	6	6	238	148	1	140	58	1	1	182	4	4	1	61	129	190	3	12	4	3	24	53	9	57	7	3	6	1	1	2	1	2
1124	CTMC2602	4	4	6	2	1	1	8	4	3	6	6	3	1	8	8	4	8	7	8	8	6	7	8	1	94	7	5	5	5	77	270	7	6	7	6	6	3	1	7	21	10	1	76	1	1	3	1	16
1125	CTMC2536	3	14	144	1	6	3	152	1	49	83	4	3	71	142	132	4	81	6	239	158	1	141	56	1	56	183	4	93	1	38	178	86	30	48	1	56	3	1	3	99	12	3	3	1	1	2	3	5
1126	CTMC2453	3	61	145	1	7	3	114	1	49	1	4	79	1	95	97	51	104	1	191	122	64	96	167	26	1	16	19	1	1	136	121	236	91	127	3	51	7	7	3	116	59	26	77	1	1	15	46	44
1127	CTMC2783	3	5	17	1	1	4	43	3	1	4	5	35	1	6	20	4	5	26	75	41	1	5	58	1	22	71	27	4	1	61	61	85	1	1	3	55	26	16	29	57	30	19	1	1	1	2	1	2
1128	CTMC2795	3	61	145	1	7	3	114	1	49	1	4	79	1	95	97	51	104	1	191	122	64	96	167	26	1	16	19	1	1	136	121	236	91	127	3	51	7	7	3	116	59	26	77	1	1	15	46	44
1129	CTMC2809	3	61	145	1	7	3	114	1	49	1	4	79	1	95	97	51	104	1	191	122	64	96	167	26	1	16	19	1	1	136	121	236	91	127	3	51	7	7	3	116	59	26	77	1	1	15	46	44
1130	CTMC2919	41	72	127	76	20	2	67	31	27	40	34	43	35	57	119	46	95	44	206	133	72	61	68	18	25	81	92	81	61	179	255	215	116	119	78	147	34	9	36	66	34	27	42	11	14	69	17	81
1131	CTMC2056	3	4	84	28	1	1	43	1	9	1	4		47	75	77	4	85	6	5	91	26	33	19	1	18	21	16	4	19	72	20	23	4	4	1	96	5	1	9	5	5	3	5	1	1	2	1	1
1132	CTMC2761	3	6	111	1	6	3	125	1	1	13	6	3	45	40	46	23	110	24	203	6	63	51	126	1	92	141	8	3	5	17	131	191	3	81	5	9	7	1	64	7	7	3	7	1	1	2	1	2
1133	CTMC2420	14	31	49	1	1	1	52	1	1	1	9	6	1	46	10	4	8	7	173	7	1	6	7	1	147	7	7	4	1	17	161	69	15	11	13	47	7	1	9	48	7	3	73	1	1	2	5	4
1134	CTMC2521	3	6	111	1	6	3	125	1	1	13	6	3	45	40	46	23	110	24	203	6	63	51	126	1	92	141	8	3	5	17	131	191	3	81	5	9	7	1	64	7	7	3	7	1	1	2	1	2
1135	CTMC2663	3	4	56	1	7	3	51	1	1	4	5	38	32	52	57	3	13	6	80	15	10	54	7	1	93	13	4	9	1	15	217	91	3	52	32	61	29	1	9	17	10	7	5	1	1	2	1	2
1136	CTMC2516	36	68	146	69	27	5	105	82	37	53	43	98	50	138	104	52	125	48	175	113	61	142	125	18	69	184	101	72	71	141	148	255	132	136	19	199	78	43	68	160	68	4	75	8	10	48	66	117
1137	CTMC2883	36	68	146	69	27	5	105	82	37	53	43	98	50	138	104	52	125	48	175	113	61	142	125	18	69	184	101	72	71	141	148	255	132	136	19	199	78	43	68	160	68	4	75	8	10	48	66	117
1138	CTMC2381	3	6	111	1	6	3	125	1	1	13	6	3	45	40	46	23	110	24	203	6	63	51	126	1	92	141	8	3	5	17	131	191	3	81	5	9	7	1	64	7	7	3	7	1	1	2	1	2
1139	CTMC2566	3	6	111	1	6	3	125	1	1	13	6	3	45	40	46	23	110	24	203	6	63	51	126	1	92	141	8	3	5	17	131	191	3	81	5	9	7	1	64	7	7	3	7	1	1	2	1	2
1140	CTMC2407	35	63	107	72	27	5	121	55	52	67	50	65	64	129	91	54	137	47	174	112	60	83	101	24	75	93	87	71	53	140	252	235	124	126	73	126	64	24		120	11	53	74	18	8	70	47	112
1141	CTMC2789	3		128	28	1	4	153	1	49	4	3	3	1	95	97	51	104	1	191	122	64	96	168	1	1	185	48	1	1	136	121	178	117	4	1	51	7	7	3	116	59	3	77	1	1	15	46	44
1142	CTMC2813	3		128	28	1	4	153	1	49	4	3	3	1	95	97	51	104	1	191	122	64	96	168	1	1	185	48	1	1	136	121	178	117	4	1	51	7	7	3	116	59	3	77	1	1	15	46	44
1143	CTMC2826	3		128	28	1	4	153	1	49	4	3	3	1	95	97	51	104	1	191	122	64	96	168	1	1	185	48	1	1	136	121	178	117	4	1	51	7	7	3	116	59	3	77	1	1	15	46	44
1144	CTMC2891	3	4	4	28	1	4	43	56	9	1	4		12	5	6	3	19	6	148	102	1	143	169	1	151	186	49	4	19	104	20	256	4	4	88	168	7	1	9	161	77	3	5	1	1	2	67	2
1145	CTMC2892	3	5	18	1	3	3	6		1	4	5	5	1	6	6	4	6	6	63	49	1	44	50	1	1	56	19	1	1	83	80	67	54	63	40	77	3	1	26	44	27	3	5	1	1	19	3	3
1146	CTMC2382	14	31	49	1	1	1	52	1	1	1	9	6	1	46	10	4	8	7	173	7	1	6	7	1	147	7	7	4	1	17	161	69	15	11	13	47	7	1	9	48	7	3	73	1	1	2	5	4
1147	CTMC2085	3	6	111	1	6	3	125	1	1	13	6	3	45	40	46	23	110	24	203	6	63	51	126	1	92	141	8	3	5	17	131	191	3	81	5	9	7	1	64	7	7	3	7	1	1	2	1	2
1148	CTMC2481	3	4	4	1	3	3	5	1	1	1	4	4	3	135	67	8	6	6	112	5	5	4	81	1	91	92	4	4	1	17	86	245	58	67	43	164	40	1	9	5	5	3	5	1	1	2	3	52
1149	CTMC2532	3	29	109	1	1	3	137	32	1	41	4	34	3	5	5	4	5	5	5	5	5	4	15	1	141	15	4	4	1	114	104	216	3	44	1	49	3	1	9	69	12	3	1	1	1	2	4	3
1150	CTMC2451	3	3	19	1	3	3	1	1	1	1	1	1	1	1	1	1	1	1	49	1	1	1	1	1	1	1	1	1	1	1	1	210	1	1	1	1	1	1	1	1	1	1	1	1	1	1	1	1
1151	CTMC2188	3	62	95	6	1	1	104	1	3	6	6	94	14	8	20	4	5	7	8	8	6	7	8	1	94	7	50	4	1	24	15	26	82	7	6	6	3	1	7	7	7	3	7	1	1	2	5	4
1152	CTMC2576	3	6	23	1	1	1	154	1	1	1	13	3	1	6	102	3	43	6	58	5	5	18		1	8	51	4	4	4	26	179	257	133	101	3	122	62	1	7	50	3	3	15	1	1	20	1	3
1153	CTMC2484	3	6	23	1	1	1	154	1	1	1	13	3	1	6	102	3	43	6	58	5	5	18		1	8	51	4	4	4	26	179	257	133	101	3	122	62	1	7	50	3	3	15	1	1	20	1	3
1154	CTMC2441	3	6	23	1	1	1	154	1	1	1	13	3	1	6	102	3	43	6	58	5	5	18		1	8	51	4	4	4	26	179	257	133	101	3	122	62	1	7	50	3	3	15	1	1	20	1	3
1155	CTMC2454	3	6	23	1	1	1	154	1	1	1	13	3	1	6	102	3	43	6	58	5	5	18		1	8	51	4	4	4	26	179	257	133	101	3	122	62	1	7	50	3	3	15	1	1	20	1	3
1156	CTMC2637	3	6	23	1	1	1	154	1	1	1	13	3	1	6	102	3	43	6	58	5	5	18		1	8	51	4	4	4	26	179	257	133	101	3	122	62	1	7	50	3	3	15	1	1	20	1	3
1157	CTMC2820	3	4	4	28	1	4	43	1	9	1	4		12	5	6	4	6	6	153	43	78	33	19	1	51	21	16	4	19	104	20	23	4	125	1	159	5	1	9	38	5	3	11	1	1	2	1	8
1158	CTMC2920	3	5	18	1	1	4	6	3	1	4	5	5	1	6	6	4	6	6	240	149	1	5	6	1	1	16	19	1	1	188	180	172	134	4	23	86	3	1	4	4	12	20	99	1	1	2	3	2
1159	CTMC2930	14	31	49	28	1	1	52	1	1	1	9	6	1	46	10	4	8	7	173	7	1	6	7	1	93	7	7	4	1	17	161	69	15	11	13	47	7	1	9	48	7	3	73	1	1	2	5	4
1160	CTMC2741	3	5	17	8	1	1	69	1	1	1	4	3	3	5	5	4	5	6	95	84	25	1	69	1	1	83	8	27	1	38	34	242	128	22	13	15	7	1	3	152	10	1	1	1	1	1	1	5
1161	CTMC2403	6	84	147	56	4	5	155	72	62	84	44	103	111	143	133	74	146	64	241	128	61	142	170	18	76	187	93	94	41	189	257	258	135	137	89	169	79	18	76	162	78	57	100	6	8	59	68	118
1162	CTMC2586	3	4	121	2	29	9	124	1	1	4	5	66	1	39	14	11	19	6	199	102	26	90	19	1	18	21	16	4	19	146	130	23	4	4	1	96	5	1	9	5	4	3	5	1	3	2	4	4
1163	CTMC2529	3	4	134	2	1	4	4	1	1	1	61	4	65	5	129	4	67	34	223	146	37	66	73	1	104	171	8	42	5	174	10	238	3	22	84	15	3	1	9	3	12	3	11	1	1	1	1	1
1164	CTMC2684	3	16	11	9	8	3	5	1	1	12	4	4	1	4	23	3	15	6	18	17	1	6	7	1	93	25	7	12	12	20	19	30	15	18	3	20	80	7	9	21	10	30	14	1	1	2	1	3
1165	CTMC2448	4	4	6	2	1	1	8	4	3	6	6	3	1	8	8	4	8	7	181	8	6	7	8	1	94	7	5	5	5	77	270	7	6	7	6	6	3	1	7	7	7	3	7	1	1	2	1	2
1166	CTMC2619	6	84	147	56	4	5	155	72	62	84	44	103	111	143	133	74	146	64	241	128	61	142	170	18	76	187	93	94	41	189	257	258	135	137	89	169	79	18	76	162	78	57	100	6	8	59	68	118
1167	CTMC2635	3	6	23	1	1	4	43	3	1	1	13	3	1	7	102	3	43	6	58	5	5	18		1	8	51	4	4	4	26	24	194	101	22	5	134	7	1	65	50	3	3	15	1	1	20	1	3
1168	CTMC2430	3	6	23	1	1	4	43	3	1	1	13	3	1	7	102	3	43	6	58	5	5	18		1	8	51	4	4	4	26	24	194	101	22	5	134	7	1	65	50	3	3	15	1	1	20	1	3
1169	CTMC2788	6	84	147	56	4	5	155	72	62	84	44	103	111	143	133	74	146	64	241	128	61	142	170	18	76	187	93	94	41	189	257	258	135	137	89	169	79	18	76	162	78	57	100	6	8	59	68	118
1170	CTMC2807	3	6	23	1	1	4	43	3	1	1	13	3	1	7	102	3	43	6	58	5	5	18		1	8	51	4	4	4	26	24	194	101	22	5	134	7	1	65	50	3	3	15	1	1	20	1	3
1171	CTMC2815	3	6	23	1	1	4	43	3	1	1	13	3	1	7	102	3	43	6	58	5	5	18		1	8	51	4	4	4	26	24	194	101	22	5	134	7	1	65	50	3	3	15	1	1	20	1	3
1172	CTMC2825	3	6	23	1	1	4	43	3	1	1	13	3	1	7	102	3	43	6	58	5	5	18		1	8	51	4	4	4	26	24	194	101	22	5	134	7	1	65	50	3	3	15	1	1	20	1	3
1173	CTMC2824	3	6	23	1	1	4	43	3	1	1	13	3	1	7	102	3	43	6	58	5	5	18		1	8	51	4	4	4	26	24	194	101	22	5	134	7	1	65	50	3	3	15	1	1	20	1	3
1174	CTMC2672	3	16	118	7	1	4	4	1	1	1	3	59	22	14	120	8	147	4	242	159	86	33	171	1	57	188	7	95	72	190	181	259	136	11	90	170	3	1	9	163	37		101	1	1	2	1	53
1175	CTMC2911	14	31	148	36	1	1	52	1	1	1	9	6	1	46	10	4	8	7	173	7	1	6	7	1	93	7	7	4	1	17	15	69	15	11	13	47	7	1	9	48	7	3	73	1	1	2	5	4
1176	CTMC2927	35	85	149	77	22	23	156	66	44	78	63	104	108	144	134	2	82	17	243	104	55	144	139	24	85	148	96	85	73	191	258	260	115	123	77	155	73	37	73	117	60	52	102	17	14	51	59	110
1177	CTMC2086	3	4	39	1	1	3	21	1	1	1	4	4	3	5	5	4	5	5		5	5	4	5	1	6	27	4	4	1	5	5	5	3	5	4	3	4	1	9	36	14	3	26	1	1	3	1	16
1178	CTMC2175	3	16	48	2	1	3	42	1	1	1	24	3	24	10	89	26	35	4	48	4	4	3	109	1	91	4	3	1	1	18	182	164	81	90	66	107	3	1	9	69	3	3	11	1	6	2	3	3
1179	CTMC2289	3	5	18	1	3	3	6	3	1	4	5	5	1	6	6	4	6	6	63	145	1	44	50	1	1	16	19	1	1	50	46	64	12	41	5	14	9	38	26	44	27	3	5	1	1	19	3	3
1180	CTMC2694	3	75	2	2	15	3	140	1	1	4	6	27	1	120	13	8	6	6	55	45	1	36	39	1	19	159	7	4	9	13	82	20	3	11	11	12	7	1	12	40	12	3	11	1	1	5	3	3
1181	CTMC2565	3	3	19	1	3	3	1	1	1	1	1	1	1	1	1	10	16	11	151	1	1	1	1	1	1	1	1	1	1	1	1	167	1	1	1	1	1	1	1	1	1	1	1	1	1	60	1	2
1182	CTMC1877	3	5	17	1	1	4	43	3	1	4	5	35	1	6	20	4	5	26	75	7	1	5	58	1	22	71	1	4	1	61	61	85	1	18	5	3	24	1	7	57	71	19	1	1	1	2	1	2
1183	CTMC2500	3	5	17	1	1	4	43	3	1	4	5	35	1	6	20	4	5	26	75	7	1	5	58	1	22	71	1	4	1	61	61	85	1	18	5	3	24	1	7	57	71	19	1	1	1	2	1	2
1184	CTMC2460	3	4	100	1	7	3	114	63	49	4	3	3	1	95	97	51	104	1	191	122	64	96	119	26	1	16	19	1	1	125	15	261	136	11	13	47	7	1	9	139	59	3	77	1	1	15	1	44
1185	CTMC2504	3	5	139	31	6	3	127	23	3	27	6	9	9	113	112	61	121	53	197	126	35	82	164	33	54	150	42	4	1	38	144	262	106	111	1	139	46	7	3	46	10	3	5	1	1	16	1	6
1186	CTMC2621	3	5	139	31	6	3	127	23	3	27	6	9	9	113	112	61	121	53	197	126	35	82	164	33	54	150	42	4	1	38	144	262	106	111	1	139	46	7	3	46	10	3	5	1	1	16	1	6
1187	CTMC2792	3	5	139	31	6	3	127	23	3	27	6	9	9	113	112	61	121	53	197	126	35	82	164	33	54	150	42	4	1	38	144	262	106	111	1	139	46	7	3	46	10	3	5	1	1	16	1	6
1188	CTMC2806	3	5	139	31	6	3	127	23	3	27	6	9	9	113	112	61	121	53	197	126	35	82	164	33	54	150	42	4	1	38	144	262	106	111	1	139	46	7	3	46	10	3	5	1	1	16	1	6
1189	CTMC2814	2	67	101	57	30	21	115	51	42	64	2	15	98	96	98	52	101	48	165	109	57	97	120	33	41	132	85	68	47	127	236	179	92	99	71	153	72	37	60	117	60	41	70	5	8	70	47	72
1190	CTMC2816	3	4	4	28	1	4	43	1	9	1	4	1	12	5	6	4	6	6	153	43	26	33	112	1	133	124	16	4	19	128	20	23	4	4	1	111	5	1	9	15	56	3	5	1	3	3	1	14
1191	CTMC2823	3	5	139	31	6	3	127	23	3	27	6	9	9	113	112	61	121	53	197	126	35	82	164	33	54	150	42	4	1	38	144	262	106	111	1	139	46	7	3	46	10	3	5	1	1	16	1	6
1192	CTMC2913	3	5	11	1	1	3	5	1	1	1	4	4	3	5	5	4	5	5	5	5	5	4	5	1	91	5	51	4	1	5	5	263	3	5	82	36	5	1	9	36	14	3	103	1	1	3	1	5
1193	CTMC2062	4	4	21	1	1	3	14	1	48	4	6	9	9	14	14	8	12	6	15	14	6	11	5	1	99	12	8	8	11	14	14	22	17	17	5	9	7	1	10	14	10	3	15	1	3	7	4	43
1194	CTMC2708	3		128	28	1	4	153	1	49	4	3	3	1	95	97	51	104	1	191	122	64	96	119	26	1	16	19	1	1	136	121	178	117	4	1	51	7	7	3	116	59	3	77	1	1	15	46	44
1195	CTMC2575	3		128	28	1	4	153	1	49	4	3	3	1	95	97	51	104	1	191	122	64	96	119	26	1	16	19	1	1	136	121	178	117	4	1	51	7	7	3	116	59	3	77	1	1	15	46	44
1196	CTMC2660	3	3	19	1	3	3	1	1	1	1	1	1	1	1	1	1	1	1	49	1	1	1	1	1	1	1	1	1	1	1	1	210	1	1	1	1	1	1	1	1	1	1	1	1	1	1	1	1
1197	CTMC2506	3	3	19	1	3	3	1	1	1	1	1	1	1	1	1	1	1	1	49	1	1	1	1	1	1	1	1	1	1	1	1	210	1	1	1	1	1	1	1	1	1	1	1	1	1	1	1	1
1198	CTMC2638	3	5	17	1	1	4	43	3	1	4	5	35	1	6	20	4	5	26	75	41	1	5	58	1	22	71	27	4	1	61	61	85	1	1	3	55	26	16	29	57	30	19	1	1	1	2	1	2
1199	CTMC2763	3	5	17	1	1	4	43	3	1	4	5	35	1	6	20	4	5	26	75	41	1	5	58	1	22	71	27	4	1	61	61	85	1	1	3	55	26	16	29	57	30	19	1	1	1	2	1	2
1200	CTMC2966	3	65	19	1	3	3	1	1	1	1	1	1	1	1	1	1	1	1	49	1	1	1	1	1	1	1	1	1	1	1	1	1	1	1	1	1	1	1	1	1	1	1	1	1	1	1	1	1
1201	CTMC2833	3	4	17	8	1	4	43	1	29	1	4	4	12	114	14	11	19	6	5	43	26	33	172	1	18	189	16	4	5	62	109	264	110	60	1	96	5	1	9	37	3	3	5	1	3	3	1	5
1202	CTMC2880	40	39	150	75	25	5	134	73	47	73	56	71	104	117	116	63	124	15	244	129	70	115	142	27	84	190	91	80	60	157	147	265	137	27	19	196	69	43	68	135	70	47	104	5	10	50	57	105
1203	CTMC2614	3	4	4	1	1	4	44	23	3	27	4		12	39	4	67	19	6	214	43	26	33	19	1	18	21	45	4	1	166	154	226	121	12	81	3	4	1	71	5	5	3	5	1	3	3	1	5
1204	CTMC2673	3	5	17	1	1	4	43	3	1	4	5	35	1	6	6	4	6	6	245	17	1	5	58	1	22	71	1	4	1	61	129	190	3	12	4	3	24	1	7	57	7	3	1	1	1	2	1	48
1205	CTMC2445	3	5	17	1	1	4	43	3	1	4	5	35	1	6	6	4	6	6	245	17	1	5	58	1	22	71	1	4	1	61	129	190	3	12	4	3	24	1	7	57	7	3	1	1	1	2	1	48
1206	CTMC2435	4	73	6	2	1	1	8	4	3	6	6	3	1	8	8	4	8	7	8	8	6	7	8	1	94	7	4	4	1	161	270	7	6	7	6	6	3	1	7	137	7	3	7	1	1	2	1	2
1207	CTMC2787	3	5	18	1	3	3	6	3	1	4	5	5	1	6	6	4	6	6	63	49	1	44	50	1	1	16	19	1	1	50	46	64	12	41	5	14	9	38	26	44	27	3	5	1	1	19	3	3
1208	CTMC2802	3	5	18	1	3	3	6	3	1	4	5	5	1	6	6	4	6	6	63	49	1	44	50	1	1	16	19	1	1	50	46	64	12	41	5	14	9	38	26	44	27	3	5	1	1	19	3	3
1209	CTMC2837	3	86	17	1	3	3	6	3	1	4	5	5	1	6	6	4	6	6	63	49	1	44	50	1	1	16	19	1	1	50	183	64	12	41	5	14	9	38	26	44	27	3	5	1	1	19	3	3
1210	CTMC2888	3	4	151	4	6	1	90	9	1	56	42	3	13	145	96	1	148	3	246	160	29	145	123	1	152	152	52	4	1	192	181	266	136	138	40	5	3	1	9	164	12	3	3	1	1	2	1	54
1211	CTMC2932	3	5	18	1	3	3	6	3	1	4	5	5	1	6	6	4	6	6	63	49	1	44	50	1	1	16	19	1	1	50	46	267	12	41	91	14	9	38	26	44	27	3	5	1	1	19	3	3
1212	CTMC2751	3		128	28	1	4	153	1	49	4	3	3	1	95	97	51	104	1	191	122	64	96	119	26	1	16	19	1	1	136	121	178	117	4	1	51	7	7	3	116	59	3	77	1	1	15	46	44
1213	CTMC2917	14	31	49	1	1	1	52	1	1	1	9	6	1	46	10	4	8	7	173	7	1	6	7	1	93	7	7	4	1	17	15	69	15	11	13	47	7	1	9	48	7	3	73	1	1	2	5	4
1214	CTMC2934	3	29	4	1	1	1	116	53	1	1	13	3	1	99	102	55	43	6	247	107	29	100	121	1	8	133	8	30	5	26	120	176	6	7	40	6	3	1	7	165	12	3	5	1	1	5	3	54
1215	CTMC812	3	5	17	1	1	4	43	3	1	4	5	35	1	6	20	4	5	26	75	41	1	5	58	1	22	71	27	4	1	61	61	85	1	1	3	55	26	16	29	57	30	19	1	1	1	2	1	2
1216	CTMC1636	3	6	23	1	1	1	157	1	3	4	6	9	9	14	14	75	22	6	248	14	6	11	173	1	58	51	4	4	4	26	24	73	93	101	3	122	62	1	7	50	3	3	15	1	1	20	1	3
1217	CTMC1648	3	6	23	1	1	1	157	1	3	4	6	9	9	14	14	75	22	6	248	14	6	11	173	1	58	51	4	4	4	26	24	73	93	101	3	122	62	1	7	50	3	3	15	1	1	20	1	3
1218	CTMC1684	3	6	23	1	1	1	157	1	3	4	6	9	9	14	14	75	22	6	248	14	6	11	173	1	58	51	4	4	4	26	24	73	93	101	3	122	62	1	7	50	3	3	15	1	1	20	1	3
1219	CTMC1711	3	6	23	1	1	1	157	1	3	4	6	9	9	14	14	75	22	6	248	14	6	11	173	1	58	51	4	4	4	26	24	73	93	101	3	122	62	1	7	50	3	3	15	1	1	20	1	3
1220	CTMC1745	3	6	23	1	1	1	157	1	3	4	6	9	9	14	14	75	22	6	248	14	6	11	173	1	58	51	4	4	4	26	24	73	93	101	3	122	62	1	7	50	3	3	15	1	1	20	1	3
1221	CTMC1795	3	6	23	1	1	1	157	1	3	4	6	9	9	14	14	75	22	6	248	14	6	11	173	1	58	51	4	4	4	26	24	73	93	101	3	122	62	1	7	50	3	3	15	1	1	20	1	3
1222	CTMC1882	3	6	23	1	1	1	157	1	3	4	6	9	9	14	14	75	22	6	248	14	6	11	173	1	58	51	4	4	4	26	24	73	93	101	3	122	62	1	7	50	3	3	15	1	1	20	1	3
1223	CTMC2146	3	6	23	1	1	1	157	1	3	4	6	9	9	14	14	75	22	6	248	14	6	11	173	1	58	51	4	4	4	26	24	73	93	101	3	122	62	1	7	50	3	3	15	1	1	20	1	3
1224	CTMC2225	3	6	23	1	1	1	157	1	3	4	6	9	9	14	14	75	22	6	248	14	6	11	173	1	58	51	4	4	4	26	24	73	93	101	3	122	62	1	7	50	3	3	15	1	1	20	1	3
1225	CTMC2434	3	28	17	1	1	3	70	32	1	41	4	34	11	59	62	4	63	4	96	127	1	146	138	1	139	15	4	1	1	18	145	71	108	44	1	49	3	1	9	69	3	3	11	1	6	2	4	51
1226	CTMC2858	4	4	6	2	1	1	8	4	3	6	6	3	1	8	8	4	8	7	8	8	6	147	174	1	153	191	5	5	5	8	271	126	138	7	6	6	3	1	77	166	79	3	11	1	1	2	3	5
1227	CTMC1737	3	49	152	28	7	3	132	1	54	4	6	4	22	6	14	4	5	6	249	17	1	6	175	1	110	7	7	79	1	193	32	60	3	39	4	11	4	1	7	37	5	3	5	1	3	3	1	55
1228	CTMC1769	3	4	13	1	3	3	5	74	1	45	5	4	3	22	5	4	117	6	250	17	1	5	133	1	154	192	1	4	1	61	184	26	17	139	5	3	24	1	7	167	10	1	1	1	1	5	4	2
1229	CTMC1941	3	16	24	1	1	3	28	9	1	1	1	1	1	49	55	28	6	6	76	5	1	51	59	1	118	72	4	4	5	62	153	86	30	48	1	56	21	1	9	46	10	1	1	1	1	5	1	2
1230	CTMC2012	3	4	69	1	1	3	80	1	29	4	14	13	4	4	68	25	11	6	251	15	10	148	7	1	93	193	30	4	5	43	185	46	4	69	32	61	29	1	9	6	6	3	6	1	1	2	1	2
1231	CTMC2081	3	3	47	7	15	3	75	1	29	34	6	3	1	1	1	1	1	6	103	70	68		74	13	123	152	25	4	1	153	146	204	109	113	1	141	67	1	9	130	14	3	11	1	1	5	3	3
1232	CTMC2057	3	4	69	1	1	3	80	1	29	4	14	13	4	4	68	25	11	6	251	15	10	148	7	1	152	193	30	4	5	43	185	46	139	69	32	61	29	1	9	6	6	3	6	1	1	2	1	2
1233	CTMC2201	3	4	69	1	1	3	80	1	29	4	14	13	4	4	68	25	11	6	251	15	10	148	7	1	93	193	30	4	5	43	185	46	4	69	32	61	29	1	9	6	6	3	6	1	1	2	1	2
1234	CTMC2729	3	4	69	1	1	3	80	1	29	4	14	13	4	4	68	25	11	6	251	15	10	148	7	1	93	193	30	4	5	43	185	46	4	69	32	61	29	1	9	6	6	3	6	1	1	2	1	2
1235	CTMC2360	3	11	11	1	1	6	19	1	1	4	3	12	11	18	17	4	17	7	105	39	6	11	77	1	93	89	5	4	9	13	82	20	3	11	11	12	3	1	12	168	12	3	11	4	6	2	8	6
1236	CTMC2410	3	11	11	1	1	6	19	1	1	4	3	12	11	18	17	4	17	7	105	39	6	11	77	1	93	89	5	4	9	13	82	20	3	11	11	12	3	1	12	168	12	3	11	4	6	2	8	6
1237	CTMC2940	3	5	11	1	1	3	5	26	1	4	3	3	3	83	14	4	93	6	141	97	49	85	104	1	1	161	12	12	5	194	107	60	15	4	5	56	3	1	9	15	14	3	24	1	1	2	1	8
1238	CTMC121	3	5	80	26	1	4	45	1	3	13	6	94	45	5	7	4	12	6	54	5	5	53	61	1	91	5	7	96	38	195	32	60	35	12	4	92	4	1	9	90	5	3	5	1	3	3	1	5
1239	CTMC149	3	4	36	1	1	4	43	1	9	1	4	4	12	5	14	11	19	6	26	161	1	16	19	1	7	21	9	13	12	22	20	268	3	12	4	3	4	1	9	21	12	3	4	1	1	5	1	12
1240	CTMC761	3	4	36	1	1	4	43	1	9	1	4	4	12	5	14	11	19	6	26	161	1	16	19	1	7	21	9	13	12	22	20	268	3	12	4	3	4	1	9	21	12	3	4	1	1	5	1	12
1241	CTMC282	3	5	17	1	1	4	43	3	1	4	5	35	1	6	20	4	5	26	75	41	1	5	58	1	22	71	27	4	1	61	61	85	1	1	3	55	26	16	29	57	30	19	1	1	1	2	1	2
1242	CTMC1665	3	3	112	1	1	1	56	9	1	79	9	6	1	146	10	4	8	7	252	5	1	127	59	1	118	72	42	4	1	196	159	234	123	111	1	139	46	7	3	146	10	3	5	1	1	16	1	6
1243	CTMC2038	3	3	47	7	15	3	75	1	29	34	6	3	1	1	135	1	1	6	103	70	68		74	13	123	152	25	5	5	197	186	204	109	113	1	141	67	1	9	130	80	3	1	1	1	5	3	3
1244	CTMC2191	3	3	11	1	3	3	106	1	29	4	14	13	4	4	12	4	8	7	152	20	8	14	111	1	132	7	5	5	5	8	281	168	4	94	3	110	4	1	9	76	55	3	7	1	1	2	1	2
1245	CTMC2242	3	3	47	7	15	3	75	1	29	34	6	3	1	1	135	1	1	6	103	70	68		74	13	123	152	25	5	5	197	186	204	109	113	1	141	67	1	9	130	80	3	1	1	1	5	3	3
1246	CTMC2371	3	3	11	1	3	3	106	1	29	4	14	13	4	4	12	4	8	7	152	20	8	14	111	1	132	7	5	5	5	8	281	168	4	94	3	110	4	1	9	76	55	3	7	1	1	2	1	2
1247	CTMC785	3	4	24	1	1	3	4	1	1	1	33	3	1	62	92	10	69	6	155	105	1	14	114	1	100	126	4	9	1	15	206	16	3	96	1	49	3	1	9	69	12	3	11	1	1	2	1	8
1248	CTMC821	3	4	24	1	1	3	4	1	1	1	33	3	1	62	92	10	69	6	155	105	1	14	114	1	100	126	4	9	1	15	206	16	3	96	1	49	3	1	9	69	12	3	11	1	1	2	1	8
1249	CTMC1649	3	4	24	1	1	3	4	1	1	1	33	3	1	62	92	10	69	6	155	105	1	14	114	1	100	126	4	9	1	15	206	16	3	96	1	49	3	1	9	69	12	3	11	1	1	2	1	8
1250	CTMC1686	3	4	24	1	1	3	4	1	1	1	33	3	1	62	92	10	69	6	155	105	1	14	114	1	100	126	4	9	1	15	206	16	3	96	1	49	3	1	9	69	12	3	11	1	1	2	1	8
1251	CTMC1730	3	4	24	1	1	3	4	1	1	1	33	3	1	62	92	10	69	6	155	105	1	14	114	1	100	126	4	9	1	15	206	16	3	96	1	49	3	1	9	69	12	3	11	1	1	2	1	8
1252	CTMC1784	3	4	24	1	1	3	4	1	1	1	33	3	1	62	92	10	69	6	155	105	1	14	114	1	100	126	4	9	1	15	206	16	3	96	1	49	3	1	9	69	12	3	11	1	1	2	1	8
1253	CTMC1905	3	4	24	1	1	3	4	1	1	1	33	3	1	62	92	10	69	6	155	105	1	14	114	1	100	126	4	9	1	15	206	16	3	96	1	49	3	1	9	69	12	3	11	1	1	2	1	8
1254	CTMC1955	3	4	24	1	1	3	4	1	1	1	33	3	1	62	92	10	69	6	155	105	1	14	114	1	100	126	4	9	1	15	206	16	3	96	1	49	3	1	9	69	12	3	11	1	1	2	1	8
1255	CTMC126	3	4	17	8	1	4	158	1	29	1	4	4	12	5	14	11	19	6	5	43	26	33	19	1	18	21	16	4	5	62	109	264	110	60	1	171	5	1	7	37	3	3	5	1	3	3	1	5
1256	CTMC2771	3	4	17	8	1	4	158	1	29	1	4	4	12	5	14	11	19	6	5	43	26	33	19	1	18	21	16	4	5	62	109	264	110	60	1	171	5	1	7	37	3	3	5	1	3	3	1	5
1257	CTMC283	3	4	17	1	1	3	70	32	1	75	6	3	11	59	62	4	63	4	207	127	1	14	16	1	101	158	4	1	1	163	150	219	3	12	1	149	7	1	9	69	3	3	11	16	1	2	3	4
1258	CTMC153	3	5	113	1	1	3	28	9	1	1	1	1	1	1	67	8	115	6	187	6	1	107	131	1	42	145	14	74	5	28	27	18	3	109	3	51	20	1	9	123	12	3	1	1	1	2	1	2
1259	CTMC796	3	3	19	1	3	3	1	1	1	1	1	1	1	1	1	10	16	11	151	1	1	1	1	1	1	1	1	1	1	1	1	167	1	1	1	1	1	1	1	1	1	1	1	1	1	1	1	2
1260	CTMC1638	3	4	22	1	8	3	5	1	1	12	4	4	1	4	23	3	15	6	18	17	1	6	7	1	93	25	7	12	12	20	19	30	15	18	3	20	3	7	9	21	10	3	14	1	1	2	1	3
1261	CTMC1668	3	4	22	1	8	3	5	1	1	12	4	4	1	4	23	3	15	6	18	17	1	6	7	1	93	25	7	12	12	20	19	30	15	18	3	20	3	7	9	21	10	3	14	1	1	2	1	3
1262	CTMC1676	3	4	19	1	3	3	1	1	1	1	1	1	1	1	1	1	1	1	49	1	1	1	1	1	1	1	1	1	1	1	1	167	1	1	1	1	1	1	1	1	1	1	1	1	1	1	1	50
1263	CTMC1728	3	4	17	1	1	4	43	3	1	4	52	35	1	6	108	4	70	3	66	3	6	106	58	1	138	71	1	4	1	61	129	190	3	12	4	3	24	1	7	57	7	3	1	1	1	2	1	2
1264	CTMC2939	3	16	44	2	1	3	42	1	1	1	24	3	24	10	12	4	35	4	48	4	4	3	4	1	16	42	3	29	1	39	35	128	32	75	23	86	3	1	4	4	12	20	4	1	1	2	3	2
1265	CTMC1826	3	11	52	1	1	6	13	1	3	1	4	27	1	15	15	8	34	7	47	39	6	32	39	1	19	50	7	4	9	57	213	20	3	11	11	50	7	1	12	33	10	7	25	4	1	15	20	76
1266	CTMC1919	3	11	52	1	1	6	13	1	3	1	4	27	1	15	15	8	34	7	47	39	6	32	39	1	19	50	7	4	9	57	213	20	3	11	11	50	7	1	12	33	10	7	25	4	1	15	20	76
1267	CTMC2004	3	11	52	1	1	6	13	1	3	1	4	27	1	15	15	8	34	7	47	39	6	32	39	1	19	50	7	4	9	57	213	20	3	11	11	50	7	1	12	33	10	7	25	4	1	15	20	76
1268	CTMC2115	35	87	153	61	30	25	159	75	63	95	64	85	112	147	136	76	149	41	253	162	87	149	157	3	59	173	102	97	74	198	187	269	140	140	92	172	81	54	78	169	48	12	36	9	13	8	25	77
1269	CTMC2195	3	16	24	1	1	3	28	9	1	1	1	1	1	49	55	28	6	6	76	5	1	51	59	1	118	72	4	4	5	62	153	86	30	48	1	56	21	1	9	46	10	1	1	1	1	5	1	2
1270	CTMC2240	3	3	47	7	15	3	75	1	29	34	6	3	1	1	1	1	1	6	103	70	68		74	13	123	152	25	4	1	153	146	204	109	113	1	141	67	1	9	130	14	3	11	1	1	5	3	3
1271	CTMC2283	3	9	40	1	1	1	12	23	3	32	6	9	9	14	14	8	47	7	47	39	6	11	38	1	93	45	8	4	5	43	10	10	3	20	5	9	7	1	10	38	10	3	5	1	1	18	3	49
1272	CTMC2701	20	77	129	1	25	5	143	85	15	77	59	76	107	123	122	65	130	54	254	163	74	120	201	12	83	164	94	83	62	199	249	224	78	89	80	104	39	21	38	170	73	50	88	6	25	52	60	119
1273	CTMC2357	3	4	17	8	1	4	96	1	29	1	4	4	12	5	5	77	19	6	5	43	26	33	19	1	18	21	16	4	5	62	109	23	4	4	1	96	5	1	9	101	3	3	105	1	1	5	69	3
1274	CTMC2834	41	72	154	76	20	2	67	31	27	40	34	43	35	57	119	46	95	44	206	133	72	61	68	18	25	81	92	81	28	179	255	215	116	119	78	147	34	9	36	66	34	27	42	11	14	69	17	81
1275	CTMC2604	3	28	17	1	1	1	70	1	1	1	9	6	1	46	10	4	8	7	173	7	1	6	7	1	93	7	7	4	1	17	15	69	15	11	13	47	7	1	9	48	7	3	73	1	1	2	5	4
1276	CTMC99	3	4	13	1	1	3	14	1	3	1	6	4	16	40	42	4	35	4	216	4	4	38	5	1	99	12	8	8	11	14	14	228	19	18	5	131	7	1	10	14	10	7	5	1	1	2	1	2
1277	CTMC1749	3	16	4	1	1	4	101	1	9	1	4		12	5	14	11	19	6	146	40	26	33	40	1	17	121	15	4	1	40	36	162	4	37	24	35	5	1	9	5	5	3	63	5	22	38	1	14
1278	CTMC1805	3	4	4	28	1	4	14	1	3	1	4		62	4	4	3	6	4	236	14	6	33	19	1	18	21	16	4	19	104	20	253	4	4	1	167	77	1	10	4	12	20	4	1	3	3	1	5
1279	CTMC1852	3	4	4	28	1	4	14	1	3	1	4		62	4	4	3	6	4	236	14	6	33	19	1	18	21	16	4	19	104	20	253	4	4	1	167	77	1	10	4	12	20	4	1	3	3	1	5
1280	CTMC1933	3	5	18	1	1	4	160	1	49	4	3	3	1	148	97	4	104	1	191	122	64	150	176	26	1	16	19	1	1	136	241	193	100	108	3	133	46	7	3	116	63	3	77	1	1	15	46	44
1281	CTMC2368	4	4	21	1	1	3	14	1	48	4	6	9	9	14	14	8	12	6	15	14	6	11	5	1	99	12	8	8	11	14	14	22	17	17	5	9	7	1	10	14	10	3	15	1	3	7	4	43
1282	CTMC2742	3	4	17	8	1	4	96	1	29	1	4	4	12	5	14	11	19	6	5	43	26	33	19	1	18	21	16	4	5	62	109	23	4	4	1	96	5	1	9	101	3	3	105	1	1	5	69	3
1283	CTMC2563	3	4	17	8	1	4	96	1	29	1	4	4	12	5	14	11	19	6	5	43	26	33	19	1	18	21	16	4	5	62	109	23	4	4	1	96	5	1	9	101	3	3	105	1	1	5	69	3
1284	CTMC2974	5	67	123	57	30	21	136	62	57	85	23	86	113	149	137	47	32	41	255	164	88	151	2	33	86	194	103	97		200	188	270	141	140	92	173	81	54	78	171	48	58	106	5	28	61	70	120
1285	CTMC113	14	31	49	1	1	1	52	1	1	1	9	6	1	46	10	4	8	7	11	7	1	6	7	1	93	7	7	4	1	17	189	124	15	11	13	47	7	1	9	48	7	3	7	1	1	2	5	56
1286	CTMC103	3	5	17	1	1	4	43	3	1	4	5	35	1	6	68	4	6	6	178	17	1	5	58	1	22	71	1	4	1	61	129	190	3	12	4	3	24	1	7	57	7	3	1	1	1	2	1	48
1287	CTMC758	14	31	49	1	1	1	52	1	1	1	9	6	1	46	10	4	8	7	11	7	1	6	7	1	93	7	7	4	1	17	189	124	15	11	13	47	7	1	9	48	7	3	7	1	1	2	5	56
1288	CTMC782	3	5	17	1	1	4	43	3	1	4	5	35	1	6	20	4	5	26	75	41	1	5	58	1	22	71	27	4	1	61	61	85	1	1	3	55	26	16	29	57	30	19	1	1	1	2	1	2
1289	CTMC778	3	5	17	1	1	4	43	3	1	4	5	35	1	6	20	4	5	26	75	41	1	5	58	1	22	71	27	4	1	61	61	85	1	1	3	55	26	16	29	57	30	19	1	1	1	2	1	2
1290	CTMC1645	14	31	49	1	1	1	52	1	1	1	9	6	1	46	10	4	8	7	173	7	1	6	7	1	147	7	7	4	1	17	161	69	15	11	13	47	7	1	9	48	7	3	73	1	1	2	5	4
1291	CTMC1679	14	31	49	1	1	1	52	1	1	1	9	6	1	46	10	4	8	7	173	7	1	6	7	1	147	7	7	4	1	17	161	69	15	11	13	47	7	1	9	48	7	3	73	1	1	2	5	4
1292	CTMC1721	3	61	100	1	7	3	114	1	49	4	3	3	1	95	97	51	104	1	256	121	64	96	132	1	133	147	40	4	21	148	138	178	91	92	3	51	7	7	3	116	59	3	77	1	1	15	46	44
1293	CTMC1755	3	5	18	1	3	3	6	3	1	4	5	5	1	6	6	4	6	6	63	49	1	44	50	1	1	16	19	1	1	50	46	64	12	41	5	14	9	38	26	44	27	3	5	1	1	19	3	3
1294	CTMC1843	3	5	18	1	3	3	6	3	1	4	5	5	1	6	6	4	6	6	63	49	1	44	50	1	1	16	19	1	1	50	46	64	12	41	5	14	9	38	26	44	27	3	5	1	1	19	3	3
1295	CTMC1876	3	4	13	1	3	3	5	74	1	45	5	4	3	22	5	4	117	6	250	17	1	5	133	1	154	192	1	4	1	61	184	26	17	139	5	3	24	1	7	167	10	1	1	1	1	5	4	2
1296	CTMC2014	3	4	3	1	7	3	51	1	22	4	6	3	1	44	24	73	11	11	52	44	1	14	42	1	115	46	4	29	1	18	10	67	17	42	13	46	3	1	3	13	12	6	11	1	1	2	23	3
1297	CTMC2116	3	4	13	1	1	3	14	1	3	4	6	9	9	14	14	8	12	6	15	14	6	11	5	1	99	12	8	8	11	14	174	22	3	12	5	9	7	1	10	14	10	3	5	1	3	7	4	13
1298	CTMC2190	33	64	155	58	25	2	107	47	44	61	51	60	96	88	91	49	99	46	180	104	55	92	113	9	39	125	87	71	53	129	234	271	85	95	68	112	57	18	57	109	57	39	65	5	10	41	44	97
1299	CTMC2856	3	3	112	31	6	3	127	23	3	27	13	3	1	10	106	3	135	6	186	142	76	123	152	1	145	167	42	4	1	201	159	272	6	41	5	174	62	1	3	46	10	3	7	1	1	16	1	27
1300	CTMC127	3	4	17	8	1	4	158	1	29	1	4	4	12	5	14	11	19	6	5	43	26	33	19	1	18	21	16	4	5	62	109	264	110	60	1	171	5	1	7	37	3	3	5	1	3	3	1	5
1301	CTMC151	3	4	17	8	1	4	158	1	29	1	4	4	12	5	14	11	19	6	5	43	26	33	19	1	18	21	16	4	5	62	109	264	110	60	1	171	5	1	7	37	3	3	5	1	3	3	1	5
1302	CTMC1666	3	61	100	1	7	3	114	1	49	4	3	3	1	95	97	51	104	1	164	108	56	96	119	26	1	58	19	1	1	136	121	178	91	92	3	51	7	7	3	116	59	3	69	1	1	62	39	44
1303	CTMC1678	3	5	17	1	1	4	43	3	1	4	5	35	1	6	68	4	6	6	178	17	1	5	58	1	22	71	1	4	1	61	129	190	3	12	4	3	24	1	7	57	7	3	1	1	1	2	1	48
1304	CTMC1732	3	5	17	1	1	4	43	3	1	4	5	35	1	6	68	4	6	6	178	17	1	5	58	1	22	71	1	4	1	61	129	190	3	12	4	3	24	1	7	57	7	3	1	1	1	2	1	48
1305	CTMC1901	4	4	6	2	1	1	8	4	3	6	6	3	1	8	8	4	8	7	8	8	6	147	174	1	153	191	5	5	5	8	271	126	138	7	6	6	3	1	77	166	79	3	11	1	1	2	3	5
1306	CTMC2018	3	4	130	4	6	3	15	1	3	1	4	4	48	15	37	1	6	56	215	140	10	12	151	1	100	166	8	4	5	168	155	227	3	11	82	152	7	1	1	144	3	3	7	1	1	15	62	11
1307	CTMC2090	3	4	130	4	6	3	15	1	3	1	4	4	48	15	37	1	6	56	215	140	10	12	151	1	100	166	8	4	5	168	155	227	3	11	82	152	7	1	1	144	3	3	7	1	1	15	62	11
1308	CTMC2139	5	67	123	57	30	21	136	62	57	85	23	86	113	149	137	47	32	41	255	164	88	151	2	33	86	194	103	97		200	188	270	141	140	92	173	81	54	78	171	48	58	106	5	28	61	70	120
1309	CTMC2196	3	4	130	4	6	3	15	1	3	1	4	4	48	15	37	1	6	56	215	140	10	12	151	1	100	166	8	4	5	168	155	227	3	11	82	152	7	1	1	144	3	3	7	1	1	15	62	11
1310	CTMC2291	36	68	108	69	27	5	105	82	37	53	43	98	50	138	104	52	125	48	175	113	89		125	18	76	137	88	72	54	202	259	273	142	128	74	175	41	22	39	131	17	59	75	15	24	71	52	100
1311	CTMC2869	3	5	17	1	1	4	43	3	1	4	5	35	1	6	6	4	6	6	91	17	1	5	58	1	22	71	1	4	1	61	61	89	19	18	5	3	24	1	7	57	7	19	1	1	1	2	1	1
1312	CTMC1693	3	16	4	37	1	3	161	1	1	26	33	32	28	139	130	28	150	6	187	38	90	46	177	1	60	195	8	27	1	38	34	274	30	35	5	56	3	1	9	172	37	1	4	1	1	63	1	3
1313	CTMC1823	3	5	17	1	1	4	43	3	1	4	5	35	1	6	6	4	6	6	245	17	1	5	58	1	22	71	1	4	1	61	129	190	3	12	4	3	24	1	7	57	7	3	1	1	1	2	1	48
1314	CTMC1935	3	5	17	1	1	4	43	3	1	4	5	35	1	6	6	4	6	6	245	17	1	5	58	1	22	71	1	4	1	61	129	190	3	12	4	3	24	1	7	57	7	3	1	1	1	2	1	48
1315	CTMC783	3	3	19	1	3	3	1	1	1	1	1	1	1	1	1	1	1	1	49	1	1	1	1	1	1	1	1	1	1	1	1	1	1	1	1	1	1	1	1	1	1	1	1	1	1	1	1	1
1316	CTMC2125	3	3	19	1	3	3	1	1	1	1	1	1	1	1	1	1	1	1	49	1	1	1	1	1	1	1	1	1	1	1	1	1	1	1	1	1	1	1	1	1	1	1	1	1	1	1	1	1
1317	CTMC2132	3	29	4	1	1	6	19	1	1	13	25	14	16	1	20	4	5	6	50	41	6	34	41	1	92	44	4	4	4	6	37	46	4	4	5	36	21	1	9	35	12	3	3	1	1	1	1	1
1318	CTMC2180	3	5	17	1	1	4	43	3	1	4	5	35	1	6	6	4	6	6	257	17	1	5	148	1	142	160	1	4	1	61	61	89	19	18	5	3	24	1	7	57	71	19	1	1	1	2	1	2
1319	CTMC2285	3	5	17	1	1	4	43	3	1	4	5	35	1	6	6	4	6	6	257	17	1	5	148	1	142	160	1	4	1	61	61	89	19	18	5	3	24	1	7	57	71	19	1	1	1	2	1	2
1320	CTMC2645	34	51	83	24	26	2	117	54	51	66	49	63	55	98	101			27	169	110	58	101	122	20	74	134	86	70	51	223	238	184	94	102	72	123	63	40	61	118	61	42	71	5	30	44	49	93
1321	CTMC2730	3	5	17	1	1	4	43	3	1	4	5	35	1	6	6	4	6	6	257	17	1	5	148	1	142	160	1	4	1	61	61	89	19	18	5	3	24	1	7	57	71	19	1	1	1	2	1	2
1322	CTMC2597	3	9	143	1	1	4	43	1	9	1	4	4	12	5	14	11	19	6	26	161	1	16	19	1	7	21	9	13	12	22	20	23	3	12	4	3	4	1	9	21	12	3	4	1	1	5	1	12
1323	CTMC2944	36	68	108	69	27	5	105	82	37	53	43	98	50	138	104	52	125	48	175	113	61		125	18	76	137	88	72	54	141	148	186	97	128	74	127	65	41	63	121	62	4	75	15	24	71	52	100
1324	CTMC107	36	68	108	69	27	5	105	82	37	53	43	98	50	138	104	52	125	48	175	113	61		125	18	76	137	88	72	54	141	148	186	97	128	74	127	65	41	63	121	62	4	75	15	24	71	52	100
1325	CTMC154	3	82	56	1	7	4	6	70	1	4	5	38	32	52	57	3	6	6	234	15	10	54	7	1	93	13	4	9	1	15	217	250	3	52	32	61	29	1	9	21	10	1	1	1	1	2	1	2
1326	CTMC293	36	68	108	69	27	5	105	82	37	53	43	98	50	138	104	52	125	48	175	113	61		125	18	76	137	88	72	54	141	148	186	97	128	74	127	65	41	63	121	62	4	75	15	24	71	52	100
1327	CTMC770	3	5	17	1	1	4	43	3	1	4	5	35	1	6	6	4	6	65	258	17	1	5	58	1	22	71	1	4	1	61	129	190	3	12	4	3	24	1	7	57	7	3	1	1	1	2	1	48
1328	CTMC789	3	5	17	1	1	4	43	3	1	4	5	35	1	6	6	4	6	65	258	17	1	5	58	1	22	71	1	4	1	61	129	190	3	12	4	3	24	1	7	57	7	3	1	1	1	2	1	48
1329	CTMC820	3	5	105	1	1	4	119	3	1	1	3	64	24	99	103	22	106	3	171	41	59	102	123	1	92	136	7	4	1	56	126	14	95	103	5	125	3	1	62	119	14	18	1	1	1	2	50	46
1330	CTMC1652	3	5	105	1	1	4	119	3	1	1	3	64	24	99	103	22	106	3	171	41	59	102	123	1	92	136	7	4	1	56	126	14	95	103	5	125	3	1	62	119	14	18	1	1	1	2	50	46
1331	CTMC1700	3	4	69	1	1	3	80	1	29	4	14	13	4	4	68	25	11	6	251	15	10	148	7	1	93	193	30	4	5	43	185	46	4	69	32	61	29	1	9	6	6	3	6	1	1	2	1	2
1332	CTMC1742	3	4	69	1	1	3	80	1	29	4	14	13	4	4	68	25	11	6	251	15	10	148	7	1	93	193	30	4	5	43	185	46	4	69	32	61	29	1	9	6	6	3	6	1	1	2	1	2
1333	CTMC1786	3	4	69	1	1	3	80	1	29	4	14	13	4	4	68	25	11	6	251	15	10	148	7	1	93	193	30	4	5	43	185	46	4	69	32	61	29	1	9	6	6	3	6	1	1	2	1	2
1334	CTMC1859	3	4	69	1	1	3	80	1	29	4	14	13	4	4	68	25	11	6	251	15	10	148	7	1	93	193	30	4	5	43	185	46	4	69	32	61	29	1	9	6	6	3	6	1	1	2	1	2
1335	CTMC1920	3	4	69	1	1	3	80	1	29	4	14	13	4	4	68	25	11	6	251	15	10	148	7	1	93	193	30	4	5	43	185	46	4	69	32	61	29	1	9	6	6	3	6	1	1	2	1	2
1336	CTMC2050	3	5	18	1	3	3	6	3	1	4	5	5	1	6	6	4	6	6	63	49	1	44	50	1	1	16	19	90	1	50	46	64	3	101	5	14	9	38	26	155	27	3	5	1	1	19	3	3
1337	CTMC2082	3	5	18	1	3	3	6	3	1	4	5	5	1	6	6	4	6	6	63	49	1	44	50	1	1	16	19	90	1	50	46	64	3	101	5	14	9	38	26	155	27	3	5	1	1	19	3	3
1338	CTMC2162	3	61	1	29	1	1	100	1	43	1		3	10	17	6	10	16	1	49	1	1	1	1	1	1	1	5	5	1	41	142	181	4	4	5	36	21	1	9	13	3	3	7	1	1	2	5	4
1339	CTMC2217	3	5	18	1	3	3	6	3	1	4	5	5	1	6	6	4	6	6	63	49	1	44	50	1	1	16	19	90	1	50	46	64	3	101	5	14	9	38	26	155	27	3	5	1	1	19	3	3
1340	CTMC101	3	6	43	1	1	1	12	1	6	9	9	30	4	4	12	4	8	7	57	46	6	37	44	1	94	7	18	4	20	8	273	7	6	19	25	40	20	7	4	41	26	6	5	1	1	2	3	2
1341	CTMC285	3	6	43	1	1	1	12	1	6	9	9	30	4	4	12	4	8	7	57	46	6	37	44	1	94	7	18	4	20	8	273	7	6	19	25	40	20	7	4	41	26	6	5	1	1	2	3	2
1342	CTMC764	3	6	43	1	1	1	12	1	6	9	9	30	4	4	12	4	8	7	57	46	6	37	44	1	94	7	18	4	20	8	273	7	6	19	25	40	20	7	4	41	26	6	5	1	1	2	3	2
1343	CTMC781	3	6	43	1	1	1	12	1	6	9	9	30	4	4	12	4	8	7	57	46	6	37	44	1	94	7	18	4	20	8	273	7	6	19	25	40	20	7	4	41	26	6	5	1	1	2	3	2
1344	CTMC792	3	6	43	1	1	1	12	1	6	9	9	30	4	4	12	4	8	7	57	46	6	37	44	1	94	7	18	4	20	8	273	7	6	19	25	40	20	7	4	41	26	6	5	1	1	2	3	2
1345	CTMC1637	3	6	43	1	1	1	12	1	6	9	9	30	4	4	12	4	8	7	57	46	6	37	44	1	94	7	18	4	20	8	273	7	6	19	25	40	20	7	4	41	26	6	5	1	1	2	3	2
1346	CTMC1643	3	6	43	1	1	1	12	1	6	9	9	30	4	4	12	4	8	7	57	46	6	37	44	1	94	7	18	4	20	8	273	7	6	19	25	40	20	7	4	41	26	6	5	1	1	2	3	2
1347	CTMC1672	3	5	116	31	6	24	127	23	1	4	3	8	60	126	88	4	136	6	219	143	6	124	153	29	146	1	7	4	1	171	158	232	122	33	10	157	4	1	5	5	5	3	5	1	3	3	1	3
1348	CTMC1724	3	5	116	31	6	24	127	23	1	4	3	8	60	126	88	4	136	6	219	143	6	124	153	29	146	1	7	4	1	171	158	232	122	33	10	157	4	1	5	5	5	3	5	1	3	3	1	3
1349	CTMC1756	3	5	116	31	6	24	127	23	1	4	3	8	60	126	88	4	136	6	219	143	6	124	153	29	146	1	7	4	1	171	158	232	122	33	10	157	4	1	5	5	5	3	5	1	3	3	1	3
1350	CTMC1834	3	5	116	31	6	24	127	23	1	4	3	8	60	126	88	4	136	6	219	143	6	124	153	29	146	1	7	4	1	171	158	232	122	33	10	157	4	1	5	5	5	3	5	1	3	3	1	3
1351	CTMC1867	3	5	116	31	6	24	127	23	1	4	3	8	60	126	88	4	136	6	219	143	6	124	153	29	146	1	7	4	1	171	158	232	122	33	10	157	4	1	5	5	5	3	5	1	3	3	1	3
1352	CTMC1934	3	5	116	31	6	24	127	23	1	4	3	8	60	126	88	4	136	6	219	143	6	124	153	29	146	1	7	4	1	171	158	232	122	33	10	157	4	1	5	5	5	3	5	1	3	3	1	3
1353	CTMC2107	3	5	116	31	6	24	127	23	1	4	3	8	60	126	88	4	136	6	219	143	6	124	153	29	146	1	7	4	1	171	158	232	122	33	10	157	4	1	5	5	5	3	5	1	3	3	1	3
1354	CTMC2133	3	5	116	31	6	24	127	23	1	4	3	8	60	126	88	4	136	6	219	143	6	124	153	29	146	1	7	4	1	171	158	232	122	33	10	157	4	1	5	5	5	3	5	1	3	3	1	3
1355	CTMC2176	3	4	61	1	7	3	162	1	1	4	3	12	11	18	17	4	17	7	105	39	6	11	38	1	93	89	5	4	9	13	82	20	3	11	11	12	3	1	12	173	12	3	11	4	6	2	8	6
1356	CTMC2433	3	16	4	1	1	3	151	1	1	1	4		12	5	14	11	19	6	5	43	26	139	40	1	17	43	15	4	70	40	36	48	34	37	24	35	5	1	9	5	5	3	5	1	3	3	1	5
1357	CTMC2865	3	4	17	8	1	4	43	1	29	1	4	4	12	114	14	11	19	6	5	43	26	33	172	1	18	21	16	4	5	62	109	264	110	60	1	96	5	1	9	37	3	3	5	1	3	3	1	5
1358	CTMC117	3	82	56	1	7	4	6	70	1	4	5	38	32	52	57	3	6	6	234	15	10	54	7	1	93	13	4	9	1	15	217	250	3	52	32	61	29	1	9	21	10	1	1	1	1	2	1	2
1359	CTMC97	3	82	56	1	7	4	6	70	1	4	5	38	32	52	57	3	6	6	234	15	10	54	7	1	93	13	4	9	1	15	217	250	3	52	32	61	29	1	9	21	10	1	1	1	1	2	1	2
1360	CTMC777	3	3	112	31	6	3	127	23	3	27	6	9	9	113	106	3	13	6	186	142	76	123	152	1	155	167	42	4	1	201	159	234	123	111	1	139	46	55	3	46	10	3	5	1	1	16	71	6
1361	CTMC800	3	3	112	31	6	3	127	23	3	27	6	9	9	113	106	3	13	6	186	142	76	123	152	1	155	167	42	4	1	201	159	234	123	111	1	139	46	55	3	46	10	3	5	1	1	16	71	6
1362	CTMC810	3	3	112	31	6	3	127	23	3	27	6	9	9	113	106	3	13	6	186	142	76	123	152	1	155	167	42	4	1	201	159	234	123	111	1	139	46	55	3	46	10	3	5	1	1	16	71	6
1363	CTMC790	3	3	19	1	3	3	1	4	1	1	1		1	1	1	4	93	1	1	1	1	1	1	1	1	1	1	1	1	1	1	1	6	7	6	109	1	1	1	1	1	1	1	1	1	1	1	1
1364	CTMC1758	3	3	19	1	3	3	1	4	1	1	1		1	1	1	4	93	1	1	1	1	1	1	1	1	1	1	1	1	1	1	1	6	7	6	109	1	1	1	1	1	1	1	1	1	1	1	1
1365	CTMC1820	3	3	19	1	3	3	1	4	1	1	1		1	1	1	4	93	1	1	1	1	1	1	1	1	1	1	1	1	1	1	1	6	7	6	109	1	1	1	1	1	1	1	1	1	1	1	1
1366	CTMC1892	3	5	17	1	1	4	43	3	1	4	5	35	1	6	6	4	6	6	66	17	1	5	58	1	22	71	1	4	1	61	129	190	3	12	4	3	24	1	7	57	7	3	1	1	1	2	1	48
1367	CTMC1932	3	3	19	1	3	3	1	4	1	1	1		1	1	1	4	93	1	1	1	1	1	1	1	1	1	1	1	1	1	1	1	6	7	6	109	1	1	1	1	1	1	1	1	1	1	1	1
1368	CTMC2282	44	88	156	56	21	2	144	54	64	86	49	63	55	150	138	66	131	55	213	165	91	30	178	35	61	196	104	98	46	203	190	275	115	129	79	160	82	56	41	174	54	38	64	15	24	55	72	121
1369	CTMC2375	3	3	94	31	29	9	124	1	1	4	5	66	1	39	14	11	19	6	148	102	26	90	19	1	18	21	16	4	19	146	130	23	4	4	1	96	5	1	9	5	4	3	5	1	3	2	4	4
1370	CTMC2774	35	63	157	57	30	21	163	55	52	67	50	65	64	129	91	54	137	47	174	112	60	83	101	24	75	93	87	71	53	140	252	166	143	126	73	126	64	24		120	11	53	74	18	8	70	73	112
1371	CTMC116	35	63	107	72	27	5	121	55	52	87	50	65	64	151	131	78	137	47	259	166	84	152	101	24	75	93	87	71	53	140	260	166	143	126	73	126	64	24		120	11	53	74	18	8	70	73	112
1372	CTMC771	3	4	13	1	3	3	5	74	1	45	5	4	3	22	5	4	117	6	250	17	1	5	133	1	154	192	1	4	1	61	191	26	17	139	5	3	24	1	7	167	10	1	1	1	1	5	4	2
1373	CTMC1757	4	4	6	2	1	1	8	76	3	6	6	3	1	8	8	4	8	7	8	8	6	7	8	1	94	7	5	5	5	77	270	7	6	7	6	6	3	1	7	7	7	3	7	1	1	2	1	2
1374	CTMC1869	3	11	52	1	1	6	13	1	3	1	4	27	1	15	15	8	34	7	47	39	6	32	39	1	19	50	7	4	9	57	213	20	3	11	11	50	7	1	12	33	10	7	25	4	1	15	20	76
1375	CTMC1883	3	11	52	1	1	6	13	1	3	1	4	27	1	15	15	8	34	7	47	39	6	32	39	1	19	50	7	4	9	57	213	20	3	11	11	50	7	1	12	33	10	7	25	4	1	15	20	76
1376	CTMC2785	3	3	19	1	3	3	1	1	65	1	1	1	1	1	1	1	1	1	49	1	1	1	1	1	62	1	1	1	1	1	1	1	1	12	4	3	1	1	1	175	1	1	1	1	1	1	1	1
1377	CTMC786	3	4	17	8	1	3	120	1	29	34	6	14	16	100	6	1	69	6	172	70	38		124	1	22	71	7	1	52	38	34	276	15	11	13	15	7	1	9	22	12	3	72	1	1	2	3	5
1378	CTMC1674	34	51	83	24	26	2	142	64	58	76	57	77	61	119	126			27	169	110	58	101	122	20	74	134	86	70	51	159	238	184	94	102	72	123	63	40	61	118	61	42	71	5	30	44	49	93
1379	CTMC1746	13	3	41	15	1	1	46	24	1	4	28	6	4	4	12	4	8	7	260	4	27	7	43	31	108	47	3	4	3	44	192	4	1	4	3	3	3	1	4	4	4	3	1	1	1	5	5	4
1380	CTMC1780	13	3	41	15	1	1	46	24	1	4	28	6	4	4	12	4	8	7	260	4	27	7	43	31	108	47	3	4	3	44	192	4	1	4	3	3	3	1	4	4	4	3	1	1	1	5	5	4
1381	CTMC1921	32	63	96	69	27	5	105	83	37	53	43	98	95	87	90	48	98	12	150	103	54	91	110	33	38	123	83	65	47	127	115	166	84	93	67	108	56	33	55	107	54	38	64	5	11	40	43	96
1382	CTMC2059	3	5	18	1	3	3	6	3	1	4	5	5	1	6	6	4	6	6	63	49	1	117	143	1	115	156	44	1	1	50	46	212	99	41	5	14	9	38	26	44	27	3	5	1	1	19	3	3
1383	CTMC2229	3	4	22	1	8	3	5	1	1	12	4	4	1	4	23	3	15	6	18	17	1	6	7	1	93	25	7	12	12	20	19	30	15	18	3	20	3	7	9	21	10	3	14	1	1	2	1	3
1384	CTMC2276	3	5	18	1	3	3	6	3	1	4	5	5	1	6	6	4	6	6	63	49	1	117	143	1	115	156	44	1	1	50	46	212	99	41	5	14	9	38	26	44	27	3	5	1	1	19	3	3
1385	CTMC2876	32	63	96	69	27	5	105	83	37	53	43	98	95	87	90	48	98	12	150	103	54	91	110	33	38	123	83	65	47	127	115	166	84	93	67	108	56	33	79	107	54	38	64	5	11	40	43	96
1386	CTMC152	3	5	17	1	1	4	43	3	1	4	5	35	1	6	6	4	6	6	91	17	1	5	58	1	22	71	1	4	1	61	61	89	19	18	5	3	24	1	7	57	7	19	1	1	1	2	1	1
1387	CTMC158	3	5	17	1	1	4	43	3	1	4	5	35	1	6	6	4	6	65	258	17	1	5	58	1	22	71	1	4	1	61	129	190	3	12	4	3	24	1	7	57	7	3	1	1	1	2	1	48
1388	CTMC1646	3	5		1	1	4	43	3	1	4	5	35	1	6	6	4	6	65	258	17	1	5	58	1	22	71	1	4	1	61	129	190	3	12	4	3	83	1	7	57	7	3	1	1	1	2	1	48
1389	CTMC1690	3	61	100	1	7	3	114	1	49	4	3	3	1	95	97	51	104	1	256	121	64	96	132	1	133	147	40	4	21	148	138	178	91	92	3	51	7	7	3	116	59	3	77	1	1	15	46	44
1390	CTMC1720	3	61	100	1	7	3	114	1	49	4	3	3	1	95	97	51	104	1	256	121	64	96	132	1	133	147	40	4	21	148	138	178	91	92	3	51	7	7	3	116	59	3	77	1	1	15	46	44
1391	CTMC1760	3	61	100	1	7	3	114	1	49	4	3	3	1	95	97	51	104	1	256	121	64	96	132	1	133	147	40	4	21	148	138	178	91	92	3	51	7	7	3	116	59	3	77	1	1	15	46	44
1392	CTMC1819	3	4	99	1	1	3	135	1	1	1	4	4	3	5	5	4	5	5	45	5	5	4	5	1	134	5	4	4	1	5	5	5	3	5	4	3	4	1	9	136	14	3	26	1	1	3	1	40
1393	CTMC1866	3	16	24	1	1	3	28	9	1	1	1	1	1	49	55	28	6	6	76	5	1	51	59	1	118	72	4	4	5	62	153	86	30	48	1	56	21	1	9	46	10	1	1	1	1	5	1	2
1394	CTMC1937	3	5	17	8	1	1	69	1	1	1	4	3	3	5	5	4	5	6	95	84	25	1	69	1	1	83	8	27	1	38	34	242	128	22	13	15	7	1	3	152	10	1	1	1	1	1	1	5
1395	CTMC2040	3	5	17	8	1	1	69	1	1	1	4	3	3	5	5	4	5	6	95	84	25	1	69	1	1	83	8	27	1	38	34	242	128	22	13	15	7	1	3	152	10	1	1	1	1	1	1	5
1396	CTMC2182	3	9	61	1	1	1	113	1	3	13	26	3	54	94	96	3	13	6	163	6	10	12	13	1	100	131	8	4	1	135	104	177	90	12	4	11	60	1	9	114	5	3	24	1	1	2	1	2
1397	CTMC2294	3	5	17	1	1	4	43	3	1	4	5	35	1	6	20	4	5	26	75	41	1	5	58	1	22	71	27	4	1	61	61	85	1	1	3	55	26	16	29	57	30	19	1	1	1	2	1	2
1398	CTMC106	3	4	13	1	3	3	5	74	1	45	5	4	3	22	5	4	117	6	250	17	1	5	133	1	154	192	1	4	1	61	184	26	6	141	3	176	24	1	7	167	81	1	1	1	1	2	4	2
1399	CTMC289	3	3	19	1	3	3	1	1	1	1	1	1	1	1	1	1	1	1	49	1	1	1	1	1	1	1	1	1	1	1	1	1	1	1	1	1	1	1	1	138	1	1	1	1	1	1	1	1
1400	CTMC768	3	4	24	1	1	3	4	1	1	1	33	3	1	62	92	10	69	6	155	70	10	12	13	1	100	13	4	9	1	15	206	16	3	96	1	49	3	1	9	69	12	3	11	1	1	2	1	8
1401	CTMC788	3	11	52	1	1	6	13	1	3	1	4	27	1	15	15	8	34	7	47	39	6	32	39	1	19	50	7	4	9	57	213	20	3	11	11	50	7	1	12	33	10	7	25	4	1	15	20	76
1402	CTMC793	3	11	52	1	1	6	13	1	3	1	4	27	1	15	15	8	34	7	47	39	6	32	39	1	19	50	7	4	9	57	213	20	3	11	11	50	7	1	12	33	10	7	25	4	1	15	20	76
1403	CTMC1635	3	5	17	1	1	4	43	3	1	4	5	35	1	6	20	4	5	26	75	41	1	5	58	1	22	71	27	4	1	61	61	85	1	1	3	55	26	16	29	57	30	19	1	1	1	2	1	2
1404	CTMC1682	3	4	19	1	3	3	1	1	1	1	1	1	1	1	1	1	1	1	49	1	1	1	1	1	1	1	1	1	1	1	1	167	1	1	1	1	1	1	1	1	1	1	1	1	1	1	1	50
1405	CTMC1709	3	61	100	1	7	3	114	1	49	4	3	3	1	95	97	51	104	1	164	108	56	96	119	26	1	58	19	1	1	136	193	178	91	92	3	51	7	57	3	116	59	3	69	1	1	15	46	44
1406	CTMC1747	3	4	17	1	1	4	43	3	1	4	52	35	1	6	108	4	70	3	66	3	6	106	58	1	138	71	1	4	1	61	129	190	3	12	4	3	24	1	7	57	7	3	1	1	1	2	1	2
1407	CTMC1804	3	4	17	8	1	4	158	1	29	1	4	4	12	5	14	11	19	6	5	43	26	33	19	1	18	21	16	4	5	62	109	264	110	60	1	171	5	1	7	37	3	3	5	1	3	3	1	5
1408	CTMC1847	3	29	4	1	1	6	19	1	1	13	25	14	16	1	20	4	5	6	50	41	6	34	41	1	92	44	4	4	4	6	37	46	4	4	5	36	21	1	9	35	12	3	3	1	1	1	1	1
1409	CTMC1917	3	3	112	31	6	3	127	23	3	27	6	69	9	107	106	3	13	6	186	119	1	6	129	1	93	39	12	12	5	25	135	27	20	9	15	22	7	7	3	46	10	3	5	1	1	16	1	6
1410	CTMC2067	3	49	114	1	1	4	43	1	9	1		4	12	5	14	11	19	6	131	43	26	33	19	1	7	21	8	53	19	104	140	197	102	12	4	135	7	1	3	5	5	3	5	1	1	47	3	3
1411	CTMC2165	3	9	61	1	1	1	113	1	3	13	26	3	54	94	96	3	13	6	163	6	10	12	13	1	100	131	8	4	1	135	104	177	90	12	4	11	60	1	9	114	5	3	24	1	1	2	74	2
1412	CTMC1695	3	61	100	1	7	3	114	1	49	4	3	3	1	95	97	51	104	1	256	121	64	96	132	1	133	147	40	4	21	148	138	178	91	92	3	51	7	7	3	116	59	3	77	1	1	15	46	44
1413	CTMC1744	14	31	49	1	1	1	52	1	1	1	9	6	1	46	10	4	8	7	11	7	1	6	7	1	93	7	7	4	1	17	15	69	15	11	13	47	7	1	9	48	7	3	7	1	1	2	5	4
1414	CTMC1799	14	31	49	1	1	1	52	1	1	1	9	6	1	46	10	4	8	7	11	7	1	6	7	1	93	7	7	4	1	17	15	69	15	11	13	47	7	1	9	48	7	3	7	1	1	2	5	4
1415	CTMC1912	14	31	49	1	1	1	52	1	1	1	9	6	1	46	10	4	8	7	11	7	1	6	7	1	93	7	7	4	1	17	15	69	15	11	13	47	7	1	9	48	7	3	7	1	1	2	5	4
1416	CTMC1972	3	4	61	1	7	3	162	1	1	4	3	12	11	18	17	4	17	7	105	39	6	11	38	1	93	89	5	4	9	13	82	20	3	11	11	12	3	1	12	173	12	3	11	4	6	2	8	6
1417	CTMC2046	3	5	18	1	3	3	6	3	1	4	5	5	1	6	6	4	6	6	63	49	1	44	50	1	1	16	19	90	1	50	46	64	3	101	5	14	9	38	26	155	27	3	5	1	1	19	3	3
1418	CTMC2669	3	4	17	1	1	4	43	3	1	4	52	35	1	6	108	4	70	3	66	3	6	106	58	1	138	71	1	4	1	61	129	190	3	12	4	3	24	1	7	57	7	3	1	1	1	2	1	2
1419	CTMC2749	3	61	1	29	1	1	100	1	43	1		3	10	93	139	69	122	55	49	1	1	1	1	1	1	1	5	5	1	1	111	1	6	7	6	106	3	1	7	105	7	3	7	1	1	2	4	5
1420	CTMC762	3	11	11	1	1	6	19	1	1	4	3	12	11	18	17	4	17	7	105	39	6	11	38	1	93	89	5	4	9	19	17	20	8	9	8	62	4	1	12	19	12	3	11	4	6	2	8	6
1421	CTMC147	3	11	11	1	1	6	19	1	1	4	3	12	11	18	17	4	17	7	105	39	6	11	38	1	93	89	5	4	9	19	17	20	8	9	8	62	4	1	12	19	12	3	11	4	6	2	8	6
1422	CTMC273	3	11	11	1	1	6	19	1	1	4	3	12	11	18	17	4	17	7	105	39	6	11	38	1	93	89	5	4	9	19	17	20	8	9	8	62	4	1	12	19	12	3	11	4	6	2	8	6
1423	CTMC1680	3	11	11	1	1	6	19	1	1	4	3	12	11	18	17	4	17	7	105	39	6	11	38	1	93	89	5	4	9	19	17	20	8	9	8	62	4	1	12	19	12	3	11	4	6	2	8	6
1424	CTMC1727	3	11	11	1	1	6	19	1	1	4	3	12	11	18	17	4	17	7	105	39	6	11	38	1	93	89	5	4	9	19	17	20	8	9	8	62	4	1	12	19	12	3	11	4	6	2	8	6
1425	CTMC1759	3	11	11	1	1	6	19	1	1	4	3	12	11	18	17	4	17	7	105	39	6	11	38	1	93	89	5	4	9	19	17	20	8	9	8	62	4	1	12	19	12	3	11	4	6	2	8	6
1426	CTMC1836	3	11	11	1	1	6	19	1	1	4	3	12	11	18	17	4	17	7	105	39	6	11	38	1	93	89	5	4	9	19	17	20	8	9	8	62	4	1	12	19	12	3	11	4	6	2	8	6
1427	CTMC1874	3	11	11	1	1	6	19	1	1	4	3	12	11	18	17	4	17	7	105	39	6	11	38	1	93	89	5	4	9	19	17	20	8	9	8	62	4	1	12	19	12	3	11	4	6	2	8	6
1428	CTMC1931	3	4	99	1	1	3	135	1	1	1	4	4	3	5	5	4	5	5	45	5	5	4	5	1	134	5	4	4	1	5	5	5	3	5	4	3	4	1	9	136	14	3	26	1	1	3	1	40
1429	CTMC2015	3	11	11	1	1	6	19	1	1	4	3	12	11	18	17	4	17	7	105	39	6	11	38	1	93	89	5	4	9	19	17	20	8	9	8	62	4	1	12	19	12	3	11	4	6	2	8	6
1430	CTMC2052	3	11	11	1	1	6	19	1	1	4	3	12	11	18	17	4	17	7	105	39	6	11	38	1	93	89	5	4	9	19	17	20	8	9	8	62	4	1	12	19	12	3	11	4	6	2	8	6
1431	CTMC2135	3	11	11	1	1	6	19	1	1	4	3	12	11	18	17	4	17	7	105	39	6	11	38	1	93	89	5	4	9	19	17	20	8	9	8	62	4	1	12	19	12	3	11	4	6	2	8	6
1432	CTMC2295	3	11	11	1	1	6	19	1	1	4	3	12	11	18	17	4	17	7	105	39	6	11	38	1	93	89	5	4	9	19	17	20	8	9	8	62	4	1	12	19	12	3	11	4	6	2	8	6
1433	CTMC2732	2	70	158	80	4	5	164	51	42	64	2	15	98	96	98	52	101	48	165	109	77	125	154	34	63	153	105	99	63	154	244	277	144	142	71	142	41	22	80	131	17	44	83	5	8	70	47	72
1434	CTMC2796	3	89	56	1	7	3	51	1	1	4	5	38	32	52	57	3	13	6	261	167	29	153	7	1	93	13	4	9	1	3	194	278	3	52	32	61	29	1	9	17	10	60	107	1	1	2	1	2
1435	CTMC1671	3	4	69	1	1	3	80	1	29	4	14	13	4	4	68	25	11	6	251	15	10	148	7	1	93	193	30	4	5	43	185	46	4	69	32	61	29	1	9	6	6	3	6	1	1	2	1	2
1436	CTMC1723	3	4	69	1	1	3	80	1	29	4	14	13	4	4	68	25	11	6	251	15	10	148	7	1	93	193	30	4	5	43	185	46	4	69	32	61	29	1	9	6	6	3	6	1	1	2	1	2
1437	CTMC1771	3	4	69	1	1	3	80	1	29	4	14	13	4	4	68	25	11	6	251	15	10	148	7	1	93	193	30	4	5	43	185	46	4	69	32	61	29	1	9	6	6	3	6	1	1	2	1	2
1438	CTMC1875	3	4	69	1	1	3	80	1	29	4	14	13	4	4	68	25	11	6	251	15	10	148	7	1	93	193	30	4	5	43	185	46	4	69	32	61	29	1	9	6	6	3	6	1	1	2	1	2
1439	CTMC1942	3	5	105	1	1	4	119	3	1	1	3	64	24	99	103	22	106	3	171	41	59	102	123	1	92	136	7	4	1	56	126	14	95	103	5	125	3	1	62	119	14	18	1	1	1	2	50	46
1440	CTMC1997	3	4	69	1	1	3	80	1	29	4	14	13	4	4	68	25	11	6	251	15	10	148	7	1	93	193	30	4	5	43	185	46	4	69	32	61	29	1	9	6	6	3	6	1	1	2	1	2
1441	CTMC2106	3	4	69	1	1	3	80	1	29	4	14	13	4	4	68	25	11	6	251	15	10	148	7	1	93	193	30	4	5	43	185	46	4	69	32	61	29	1	9	6	6	3	6	1	1	2	1	2
1442	CTMC1661	3	3	112	31	6	3	127	23	3	27	6	69	9	107	106	3	13	6	186	119	1	6	129	1	93	39	12	12	5	25	135	27	20	9	15	22	7	7	3	46	10	3	5	1	1	16	1	6
1443	CTMC1872	3	49	114	1	1	4	43	1	9	1		4	12	5	14	11	19	6	131	43	26	33	19	1	7	21	8	53	19	104	140	197	102	12	4	135	7	1	3	5	5	3	5	1	1	47	3	3
1444	CTMC2084	3	4	121	2	29	9	124	1	1	4	5	66	1	39	14	11	19	6	199	102	26	90	19	1	18	21	16	4	19	26	129	208	4	4	1	96	5	1	9	5	4	3	5	1	3	2	4	4
1445	CTMC2557	3	16	11		3	3	5	1	1	12	4	4	1	4	4	3	111	4	183	17	1	6	7	1	93	25	7	12	12	20	19	14	18	18	3	20	3	7	9	21	10	7	11	1	1	2	5	4
1446	CTMC2967	3	4	4	28	1	4	43	56	9	1	4	10	7	105	3	56	6	6	55	45	1	105	13	1	100	142	8	4	9	13	133	20	98	7	11	132	7	1	12	40	12	3	11	4	6	2	8	6
1447	CTMC2915	41	72	154	76	20	2	67	31	27	40	34	43	35	57	119	46	95	44	206	133	72	61	68	18	25	81	92	81	28	179	255	215	116	119	78	147	34	9	36	66	34	27	42	11	14	69	17	81
1448	CTMC148	34	51	83	24	26	2	117	54	51	66	49	63	72	98	101			27	169	110	58	101	122	20	74	134	86	70	51	223	238	184	94	102	72	123	63	40	61	118	61	42	71	5	30	44	49	93
1449	CTMC276	34	51	83	24	26	2	117	54	51	66	49	63	72	98	101			27	169	110	58	101	122	20	74	134	86	70	51	223	238	184	94	102	72	123	63	40	61	118	61	42	71	5	30	44	49	93
1450	CTMC150	34	51	83	24	26	2	117	54	51	66	49	63	72	98	101			27	169	110	58	101	122	20	74	134	86	70	51	223	238	184	94	102	72	123	63	40	61	118	61	42	71	5	30	44	49	93
1451	CTMC1628	3	6	131	1	6	3	12	1	6	9	9	6	4	4	12	4	12	6	196	125	6	10	136	1	44	42	5	5	5	8	271	7	6	7	6	75	3	1	7	7	7	3	82	1	6	2	5	2
1452	CTMC1929	3	4	3	1	7	3	51	1	22	4	6	3	1	44	24	73	11	11	52	44	1	14	42	1	115	46	4	29	1	18	10	67	17	42	13	46	3	1	3	13	12	6	11	1	1	2	23	3
1453	CTMC1950	3	4	3	1	7	3	51	1	22	4	6	3	1	44	24	73	11	11	52	44	1	14	42	1	115	46	4	29	1	18	10	67	17	42	13	46	3	1	3	13	12	6	11	1	1	2	23	3
1454	CTMC2122	3	4	13	1	1	3	14	1	3	4	6	9	9	14	14	8	12	6	15	14	6	11	5	1	99	12	8	8	11	14	174	22	3	12	5	9	7	1	10	14	10	3	5	1	3	7	4	13
1455	CTMC2171	3	5	4	1	1	4	43	3	1	4	5	35	1	6	6	4	6	6	66	17	1	5	58	1	22	71	1	4	1	53	52	70	19	18	5	3	24	1	7	57	7	19	1	1	1	2	1	2
1456	CTMC2207	3	5	4	1	1	4	43	3	1	4	5	35	1	6	6	4	6	6	66	17	1	5	58	1	22	71	1	4	1	53	52	70	19	18	5	3	24	1	7	57	7	19	1	1	1	2	1	2
1457	CTMC2877	3	3	19	1	3	3	1	1	1	1	1	1	1	1	1	1	1	1	49	1	1	1	1	1	1	1	1	1	1	1	1	210	1	1	1	1	1	1	1	1	1	1	1	1	1	1	1	1
1458	CTMC277	3	11	52	1	1	6	13	1	3	1	4	27	1	15	15	8	34	7	47	39	6	32	39	1	19	50	7	4	9	57	213	20	3	11	11	50	7	1	12	33	10	7	25	4	1	15	20	76
1459	CTMC145	3	11	52	1	1	6	13	1	3	1	4	27	1	15	15	8	34	7	47	39	6	32	39	1	19	50	7	4	9	57	213	20	3	11	11	50	7	1	12	33	10	7	25	4	1	15	20	76
1460	CTMC2947	3	49	122	28	7	3	132	4	54	4	6	4	22	6	14	4	5	6	5	168	5	4	141	1	91	5	7	79	1	155	32	60	3	116	4	11	4	1	7	37	5	3	67	1	1	2	3	2
1461	CTMC1669	3	3	19	1	3	3	1	1	1	1	1	1	1	1	1	1	1	1	49	1	1	1	1	1	1	1	1	1	1	1	1	1	1	1	1	1	1	1	1	1	1	1	1	1	1	1	1	1
1462	CTMC1714	3	3	19	1	3	3	1	1	1	1	1	1	1	1	1	1	1	1	49	1	1	1	1	1	1	1	1	1	1	1	1	1	1	1	1	1	1	1	1	1	1	1	1	1	1	1	1	1
1463	CTMC1774	3	3	19	1	3	3	1	1	1	1	1	1	1	1	1	1	1	1	49	1	1	1	1	1	1	1	1	1	1	1	1	1	1	1	1	1	1	1	1	1	1	1	1	1	1	1	1	1
1464	CTMC1808	3	5	17	1	1	4	43	3	1	4	5	35	1	6	6	4	6	6	257	17	1	5	148	1	142	160	1	4	1	61	61	89	19	18	5	3	24	1	7	57	71	19	1	1	1	2	1	2
1465	CTMC1861	3	5	17	1	1	4	43	3	1	4	5	35	1	6	6	4	6	6	257	17	1	5	148	1	142	160	1	4	1	61	61	89	19	18	5	3	24	1	7	57	71	19	1	1	1	2	1	2
1466	CTMC1907	3	4	56	1	7	3	51	77	1	4	5	38	32	52	57	3	13	6	262	15	10	54	7	1	93	13	4	9	1	15	217	91	3	143	93	63	30	1	9	17	10	7	5	1	1	2	1	2
1467	CTMC1982	3	5	17	1	1	4	43	3	1	4	5	35	1	6	6	4	6	6	257	17	1	5	148	1	142	160	1	4	1	61	61	89	19	18	5	3	24	1	7	57	71	19	1	1	1	2	1	2
1468	CTMC2114	3	5	17	1	1	4	43	3	1	4	5	35	1	6	6	4	6	6	257	17	1	5	148	1	142	160	1	4	1	61	61	89	19	18	5	3	24	1	7	57	71	19	1	1	1	2	1	2
1469	CTMC2120	4	4	6	2	1	1	8	4	3	6	6	3	1	8	8	4	8	7	181	8	6	7	8	1	94	7	5	5	5	77	270	7	6	7	6	6	3	1	7	7	7	3	7	1	1	2	1	2
1470	CTMC2173	3	3	112	31	6	3	127	23	3	27	6	69	9	107	106	3	13	6	186	119	1	6	129	1	93	39	12	12	5	25	135	27	20	9	15	22	7	7	3	46	10	3	5	1	1	16	1	6
1471	CTMC2259	3	3	112	31	6	3	127	23	3	27	6	69	9	107	106	3	13	6	186	119	1	6	129	1	93	39	12	12	5	25	135	27	20	9	15	22	7	7	3	46	10	3	5	1	1	16	1	6
1472	CTMC2277	3	3	112	31	6	3	127	23	3	27	6	69	9	107	106	3	13	6	186	119	1	6	129	1	93	39	12	12	5	25	135	27	20	9	15	22	7	7	3	46	10	3	5	1	1	16	1	6
1473	CTMC2656	3	4	4	1	3	3	5	1	1	1	4	4	3	5	100	4	5	6	5	5	5	4	5	1	98	5	53	4	5	43	195	183	3	5	4	177	4	1	3	46	4	3	5	1	1	16	1	45
1474	CTMC2692	4	4	21	1	1	3	14	1	48	4	6	9	9	14	14	8	12	6	15	14	6	11	5	1	99	12	8	8	11	14	14	22	17	17	5	9	7	1	10	14	10	3	15	1	3	7	4	43
1475	CTMC2558	4	4	21	1	1	3	14	1	48	4	6	9	9	14	14	8	12	6	15	14	6	11	5	1	99	12	8	8	11	14	14	22	17	17	5	9	7	1	10	14	10	3	15	1	3	7	4	43
1476	CTMC2607	3	16	24	1	1	3	28	9	1	1	1	1	1	49	55	28	6	6	76	5	1	51	59	1	156	72	4	4	5	62	62	86	30	48	1	56	21	1	9	46	10	1	1	1	1	5	1	2
1477	CTMC2916	3	16	11	9	8	3	5	1	1	12	4	4	1	152	23	3	15	6	18	17	1	6	7	1	93	197	7	12	12	20	19	30	15	18	3	20	3	7	9	21	10	3	14	1	1	2	1	3
1478	CTMC1675	3	4	22	1	1	3	165	1	1	1	13	10	1	13	7	7	43	6	58	5	5	154	179	1	157	4	3	4	4	26	24	19	21	20	5	9	58	1	9	24	3	3	15	1	1	1	1	57
1479	CTMC1750	3	4	22	1	1	3	165	1	1	1	13	10	1	13	7	7	43	6	58	5	5	154	179	1	157	4	3	4	4	26	24	19	21	20	5	9	58	1	9	24	3	3	15	1	1	1	1	57
1480	CTMC1825	3	4	22	1	1	3	165	1	1	1	13	10	1	13	7	7	43	6	58	5	5	154	179	1	157	4	3	4	4	26	24	19	21	20	5	9	58	1	9	24	3	3	15	1	1	1	1	57
1481	CTMC1871	3	4	22	1	1	3	165	1	1	1	13	10	1	13	7	7	43	6	58	5	5	154	179	1	157	4	3	4	4	26	24	19	21	20	5	9	58	1	9	24	3	3	15	1	1	1	1	57
1482	CTMC1959	3	4	22	1	1	3	165	1	1	1	13	10	1	13	7	7	43	6	58	5	5	154	179	1	157	4	3	4	4	26	24	19	21	20	5	9	58	1	9	24	3	3	15	1	1	1	1	57
1483	CTMC2000	3	4	22	1	1	3	165	1	1	1	13	10	1	13	7	7	43	6	58	5	5	154	179	1	157	4	3	4	4	26	24	19	21	20	5	9	58	1	9	24	3	3	15	1	1	1	1	57
1484	CTMC2117	3	4	22	1	1	3	165	1	1	1	13	10	1	13	7	7	43	6	58	5	5	154	179	1	157	4	3	4	4	26	24	19	21	20	5	9	58	1	9	24	3	3	15	1	1	1	1	57
1485	CTMC2181	3	4	22	1	1	3	165	1	1	1	13	10	1	13	7	7	43	6	58	5	5	154	179	1	157	4	3	4	4	26	24	19	21	20	5	9	58	1	9	24	3	3	15	1	1	1	1	57
1486	CTMC2248	3	4	22	1	1	3	165	1	1	1	13	10	1	13	7	7	43	6	58	5	5	154	179	1	157	4	3	4	4	26	24	19	21	20	5	9	58	1	9	24	3	3	15	1	1	1	1	57
1487	CTMC2355	48	4	159	28	35	3	166	1	1	1	4	4	12	4	4	23	151	6	263	169	6	155	180	1	115	156	44	100	72	204	196	279	145	11	5	3	4	1	9	5	64	43	5	1	1	2	1	2
1488	CTMC2603	48	4	159	28	35	3	166	1	1	1	4	4	12	4	4	23	151	6	263	169	6	155	180	1	115	156	44	100	72	204	196	279	145	11	5	3	4	1	9	5	64	43	5	1	1	2	1	2
1489	CTMC2476	3	4	4	1	1	4	5	1	1	4	1	9	1	8	63	4	61	6	89	6	33	58	66	1	120	79	22	12	1	70	69	18	4	58	5	69	7	8	9	64	27	26	41	1	1	2	3	3
1490	CTMC803	3	5	17	1	1	4	43	3	1	4	5	35	1	6	20	4	5	26	75	41	1	5	58	1	22	71	27	4	1	61	61	85	1	1	3	55	26	16	29	57	30	19	1	1	1	2	1	2
1491	CTMC813	3	5	17	1	1	4	43	3	1	4	5	35	1	6	20	4	5	26	75	41	1	5	58	1	22	71	27	4	1	61	61	85	1	1	3	55	26	16	29	57	30	19	1	1	1	2	1	2
1492	CTMC1743	3	9	40	1	1	6	13	1	7	71	6	27	1	13	13	8	6	6	55	45	1	36	39	1	19	50	7	4	9	13	82	209	113	11	11	12	7	1	12	3	12	3	11	1	1	5	3	3
1493	CTMC1803	13	3	41	15	1	1	46	24	1	4	28	6	4	4	12	4	8	7	260	4	27	7	43	31	108	47	3	4	3	44	192	4	1	4	3	3	3	1	4	4	4	3	1	1	1	5	5	4
1494	CTMC1855	13	3	41	15	1	1	46	24	1	4	28	6	4	4	12	4	8	7	260	4	27	7	43	31	108	47	3	4	3	44	192	4	1	4	3	3	3	1	4	4	4	3	1	1	1	5	5	4
1495	CTMC2123	3	16	44	2	1	3	42	1	1	1	24	3	24	10	12	4	35	4	48	4	4	3	4	1	16	42	3	29	1	39	35	128	32	75	23	86	3	1	4	4	12	20	4	1	1	2	3	2
1496	CTMC2091	3	4	13	1	1	3	14	1	3	4	6	9	9	14	14	8	12	6	15	14	6	11	5	1	99	12	8	8	11	14	174	22	3	12	5	9	7	1	10	14	10	3	5	1	3	7	4	13
1497	CTMC2205	3	15	4	1	1	6	145	67	1	4	5	5	1	6	6	23	139	24	226	41	28	34	41	1	92	44	4	4	4	6	162	46	4	4	5	36	21	1	9	46	10	1	1	1	1	1	1	1
1498	CTMC2281	3	15	4	1	1	6	145	67	1	4	5	5	1	6	6	23	139	24	226	41	28	34	41	1	92	44	4	4	4	6	162	46	4	4	5	36	21	1	9	46	10	1	1	1	1	1	1	1
1499	CTMC769	3	5	80	26	1	4	45	1	3	13	6	94	45	5	7	4	12	6	54	5	5	53	61	1	91	5	7	96	38	195	32	60	35	12	4	92	4	1	9	90	5	3	5	1	3	3	1	5
1500	CTMC1698	3	16	11	9	8	3	5	1	1	12	4	4	1	4	23	3	15	6	18	17	1	6	7	1	93	25	7	12	12	20	19	30	15	18	3	20	3	7	9	21	10	7	14	1	1	2	1	3
1501	CTMC1748	3	16	11	9	8	3	5	1	1	12	4	4	1	4	23	3	15	6	18	17	1	6	7	1	93	25	7	12	12	20	19	30	15	18	3	20	3	7	9	21	10	7	14	1	1	2	1	3
1502	CTMC1812	3	16	11	9	8	3	5	1	1	12	4	4	1	4	23	3	15	6	18	17	1	6	7	1	93	25	7	12	12	20	19	30	15	18	3	20	3	7	9	21	10	7	14	1	1	2	1	3
1503	CTMC1974	3	16	4	1	1	4	101	1	9	1	4		12	5	14	11	19	6	146	40	26	33	40	1	17	121	15	4	1	40	36	162	4	37	24	35	5	1	9	5	5	3	63	5	22	38	1	14
1504	CTMC2161	3	16	4	1	1	4	101	1	9	1	4		12	5	14	11	19	6	146	40	26	33	40	1	17	121	15	4	1	40	36	162	4	37	24	35	5	1	9	5	5	3	63	5	22	38	1	14
1505	CTMC2272	3	9	61	1	1	1	113	1	3	13	26	3	54	94	96	3	13	6	163	6	10	12	13	1	100	131	8	4	1	135	104	177	90	12	4	11	60	1	9	114	5	3	24	1	1	2	1	2
1506	CTMC98	3	4	13	1	3	3	5	74	1	45	5	4	3	22	5	4	117	6	250	17	1	5	133	1	154	192	1	4	1	61	184	26	17	139	5	3	24	1	7	167	10	1	1	1	1	5	4	2
1507	CTMC291	3	4	13	1	3	3	5	74	1	45	5	4	3	22	5	4	117	6	250	17	1	5	133	1	154	192	1	4	1	61	184	26	17	139	5	3	24	1	7	167	10	1	1	1	1	5	4	2
1508	CTMC290	3	4	17	8	1	4	158	1	29	1	4	4	12	5	14	11	19	6	5	43	26	33	19	1	18	21	16	4	5	62	109	264	110	60	1	171	5	1	7	37	3	3	5	1	3	3	1	5
1509	CTMC806	3	4	4	1	1	4	43	1	9	1	4	4	12	56	14	11	19	6	5	43	26	33	19	1	7	78	8	4	26	69	20	23	3	56	5	3	4	1	9	62	5	3	5	1	1	5	1	26
1510	CTMC1667	3	61	1	29	1	1	100	1	43	1		3	10	17	6	10	16	1	49	1	1	1	1	1	1	1	5	5	1	1	111	1	6	7	6	106	3	1	7	105	7	3	7	1	1	2	5	4
1511	CTMC1726	3	61	1	29	1	1	100	1	43	1		3	10	17	6	10	16	1	49	1	1	1	1	1	1	1	5	5	1	1	111	1	6	7	6	106	3	1	7	105	7	3	7	1	1	2	5	4
1512	CTMC1762	3	61	1	29	1	1	100	1	43	1		3	10	17	6	10	16	1	49	1	1	1	1	1	1	1	5	5	1	1	111	1	6	7	6	106	3	1	7	105	7	3	7	1	1	2	5	4
1513	CTMC1956	3	49	114	1	1	4	43	1	9	1		4	12	5	14	11	19	6	131	43	26	33	19	1	7	21	8	53	19	104	140	197	102	12	4	135	7	1	3	5	5	3	5	1	1	47	3	3
1514	CTMC2045	3	3	94	31	29	9	124	1	1	4	5	66	1	39	14	11	19	6	148	102	26	90	19	1	18	21	16	4	19	146	130	23	4	4	1	96	5	1	9	5	4	3	5	1	3	2	4	4
1515	CTMC2192	3	3	94	31	29	9	124	1	1	4	5	66	1	39	14	11	19	6	148	102	26	90	19	1	18	21	16	4	19	146	130	23	4	4	1	96	5	1	9	5	4	3	5	1	3	2	4	4
1516	CTMC2241	37	90	160	41	25	2	167	78	66	88	65	18	73	153	140		145	66	264	170	92	156	181	11	87	198	106	101	59	205	261	280	146	144	94	178	12	9	15	176	8	4	100	6	8	10	16	122
1517	CTMC2288	3	3	47	7	15	3	75	1	29	34	6	3	1	1	135	1	1	6	103	70	68		74	13	123	152	25	5	5	197	186	204	109	113	1	141	67	1	9	130	80	3	1	1	1	5	3	3
1518	CTMC2712	37	90	160	41	25	2	167	78	66	88	65	18	73	153	140		145	66	264	170	92	156	181	11	87	198	106	101	59	205	261	280	146	144	94	178	12	9	15	176	8	4	100	6	8	10	16	122
1519	CTMC1741	3	4	99	1	1	3	135	1	1	1	4	4	3	5	5	4	5	5	45	5	5	4	5	1	134	5	4	4	1	5	5	5	3	5	4	3	4	1	9	136	14	3	26	1	1	3	1	40
1520	CTMC1796	3	4	13	1	1	3	14	1	3	1	6	4	16	40	42	4	35	4	216	4	4	38	5	1	99	12	8	8	11	14	14	228	19	18	5	131	7	1	10	14	10	7	5	1	1	2	1	2
1521	CTMC1849	3	5	17	1	1	4	43	3	1	4	5	35	1	6	6	4	6	6	257	17	1	5	148	1	142	160	1	4	1	61	61	89	19	18	5	3	24	1	7	57	71	19	1	1	1	2	1	2
1522	CTMC1964	3	3	112	31	6	3	127	23	3	27	6	69	9	107	106	3	113	6	186	119	1	6	129	1	93	39	12	12	5	25	135	27	20	9	15	22	7	7	3	46	10	3	5	1	1	16	1	6
1523	CTMC2032	3	6	43	1	1	1	12	1	6	9	9	30	4	4	12	4	8	7	57	46	6	37	44	1	94	7	18	4	20	8	273	7	6	19	25	40	20	7	4	41	26	6	5	1	1	2	3	2
1524	CTMC2169	3	6	43	1	1	1	12	1	6	9	9	30	4	4	12	4	8	7	57	46	6	37	44	1	94	7	18	4	20	8	273	7	6	19	25	40	20	7	4	41	26	6	5	1	1	2	3	2
1525	CTMC2250	3	6	43	1	1	1	12	1	6	9	9	30	4	4	12	4	8	7	57	46	6	37	44	1	94	7	18	4	20	8	273	7	6	19	25	40	20	7	4	41	26	6	5	1	1	2	3	2
1526	CTMC2298	3	65	19	1	3	3	1	1	1	1	1	1	1	1	1	1	1	1	49	1	1	1	1	1	1	1	1	1	1	1	1	281	1	1	1	1	1	1	1	1	1	1	1	1	1	1	1	1
1527	CTMC2457	3	5	139	31	6	3	127	23	3	27	6	9	9	113	112	61	121	53	197	126	35	82	164	33	54	150	42	4	1	38	144	202	106	111	1	139	46	7	3	46	10	3	5	1	1	16	1	6
1528	CTMC2678	3	28	17	1	1	3	70	32	1	41	4	34	11	59	62	4	63	4	96	127	1	146	138	1	139	15	4	1	1	18	145	71	108	44	1	49	3	1	9	69	3	3	11	1	6	2	4	51
1529	CTMC2903	3	4	4	28	1	4	43	56	9	1	4		12	5	6	3	19	6	148	102	1	143	169	1	151	186	49	4	19	104	20	256	4	4	88	168	7	1	9	161	77	3	5	1	1	2	67	2
1530	CTMC1833	3	5	17	1	1	4	43	3	1	4	5	35	1	6	6	4	6	6	66	17	1	5	58	1	22	71	1	4	1	61	129	190	3	12	4	3	24	1	7	57	7	3	1	1	1	2	1	48
1531	CTMC1890	3	5	17	1	1	4	43	3	1	4	5	35	1	6	6	4	6	6	66	17	1	5	58	1	22	71	1	4	1	61	129	190	3	12	4	3	24	1	7	57	7	3	1	1	1	2	1	48
1532	CTMC1947	3	16	4	1	1	4	101	1	9	1	4		12	5	14	11	19	6	146	40	26	33	40	1	17	121	15	4	1	40	36	162	4	37	24	35	5	1	9	5	5	3	63	5	22	38	1	14
1533	CTMC2026	3	61	100	1	7	3	114	1	49	4	3	3	1	95	97	51	104	1	256	121	64	96	132	1	133	147	40	4	21	148	138	178	91	92	3	51	7	7	3	116	59	3	77	1	1	15	46	44
1534	CTMC2141	3	61	100	1	7	3	114	1	49	4	3	3	1	95	97	51	104	1	256	121	64	96	132	1	133	147	40	4	21	148	138	178	91	92	3	51	7	7	3	116	59	3	77	1	1	15	46	44
1535	CTMC2731	3	5	17	1	1	4	43	3	1	4	5	35	1	6	20	4	5	26	75	41	1	5	58	1	22	71	27	4	1	61	61	188	1	1	3	55	26	16	81	57	30	19	1	1	1	2	1	2
1536	CTMC1736	3	4	99	1	1	3	135	1	1	1	4	4	3	5	5	4	5	5	45	5	5	4	5	1	134	5	4	4	1	5	5	5	3	5	4	3	4	1	9	136	14	3	26	1	1	3	1	40
1537	CTMC1879	3	11	11	1	1	6	19	1	1	4	3	12	11	18	62	4	63	4	265	127	93	14	182	1	158	15	5	4	9	206	82	20	3	11	11	12	3	1	12	19	12	3	11	4	6	2	5	58
1538	CTMC1963	3	11	11	1	1	6	19	1	1	4	3	12	11	18	62	4	63	4	265	127	93	14	182	1	158	15	5	4	9	206	82	20	3	11	11	12	3	1	12	19	12	3	11	4	6	2	5	58
1539	CTMC2027	3	5	139	31	6	3	127	23	3	27	6	9	9	113	112	61	121	53	197	126	35	82	164	33	54	150	42	4	1	38	144	282	81		95	139	46	7	3	46	10	3	5	1	1	16	4	58
1540	CTMC2128	3	5	139	31	6	3	127	23	3	27	6	9	9	113	112	61	121	53	197	126	35	82	164	33	54	150	42	4	1	38	144	283	3	11	11	139	46	7	3	46	10	3	5	1	1	16	5	58
1541	CTMC2149	35	85	161	77	22	23	156	66	44	78	63	105	108	101	134	2	82	17	266	104	55	144	139	33	78	148	96	85	73	154	262	260	115	123	77	155	73	37	73	117	60	52	108	17	14	51	59	110
1542	CTMC2219	3	5	139	31	6	3	127	23	3	27	6	9	9	113	112	61	121	53	197	126	35	82	164	33	54	150	42	4	1	38	144	283	3	11	11	139	46	7	3	46	10	3	5	1	1	16	5	58
1543	CTMC2302	3	5	139	31	6	3	127	23	3	27	6	9	9	113	112	61	121	53	197	126	35	82	164	33	54	150	42	4	1	38	144	283	3	11	11	139	46	7	3	46	10	3	5	1	1	16	5	58
1544	CTMC2370	35	85	161	77	22	23	156	66	44	78	63	105	108	101	134	2	82	17	266	104	55	144	139	33	78	148	96	85	73	154	262	260	115	123	77	155	73	37	73	117	60	52	108	17	14	51	59	110
1545	CTMC2551	40	71	124	75	25	5	134	61	56	73	56	71	104	117	116	63	124	15	202	130	70	115	142	27	81	155	91	80	60	157	147	213	115	118	77	197	66	43	68	135	70	47	86	5	10	50	57	106
1546	CTMC2424	40	71	124	75	25	5	134	61	56	73	56	71	104	117	116	63	124	15	202	130	70	115	142	27	81	155	91	80	60	157	147	213	115	118	77	197	66	43	68	135	70	47	86	5	10	50	57	106
1547	CTMC2446	40	71	124	75	25	5	134	61	56	73	56	71	104	117	116	63	124	15	202	130	70	115	142	27	81	155	91	80	60	157	147	213	115	118	77	197	66	43	68	135	70	47	86	5	10	50	57	106
1548	CTMC2860	40	71	124	75	25	5	134	61	56	73	66	71	104	117	116	63	124	15	202	130	70	115	142	27	81	155	91	80	60	157	147	213	115	118	77	197	66	43	68	135	70	47	86	5	10	50	57	106
1549	CTMC2898	49	63	157	57	30	5	164	55	52	67	50	65	64	129	91	54	137	47	174	112	94	157	183	24	75	93	104	102	75	207	190	284	143	145	73	126	64	24		120	11	53	74	18	8	70	73	112
1550	CTMC128	3	4	4	1	1	4	43	1	9	1	4	4	12	56	14	11	19	6	5	43	26	33	19	1	7	78	8	4	26	69	20	23	3	56	5	3	4	1	9	62	5	3	5	1	1	5	1	26
1551	CTMC156	3	4	4	1	1	4	43	1	9	1	4	4	12	56	14	11	19	6	5	43	26	33	19	1	7	78	8	4	26	69	20	23	3	56	5	3	4	1	9	62	5	3	5	1	1	5	1	26
1552	CTMC797	3	5	17	1	1	4	43	3	1	4	5	35	1	6	68	4	6	6	178	17	1	5	58	1	22	71	1	4	1	61	129	190	3	12	4	3	24	1	7	57	7	3	1	1	1	2	1	48
1553	CTMC1640	3	16	4	1	1	4	101	1	9	1	4		12	5	14	11	19	6	146	40	26	33	40	1	17	121	15	4	1	40	36	162	4	37	24	35	5	1	9	5	5	3	63	5	22	38	1	14
1554	CTMC1642	3	16	4	1	1	4	101	1	9	1	4		12	5	14	11	19	6	146	40	26	33	40	1	17	121	15	4	1	40	36	162	4	37	24	35	5	1	9	5	5	3	63	5	22	38	1	14
1555	CTMC1673	3	3	116	31	6	3	127	23	1	4	3	8	60	10	110	59	6	51	194	123	66	109	134	1	115	149	41	4	44	151	279	200	3	52	32	137	46	7	3	127	66	3	80	1	1	2	54	2
1556	CTMC1694	3	3	116	31	6	3	127	23	1	4	3	8	60	10	110	59	6	51	194	123	66	109	134	1	115	149	41	4	44	151	279	200	3	52	32	137	46	7	3	127	66	3	80	1	1	2	54	2
1557	CTMC1827	3	4	4	28	1	4	43	1	9	1	4	1	12	5	6	4	6	6	153	43	26	33	112	1	133	124	16	4	19	128	20	23	4	4	1	111	5	1	9	15	56	3	5	1	3	3	1	14
1558	CTMC1900	3	3	47	7	15	3	75	1	29	34	6	3	1	1	1	1	1	6	103	70	68		74	13	123	152	25	4	1	153	146	204	109	113	1	141	67	1	9	130	14	3	11	1	1	5	3	3
1559	CTMC1936	14	31	49	1	1	1	52	1	1	1	9	6	1	46	10	4	8	7	11	7	1	6	7	1	93	7	7	4	1	17	189	124	15	11	13	47	7	1	9	48	7	3	7	1	1	2	5	56
1560	CTMC2016	14	31	49	1	1	1	52	1	1	1	9	6	1	46	10	4	8	7	11	7	1	6	7	1	93	7	7	4	1	17	189	124	15	11	13	47	7	1	9	48	7	3	7	1	1	2	5	56
1561	CTMC2124	3	5	80	26	1	4	45	1	3	13	6	94	45	5	7	4	12	6	54	5	5	53	61	1	91	5	7	96	38	195	32	60	35	12	4	92	4	1	9	90	5	3	5	1	3	3	1	5
1562	CTMC2189	3	4	22	1	1	3	24	1	3	6	6	94	14	8	20	4	5	7	8	8	6	7	8	1	94	7	11	4	1	208	15	26	6	7	6	6	3	58	7	177	7	3	7	1	1	2	5	4
1563	CTMC2206	3	4	13	1	3	3	5	74	1	45	5	4	3	22	5	4	117	6	250	17	1	5	133	1	154	192	1	4	1	61	184	26	17	139	5	179	3	1	7	167	10	1	1	1	1	5	4	2
1564	CTMC2700	3	5	17	8	1	1	69	1	1	1	4	3	3	5	5	4	5	6	95	84	25	1	69	32	1	83	8	27	1	38	34	242	128	22	13	15	7	1	3	152	10	1	1	1	1	1	1	5
1565	CTMC2358	3	5	17	8	1	1	69	1	1	1	4	3	3	5	5	4	5	6	95	84	25	1	69	32	1	83	8	27	1	38	34	242	128	22	13	15	7	1	3	152	10	1	1	1	1	1	1	5
1566	CTMC2606	3	6	3	35	7	3	75	10	10	9	6	4	1	127	4	3	15	6	221	5	5	4	7	1	93	7	5	5	1	89	15	26	3	19	46	15	7	1	9	79	10	6	7	1	1	2	5	4
1567	CTMC1938	3	4	4	6	7	3	51	1	67	89	6	3	1	23	3	4	152	6	267	123	48	158	184	1	115	199	8	4	44	209	263	285	4	4	3	180	21	59	82	178	10		109	1	1	15	62	3
1568	CTMC2017	3	4	4	6	7	3	51	1	67	89	6	3	1	23	3	4	152	6	267	123	48	158	184	1	115	199	8	4	44	209	263	285	4	4	3	180	21	59	82	178	10		109	1	1	15	62	3
1569	CTMC2080	3	4	4	6	7	3	51	1	67	89	6	3	1	23	3	4	152	6	267	123	48	158	184	1	115	199	8	4	44	209	263	285	4	4	3	180	21	59	82	178	10		109	1	1	15	62	3
1570	CTMC2130	3	4	4	6	7	3	51	1	67	89	6	3	1	23	3	4	152	6	267	123	48	158	184	1	115	199	8	4	44	209	263	285	4	4	3	180	21	59	82	178	10		109	1	1	15	62	3
1571	CTMC2197	3	4	4	6	7	3	51	1	67	89	6	3	1	23	3	4	152	6	267	123	48	158	184	1	115	199	8	4	44	209	263	285	4	4	3	180	21	59	82	178	10		109	1	1	15	62	3
1572	CTMC2601	3	16	11		3	3	5	1	1	12	4	4	1	4	4	3	111	4	183	17	1	6	7	1	93	25	7	12	12	20	19	14	18	18	3	20	3	7	9	21	10	7	11	1	1	2	5	4
1573	CTMC2769	3	6	3	35	7	3	75	10	10	9	6	4	1	127	4	3	15	6	221	5	5	4	7	1	93	7	5	5	1	89	15	26	3	19	46	15	7	1	9	79	10	6	7	1	1	2	5	4
1574	CTMC2471	3	65	19	1	3	3	1	1	1	1	1	1	1	1	1	1	1	1	49	1	1	1	1	1	1	1	1	1	1	1	1	281	1	1	1	1	1	1	1	1	1	1	1	1	1	1	1	1
1575	CTMC2904	3	4	24	1	1	3	4	1	1	1	33	3	1	62	92	10	69	6	155	70	95	12	13	1	100	13	4	9	1	15	197	286	3	96	1	49	3	1	9	69	12	3	11	1	1	2	1	8
1576	CTMC1683	3	4	4	28	1	4	43	1	9	1	4		12	5	6	4	6	6	153	43	78	33	19	1	51	21	16	4	19	104	20	23	4	125	1	159	5	1	9	38	5	3	11	1	1	2	1	8
1577	CTMC1704	3	4	4	28	1	4	43	1	9	1	4		12	5	6	4	6	6	153	43	78	33	19	1	51	21	16	4	19	104	20	23	4	125	1	159	5	1	9	38	5	3	11	1	1	2	1	8
1578	CTMC1792	3	4	4	28	1	4	43	1	9	1	4		12	5	6	4	6	6	153	43	78	33	19	1	51	21	16	4	19	104	20	23	4	125	1	159	5	1	9	38	5	3	11	1	1	2	1	8
1579	CTMC1854	14	31	49	1	1	1	52	1	1	1	9	6	1	46	10	4	8	7	11	7	1	6	7	1	93	7	7	4	1	17	15	69	15	11	13	47	7	1	9	48	7	3	7	1	1	2	5	4
1580	CTMC1914	3	3	94	31	29	9	124	1	1	4	5	66	1	39	14	11	19	6	148	102	26	90	19	1	18	21	16	4	19	146	130	23	4	4	1	96	5	1	9	5	4	3	5	1	3	2	4	4
1581	CTMC1968	3	9	40	1	1	6	13	1	7	71	6	27	1	13	13	8	6	6	55	45	1	36	39	1	19	50	7	4	9	13	82	209	113	11	11	12	7	1	12	3	12	3	11	1	1	5	3	3
1582	CTMC2048	3	9	40	1	1	6	13	1	7	71	6	27	1	13	13	8	6	6	55	45	1	36	39	1	19	50	7	4	9	13	82	209	113	11	11	12	7	1	12	3	12	3	11	1	1	5	3	3
1583	CTMC2075	3	3	47	7	15	3	75	1	29	34	6	3	1	1	135	1	1	6	103	70	68		74	13	123	152	25	5	5	197	186	204	109	113	1	141	67	1	9	130	80	3	1	1	1	5	3	3
1584	CTMC2230	3	9	61	1	1	1	113	1	3	13	26	3	54	94	96	3	13	6	163	6	10	12	13	1	100	131	8	4	1	135	104	177	90	12	4	11	60	1	9	114	5	3	24	1	1	2	74	2
1585	CTMC2301	3	9	40	1	1	1	12	23	3	32	6	9	9	14	14	8	47	7	47	39	6	11	38	1	93	45	8	4	5	43	10	10	3	20	5	9	7	1	10	38	10	3	5	1	1	18	3	49
1586	CTMC2642	3	5	17	8	1	1	69	1	1	1	4	3	3	5	5	4	5	6	95	84	25	1	69	1	1	83	8	27	1	38	34	242	128	22	13	15	7	1	3	152	10	1	1	1	1	1	1	5
1587	CTMC2377	14	31	49	1	1	1	52	1	1	1	9	6	1	46	10	4	8	7	173	7	1	6	7	1	147	7	7	4	1	17	161	69	15	11	13	47	7	1	9	48	7	3	73	1	1	2	5	4
1588	CTMC2553	14	31	49	1	1	1	52	1	1	1	9	6	1	46	10	4	8	7	173	7	1	6	7	1	147	7	7	4	1	17	161	69	15	11	13	47	7	1	9	48	7	3	73	1	1	2	5	4
1589	CTMC2419	3	6	111	1	6	3	125	1	1	13	6	3	45	40	46	23	110	24	203	6	63	51	126	1	92	141	8	3	5	17	131	191	3	81	5	9	7	1	64	7	7	3	7	1	1	2	1	2
1590	CTMC1763	3	4	100	1	7	3	114	63	49	4	3	3	1	95	97	51	104	1	191	122	64	96	119	26	1	16	19	1	1	125	15	221	15	11	13	47	7	1	9	139	59	3	77	1	1	15	58	44
1591	CTMC1868	36	68	108	69	27	5	105	82	37	53	43	98	50	102	104	52	101	48	268	33	83		185	18	76	137	88	72	54	141	148	186	97	105	74	127	65	41	63	121	62	4	75	15	24	71	52	100
1592	CTMC1928	3	15	4	1	1	6	145	67	1	4	5	5	1	6	6	23	139	24	226	41	28	34	41	1	92	44	4	4	4	6	162	46	4	4	5	36	21	1	9	46	10	1	1	1	1	1	1	1
1593	CTMC2088	3	62	95	6	1	1	104	1	3	6	6	94	14	8	20	4	5	7	8	8	6	7	8	1	94	7	11	1	1	125	114	26	82	92	3	51	3	1	7	7	7	3	7	1	1	2	5	4
1594	CTMC2680	3	3	112	31	6	1	127	23	3	56	42	9	114	154	106	3	13	6	186	142	29	145	186	1	17	200	7	4	1	210	159	287	4	111	10	181	46	7	3	38	10	3	5	1	1	16	1	6
1595	CTMC2364	4	4	6	2	1	1	8	4	3	6	6	3	1	8	8	4	8	7	181	8	6	7	8	1	94	7	5	5	5	77	270	7	6	7	6	6	3	1	7	7	7	3	7	1	1	2	1	2
1596	CTMC2572	4	4	6	2	1	1	8	4	3	6	6	3	1	8	8	4	8	7	181	8	6	7	8	1	94	7	5	5	5	77	270	7	6	7	6	6	3	1	7	7	7	3	7	1	1	2	1	2
1597	CTMC2543	3	11	52	1	1	6	13	1	3	1	4	27	1	15	15	8	34	7	47	39	6	32	39	1	19	50	7	4	9	57	213	20	3	11	11	50	7	1	12	33	10	7	25	4	1	15	20	76
1598	CTMC2859	32	63	96	69	27	5	105	83	37	53	67	87	115	155	90	48	98	12	150	103	54	91	110	33	38	123	83	65	47	127	115	166	84	93	67	108	56	33	56	107	54	38	64	5	11	40	43	96
1599	CTMC2035	3	3	94	31	29	9	124	1	1	4	5	66	1	39	14	11	19	6	148	102	26	90	19	1	18	21	16	4	19	146	130	23	4	4	1	96	5	1	9	5	4	3	5	1	3	2	4	4
1600	CTMC1699	3	4	13	1	1	3	14	1	3	4	6	9	9	14	14	8	12	6	15	14	6	11	5	1	99	12	8	8	11	14	174	22	3	12	5	9	7	1	10	14	10	3	5	1	3	7	4	13
1601	CTMC1880	3	3	94	31	29	9	124	1	1	4	5	66	1	39	14	11	19	6	148	102	26	90	19	1	18	21	16	4	19	146	130	23	4	4	1	96	5	1	9	5	4	3	5	1	3	2	4	4
1602	CTMC1962	3	3	94	31	29	9	124	1	1	4	5	66	1	39	14	11	19	6	148	102	26	90	19	1	18	21	16	4	19	146	130	23	4	4	1	96	5	1	9	5	4	3	5	1	3	2	4	4
1603	CTMC2029	3	3	94	31	29	9	124	1	1	4	5	66	1	39	14	11	19	6	148	102	26	90	19	1	18	21	16	4	19	146	130	23	4	4	1	96	5	1	9	5	4	3	5	1	3	2	4	4
1604	CTMC2147	3	61	100	1	7	3	114	1	49	4	3	3	1	95	97	51	104	1	164	108	56	96	119	26	1	58	19	1	1	136	193	178	91	92	3	51	7	57	3	116	59	3	69	1	1	15	46	44
1605	CTMC2862	50	79	158	80	4	5	164	51	42	64	2	15	98	136	98	52	101	48	165	171	77	125	154	5	5	154	107	103	76	211	264	288	2	146	96	182	41	60	83	179	82	33	110	5	28	72	27	123
1606	CTMC2780	3	11	11	1	1	6	19	1	1	4	3	12	11	18	62	4	63	4	265	127	93	14	182	1	158	15	5	4	9	206	82	20	3	11	11	12	3	1	12	19	12	3	11	4	6	2	5	58
1607	CTMC1626	3	11	52	1	1	6	13	1	3	1	4	27	1	15	15	8	34	7	47	39	6	32	39	1	19	50	7	4	9	57	213	20	3	11	11	50	7	1	12	33	10	7	25	4	1	15	20	76
1608	CTMC1670	3	4	13	1	3	3	5	74	1	45	5	4	3	22	5	4	117	6	250	17	1	5	133	1	154	192	1	4	1	61	191	26	17	139	5	3	24	1	7	167	10	1	1	1	1	5	4	2
1609	CTMC1708	3	16	11	9	8	3	5	1	1	12	4	4	1	4	23	3	15	6	18	17	1	6	7	1	93	25	7	12	12	20	19	30	15	18	3	20	3	7	9	21	10	7	14	1	1	2	1	3
1610	CTMC1740	3	16	11	9	8	3	5	1	1	12	4	4	1	4	23	3	15	6	18	17	1	6	7	1	93	25	7	12	12	20	19	30	15	18	3	20	3	7	9	21	10	7	14	1	1	2	1	3
1611	CTMC2044	3	5	17	1	1	4	43	3	1	4	5	35	1	6	6	4	6	6	257	17	1	5	148	1	142	160	1	4	1	61	61	89	19	18	5	3	24	1	7	57	71	19	1	1	1	2	1	2
1612	CTMC2150	3	11	11	1	1	6	19	1	1	4	3	12	11	18	62	4	63	4	265	127	93	14	182	1	158	15	5	4	9	206	82	20	3	11	11	12	3	1	12	19	12	3	11	4	6	2	5	58
1613	CTMC2228	3	16	24	1	1	3	28	9	1	1	1	1	1	49	55	28	6	6	76	5	1	51	59	1	118	72	4	4	5	62	198	86	30	48	1	56	84	1	9	46	10	1	1	1	1	5	1	2
1614	CTMC2270	35	63	117	74	27	5	105	84	37	69	54	72	100	111	111	60	120	52	195	172	11	13	187	9	88	148	90	75	58	152	242	201	105	110	18	138	66	9	66	180	11	39	111	2	11	40	75	96
1615	CTMC2374	2	70	162	80	4	5	164	51	68	84	63	88	74	156	141	47	32	41	269	109	77	125	154	34	50	153	85	77	59	154	265	233	92	124	71	142	41	22	84	131	17	44	83	5	8	70	47	72
1616	CTMC2703	3	11	11	1	1	6	19	1	1	4	3	12	11	18	17	4	17	7	105	39	6	11	77	1	93	89	5	4	9	13	82	20	3	11	11	12	3	1	12	168	12	3	11	4	6	2	8	6
1617	CTMC2765	3	4	84	28	1	1	43	1	9	1	4		47	75	77	4	85	6	5	91	26	33	19	1	18	21	16	4	19	212	199	23	4	4	1	96	5	1	9	5	5	3	5	1	1	2	1	1
1618	CTMC2498	3	1	42	38	1	4	13	9	7	4	6	42	34	13	13	8	6	6	211	45	1	60	188	1	91	15	24	4	3	139	125	10	3	11	11	12	7	1	12	140	10	6	5	1	6	2	4	27
1619	CTMC2546	3	5	18	1	3	3	6	3	1	4	5	5	1	6	6	4	6	6	63	49	1	44	50	1	1	56	19	1	1	83	80	67	54	63	40	77	3	1	26	44	27	3	5	1	1	19	3	3
1620	CTMC2848	10	25	163	80	18	5	168	79	69	90	55	89	116	157	142	53	153	47	270	106	32	56	189	17	61	201	87	71	53	213	200	289	28	147	97	183	85	1	7	109	74	14	112	5	30	54	63	111
1621	CTMC1908	36	68	108	69	27	5	105	82	37	53	43	98	50	102	104	52	101	48	268	33	83		185	18	76	137	88	72	54	141	148	186	97	105	74	127	65	41	63	121	62	4	75	15	24	71	52	100
1622	CTMC1992	36	68	108	69	27	5	105	82	37	53	43	98	50	102	104	52	101	48	268	33	83		185	18	76	137	88	72	54	141	148	186	97	105	74	127	65	41	63	121	62	4	75	15	24	71	52	100
1623	CTMC2087	36	68	108	69	27	5	105	82	37	53	43	98	50	102	104	52	101	48	268	33	83		185	18	76	137	88	72	54	141	148	186	97	105	74	127	65	41	63	121	62	4	75	15	24	71	52	100
1624	CTMC2204	36	68	108	69	27	5	105	82	37	53	43	98	50	102	104	52	101	48	268	33	83		185	18	76	137	88	72	54	141	148	186	97	105	74	127	65	41	63	121	62	4	75	15	24	71	52	100
1625	CTMC2372	36	68	108	69	27	5	105	82	37	53	43	98	50	102	104	52	101	48	268	33	83		185	18	76	137	88	72	54	141	148	186	97	105	74	127	65	41	63	121	62	4	75	15	24	71	52	100
1626	CTMC2570	3	3	112	31	6	1	127	23	3	56	42	9	114	154	106	3	13	6	186	142	29	145	186	1	17	200	7	4	1	210	159	287	4	111	10	181	46	7	3	38	10	3	5	1	1	16	1	6
1627	CTMC2611	3	3	112	31	6	1	127	23	3	56	42	9	114	154	106	3	13	6	186	142	29	145	186	1	17	200	7	4	1	210	159	287	4	111	10	181	46	7	3	38	10	3	5	1	1	16	1	6
1628	CTMC2885	4	73	6	2	1	1	8	4	3	6	6	3	1	8	8	4	8	7	8	8	6	7	8	1	94	7	4	4	1	161	270	7	6	7	6	6	3	1	7	137	7	3	7	1	1	2	1	2
1629	CTMC1734	3	11	52	1	1	6	13	1	3	1	4	27	1	15	15	8	34	7	47	39	6	32	39	1	19	50	7	4	9	57	213	20	3	11	11	50	7	1	12	33	10	7	25	4	1	15	20	76
1630	CTMC1951	3	5	116	31	6	24	127	23	1	4	3	8	60	126	88	4	136	6	219	143	6	124	153	29	146	1	7	4	1	171	158	232	122	33	10	157	4	1	5	5	5	3	5	1	3	3	1	3
1631	CTMC2105	3	5	116	31	6	24	127	23	1	4	3	8	60	126	88	4	136	6	219	143	6	124	153	29	146	1	7	4	1	171	158	232	122	33	10	157	4	1	5	5	5	3	5	1	3	3	1	3
1632	CTMC2089	3	5	116	31	6	24	127	23	1	4	3	8	60	126	88	4	136	6	219	143	6	124	153	29	146	1	7	4	1	171	158	232	122	33	10	157	4	1	5	5	5	3	5	1	3	3	1	3
1633	CTMC2143	3	5	116	31	6	24	127	23	1	4	3	8	60	126	88	4	136	6	219	143	6	124	153	29	146	1	7	4	1	171	158	232	122	33	10	157	4	1	5	5	5	3	5	1	3	3	1	3
1634	CTMC2268	3	65	19	1	3	3	1	1	1	1	1	1	1	1	1	1	1	1	49	1	1	1	1	1	1	1	1	1	1	1	1	281	1	1	1	1	1	1	1	1	1	1	1	1	1	1	1	1
1635	CTMC2373	3	65	19	1	3	3	1	1	1	1	1	1	1	1	1	1	1	1	49	1	1	1	1	1	1	1	1	1	1	1	1	281	1	1	1	1	1	1	1	1	1	1	1	1	1	1	1	1
1636	CTMC2394	3	5	18	1	3	3	6	3	1	4	5	5	1	6	6	4	6	6	63	49	1	44	50	1	1	56	19	1	1	83	80	67	54	63	40	77	3	1	26	44	27	3	5	1	1	19	3	3
1637	CTMC2423	3	5	18	1	3	3	6	3	1	4	5	5	1	6	6	4	6	6	63	49	1	44	50	1	1	56	19	1	1	83	80	67	54	63	40	77	3	1	26	44	27	3	5	1	1	19	3	3
1638	CTMC2591	3	5	18	1	3	3	6	3	1	4	5	5	1	6	6	4	6	6	63	49	1	44	50	1	1	56	19	1	1	83	80	67	54	63	40	77	3	1	26	44	27	3	5	1	1	19	3	3
1639	CTMC2897	3	4	22	1	8	3	5	1	1	12	4	4	1	4	23	3	15	6	18	17	1	6	7	1	93	25	7	12	12	20	19	30	15	18	3	20	3	7	9	21	10	3	14	1	1	2	1	3
1640	CTMC1659	14	31	49	1	1	1	52	1	1	1	9	6	1	46	10	4	8	7	11	7	1	6	7	1	93	7	7	4	1	17	15	69	15	11	13	47	7	1	9	48	7	3	7	1	1	2	5	4
1641	CTMC1798	3	16	44	2	1	3	42	1	1	1	24	3	24	10	12	4	35	4	48	4	4	3	4	1	16	42	3	29	1	39	35	128	32	75	23	86	3	1	4	4	12	20	4	1	1	2	3	2
1642	CTMC1858	3	16	44	2	1	3	42	1	1	1	24	3	24	10	12	4	35	4	48	4	4	3	4	1	16	42	3	29	1	39	35	128	32	75	23	86	3	1	4	4	12	20	4	1	1	2	3	2
1643	CTMC1911	3	4	100	1	7	3	114	63	49	4	3	3	1	95	97	51	104	1	191	122	64	96	119	26	1	16	19	1	1	125	15	221	15	11	13	47	7	1	9	139	59	3	77	1	1	15	58	44
1644	CTMC1965	3	29	4	1	1	6	19	1	1	13	25	14	16	1	20	4	5	6	50	41	6	34	41	1	92	44	4	4	4	6	37	46	4	4	5	36	21	1	9	35	12	3	3	1	1	1	1	1
1645	CTMC2031	3	4	100	1	7	3	114	63	49	4	3	3	1	95	97	51	104	1	191	122	64	96	119	26	1	16	19	1	1	125	15	47	32	75	23	86	7	1	9	181	83	3	77	1	1	15	58	44
1646	CTMC2100	3	4	100	1	7	3	114	63	49	4	3	3	1	95	97	51	104	1	191	122	64	96	119	26	1	16	19	1	1	125	15	47	32	75	23	86	7	1	9	181	83	3	77	1	1	15	58	44
1647	CTMC2166	3	4	99	1	1	3	135	1	1	1	4	4	3	5	5	4	5	5	45	5	5	4	5	1	134	5	4	4	1	5	5	5	3	5	4	3	4	1	9	136	14	3	26	1	1	3	1	40
1648	CTMC2213	3	4	99	1	1	3	135	1	1	1	4	4	3	5	5	4	5	5	45	5	5	4	5	1	134	5	4	4	1	5	5	5	3	5	4	3	4	1	9	136	14	3	26	1	1	3	1	40
1649	CTMC2651	5	67	123	57	30	21	136	62	57	85	23	86	113	149	137	47	32	41	255	164	88	151	2	33	86	194	103	97		200	188	270	141	140	92	173	81	54	78	171	48	58	106	5	28	61	70	120
1650	CTMC2739	3	3	19	1	3	3	1	4	70	1	1	1	1	1	1	4	93	1	1	1	1	1	1	1	1	1	1	1	1	1	1	1	6	7	6	109	1	1	1	1	1	1	1	1	1	1	1	1
1651	CTMC2547	3	3	19	1	3	3	1	4	70	1	1	1	1	1	1	4	93	1	1	1	1	1	1	1	1	1	1	1	1	1	1	1	6	7	6	109	1	1	1	1	1	1	1	1	1	1	1	1
1652	CTMC2405	3	3	19	1	3	3	1	4	70	1	1	1	1	1	1	4	93	1	1	1	1	1	1	1	1	1	1	1	1	1	1	1	6	7	6	109	1	1	1	1	1	1	1	1	1	1	1	1
1653	CTMC2615	3	3	19	1	3	3	1	4	70	1	1	1	1	1	1	4	93	1	1	1	1	1	1	1	1	1	1	1	1	1	1	1	6	7	6	109	1	1	1	1	1	1	1	1	1	1	1	1
1654	CTMC2493	3	3	19	1	3	3	1	4	70	1	1	1	1	1	1	4	93	1	1	1	1	1	1	1	1	1	1	1	1	1	1	1	6	7	6	109	1	1	1	1	1	1	1	1	1	1	1	1
1655	CTMC2534	35	63	107	72	27	5	121	55	52	67	50	65	64	151	131	78	137	47	259	166	84	152	101	24	75	93	87	71	53	140	260	166	143	126	73	126	64	24		120	11	53	74	18	8	70	73	112
1656	CTMC2488	3	3	19	1	3	3	1	4	70	1	1	1	1	1	1	4	93	1	1	1	1	1	1	1	1	1	1	1	1	1	1	1	6	7	6	109	1	1	1	1	1	1	1	1	1	1	1	1
1657	CTMC2873	51	91	164	81	34	5	169	80	44	91	68	90	117	158	143	71	82	17	17	173	19	159	190	16	64	202	108	104	77	214	266	290	147	148	98	184	86	61	85	182	84	48	113	5	10	8	68	124
1658	CTMC2895	3	11	61	1	1	4	13	1	7	4	6	42	34	13	13	8	6	6	92	45	1	60	67	1	19	80	7	4	9	72	20	100	4	4	1	145	5	1	9	65	5	3	5	1	1	2	4	27
1659	CTMC2021	3	29	4	1	1	1	116	53	1	1	13		1	99	102	55	43	6	176	107	29	103		1	8	51	8	30	5	26	120	176	6	7	6	6	3	1	7	115	7	3	11	1	1	5	3	3
1660	CTMC2185	3	29	4	1	1	1	116	53	1	1	13		1	99	102	55	43	6	176	107	29	103		1	8	51	8	30	5	26	120	176	6	7	6	6	3	1	7	115	7	3	11	1	1	5	3	3
1661	CTMC2878	34	51	83	24	26	2	117	54	51	66	49	63	72	98	101			27	169	110	58	101	122	20	74	134	86	70	51	223	238	184	94	102	72	123	63	40	61	118	61	42	71	5	30	44	49	93
1662	CTMC2896	3	5	18	1	1	4	13	1	7	4	6	68	59	106	43	4	112	6	185	118	6	33	128	1	137	144	10	12	5	147	134	192	104	107	11	12	7	1	12	17	10	7	25	1	1	15	20	101
1663	CTMC1973	3	11	11	1	1	6	19	1	1	4	3	12	11	18	62	4	63	4	265	127	93	14	182	1	158	15	5	4	9	206	82	20	3	11	11	12	3	1	12	19	12	3	11	4	6	2	5	58
1664	CTMC2043	3	11	11	1	1	6	19	1	1	4	3	12	11	18	62	4	63	4	265	127	93	14	182	1	158	15	5	4	9	206	82	20	3	11	11	12	3	1	12	19	12	3	11	4	6	2	5	58
1665	CTMC2145	3	11	11	1	1	6	19	1	1	4	3	12	11	18	62	4	63	4	265	127	93	14	182	1	158	15	5	4	9	206	82	20	3	11	11	12	3	1	12	19	12	3	11	4	6	2	5	58
1666	CTMC2214	3	11	11	1	1	6	19	1	1	4	3	12	11	18	62	4	63	4	265	127	93	14	182	1	158	15	5	4	9	206	82	20	3	11	11	12	3	1	12	19	12	3	11	4	6	2	5	58
1667	CTMC2258	3	11	11	1	1	6	19	1	1	4	3	12	11	18	62	4	63	4	265	127	93	14	182	1	158	15	5	4	9	206	82	20	3	11	11	12	3	1	12	19	12	3	11	4	6	2	5	58
1668	CTMC2587	3	11	11	1	1	6	19	1	1	4	3	12	11	18	62	4	63	4	265	127	93	14	182	1	158	15	5	4	9	206	82	20	3	11	11	12	3	1	12	19	12	3	11	4	6	2	5	58
1669	CTMC2512	3	16	4	1	1	4	101	1	9	1	4		12	5	14	11	19	6	146	40	26	33	40	1	17	121	15	4	1	40	36	162	4	37	24	35	5	1	9	5	85	3	63	5	22	38	1	14
1670	CTMC2030	3	4	99	1	1	3	5	1	1	1	4	4	3	5	5	4	5	5	5	5	1	6	7	1	159	7	4	4	1	184	170	5	3	5	4	3	4	1	9	36	14	3	26	1	1	3	1	40
1671	CTMC2073	3	4	99	1	1	3	5	1	1	1	4	4	3	5	5	4	5	5	5	5	1	6	7	1	159	7	4	4	1	184	170	5	3	5	4	3	4	1	9	36	14	3	26	1	1	3	1	40
1672	CTMC2152	3	4	4	28	1	4	14	1	3	1	4		62	4	4	3	6	4	236	14	6	33	19	1	18	21	16	4	19	104	20	253	4	4	1	167	77	1	10	4	12	20	4	1	3	3	1	5
1673	CTMC2212	3	4	4	28	1	4	14	1	3	1	4		62	4	4	3	6	4	236	14	6	33	19	1	18	21	16	4	19	104	20	253	4	4	1	167	77	1	10	4	12	20	4	1	3	3	1	5
1674	CTMC2267	3	4	84	28	1	1	43	1	9	1	4		47	75	77	4	85	6	5	91	26	33	19	1	18	21	16	4	19	212	199	23	4	4	1	96	5	1	9	5	5	3	5	1	1	2	1	1
1675	CTMC2300	3	4	84	28	1	1	43	1	9	1	4		47	75	77	4	85	6	5	91	26	33	19	1	18	21	16	4	19	212	199	23	4	4	1	96	5	1	9	5	5	3	5	1	1	2	1	1
1676	CTMC2429	3	3	19	1	3	3	1	1	1	1	1	1	1	1	1	1	1	1	49	1	1	1	1	1	1	1	1	1	1	1	1	1	1	1	1	1	1	1	72	1	1	1	1	1	1	1	1	1
1677	CTMC1816	3	29	104	1	1	1	116	53	3	6	13	3	1	90	1	1	43	1	168	107	29	100	121	1	8	133	8	30	5	26	120	176	93	101	3	122	62	1	9	40	12	3	11	1	1	5	3	3
1678	CTMC1873	3	29	104	1	1	1	116	53	3	6	13	3	1	90	1	1	43	1	168	107	29	100	121	1	8	133	8	30	5	26	120	176	93	101	3	122	62	1	9	40	12	3	11	1	1	5	3	3
1679	CTMC1949	3	29	104	1	1	1	116	53	3	6	13	3	1	90	1	1	43	1	168	107	29	100	121	1	8	133	8	30	5	26	120	176	93	101	3	122	62	1	9	40	12	3	11	1	1	5	3	3
1680	CTMC2007	13	3	41	15	1	1	46	24	1	4	28	6	4	4	12	4	8	7	260	4	27	7	43	31	108	47	3	4	3	44	192	4	1	4	3	3	3	1	4	4	4	3	1	1	1	5	5	4
1681	CTMC2625	3	6	43	1	1	1	12	1	6	9	9	30	4	4	12	4	8	7	57	46	6	37	44	1	94	7	18	4	20	8	273	7	6	19	25	40	20	7	4	41	26	6	5	1	1	2	3	2
1682	CTMC1794	3	16	44	2	1	3	42	1	1	1	24	3	24	10	12	4	35	4	48	4	4	3	4	1	16	42	3	29	1	39	35	128	32	75	23	86	3	1	4	4	12	20	4	1	1	2	3	2
1683	CTMC1837	3	16	44	2	1	3	42	1	1	1	24	3	24	10	12	4	35	4	48	4	4	3	4	1	16	42	3	29	1	39	35	128	32	75	23	86	3	1	4	4	12	20	4	1	1	2	3	2
1684	CTMC1865	3	5	18	1	3	3	6	3	1	4	5	5	1	6	6	4	6	6	63	49	1	44	50	1	1	16	19	90	1	50	46	64	3	101	5	14	9	38	26	155	27	3	5	1	1	19	3	3
1685	CTMC2239	2	79	165	56	4	5	170	81	71	92	69	95	102	159	144	72	101	48	271	174	19	160	191	35	61	203	54	78	59	154	267	291	92	124	71	185	41	47	86	142	29	51	89	5	8	70	47	72
1686	CTMC2704	35	63	166	72	27	5	121	55	52	67	50	65	64	151	131	78	137	47	259	166	84	152	192	5	5	204	87	71	53	140	260	166	143	126	73	126	64	24		120	11	53	74	18	8	70	73	112
1687	CTMC2359	35	63	166	72	27	5	121	55	52	67	50	65	64	151	131	78	137	47	259	166	84	152	192	5	5	204	87	71	53	140	260	166	143	126	73	126	64	24		120	11	53	74	18	8	70	73	112
1688	CTMC2392	3	3	94	31	29	9	124	1	1	4	5	66	1	39	14	11	19	6	148	102	26	90	19	1	18	21	16	4	19	146	130	23	4	4	1	96	5	1	9	5	4	3	5	1	3	2	4	4
1689	CTMC2599	3	3	94	31	29	9	124	1	1	4	5	66	1	39	14	11	19	6	148	102	26	90	19	1	18	21	16	4	19	146	130	23	4	4	1	96	5	1	9	5	4	3	5	1	3	2	4	4
1690	CTMC1925	3	3	112	31	6	3	127	23	3	27	6	69	9	107	106	3	13	6	186	119	1	6	129	1	93	39	12	12	5	25	135	27	20	9	15	22	7	7	3	46	10	3	5	1	1	16	1	6
1691	CTMC1988	3	3	112	31	6	3	127	23	3	27	6	69	9	107	106	3	13	6	186	119	1	6	129	1	93	205	12	12	5	25	135	27	20	9	15	22	7	7	3	46	10	3	5	1	1	16	1	6
1692	CTMC2168	3	3	112	31	6	3	127	23	3	27	6	69	9	107	106	3	13	6	186	119	1	6	129	1	93	39	12	12	5	25	135	27	20	9	15	22	7	7	3	46	10	3	5	1	1	16	1	6
1693	CTMC2266	3	3	112	31	6	3	127	23	3	27	6	69	9	107	106	3	13	6	186	119	1	6	129	1	93	39	12	12	5	25	135	27	20	9	15	22	7	7	3	46	10	3	5	1	1	16	1	6
1694	CTMC2522	3	4		31	6	24	127	23	1	4	3	8	60	126	88	4	136	6	219	143	6	124	193	29	146	1	7	4	1	171	158	232	122	33	10	157	4	1	5	5	5	3	5	1	3	3	1	3
1695	CTMC2533	3	4		31	6	24	127	23	1	4	3	8	60	126	88	4	136	6	219	143	6	124	193	29	146	1	7	4	1	171	158	232	122	33	10	157	4	1	5	5	5	3	5	1	3	3	1	3
1696	CTMC2467	3	4		31	6	24	127	23	1	4	3	8	60	126	88	4	136	6	219	143	6	124	193	29	146	1	7	4	1	171	158	232	122	33	10	157	4	1	5	5	5	3	5	1	3	3	1	3
1697	CTMC2624	3	92	1	1	1	1	7	10	10	9	6	4	1	127	4	3	15	6	221	5	5	4	7	1	160	7	5	5	1	89	15	26	6	7	46	15	7	1	9	79	10	6	7	1	1	2	1	48
1698	CTMC2633	3	4		31	6	24	127	23	1	4	3	8	60	126	88	4	136	6	219	143	6	124	193	29	146	1	7	4	1	171	158	232	122	33	10	157	4	1	5	5	5	3	5	1	3	3	1	3
1699	CTMC1641	3	9	40	1	1	6	13	1	7	71	6	27	1	13	13	8	6	6	55	45	1	36	39	1	19	50	7	4	9	13	82	209	113	11	11	12	7	1	12	3	12	3	11	1	1	5	3	3
1700	CTMC1664	3	5	17	1	1	4	43	3	1	4	5	35	1	6	6	4	6	6	245	17	1	5	58	1	22	71	1	4	1	61	129	190	3	12	4	3	87	1	7	57	7	3	1	1	1	2	1	48
1701	CTMC1835	3	61	100	1	7	3	114	1	49	4	3	3	1	95	97	51	104	1	256	121	64	96	132	1	133	147	40	4	21	148	138	178	91	92	3	51	7	7	3	116	59	3	77	1	1	15	46	44
1702	CTMC1864	3	61	100	1	7	3	114	1	49	4	3	3	1	95	97	51	104	1	256	121	64	96	132	1	133	147	40	4	21	148	138	178	91	92	3	51	7	7	3	116	59	3	77	1	1	15	46	44
1703	CTMC1940	3	4	3	1	7	3	51	1	22	4	6	3	1	44	24	73	11	11	52	44	1	14	42	1	115	46	4	29	1	18	10	67	17	42	13	46	3	1	3	13	12	6	11	1	1	2	23	3
1704	CTMC2013	3	4	3	1	7	3	51	1	22	4	6	3	1	44	24	73	11	11	52	44	1	14	42	1	115	46	4	29	1	18	10	67	17	42	13	46	3	1	3	13	12	6	11	1	1	2	23	3
1705	CTMC2070	3	4	3	1	7	3	51	1	22	4	6	3	1	44	24	73	11	11	52	44	1	14	42	1	115	46	4	29	1	18	10	67	17	42	13	46	3	1	3	13	12	6	11	1	1	2	23	3
1706	CTMC2134	3	4	3	1	7	3	51	1	22	4	6	3	1	44	24	73	11	11	52	44	1	14	42	1	115	46	4	29	1	18	10	67	17	42	13	46	3	1	3	13	12	6	11	1	1	2	23	3
1707	CTMC2179	3	4	14	4	6	3	90	1	3	93		38	32	52	57	3	13	6	80	15	10	54	7	1	93	13	4	9	1	215	201	91	81	12	99	186	3	1	9	17	10	7	5	1	1	2	1	2
1708	CTMC2641	5	93	167	82	36	21	171	52	72	94	70	91	75	160	91	49	99	46	180	175	55	92	194	12	65	125	84	105	48	216	234	169	85	95	68	187	88	18	76	183	11	39	114	8	15	64	76	97
1709	CTMC2702	3	3	47	7	15	3	75	1	29	34	6	3	1	1	1	1	1	6	103	70	68		74	13	123	152	25	4	1	153	146	204	109	113	1	141	67	1	9	130	14	3	11	1	1	5	3	3
1710	CTMC2356	5	93	167	82	36	21	171	52	72	94	70	91	75	160	91	49	99	46	180	175	55	92	194	12	65	125	84	105	48	216	234	169	85	95	68	187	88	18	76	183	11	39	114	8	15	64	76	97
1711	CTMC2600	3	4	4	28	1	4	43	56	9	1	4	10	7	105	3	56	6	6	55	45	1	105	13	1	100	142	8	4	9	13	133	20	98	7	11	132	7	1	12	40	12	3	11	4	6	2	8	6
1712	CTMC2961	3	5	18	1	3	3	6	3	1	4	5	5	1	6	6	4	6	6	63	49	1	44	50	1	1	56	19	1	1	83	80	67	54	63	40	77	3	1	26	44	27	3	5	1	1	19	3	3
1713	CTMC2968	41	72	154	76	20	2	67	31	27	40	34	43	35	57	119	46	95	44	206	133	72	61	68	18	25	81	92	81	28	179	255	215	116	119	78	147	34	9	36	66	34	27	42	11	14	69	17	81
1714	CTMC2910	3	6	23	1	1	4	43	3	1	1	13	3	1	7	102	3	43	6	58	5	5	18		1	8	51	4	4	4	26	24	194	101	22	5	134	7	1	65	50	3	3	15	1	1	20	1	3
1715	CTMC1793	13	3	41	15	1	1	46	24	1	4	28	6	4	4	12	4	8	7	260	4	27	7	43	31	108	47	3	4	3	44	192	4	1	4	3	3	3	1	4	4	4	3	1	1	1	5	5	4
1716	CTMC1910	13	3	41	15	1	1	46	24	1	4	28	6	4	4	12	4	8	7	260	4	27	7	43	31	108	47	3	4	3	44	192	4	1	4	3	3	3	1	4	4	4	3	1	1	1	5	5	4
1717	CTMC1978	3	4	56	1	7	3	51	77	1	4	5	38	32	52	57	3	13	6	262	15	10	54	7	1	93	13	4	9	1	15	217	91	3	143	93	63	30	1	9	17	10	7	5	1	1	2	1	2
1718	CTMC2119	3	9	61	1	1	1	113	1	3	13	26	3	54	94	96	3	13	6	163	6	10	12	13	1	100	131	8	4	1	135	104	177	90	12	4	11	60	1	9	114	5	3	24	1	1	2	1	2
1719	CTMC2233	32	63	96	69	27	5	105	83	37	53	43	98	95	87	90	48	98	12	150	103	54	91	110	33	38	123	83	65	47	127	115	166	84	93	67	108	56	33	55	107	54	38	64	5	11	40	43	96
1720	CTMC2550	32	63	96	69	27	5	105	83	37	53	43	98	95	87	90	48	98	12	150	103	54	91	110	33	38	123	83	65	47	127	115	166	84	93	67	108	56	33	55	107	54	38	64	5	11	40	43	96
1721	CTMC2406	32	63	96	69	27	5	105	83	37	53	43	98	95	87	90	48	98	12	150	103	54	91	110	33	38	123	83	65	47	127	115	166	84	93	67	108	56	33	55	107	54	38	64	5	11	40	43	96
1722	CTMC2494	3	61	1	29	1	1	100	1	43	1		3	10	93	139	69	122	55	49	1	1	1	1	1	1	1	5	5	1	1	111	1	6	7	6	106	3	1	7	105	7	3	7	1	1	2	4	5
1723	CTMC2458	3	61	1	29	1	1	100	1	43	1		3	10	93	139	69	122	55	49	1	1	1	1	1	1	1	5	5	1	1	111	1	6	7	6	106	3	1	7	105	7	3	7	1	1	2	4	5
1724	CTMC2808	3	4	4	28	1	4	43	56	9	1	4	10	7	105	3	56	6	6	55	45	1	105	13	1	100	142	8	4	9	13	133	20	98	7	11	132	7	1	12	40	12	3	11	4	6	2	8	6
1725	CTMC1733	13	3	41	15	1	1	46	24	1	4	28	6	4	4	12	4	8	7	260	4	27	7	43	31	108	47	3	4	3	44	192	4	1	4	3	3	3	1	4	4	4	3	1	1	1	5	5	4
1726	CTMC1783	13	3	41	15	1	1	46	24	1	4	28	6	4	4	12	4	8	7	260	4	27	7	43	31	108	47	3	4	3	44	192	4	1	4	3	3	3	1	4	4	4	3	1	1	1	5	5	4
1727	CTMC1967	3	31	23	1	1	3	80	1	1	1	3	3	54	94	96	3	13	6	80	15	10	148	7	1	93	206	8	4	5	43	10	46	4	69	32	61	29	1	10	184	1	1	5	1	1	7	3	2
1728	CTMC2151	3	63	168	2	1	3	42	1	1	1	24	3	24	10	145	26	35	4	48	176	1	43	49	1	91	4	3	29	1	39	35	292	81	90	66	107	3	1	9	4	12	20	4	1	1	2	3	19
1729	CTMC2218	3	63	168	2	1	3	42	1	1	1	24	3	24	10	145	26	35	4	48	176	1	43	49	1	91	4	3	29	1	39	35	292	81	90	66	107	3	1	9	4	12	20	4	1	1	2	3	19
1730	CTMC2670	3	63	168	2	1	3	42	1	1	1	24	3	24	10	145	26	35	4	48	176	1	43	49	1	91	4	3	29	1	39	35	292	81	90	66	107	3	1	9	4	12	20	4	1	1	2	3	19
1731	CTMC2737	3	63	168	2	1	3	42	1	1	1	24	3	24	10	145	26	35	4	48	176	1	43	49	1	91	4	3	29	1	39	35	292	81	90	66	107	3	1	9	4	12	20	4	1	1	2	3	19
1732	CTMC2666	3	63	168	2	1	3	42	1	1	1	24	3	24	10	145	26	35	4	48	176	1	43	49	1	91	4	3	29	1	39	35	292	81	90	66	107	3	1	9	4	12	20	4	1	1	2	3	19
1733	CTMC2687	34	51	83	24	26	2	117	54	51	66	49	63	55	98	101			27	169	110	58	101	122	20	74	134	86	70	51	223	238	184	94	102	72	123	63	40	61	118	61	42	71	5	30	44	49	93
1734	CTMC2511	32	63	96	69	27	5	105	83	37	53	43	98	95	87	90	48	98	12	150	103	54	91	110	33	38	123	83	65	47	127	115	166	84	93	67	108	56	33	56	107	54	38	64	5	11	40	43	96
1735	CTMC2832	32	63	96	69	27	5	105	83	37	53	43	98	95	87	90	48	98	12	150	103	54	91	110	33	38	123	83	65	47	127	115	166	84	93	67	108	56	33	56	107	54	38	64	5	11	40	43	96
1736	CTMC2798	32	63	96	69	27	5	105	83	37	53	43	98	95	87	90	48	98	12	150	103	54	91	110	33	38	123	83	65	47	127	115	166	84	93	67	108	56	33	56	107	54	38	64	5	11	40	43	96
1737	CTMC2881	3	29	4	1	1	1	116	1	1	1	13	3	1	99	102	55	43	6	170	120	1	5	58	1	22	146	4	4	4	26	129	196	93	101	3	122	62	1	9	124	64	43	5	1	1	20	1	3
1738	CTMC1707	3	5	17	1	1	4	43	3	1	4	5	35	1	6	20	4	5	26	75	41	1	5	58	1	22	71	27	4	1	61	61	85	1	1	3	55	26	16	29	57	30	19	1	1	1	2	1	2
1739	CTMC1725	3	5	17	1	1	4	43	3	1	4	5	35	1	6	20	4	5	26	75	41	1	5	58	1	22	71	27	4	1	61	61	85	1	1	3	55	26	16	29	57	30	19	1	1	1	2	1	2
1740	CTMC1752	3	5	17	1	1	4	43	3	1	4	5	35	1	6	20	4	5	26	75	41	1	5	58	1	22	71	27	4	1	61	61	85	1	1	3	55	26	16	29	57	30	19	1	1	1	2	1	2
1741	CTMC1813	3	5	17	1	1	4	43	3	1	4	5	35	1	6	20	4	5	26	75	41	1	5	58	1	22	71	27	4	1	61	61	85	1	1	3	55	26	16	29	57	30	19	1	1	1	2	1	2
1742	CTMC1857	3	5	17	1	1	4	43	3	1	4	5	35	1	6	20	4	5	26	75	41	1	5	58	1	22	71	27	4	1	61	61	85	1	1	3	55	26	16	29	57	30	19	1	1	1	2	1	2
1743	CTMC1993	3	4	13	1	1	3	14	1	3	4	6	9	9	14	14	8	12	6	15	14	6	11	5	1	99	12	8	8	11	14	174	22	3	12	5	9	7	1	10	14	10	3	5	1	3	7	4	13
1744	CTMC2051	3	5	17	1	1	4	43	3	1	4	5	35	1	6	20	4	5	26	75	41	1	5	58	1	22	71	27	4	1	61	61	85	1	1	3	55	26	16	29	57	30	19	1	1	1	2	1	2
1745	CTMC2111	3	3	94	31	29	9	124	1	1	4	5	66	1	39	14	11	19	6	148	102	26	90	19	1	18	21	16	4	19	146	130	23	4	4	1	96	5	1	9	5	4	3	5	1	3	2	4	4
1746	CTMC1630	3	3	94	31	29	9	124	1	1	4	5	66	1	39	14	11	19	6	148	102	26	90	19	1	18	21	16	4	19	146	130	23	4	4	1	96	5	1	9	5	4	3	5	1	3	2	4	4
1747	CTMC2231	3	16	44	2	1	3	42	1	1	1	24	3	24	10	12	4	35	4	48	4	4	3	4	1	16	42	3	29	1	39	35	128	32	75	23	86	3	1	4	4	12	20	4	1	1	2	3	2
1748	CTMC2279	3	75	2	2	15	3	140	1	1	4	6	27	1	120	13	8	6	6	55	45	1	36	39	1	19	159	7	4	9	13	82	20	3	11	11	12	7	1	12	40	12	3	11	1	1	5	3	3
1749	CTMC2691	3	11	11	1	1	6	19	1	1	4	3	12	11	18	17	4	17	7	105	39	6	11	38	1	93	89	5	4	9	19	17	20	8	9	8	62	4	1	12	19	12	3	11	4	6	2	8	6
1750	CTMC2554	3	11	11	1	1	6	19	1	1	4	3	12	11	18	17	4	17	7	105	39	6	11	38	1	93	89	5	4	9	19	17	20	8	9	8	62	4	1	12	19	12	3	11	4	6	2	8	6
1751	CTMC2617	3	11	11	1	1	6	19	1	1	4	3	12	11	18	17	4	17	7	105	39	6	11	38	1	93	89	5	4	9	19	17	20	8	9	8	62	4	1	12	19	12	3	11	4	6	2	8	6
1752	CTMC2530	3	4	134	2	1	4	4	1	1	1	61	4	65	5	129	4	67	34	223	146	37	66	73	1	104	171	8	42	5	174	10	238	3	22	84	15	3	1	9	3	12	3	11	1	1	1	1	1
1753	CTMC2447	3	4	39	1	1	3	21	1	1	1	4	4	3	5	5	4	5	5	5	5	5	4	5	1	6	27	4	4	1	5	5	5	3	5	4	3	4	1	9	36	14	3	26	1	1	3	1	16
1754	CTMC2899	3	5	17	1	1	4	43	3	1	4	5	35	1	6	6	4	6	6	66	17	1	5	58	1	22	71	1	4	57	61	136	89	19	18	5	3	24	1	7	57	7	19	1	1	1	2	1	2
1755	CTMC1977	3	89	56	1	7	3	51	1	1	4	5	38	32	52	57	3	13	6	261	167	29	153	7	1	93	13	4	9	1	3	194	278	3	52	32	61	29	1	9	17	10	60	107	1	1	2	1	2
1756	CTMC2055	3	4	14	4	6	3	90	1	3	93		38	32	52	57	3	13	6	80	15	10	54	7	1	93	13	4	9	1	215	201	91	81	12	99	186	3	1	9	17	10	7	5	1	1	2	1	2
1757	CTMC2148	3	4	4	1	1	4	5	1	1	4	1	9	1	8	63	4	61	6	89	6	33	58	66	1	120	79	22	12	1	70	69	18	4	58	5	69	7	8	9	64	27	26	41	1	1	2	3	3
1758	CTMC2210	3	4	4	1	1	4	5	1	1	4	1	9	1	8	63	4	61	6	89	6	33	58	66	1	120	79	22	12	1	70	69	18	4	58	5	69	7	8	9	64	27	26	41	1	1	2	3	3
1759	CTMC2251	3	4	4	1	1	4	5	1	1	4	1	9	1	8	63	4	61	6	89	6	33	58	66	1	120	79	22	12	1	70	69	18	4	58	5	69	7	8	9	64	27	26	41	1	1	2	3	3
1760	CTMC2306	3	4	4	1	1	4	5	1	1	4	1	9	1	8	63	4	61	6	89	6	33	58	66	1	120	79	22	12	1	70	69	18	4	58	5	69	7	8	9	64	27	26	41	1	1	2	3	3
1761	CTMC2574	3	6	1	1	1	1	7	10	10	9	9		4	4	12	35	8	7	115	76	1	71	83	1	140	7	5	5	5	8	271	7	112	19	13	23	7	1	9	17	5	3	5	1	1	2	1	5
1762	CTMC2427	3	6	1	1	1	1	7	10	10	9	9		4	4	12	35	8	7	115	76	1	71	83	1	140	7	5	5	5	8	271	7	112	19	13	23	7	1	9	17	5	3	5	1	1	2	1	5
1763	CTMC2634	4	4	6	2	1	1	8	4	3	6	6	3	1	8	8	4	8	7	181	8	6	7	8	1	94	7	5	5	5	77	270	7	6	7	6	6	3	1	7	7	7	3	7	1	1	2	1	2
1764	CTMC1778	3	94	40	1	1	1	5	1	1	4	6	3	1	161	146	4	21	6	5	5	5	161	5	1	161	207	4	4	1	217	202	293	34	20	5	9	89	1	9	21	12	3	7	1	1	2	77	3
1765	CTMC1815	3	94	40	1	1	1	5	1	1	4	6	3	1	161	146	4	21	6	5	5	5	161	5	1	161	207	4	4	1	217	202	293	34	20	5	9	89	1	9	21	12	3	7	1	1	2	77	3
1766	CTMC2097	3	3	94	31	29	9	124	1	1	4	5	66	1	39	14	11	19	6	148	102	26	90	19	1	18	21	16	4	19	146	130	23	4	4	1	96	5	1	9	5	4	3	5	1	3	2	4	4
1767	CTMC2131	3	4	4	1	1	4	5	1	1	4	1	9	1	8	63	4	61	6	89	6	33	58	66	1	120	79	22	12	1	70	69	18	4	58	5	69	7	8	9	64	27	26	41	1	1	2	3	3
1768	CTMC2284	3	16	4	1	1	4	101	1	9	1	4		12	5	14	11	19	6	146	40	26	33	40	1	17	121	15	4	1	40	36	162	4	37	24	35	5	1	9	5	5	3	63	5	22	38	1	14
1769	CTMC2698	40	71	124	75	25	2	172	61	73	73	56	71	104	117	116	63	124	15	202	130	70	115	142	27	84	155	91	80	60	157	147	240	114	27	19	196	69	43	68	135	70	47	86	5	10	50	57	106
1770	CTMC2386	40	71	124	75	25	2	172	61	73	73	56	71	104	117	116	63	124	15	202	130	70	115	142	27	84	155	91	80	60	157	147	240	114	27	19	196	69	43	68	135	70	47	86	5	10	50	57	106
1771	CTMC2605	3	75	2	2	15	3	140	1	1	4	6	27	1	120	13	8	6	6	55	45	1	36	39	1	19	159	7	4	9	13	82	20	3	11	11	12	7	1	12	40	12	3	11	1	1	5	3	3
1772	CTMC2541	3	16	24	1	1	3	28	9	1	1	1	1	1	49	55	28	6	6	76	5	1	51	59	1	118	72	4	4	5	62	198	86	30	48	1	56	84	1	9	46	10	1	1	1	1	5	1	2
1773	CTMC2461	36	68	108	69	27	5	105	82	37	53	43	98	50	102	104	52	125	48	175	113	61		125	18	76	137	88	72	54	141	148	186	97	105	74	127	65	41	63	121	62	4	75	15	24	71	52	100
1774	CTMC2623	3	5	17	1	1	4	43	3	1	4	3	3	42	39	6	1	1	1	208	135	1	1	147	13	22	71	1	4	1	61	151	89	19	18	5	3	24	45	7	185	7	19	1	1	1	2	78	2
1775	CTMC2782	3	3	19	1	3	3	1	4	1	1	1	1	1	1	1	4	93	1	1	1	1	1	1	1	1	1	1	1	1	1	1	1	6	7	6	109	1	1	1	1	1	1	1	1	1	1	1	1
1776	CTMC2830	14	31	49	1	1	1	52	1	1	1	9	6	1	46	10	4	154	7	11	7	1	6	195	1	93	7	7	4	1	17	203	294	3	12	13	47	7	1	9	48	7	3	7	1	1	2	5	4
1777	CTMC2884	36	68	146	69	27	5	105	82	37	53	43	98	50	138	104	52	125	48	175	113	61	142	125	18	69	184	101	72	71	141	148	255	132	136	19	199	78	43	68	160	68	4	75	8	10	48	66	117
1778	CTMC1903	3	4	61	1	7	3	162	1	1	4	3	12	11	18	17	4	17	7	105	39	6	11	38	1	93	89	5	4	9	13	82	20	3	11	11	12	3	1	12	173	12	3	11	4	6	2	8	6
1779	CTMC1991	3	4	61	1	7	3	162	1	1	4	3	12	11	18	17	4	17	7	105	39	6	11	38	1	93	89	5	4	9	13	82	20	3	11	11	12	3	1	12	173	12	3	11	4	6	2	8	6
1780	CTMC2079	36	68	108	69	27	5	105	82	37	53	43	98	50	102	104	52	101	48	175	113	61		185	18	76	137	88	72	54	141	148	186	97	105	74	127	65	41	63	121	62	4	75	15	24	71	52	100
1781	CTMC2172	3	61	100	1	7	3	114	1	49	4	3	3	1	95	97	51	104	1	256	121	64	96	132	1	133	147	40	4	21	148	138	178	91	92	3	51	7	7	3	116	59	3	77	1	1	15	46	44
1782	CTMC2278	36	68	108	69	27	5	105	82	37	53	43	98	50	102	104	52	101	48	175	113	61		185	18	76	137	88	72	54	141	148	186	97	105	74	127	65	41	63	121	62	4	75	15	24	71	52	100
1783	CTMC2404	3	6	43	1	1	1	12	1	6	9	9	30	4	4	12	4	8	7	57	46	6	37	44	1	94	7	18	4	20	8	273	7	6	19	25	40	20	7	4	41	26	6	5	1	1	2	3	2
1784	CTMC2682	3	4	4	1	1	4	5	1	1	4	1	9	1	8	63	4	61	6	89	6	33	58	66	1	120	79	22	12	1	70	69	18	4	58	5	69	7	8	9	64	27	26	41	1	1	2	3	3
1785	CTMC2870	3	4	39	1	1	3	123	1	3	4	6	9	9	14	14	1	5	5	5	42	1	35	5	1	91	140	7	12	12	145	5	5	3	5	4	131	3	7	9	21	10	1	76	1	1	3	1	16
1786	CTMC2893	41	72	154	76	20	2	67	31	27	40	34	43	35	57	119	46	95	44	206	133	72	61	68	18	25	81	92	81	28	179	255	215	116	119	78	147	34	9	36	66	34	27	42	11	14	69	17	81
1787	CTMC1902	3	3	112	31	6	3	127	23	3	27	6	69	9	107	106	3	13	6	186	119	1	6	129	1	93	39	12	12	5	25	135	27	20	9	15	22	7	7	3	46	10	3	5	1	1	16	1	6
1788	CTMC1996	3	3	47	7	15	3	75	1	29	34	6	3	1	1	135	1	1	6	103	70	68		74	13	123	152	25	5	5	197	186	204	109	113	1	141	67	1	9	130	80	3	1	1	1	5	3	3
1789	CTMC2096	3	3	11	1	3	3	106	1	29	4	14	13	4	4	12	4	8	7	152	20	8	14	111	1	132	7	5	5	5	8	281	168	4	94	3	110	4	1	9	76	55	3	7	1	1	2	1	2
1790	CTMC2308	3	3	11	1	3	3	106	1	29	4	14	13	4	4	12	4	8	7	152	20	8	14	111	1	132	7	5	5	5	8	281	168	4	94	3	110	4	1	9	76	55	3	7	1	1	2	1	2
1791	CTMC2376	3	16	48	1	1	3	42	1	1	1	24	3	24	10	89	26	35	4	48	4	4	3	109	1	91	4	3	1	1	18	113	164	81	90	66	107	3	1	9	69	3	3	11	1	6	2	3	3
1792	CTMC2608	3	16	48	1	1	3	42	1	1	1	24	3	24	10	89	26	35	4	48	4	4	3	109	1	91	4	3	1	1	18	113	164	81	90	66	107	3	1	9	69	3	3	11	1	6	2	3	3
1793	CTMC2677	3	16	48	1	1	3	42	1	1	1	24	3	24	10	89	26	35	4	48	4	4	3	109	1	91	4	3	1	1	18	113	164	81	90	66	107	3	1	9	69	3	3	11	1	6	2	3	3
1794	CTMC2437	3	16	48	1	1	3	42	1	1	1	24	3	24	10	89	26	35	4	48	4	4	3	109	1	91	4	3	1	1	18	113	164	81	90	66	107	3	1	9	69	3	3	11	1	6	2	3	3
1795	CTMC2791	3	16	48	1	1	3	42	1	1	1	24	3	24	10	89	26	35	4	48	4	4	3	109	1	91	4	3	1	1	18	113	164	81	90	66	107	3	1	9	69	3	3	11	1	6	2	3	3
1796	CTMC2804	14	31	49	1	1	1	52	1	1	1	9	6	1	46	10	4	8	7	11	7	1	6	195	1	93	7	7	4	1	17	203	294	3	12	13	47	7	1	9	48	7	3	7	1	1	2	5	4
1797	CTMC2811	32	63	96	69	27	5	105	83	37	53	43	98	95	87	90	48	98	12	150	103	54	91	110	33	38	123	83	65	47	127	115	295	84	93	67	108	56	33	56	107	54	38	64	5	11	40	43	96
1798	CTMC2926	3	3	19	1	3	3	1	1	1	1	1	1	1	1	1	4	93	1	1	1	1	1	1	1	1	1	1	1	1	1	1	1	6	7	6	109	1	1	1	1	1	1	1	1	1	1	1	1
1799	CTMC1969	14	31	49	1	1	1	52	1	1	1	9	6	1	46	10	4	8	7	173	7	1	6	7	1	93	7	7	4	1	17	15	69	15	11	13	47	7	1	9	48	7	3	73	1	1	2	5	4
1800	CTMC2076	3	6	3	35	7	3	75	10	10	9	6	4	1	127	4	3	15	6	221	5	5	4	7	1	93	7	5	5	1	89	15	26	3	19	46	15	7	1	9	79	10	6	7	1	1	2	5	4
1801	CTMC2101	3	5	4	1	1	4	43	3	1	4	5	35	1	6	6	4	6	6	66	17	1	5	58	1	22	71	1	4	1	53	52	70	19	18	5	3	24	1	7	57	7	19	1	1	1	2	1	2
1802	CTMC2160	3	5	4	1	1	4	43	3	1	4	5	35	1	6	6	4	6	6	66	17	1	5	58	1	22	71	1	4	1	53	52	70	19	18	5	3	24	1	7	57	7	19	1	1	1	2	1	2
1803	CTMC2209	3	9	61	1	1	1	113	1	3	13	26	3	54	94	96	3	13	6	163	6	10	12	13	1	100	131	8	4	1	135	104	177	90	12	4	11	60	1	9	114	5	3	24	1	1	2	1	2
1804	CTMC2273	3	9	61	1	1	1	113	1	3	13	26	3	54	94	96	3	13	6	163	6	10	12	13	1	100	131	8	4	1	135	104	177	90	12	4	11	60	1	9	114	5	3	24	1	1	2	1	2
1805	CTMC2303	32	63	96	69	27	5	105	83	37	53	43	98	95	87	90	48	98	12	150	103	54	91	110	33	38	123	83	65	47	127	115	166	84	93	67	108	56	33	56	107	54	38	64	5	11	40	43	96
1806	CTMC2696	32	63	96	69	27	5	105	83	37	53	43	98	95	87	90	48	98	12	150	103	54	91	110	33	38	123	83	65	47	127	115	166	84	93	67	108	56	33	56	107	54	38	64	5	11	40	43	96
1807	CTMC2618	32	63	96	69	27	5	105	83	37	53	43	98	95	87	90	48	98	12	150	103	54	91	110	33	38	123	83	65	47	127	115	166	84	93	67	108	56	33	56	107	54	38	64	5	11	40	43	96
1808	CTMC2772	3	65	19	1	3	3	1	1	1	1	1	1	1	1	1	1	1	1	49	1	1	1	1	1	1	1	1	1	1	1	1	281	1	1	1	1	1	1	1	1	1	1	1	1	1	1	1	1
1809	CTMC2472	3	6	13	1	1	3	14	1	3	4	6	9	9	14	14	8	12	6	15	14	6	11	5	1	99	12	8	8	11	14	143	22	17	17	5	9	7	1	10	14	10	3	5	1	3	7	4	4
1810	CTMC2674	3	4	1	1	1	1	12	1	6	9	9	6	4	103	6	4	8	7	179	116	6	104	13	1	94	138	5	5	5	143	62	86	93	101	75	130	7	1	12	32	12	20	4	1	1	2	3	2
1811	CTMC2443	3	4	1	1	1	1	12	1	6	9	9	6	4	103	6	4	8	7	179	116	6	104	13	1	94	138	5	5	5	143	62	86	93	101	75	130	7	1	12	32	12	20	4	1	1	2	3	2
1812	CTMC2513	32	63	96	69	27	5	105	83	37	53	43	98	95	87	90	48	98	12	150	103	54	91	110	33	38	123	83	65	47	127	115	166	84	93	67	108	56	33	56	107	54	38	64	5	11	40	43	96
1813	CTMC2790	3	3	19	1	3	3	1	1	1	1	1	1	1	1	1	1	1	1	49	1	1	1	1	1	1	1	1	1	1	1	1	210	1	1	1	1	1	1	1	1	1	1	1	1	1	1	1	1
1814	CTMC2800	32	63	96	69	27	5	105	83	37	53	43	98	95	87	90	48	98	12	150	103	54	91	110	33	38	123	83	65	47	127	115	166	84	93	67	108	56	33	56	107	54	38	64	5	11	40	43	96
1815	CTMC2831	3	3	19	1	3	3	1	1	1	1	1	1	1	1	1	1	1	1	49	1	1	1	1	1	1	1	1	1	1	1	1	210	1	1	1	1	1	1	1	1	1	1	1	1	1	1	1	1
1816	CTMC2922	3	3	112	31	6	1	127	23	3	27	6	9	9	113	106	3	13	6	186	142	76	123	152	1	145	208	42	4	1	201	159	234	123	111	10	133	46	7	3	38	10	3	6	1	1	2	1	59
1817	CTMC2890	3	6	118	7	1	4	4	1	1	1	3	59	22	112	12	4	12	4	196	125	6	10	136	1	44	42	5	5	5	8	280	7	6	7	6	75	3	1	7	7	7	3	82	1	1	2	54	7
1818	CTMC1893	3	5	17	8	1	1	69	1	1	1	4	3	3	5	5	4	5	6	95	84	25	1	69	1	1	83	8	27	1	38	34	242	128	22	13	15	7	1	3	152	10	1	1	1	1	1	1	5
1819	CTMC1939	3	5	17	8	1	1	69	1	1	1	4	3	3	5	5	4	5	6	95	84	25	1	69	1	1	83	8	27	1	38	34	242	128	22	13	15	7	1	3	152	10	1	1	1	1	1	1	5
1820	CTMC2036	3	5	17	8	1	1	69	1	1	1	4	3	3	5	5	4	5	6	95	84	25	1	69	1	1	83	8	27	1	38	34	242	128	22	13	15	7	1	3	152	10	1	1	1	1	1	1	5
1821	CTMC2140	3	4	4	28	1	4	43	1	29	4	3	4	22	5	14	11	19	6	201	49	1	116	19	1	18	21	16	4	19	104	20	23	4	4	1	96	5	1	9	5	5	3	5	1	3	3	1	14
1822	CTMC2260	3	9	40	1	1	1	44	23	3	27	6	9	9	39	14	8	38	6	51	39	6	11	38	1	93	45	8	4	5	43	38	52	15	7	5	37	22	1	24	38	10	3	27	1	1	2	3	5
1823	CTMC2590	3	16	11		3	3	5	1	1	12	4	4	1	4	4	3	111	4	183	17	1	6	7	1	93	25	7	12	12	20	19	14	18	18	3	20	3	7	9	21	10	7	11	1	1	2	5	4
1824	CTMC1926	3	5	18	1	3	3	6	3	1	4	5	5	1	6	6	4	6	6	63	49	1	44	50	1	1	16	19	90	1	50	46	64	3	101	5	14	9	38	26	155	27	3	5	1	1	19	3	3
1825	CTMC2556	3	4	69	1	1	3	80	1	29	4	14	13	4	4	68	25	11	6	272	15	10	148	7	1	93	193	30	4	5	43	185	46	4	69	32	61	29	1	9	6	6	3	6	1	1	2	1	2
1826	CTMC2542	3	4	69	1	1	3	80	1	29	4	14	13	4	4	68	25	11	6	272	15	10	148	7	1	93	193	30	4	5	43	185	46	4	69	32	61	29	1	9	6	6	3	6	1	1	2	1	2
1827	CTMC2436	3	4	69	1	1	3	80	1	29	4	14	13	4	4	68	25	11	6	272	15	10	148	7	1	93	193	30	4	5	43	185	46	4	69	32	61	29	1	9	6	6	3	6	1	1	2	1	2
1828	CTMC2805	3	4	69	1	1	3	80	1	29	4	14	13	4	4	68	25	11	6	272	15	10	148	7	1	93	193	30	4	5	43	185	46	4	69	32	61	29	1	9	6	6	3	6	1	1	2	1	2
1829	CTMC2819	3	3	112	31	6	1	127	23	3	56	42	9	114	154	106	3	13	6	186	142	29	145	186	1	17	200	7	4	1	210	159	287	4	111	10	181	46	7	3	38	10	3	5	1	1	16	1	6
1830	CTMC2156	3	4	4	1	1	4	5	1	1	4	1	9	1	8	63	4	61	6	89	6	33	58	66	1	120	79	22	12	1	70	69	18	4	58	5	69	7	8	9	64	27	26	41	1	1	2	3	3
1831	CTMC2208	3	4	4	1	1	4	5	1	1	4	1	9	1	8	63	4	61	6	89	6	33	58	66	1	120	79	22	12	1	70	69	18	4	58	5	69	7	8	9	64	27	26	41	1	1	2	3	3
1832	CTMC2387	3	4	42	1	1	3	24	1	74	6	6	42	34	13	13	8	6	6	273	45	1	60	196	1	91	15	7	4	9	139	24	296	3	11	11	1	1	1	1	140	10	3	5	1	1	1	1
1833	CTMC2555	3	4	42	1	1	3	24	1	74	6	6	42	34	13	13	8	6	6	273	45	1	60	196	1	91	15	7	4	9	139	24	296	3	11	11	1	1	1	1	140	10	3	5	1	1	1	1
1834	CTMC2411	3	4	42	1	1	3	24	1	74	6	6	42	34	13	13	8	6	6	273	45	1	60	196	1	91	15	7	4	9	139	24	296	3	11	11	1	1	1	1	140	10	3	5	1	1	1	1
1835	CTMC2613	3	4	42	1	1	3	24	1	74	6	6	42	34	13	13	8	6	6	273	45	1	60	196	1	91	15	7	4	9	139	24	296	3	11	11	1	1	1	1	140	10	3	5	1	1	1	1
1836	CTMC2422	40	71	124	75	25	2	172	61	73	73	56	71	104	117	116	63	124	15	202	130	70	115	142	27	84	155	91	80	60	157	147	240	114	27	19	196	69	43	68	135	70	47	86	5	10	50	57	106
1837	CTMC2612	3	5	18	1	3	3	6	3	1	4	5	5	1	6	6	4	6	6	63	145	1	44	50	1	1	16	19	1	1	50	46	64	12	41	100	14	9	38	26	44	27	3	5	1	1	19	3	3
1838	CTMC2526	4	4	18	1	1	1	8	4	3	6	6	3	1	8	8	4	8	7	8	8	6	7	8	1	94	7	5	5	5	77	270	7	6	7	6	6	3	1	7	21	10	1	76	1	1	3	1	16
1839	CTMC2679	3	29	11	1	1	1	116	1	1	1	13	3	1	99	102	3	43	6	170	111	1	5	58	1	22	135	1	4	4	26	137	73	93	101	3	122	62	1	9	125	64	43	5	1	1	20	1	3
1840	CTMC2450	3	29	11	1	1	1	116	1	1	1	13	3	1	99	102	3	43	6	170	111	1	5	58	1	22	135	1	4	4	26	137	73	93	101	3	122	62	1	9	125	64	43	5	1	1	20	1	3
1841	CTMC2501	3	29	11	1	1	1	116	1	1	1	13	3	1	99	102	3	43	6	170	111	1	5	58	1	22	135	1	4	4	26	137	73	93	101	3	122	62	1	9	125	64	43	5	1	1	20	1	3
1842	CTMC2640	3	29	11	1	1	1	116	1	1	1	13	3	1	99	102	3	43	6	170	111	1	5	58	1	22	135	1	4	4	26	137	73	93	101	3	122	62	1	9	125	64	43	5	1	1	20	1	3
1843	CTMC2439	4	4	6	2	1	1	8	4	3	6	6	3	1	8	8	4	8	7	181	8	6	7	8	1	94	7	5	5	5	77	270	7	6	7	6	6	3	1	7	7	7	3	7	1	1	2	1	2
1844	CTMC2801	3	29	11	1	1	1	116	1	1	1	13	3	1	99	102	3	43	6	170	111	1	5	58	1	22	135	1	4	4	26	137	73	93	101	3	122	62	1	9	125	64	43	5	1	1	20	1	3
1845	CTMC2812	3	3	19	1	3	3	1	1	1	1	1	1	1	1	1	1	1	1	49	1	1	1	1	1	1	1	1	1	1	1	1	1	1	1	1	1	1	1	72	1	1	1	1	1	1	1	1	1
1846	CTMC2817	3	3	19	1	3	3	1	1	1	1	1	1	1	1	1	1	1	1	49	1	1	1	1	1	1	1	1	1	1	1	1	1	1	1	1	1	1	1	72	1	1	1	1	1	1	1	1	1
1847	CTMC2822	3	29	11	1	1	1	116	1	1	1	13	3	1	99	102	3	43	6	170	111	1	5	58	1	22	135	1	4	4	26	137	73	93	101	3	122	62	1	9	125	64	43	5	1	1	20	1	3
1848	CTMC2827	36	68	108	69	27	5	105	82	37	53	43	98	50	138	104	52	125	48	175	113	61	142	125	18	76	137	88	72	78	218	204	297	132	136	19	199	78	43	68	160	68	4	75	15	24	71	52	100
1849	CTMC2933	3	4	19	1	3	3	1	1	1	1	1	1	1	1	1	1	1	1	49	1	1	1	1	1	1	1	1	1	1	1	1	167	1	135	1	1	1	1	1	1	1	1	1	1	1	1	1	2
1850	CTMC2941	3	3	19	1	3	3	1	1	1	1	1	1	1	1	1	1	1	1	49	1	1	1	1	1	1	1	1	1	1	1	1	1	1	1	1	1	1	1	1	138	1	1	1	1	1	1	1	1
1851	CTMC2942	14	31	49	1	1	1	52	1	1	1	9	6	1	46	10	4	8	7	11	7	1	6	7	1	93	7	7	4	1	17	15	69	15	11	13	47	7	1	9	48	7	3	7	1	1	2	5	4
1852	CTMC2957	3	4	100	1	7	3	114	63	49	4	3	3	1	95	97	51	104	1	191	122	64	96	119	26	1	16	19	1	1	125	15	221	15	11	13	47	7	1	9	139	59	3	77	1	1	15	58	44
1853	CTMC2959	3	29	4	1	1	1	116	53	1	1	13		1	99	102	55	43	6	176	107	29	103		1	8	51	8	30	5	26	120	176	6	7	6	6	3	1	7	115	7	3	11	1	1	5	3	3
1854	CTMC2316	38	7	7	40	31	22	131	41	53	70	55	100	102	115	114	62	122	47	198	128	20	114	140	9	79	154	54	78	59	154	245	169	85	95	68	143	68	42	38	132	68	14	84	8	23	49	56	103
1855	CTMC2956	3	28	17	1	1	3	70	32	1	41	4	34	11	59	62	4	63	4	96	127	1	146	138	1	139	15	4	1	1	18	145	71	108	44	1	49	3	1	9	69	3	3	11	1	6	2	4	51
1856	CTMC2937	3	3	19	1	3	3	1	37	1	4	3	3	42	39	6	1	79	1	49	85	43	1	58	1	101	99	7	4	79	219	1	298	1	1	1	1	1	1	1	1	1	3	5	1	3	3	1	13
1857	CTMC2779	3	61	100	1	7	4	128	1	49	1	9	6	1	95	97	57	104	1	189	121	64	96	132	1	133	147	40	4	21	148	138	178	91	92	3	51	7	7	3	57	7	19	78	1	1	15	46	44
1858	CTMC2531	3	6	13	1	1	3	14	1	3	4	6	9	9	14	14	8	12	6	15	14	6	11	5	1	99	12	8	8	11	14	143	22	17	17	5	9	7	1	10	14	10	3	5	1	3	7	4	4
1859	CTMC2849	3	4	4	28	1	4	43	1	9	1	4	1	12	5	6	4	6	6	153	43	26	33	112	1	133	124	16	4	19	128	20	23	4	4	1	111	5	1	9	15	56	3	5	1	3	3	1	14
1860	CTMC2653	3	61	100	1	7	3	42	1	1	1	4	79	1	95	97	51	104	4	48	4	64	96	119	26	1	16	19	1	1	136	121	236	91	127	3	51	7	7	3	116	59	3	77	1	1	15	46	44
1861	CTMC2379	3	16	11		3	3	5	1	1	12	4	4	1	4	4	3	111	4	183	17	1	6	7	1	93	25	7	12	12	20	19	14	18	18	3	20	3	7	9	21	10	7	11	1	1	2	5	4
1862	CTMC2383	3	4	4	1	1	4	5	1	1	4	1	9	1	8	63	4	61	6	89	6	33	58	66	1	120	79	22	12	1	70	69	18	4	58	5	69	7	8	9	64	27	26	41	1	1	2	3	3
1863	CTMC2163	3	61	1	29	1	1	100	1	43	1		3	10	17	6	10	16	1	49	1	1	1	1	1	1	1	5	5	1	41	142	181	4	4	5	36	21	1	9	13	3	3	7	1	1	2	5	4
1864	CTMC2871	35	63	107	72	27	5	121	55	52	67	50	65	64	151	131	78	155	2	274	106	96	88	197	20	66	209	109	106	77	220	268	166	143	126	73	126	64	24		120	11	53	74	18	8	70	73	112
1865	CTMC2395	3	29	4	1	1	1	116	53	1	1	13	3	1	99	102	55	43	6	162	107	29	100	121	1	8	133	8	30	5	26	120	176	6	7	6	6	3	1	7	115	7	3	11	1	1	5	3	3
1866	CTMC2652	45	80	137	48	4	5	105	82	37	53	62	15	109	133	98	71	82	2	17	150	70	131	14	5	5	154	54	89	68	178	254	241	127	129	79	160	74	24	44	151	11	55	93	6	26	40	43	96
1867	CTMC2667	14	31	49	1	1	1	52	1	1	1	9	6	1	46	10	4	8	7	173	7	1	6	7	1	147	7	7	4	1	17	161	69	15	11	13	47	7	1	9	48	7	3	73	1	1	2	5	4
1868	CTMC2579	3	16	44	2	1	3	42	1	1	1	24	3	24	10	12	4	35	4	48	4	4	3	4	1	16	42	3	29	1	39	35	128	32	75	23	86	3	1	4	4	12	20	4	1	1	2	3	2
1869	CTMC2962	3	5	17	8	1	1	69	1	1	1	4		3	5	5	4	5	6	95	84	25	1	69	1	1	210		27	1	38	34	44	30	35	5	56	3	1	9	32	14	3	115	1	1	3	1	3
1870	CTMC2559	3	3	19	1	3	3	1	1	1	1	1	1	1	1	1	1	1	1	49	1	1	1	1	1	1	1	1	1	1	1	1	210	1	1	1	1	1	1	1	1	1	1	1	1	1	1	1	1
1871	CTMC2969	38	7	7	40	31	22	131	41	53	70	55	100	102	115	114	62	122	47	198	128	20	162	198	33	78	211	110	107	80	154	245	169	85	95	68	143	68	42	38	132	68	14	84	8	23	49	56	103
1872	CTMC2636	3	11	52	1	1	6	13	1	3	1	4	27	1	15	15	8	34	7	47	39	6	32	39	1	19	50	7	4	9	57	213	20	3	11	11	50	7	1	12	33	10	7	25	4	1	15	46	44
1873	CTMC2235	3	4	99	1	1	3	5	1	1	1	4	4	3	5	5	4	5	5	5	5	5	4	5	1	150	5	4	4	1	184	170	5	3	5	4	3	4	1	9	36	14	3	26	1	1	3	1	40
1874	CTMC2964	3	5	23	1	1	4	43	3	1	1	13	3	1	7	102	3	43	6	58	5	5	18		1	8	51	4	4	4	26	169	247	101	20	5	134	7	1	65	50	3	3	15	1	1	20	1	3
1875	CTMC2781	3	6	23	1	1	1	154	1	1	1	13	3	1	6	102	3	43	6	58	5	5	18		1	8	51	4	4	4	26	179	257	133	101	3	122	62	1	7	50	3	3	15	1	1	20	1	3
1876	CTMC2524	3	3	19	1	3	3	1	1	1	1	1	1	1	1	1	10	16	11	151	1	1	1	1	1	1	1	1	1	1	1	1	167	1	1	1	1	1	1	1	1	1	1	1	1	1	60	1	2
1877	CTMC2385	3	4	169	4	6	1	90	9	1	56	42	3	13	162	14	1	148	3	246	177	29	163	199	1	132	212	8	1	5	221	205	299	148	149	101	188	38	1	87	186	86	3	5	1	6	2	79	3
1878	CTMC2955	3	5	17	1	1	4	43	3	1	4	5	35	1	6	20	4	5	26	75	41	1	5	58	1	22	71	27	4	1	61	61	85	1	1	3	55	26	16	29	57	30	19	1	1	1	2	1	2
1879	CTMC1896	3	4	56	1	7	3	51	77	1	4	5	38	32	52	57	3	13	6	262	15	10	54	7	1	93	13	4	9	1	15	217	91	3	143	93	63	30	1	9	17	10	7	5	1	1	2	1	2
1880	CTMC1634	3	5	17	1	1	4	43	3	1	4	5	35	1	6	20	4	5	26	75	41	1	5	58	1	22	71	27	4	1	61	61	85	1	1	3	55	26	16	29	57	30	19	1	1	1	2	1	2
1881	CTMC2649	3	6	13	1	1	3	14	1	3	4	6	9	9	14	14	8	12	6	15	14	6	11	5	1	99	12	8	8	11	14	143	22	17	17	5	9	7	1	10	14	10	3	5	1	3	7	4	4
1882	CTMC2142	44	68	135	78	25	2	144	54	51	80	49	63	55	98	101	79	138	58	224	147	79	128	157	3	30	173	98	87	46	175	269	300	97	128	74	127	65	48	63	148	62	4	75	15	24	55	64	100
1883	CTMC2950	3	5	113	1	1	3	28	9	1	35	1	1	1	1	67	8	115	6	187	6	1	107	23	1	42	145	14	74	5	28	27	18	3	109	3	51	20	1	9	123	12	3	1	1	1	2	80	2
1884	CTMC2949	14	31	49	1	1	1	52	1	1	1	9	6	1	46	10	4	8	7	11	7	1	6	7	1	93	7	7	4	1	17	189	124	15	11	13	47	7	1	9	48	7	3	7	1	1	2	5	56
1885	CTMC2948	14	31	49	1	1	1	52	1	1	1	9	6	1	46	10	4	8	7	11	7	1	6	7	1	93	7	7	4	1	17	189	124	15	11	13	47	7	1	9	48	7	3	7	1	1	2	5	56
1886	CTMC2243	36	68	108	69	27	5	105	82	37	53	43	98	50	138	104	52	125	48	175	113	89		125	18	76	137	88	72	54	202	259	273	142	128	74	175	41	22	39	131	17	59	75	15	24	71	52	100
1887	CTMC2238	3	4	1	1	1	1	12	1	6	9	9	6	4	103	6	4	8	7	179	116	6	104	13	1	94	138	5	5	5	143	62	214	93	101	75	130	7	1	12	32	12	20	4	1	1	2	3	2
1888	CTMC1975	3	5	18	1	3	3	6	3	1	4	5	5	1	6	6	4	6	6	63	49	1	44	50	1	1	16	19	90	1	50	46	64	3	101	5	14	9	38	26	155	27	3	5	1	1	19	3	3
1889	CTMC2760	35	63	107	72	27	5	121	55	52	67	50	65	64	151	131	78	137	47	259	166	84	152	101	24	75	93	87	71	53	140	260	166	143	126	73	126	64	24		120	11	53	74	18	8	70	73	112
1890	CTMC2945	3	5	170	28	1	3	90	1	1	1	9	6	1	148	97	4	104	1	191	122	64	96	200	26	1	16	19	1	1	136	241	301	149	150	5	189	90	1	10	187	87	3	77	1	1	15	46	44
1891	CTMC2958	3	5	17	1	1	4	43	3	1	4	5	35	1	6	6	4	6	6	91	17	1	5	58	1	22	71	1	4	1	61	61	89	19	18	5	3	24	1	7	57	7	19	1	1	1	2	1	1
1892	CTMC2946	3	61	1	29	1	1	100	1	43	1		3	10	17	6	10	16	1	49	1	1	1	1	1	1	1	5	5	1	1	111	1	6	7	6	106	3	1	7	105	7	3	7	1	1	2	5	4
1893	CTMC2953	3	61	1	29	1	1	100	1	43	1		3	10	17	6	10	16	1	49	1	1	1	1	1	1	1	5	5	1	1	111	1	6	7	6	106	3	1	7	105	7	3	7	1	1	2	5	4
1894	CTMC1983	3	6	13	1	1	3	14	1	3	4	6	9	9	14	14	8	12	6	15	14	6	11	5	1	99	12	8	8	11	14	14	22	17	17	5	9	7	1	10	14	10	3	5	1	3	7	4	4
1895	CTMC1644	3	11	11	1	1	6	19	1	1	4	3	12	11	18	17	4	17	7	105	39	6	11	38	1	93	89	5	4	9	19	17	20	8	9	8	62	4	1	12	19	12	3	11	4	6	2	8	6
1896	CTMC2954	34	51	83	24	26	2	117	54	51	66	49	63	72	98	101			27	169	110	58	101	122	20	74	134	86	70	51	223	238	184	94	102	72	123	63	40	61	118	61	42	71	5	30	44	49	93
1897	CTMC1809	3	9	40	1	1	1	12	23	3	32	6	9	9	14	14	8	47	7	47	39	6	11	38	1	93	45	8	4	5	43	10	10	3	20	5	9	7	1	10	38	10	3	5	1	1	18	3	49
1898	CTMC272	3	11	52	1	1	6	13	1	3	1	4	27	1	15	15	8	34	7	47	39	6	32	39	1	19	50	7	4	9	57	213	20	3	11	11	50	7	1	12	33	10	7	25	4	1	15	20	76
1899	CTMC2380	3	9	61	1	1	1	113	1	3	13	26	3	54	94	96	3	13	6	163	6	10	12	13	1	100	131	8	4	1	135	104	177	90	12	4	11	60	1	9	114	5	3	24	1	1	2	1	2
1900	CTMC2838	3	4	4	1	1	4	5	1	1	4	1	9	1	8	63	4	61	6	89	6	33	58	66	1	120	79	22	12	1	70	69	18	4	58	5	69	7	8	9	64	27	26	41	1	1	2	3	3
1901	CTMC112	14	31	49	1	1	1	52	1	1	1	9	6	1	46	10	4	8	7	11	7	1	6	7	1	93	7	7	4	1	17	15	69	15	11	13	47	7	1	9	48	7	3	7	1	1	2	5	4
1902	CTMC2835	3	9	40	1	1	1	44	23	3	27	6	9	9	39	127	8	38	6	51	39	6	11	38	1	93	45	8	4	5	43	38	78	15	7	5	37	22	1	10	38	10	3	92	1	1	2	3	5
1903	CTMC2643	37	90	160	41	25	2	167	78	66	88	65	18	73	153	140		145	66	264	170	92	156	181	11	87	198	106	101	59	205	261	280	146	144	94	178	12	9	15	176	8	4	100	6	8	10	16	122
1904	CTMC2549	3	65	19	1	3	3	1	1	1	1	1	1	1	1	1	1	1	1	49	1	1	1	1	1	1	1	1	1	1	1	1	281	1	1	1	1	1	1	1	1	1	1	1	1	1	1	1	1
1905	CTMC2648	3	5	17	8	1	1	69	1	1	1	4	3	3	5	5	4	5	6	95	84	25	1	69	32	1	83	8	27	1	38	34	242	128	22	13	15	7	1	3	152	10	1	1	1	1	1	1	5
1906	CTMC2581	3	4	169	4	6	1	90	9	1	56	42	3	13	162	14	1	148	3	246	177	29	163	199	1	132	212	8	1	5	221	205	299	148	149	101	188	38	1	87	186	86	3	5	1	6	2	79	3
1907	CTMC2845	36	68	108	69	27	5	105	82	37	53	43	98	50	138	104	52	125	48	175	113	61	142	125	18	76	137	88	72	78	218	204	297	132	136	19	199	78	43	68	160	68	4	75	15	24	71	52	100
1908	CTMC2868	41	72	127	76	20	2	173	31	27	40	34	43	35	57	119	46	95	44	206	133	72	61	68	18	25	81	92	81	61	179	255	215	116	119	78	147	34	9	36	66	34	27	42	11	14	69	17	81
1909	CTMC2254	5	67	123	57	30	21	136	62	57	85	23	86	113	149	137	47	32	41	255	164	88	151	2	33	86	194	103	97		200	188	270	141	140	92	173	81	54	78	171	48	58	106	5	28	61	70	120
1910	CTMC2069	3	29	4	1	1	1	116	53	1	1	13		1	99	102	55	43	6	176	107	29	103		1	8	51	8	30	5	26	120	176	6	7	6	6	3	1	7	115	7	3	11	1	1	5	3	3
1911	CTMC2252	3	29	4	1	1	1	116	53	1	1	13		1	99	102	55	43	6	176	107	29	103		1	8	51	8	30	5	26	120	176	6	7	6	6	3	1	7	115	7	3	11	1	1	5	3	3
1912	CTMC2545	3	11	11	1	1	6	19	1	1	4	3	12	11	18	62	4	63	4	265	127	93	14	182	1	158	15	5	4	9	206	82	20	3	11	11	12	3	1	12	19	12	3	11	4	6	2	5	58
1913	CTMC2632	3	16	4	1	1	4	101	1	9	1	4		12	5	14	11	19	6	146	40	26	33	40	1	17	121	15	4	1	40	36	162	4	37	24	35	5	1	9	5	85	3	63	5	22	38	1	14
1914	CTMC2654	2	79	165	56	4	5	170	81	71	92	69	95	102	159	144	72	101	48	271	174	19	160	191	35	61	203	54	78	59	154	267	291	92	124	71	185	41	47	86	142	29	51	89	5	8	70	47	72
1915	CTMC2299	3	4	13	1	3	3	5	74	1	45	5	4	3	22	5	4	117	6	250	17	1	5	133	1	154	192	1	4	1	61	184	26	17	139	5	179	3	1	7	167	10	1	1	1	1	5	4	2
1916	CTMC2738	32	63	96	69	27	5	105	83	37	53	43	98	95	87	90	48	98	12	150	103	54	91	110	33	38	123	83	65	47	127	115	166	84	93	67	108	56	33	55	107	54	38	64	5	11	40	43	96
1917	CTMC2253	3	63	168	2	1	3	42	1	1	1	24	3	24	10	145	26	35	4	48	176	1	43	49	1	91	4	3	29	1	39	35	292	81	90	66	107	3	1	9	4	12	20	4	1	1	2	3	19
1918	CTMC2552	32	63	96	69	27	5	105	83	37	53	43	98	95	87	90	48	98	12	150	103	54	91	110	33	38	123	83	65	47	127	115	166	84	93	67	108	56	33	56	107	54	38	64	5	11	40	43	125
1919	CTMC2391	3	5	18	1	3	3	6	3	1	4	5	5	1	6	6	4	6	6	63	145	1	44	50	1	1	16	19	1	1	50	46	64	12	41	5	14	9	38	26	44	27	3	5	1	1	19	3	3
1920	CTMC2378	3	11	11	1	1	6	19	1	1	4	3	12	11	18	17	4	17	7	105	39	6	11	38	1	93	89	5	4	9	19	17	20	8	9	8	62	4	1	12	19	12	3	11	4	6	2	8	6
1921	CTMC2568	3	6	43	1	1	1	12	1	6	9	9	30	4	4	12	4	8	7	57	46	6	37	44	1	94	7	18	4	20	8	273	7	6	19	25	40	20	7	4	41	26	6	5	1	1	2	3	2
1922	CTMC2960	3	5	18	1	3	3	6	3	1	4	5	5	1	6	6	4	6	6	63	49	1	44	50	1	1	56	19	1	1	83	80	67	54	63	40	77	3	1	26	44	27	3	5	1	1	19	3	3
1923	CTMC2874	3	5	17	1	1	4	43	3	1	4	5	70	1	6	6	4	6	6	66	17	1	5	58	1	22	71	1	4	1	61	139	89	19	18	5	59	3	1	7	57	7	19	1	1	1	2	1	2
1924	CTMC2438	32	63	96	69	27	5	105	83	37	53	43	98	95	87	90	48	98	12	150	103	54	91	110	33	38	123	83	65	47	127	115	166	84	93	67	108	56	33	56	107	54	38	64	5	11	40	43	96
1925	CTMC2269	3	4	4	1	1	4	5	1	1	4	1	9	1	8	63	4	61	6	89	6	33	58	66	1	120	79	22	12	1	70	69	18	4	58	5	69	7	8	9	64	27	26	41	1	1	2	3	3
[truncated: 1,273 more columns]
