# Supplementary material for: Investigating the population structure of Moraxella catarrhalis using a cgMLST scheme and LIN code system
Source: Nat Commun. 2025 Oct 17;16:9137. doi: 10.1038/s41467-025-64487-8 (PMC12534458; doi:10.1038/s41467-025-64487-8)
Supplement: Supplementary file 8 — Data 6 [file 41467_2025_64487_MOESM8_ESM.xlsx]

## Sheet: Supplementary_data_6
PubMLST ID	Loci not assigned allele (n)	Loci with assigned allele (n)	Loci with assigned allele (%)
493	102	1217	92.2669
82	90	1229	93.1766
57	75	1244	94.3139
74	68	1251	94.8446
69	62	1257	95.2995
198	58	1261	95.6027
17	51	1268	96.1334
233	51	1268	96.1334
144	48	1271	96.3609
404	48	1271	96.3609
77	45	1274	96.5883
476	44	1275	96.6641
1	43	1276	96.74
474	42	1277	96.8158
78	41	1278	96.8916
475	40	1279	96.9674
68	39	1280	97.0432
133	38	1281	97.119
356	38	1281	97.119
480	38	1281	97.119
76	37	1282	97.1948
523	35	1284	97.3465
73	33	1286	97.4981
72	32	1287	97.5739
479	30	1289	97.7255
132	29	1290	97.8014
70	25	1294	98.1046
67	25	1294	98.1046
306	24	1295	98.1804
409	24	1295	98.1804
492	24	1295	98.1804
235	23	1296	98.2563
314	23	1296	98.2563
405	23	1296	98.2563
477	23	1296	98.2563
1614	23	1296	98.2563
107	22	1297	98.3321
75	22	1297	98.3321
414	21	1298	98.4079
1245	21	1298	98.4079
106	21	1298	98.4079
66	20	1299	98.4837
336	20	1299	98.4837
478	20	1299	98.4837
631	20	1299	98.4837
632	20	1299	98.4837
225	20	1299	98.4837
406	20	1299	98.4837
71	19	1300	98.5595
242	19	1300	98.5595
351	19	1300	98.5595
381	19	1300	98.5595
419	19	1300	98.5595
1388	19	1300	98.5595
1398	19	1300	98.5595
227	18	1301	98.6353
244	18	1301	98.6353
266	18	1301	98.6353
334	18	1301	98.6353
657	18	1301	98.6353
882	18	1301	98.6353
883	18	1301	98.6353
925	18	1301	98.6353
1284	18	1301	98.6353
1308	18	1301	98.6353
1649	18	1301	98.6353
1909	18	1301	98.6353
134	17	1302	98.7111
188	17	1302	98.7111
308	17	1302	98.7111
398	17	1302	98.7111
469	17	1302	98.7111
472	17	1302	98.7111
529	17	1302	98.7111
789	17	1302	98.7111
836	17	1302	98.7111
1140	17	1302	98.7111
1298	17	1302	98.7111
230	16	1303	98.787
254	16	1303	98.787
434	16	1303	98.787
678	16	1303	98.787
683	16	1303	98.787
684	16	1303	98.787
685	16	1303	98.787
686	16	1303	98.787
687	16	1303	98.787
688	16	1303	98.787
938	16	1303	98.787
1034	16	1303	98.787
1189	16	1303	98.787
1232	16	1303	98.787
1370	16	1303	98.787
1545	16	1303	98.787
1547	16	1303	98.787
1546	16	1303	98.787
1548	16	1303	98.787
1645	16	1303	98.787
1708	16	1303	98.787
1710	16	1303	98.787
310	16	1303	98.787
527	16	1303	98.787
528	16	1303	98.787
786	16	1303	98.787
787	16	1303	98.787
22	15	1304	98.8628
201	15	1304	98.8628
222	15	1304	98.8628
417	15	1304	98.8628
559	15	1304	98.8628
464	15	1304	98.8628
468	15	1304	98.8628
556	15	1304	98.8628
724	15	1304	98.8628
640	15	1304	98.8628
810	15	1304	98.8628
811	15	1304	98.8628
1549	15	1304	98.8628
1605	15	1304	98.8628
1620	15	1304	98.8628
1647	15	1304	98.8628
1655	15	1304	98.8628
1686	15	1304	98.8628
1687	15	1304	98.8628
1864	15	1304	98.8628
1889	15	1304	98.8628
228	15	1304	98.8628
319	15	1304	98.8628
508	15	1304	98.8628
509	15	1304	98.8628
21	14	1305	98.9386
23	14	1305	98.9386
214	14	1305	98.9386
224	14	1305	98.9386
226	14	1305	98.9386
290	14	1305	98.9386
298	14	1305	98.9386
307	14	1305	98.9386
378	14	1305	98.9386
400	14	1305	98.9386
460	14	1305	98.9386
505	14	1305	98.9386
624	14	1305	98.9386
625	14	1305	98.9386
642	14	1305	98.9386
713	14	1305	98.9386
714	14	1305	98.9386
780	14	1305	98.9386
796	14	1305	98.9386
797	14	1305	98.9386
799	14	1305	98.9386
877	14	1305	98.9386
1032	14	1305	98.9386
1130	14	1305	98.9386
1202	14	1305	98.9386
1274	14	1305	98.9386
1371	14	1305	98.9386
1447	14	1305	98.9386
64	13	1306	99.0144
143	13	1306	99.0144
297	13	1306	99.0144
390	13	1306	99.0144
395	13	1306	99.0144
481	13	1306	99.0144
482	13	1306	99.0144
970	13	1306	99.0144
971	13	1306	99.0144
1268	13	1306	99.0144
1713	13	1306	99.0144
1786	13	1306	99.0144
1908	13	1306	99.0144
994	13	1306	99.0144
1006	13	1306	99.0144
1007	13	1306	99.0144
1018	13	1306	99.0144
1028	13	1306	99.0144
1029	13	1306	99.0144
1030	13	1306	99.0144
1033	13	1306	99.0144
43	12	1307	99.0902
51	12	1307	99.0902
85	12	1307	99.0902
161	12	1307	99.0902
205	12	1307	99.0902
383	12	1307	99.0902
435	12	1307	99.0902
495	12	1307	99.0902
1078	12	1307	99.0902
1272	12	1307	99.0902
1378	12	1307	99.0902
1433	12	1307	99.0902
1615	12	1307	99.0902
1769	12	1307	99.0902
1770	12	1307	99.0902
1806	12	1307	99.0902
1812	12	1307	99.0902
1814	12	1307	99.0902
1924	12	1307	99.0902
1836	12	1307	99.0902
208	12	1307	99.0902
83	11	1308	99.166
194	11	1308	99.166
195	11	1308	99.166
219	11	1308	99.166
313	11	1308	99.166
436	11	1308	99.166
451	11	1308	99.166
518	11	1308	99.166
519	11	1308	99.166
520	11	1308	99.166
745	11	1308	99.166
851	11	1308	99.166
963	11	1308	99.166
968	11	1308	99.166
1866	11	1308	99.166
969	11	1308	99.166
1381	11	1308	99.166
1385	11	1308	99.166
1541	11	1308	99.166
1544	11	1308	99.166
1657	11	1308	99.166
1685	11	1308	99.166
1734	11	1308	99.166
1736	11	1308	99.166
1735	11	1308	99.166
1914	11	1308	99.166
137	11	1308	99.166
1805	11	1308	99.166
1807	11	1308	99.166
401	11	1308	99.166
408	11	1308	99.166
54	10	1309	99.2418
84	10	1309	99.2418
223	10	1309	99.2418
236	10	1309	99.2418
248	10	1309	99.2418
309	10	1309	99.2418
353	10	1309	99.2418
421	10	1309	99.2418
446	10	1309	99.2418
661	10	1309	99.2418
708	10	1309	99.2418
895	10	1309	99.2418
1340	10	1309	99.2418
1341	10	1309	99.2418
1342	10	1309	99.2418
1343	10	1309	99.2418
1344	10	1309	99.2418
1345	10	1309	99.2418
1346	10	1309	99.2418
1448	10	1309	99.2418
1449	10	1309	99.2418
1450	10	1309	99.2418
1896	10	1309	99.2418
1661	10	1309	99.2418
1783	10	1309	99.2418
1921	10	1309	99.2418
1797	10	1309	99.2418
1854	10	1309	99.2418
1918	10	1309	99.2418
296	10	1309	99.2418
491	10	1309	99.2418
775	10	1309	99.2418
776	10	1309	99.2418
964	10	1309	99.2418
966	10	1309	99.2418
27	9	1310	99.3177
41	9	1310	99.3177
98	9	1310	99.3177
128	9	1310	99.3177
162	9	1310	99.3177
243	9	1310	99.3177
247	9	1310	99.3177
347	9	1310	99.3177
382	9	1310	99.3177
439	9	1310	99.3177
738	9	1310	99.3177
739	9	1310	99.3177
740	9	1310	99.3177
741	9	1310	99.3177
742	9	1310	99.3177
744	9	1310	99.3177
471	9	1310	99.3177
489	9	1310	99.3177
532	9	1310	99.3177
536	9	1310	99.3177
538	9	1310	99.3177
539	9	1310	99.3177
695	9	1310	99.3177
706	9	1310	99.3177
743	9	1310	99.3177
778	9	1310	99.3177
779	9	1310	99.3177
924	9	1310	99.3177
1014	9	1310	99.3177
1161	9	1310	99.3177
1176	9	1310	99.3177
1270	9	1310	99.3177
1320	9	1310	99.3177
1368	9	1310	99.3177
1473	9	1310	99.3177
1516	9	1310	99.3177
1903	9	1310	99.3177
1523	9	1310	99.3177
1524	9	1310	99.3177
1525	9	1310	99.3177
1598	9	1310	99.3177
1681	9	1310	99.3177
1733	9	1310	99.3177
1871	9	1310	99.3177
1877	9	1310	99.3177
1906	9	1310	99.3177
1902	9	1310	99.3177
200	9	1310	99.3177
339	9	1310	99.3177
385	9	1310	99.3177
403	9	1310	99.3177
1719	9	1310	99.3177
1720	9	1310	99.3177
1721	9	1310	99.3177
1916	9	1310	99.3177
29	8	1311	99.3935
53	8	1311	99.3935
115	8	1311	99.3935
196	8	1311	99.3935
209	8	1311	99.3935
238	8	1311	99.3935
251	8	1311	99.3935
267	8	1311	99.3935
299	8	1311	99.3935
437	8	1311	99.3935
467	8	1311	99.3935
652	8	1311	99.3935
1111	8	1311	99.3935
1558	8	1311	99.3935
653	8	1311	99.3935
654	8	1311	99.3935
690	8	1311	99.3935
762	8	1311	99.3935
763	8	1311	99.3935
859	8	1311	99.3935
907	8	1311	99.3935
926	8	1311	99.3935
927	8	1311	99.3935
986	8	1311	99.3935
999	8	1311	99.3935
1000	8	1311	99.3935
1082	8	1311	99.3935
1166	8	1311	99.3935
1231	8	1311	99.3935
1567	8	1311	99.3935
1568	8	1311	99.3935
1569	8	1311	99.3935
1570	8	1311	99.3935
1571	8	1311	99.3935
1591	8	1311	99.3935
1621	8	1311	99.3935
1622	8	1311	99.3935
1625	8	1311	99.3935
1623	8	1311	99.3935
1709	8	1311	99.3935
1773	8	1311	99.3935
1780	8	1311	99.3935
1782	8	1311	99.3935
126	8	1311	99.3935
1518	8	1311	99.3935
362	8	1311	99.3935
537	8	1311	99.3935
1169	8	1311	99.3935
11	7	1312	99.4693
15	7	1312	99.4693
119	7	1312	99.4693
181	7	1312	99.4693
185	7	1312	99.4693
192	7	1312	99.4693
193	7	1312	99.4693
218	7	1312	99.4693
232	7	1312	99.4693
272	7	1312	99.4693
280	7	1312	99.4693
291	7	1312	99.4693
333	7	1312	99.4693
337	7	1312	99.4693
350	7	1312	99.4693
375	7	1312	99.4693
377	7	1312	99.4693
432	7	1312	99.4693
470	7	1312	99.4693
484	7	1312	99.4693
627	7	1312	99.4693
758	7	1312	99.4693
759	7	1312	99.4693
919	7	1312	99.4693
1187	7	1312	99.4693
1286	7	1312	99.4693
1310	7	1312	99.4693
1886	7	1312	99.4693
1323	7	1312	99.4693
1349	7	1312	99.4693
1360	7	1312	99.4693
1361	7	1312	99.4693
1362	7	1312	99.4693
1555	7	1312	99.4693
1556	7	1312	99.4693
1882	7	1312	99.4693
1460	7	1312	99.4693
1624	7	1312	99.4693
1848	7	1312	99.4693
1907	7	1312	99.4693
234	7	1312	99.4693
355	7	1312	99.4693
459	7	1312	99.4693
61	7	1312	99.4693
1136	7	1312	99.4693
1137	7	1312	99.4693
1777	7	1312	99.4693
2	6	1313	99.5451
62	6	1313	99.5451
108	6	1313	99.5451
118	6	1313	99.5451
151	6	1313	99.5451
168	6	1313	99.5451
171	6	1313	99.5451
182	6	1313	99.5451
191	6	1313	99.5451
216	6	1313	99.5451
231	6	1313	99.5451
237	6	1313	99.5451
245	6	1313	99.5451
252	6	1313	99.5451
253	6	1313	99.5451
281	6	1313	99.5451
282	6	1313	99.5451
311	6	1313	99.5451
321	6	1313	99.5451
328	6	1313	99.5451
346	6	1313	99.5451
357	6	1313	99.5451
366	6	1313	99.5451
376	6	1313	99.5451
391	6	1313	99.5451
448	6	1313	99.5451
1259	6	1313	99.5451
449	6	1313	99.5451
507	6	1313	99.5451
606	6	1313	99.5451
628	6	1313	99.5451
669	6	1313	99.5451
700	6	1313	99.5451
701	6	1313	99.5451
736	6	1313	99.5451
755	6	1313	99.5451
803	6	1313	99.5451
850	6	1313	99.5451
852	6	1313	99.5451
879	6	1313	99.5451
893	6	1313	99.5451
920	6	1313	99.5451
1015	6	1313	99.5451
1069	6	1313	99.5451
1088	6	1313	99.5451
1112	6	1313	99.5451
1118	6	1313	99.5451
1125	6	1313	99.5451
1174	6	1313	99.5451
1181	6	1313	99.5451
1186	6	1313	99.5451
1191	6	1313	99.5451
1326	6	1313	99.5451
1338	6	1313	99.5451
1863	6	1313	99.5451
1485	6	1313	99.5451
1594	6	1313	99.5451
1626	6	1313	99.5451
1627	6	1313	99.5451
1658	6	1313	99.5451
1697	6	1313	99.5451
1816	6	1313	99.5451
1825	6	1313	99.5451
1826	6	1313	99.5451
1827	6	1313	99.5451
1828	6	1313	99.5451
1829	6	1313	99.5451
1838	6	1313	99.5451
1876	6	1313	99.5451
1324	6	1313	99.5451
129	6	1313	99.5451
1487	6	1313	99.5451
1488	6	1313	99.5451
1728	6	1313	99.5451
1729	6	1313	99.5451
1730	6	1313	99.5451
1731	6	1313	99.5451
1917	6	1313	99.5451
1732	6	1313	99.5451
312	6	1313	99.5451
359	6	1313	99.5451
424	6	1313	99.5451
49	6	1313	99.5451
675	6	1313	99.5451
1065	6	1313	99.5451
1185	6	1313	99.5451
1188	6	1313	99.5451
28	5	1314	99.6209
30	5	1314	99.6209
42	5	1314	99.6209
90	5	1314	99.6209
94	5	1314	99.6209
96	5	1314	99.6209
104	5	1314	99.6209
109	5	1314	99.6209
111	5	1314	99.6209
113	5	1314	99.6209
135	5	1314	99.6209
142	5	1314	99.6209
152	5	1314	99.6209
153	5	1314	99.6209
154	5	1314	99.6209
163	5	1314	99.6209
169	5	1314	99.6209
176	5	1314	99.6209
180	5	1314	99.6209
190	5	1314	99.6209
213	5	1314	99.6209
240	5	1314	99.6209
325	5	1314	99.6209
342	5	1314	99.6209
349	5	1314	99.6209
361	5	1314	99.6209
380	5	1314	99.6209
396	5	1314	99.6209
416	5	1314	99.6209
461	5	1314	99.6209
463	5	1314	99.6209
494	5	1314	99.6209
497	5	1314	99.6209
566	5	1314	99.6209
605	5	1314	99.6209
608	5	1314	99.6209
620	5	1314	99.6209
783	5	1314	99.6209
1035	5	1314	99.6209
1513	5	1314	99.6209
664	5	1314	99.6209
703	5	1314	99.6209
720	5	1314	99.6209
752	5	1314	99.6209
754	5	1314	99.6209
784	5	1314	99.6209
794	5	1314	99.6209
802	5	1314	99.6209
905	5	1314	99.6209
906	5	1314	99.6209
908	5	1314	99.6209
913	5	1314	99.6209
937	5	1314	99.6209
939	5	1314	99.6209
944	5	1314	99.6209
993	5	1314	99.6209
998	5	1314	99.6209
1004	5	1314	99.6209
1148	5	1314	99.6209
1024	5	1314	99.6209
1041	5	1314	99.6209
1087	5	1314	99.6209
1116	5	1314	99.6209
1117	5	1314	99.6209
1870	5	1314	99.6209
1120	5	1314	99.6209
1230	5	1314	99.6209
1233	5	1314	99.6209
1234	5	1314	99.6209
1237	5	1314	99.6209
1238	5	1314	99.6209
1243	5	1314	99.6209
1517	5	1314	99.6209
1583	5	1314	99.6209
1788	5	1314	99.6209
1271	5	1314	99.6209
1306	5	1314	99.6209
1307	5	1314	99.6209
1309	5	1314	99.6209
1331	5	1314	99.6209
1332	5	1314	99.6209
1334	5	1314	99.6209
1335	5	1314	99.6209
1333	5	1314	99.6209
1347	5	1314	99.6209
1348	5	1314	99.6209
1350	5	1314	99.6209
1354	5	1314	99.6209
1630	5	1314	99.6209
1631	5	1314	99.6209
1632	5	1314	99.6209
1633	5	1314	99.6209
1351	5	1314	99.6209
1353	5	1314	99.6209
1356	5	1314	99.6209
1392	5	1314	99.6209
1519	5	1314	99.6209
1536	5	1314	99.6209
1410	5	1314	99.6209
1428	5	1314	99.6209
1435	5	1314	99.6209
1436	5	1314	99.6209
1437	5	1314	99.6209
1438	5	1314	99.6209
1440	5	1314	99.6209
1441	5	1314	99.6209
1443	5	1314	99.6209
1478	5	1314	99.6209
1479	5	1314	99.6209
1480	5	1314	99.6209
1481	5	1314	99.6209
1484	5	1314	99.6209
1486	5	1314	99.6209
1482	5	1314	99.6209
1483	5	1314	99.6209
1512	5	1314	99.6209
1539	5	1314	99.6209
1585	5	1314	99.6209
1628	5	1314	99.6209
1648	5	1314	99.6209
1691	5	1314	99.6209
1698	5	1314	99.6209
1727	5	1314	99.6209
1748	5	1314	99.6209
1832	5	1314	99.6209
1833	5	1314	99.6209
1834	5	1314	99.6209
1835	5	1314	99.6209
1892	5	1314	99.6209
1893	5	1314	99.6209
1897	5	1314	99.6209
410	5	1314	99.6209
1393	5	1314	99.6209
1532	5	1314	99.6209
1553	5	1314	99.6209
1554	5	1314	99.6209
1669	5	1314	99.6209
1913	5	1314	99.6209
211	5	1314	99.6209
215	5	1314	99.6209
338	5	1314	99.6209
1510	5	1314	99.6209
1511	5	1314	99.6209
438	5	1314	99.6209
1503	5	1314	99.6209
1504	5	1314	99.6209
46	5	1314	99.6209
525	5	1314	99.6209
626	5	1314	99.6209
715	5	1314	99.6209
670	5	1314	99.6209
671	5	1314	99.6209
1277	5	1314	99.6209
1768	5	1314	99.6209
677	5	1314	99.6209
891	5	1314	99.6209
892	5	1314	99.6209
757	5	1314	99.6209
760	5	1314	99.6209
761	5	1314	99.6209
943	5	1314	99.6209
110	5	1314	99.6209
1158	5	1314	99.6209
5	4	1315	99.6967
19	4	1315	99.6967
9	4	1315	99.6967
12	4	1315	99.6967
20	4	1315	99.6967
34	4	1315	99.6967
39	4	1315	99.6967
44	4	1315	99.6967
45	4	1315	99.6967
87	4	1315	99.6967
89	4	1315	99.6967
102	4	1315	99.6967
124	4	1315	99.6967
127	4	1315	99.6967
138	4	1315	99.6967
139	4	1315	99.6967
158	4	1315	99.6967
170	4	1315	99.6967
174	4	1315	99.6967
186	4	1315	99.6967
220	4	1315	99.6967
303	4	1315	99.6967
221	4	1315	99.6967
239	4	1315	99.6967
249	4	1315	99.6967
255	4	1315	99.6967
283	4	1315	99.6967
284	4	1315	99.6967
302	4	1315	99.6967
332	4	1315	99.6967
335	4	1315	99.6967
340	4	1315	99.6967
341	4	1315	99.6967
345	4	1315	99.6967
348	4	1315	99.6967
352	4	1315	99.6967
364	4	1315	99.6967
386	4	1315	99.6967
394	4	1315	99.6967
397	4	1315	99.6967
399	4	1315	99.6967
430	4	1315	99.6967
456	4	1315	99.6967
473	4	1315	99.6967
510	4	1315	99.6967
514	4	1315	99.6967
565	4	1315	99.6967
568	4	1315	99.6967
569	4	1315	99.6967
577	4	1315	99.6967
578	4	1315	99.6967
595	4	1315	99.6967
604	4	1315	99.6967
618	4	1315	99.6967
637	4	1315	99.6967
643	4	1315	99.6967
646	4	1315	99.6967
647	4	1315	99.6967
665	4	1315	99.6967
667	4	1315	99.6967
668	4	1315	99.6967
679	4	1315	99.6967
689	4	1315	99.6967
694	4	1315	99.6967
698	4	1315	99.6967
702	4	1315	99.6967
723	4	1315	99.6967
735	4	1315	99.6967
737	4	1315	99.6967
773	4	1315	99.6967
777	4	1315	99.6967
781	4	1315	99.6967
792	4	1315	99.6967
807	4	1315	99.6967
808	4	1315	99.6967
809	4	1315	99.6967
812	4	1315	99.6967
813	4	1315	99.6967
814	4	1315	99.6967
817	4	1315	99.6967
816	4	1315	99.6967
839	4	1315	99.6967
840	4	1315	99.6967
841	4	1315	99.6967
842	4	1315	99.6967
880	4	1315	99.6967
884	4	1315	99.6967
886	4	1315	99.6967
894	4	1315	99.6967
942	4	1315	99.6967
977	4	1315	99.6967
982	4	1315	99.6967
988	4	1315	99.6967
995	4	1315	99.6967
996	4	1315	99.6967
1150	4	1315	99.6967
1010	4	1315	99.6967
1021	4	1315	99.6967
1023	4	1315	99.6967
1026	4	1315	99.6967
1027	4	1315	99.6967
1043	4	1315	99.6967
1063	4	1315	99.6967
1095	4	1315	99.6967
1126	4	1315	99.6967
1128	4	1315	99.6967
1129	4	1315	99.6967
1132	4	1315	99.6967
1134	4	1315	99.6967
1589	4	1315	99.6967
1147	4	1315	99.6967
1151	4	1315	99.6967
1152	4	1315	99.6967
1154	4	1315	99.6967
1155	4	1315	99.6967
1156	4	1315	99.6967
1153	4	1315	99.6967
1162	4	1315	99.6967
1164	4	1315	99.6967
1165	4	1315	99.6967
1179	4	1315	99.6967
1180	4	1315	99.6967
1196	4	1315	99.6967
1197	4	1315	99.6967
1206	4	1315	99.6967
1292	4	1315	99.6967
1299	4	1315	99.6967
1300	4	1315	99.6967
1301	4	1315	99.6967
1352	4	1315	99.6967
1373	4	1315	99.6967
1389	4	1315	99.6967
1412	4	1315	99.6967
1533	4	1315	99.6967
1390	4	1315	99.6967
1391	4	1315	99.6967
1407	4	1315	99.6967
1409	4	1315	99.6967
1470	4	1315	99.6967
1471	4	1315	99.6967
1472	4	1315	99.6967
1690	4	1315	99.6967
1692	4	1315	99.6967
1693	4	1315	99.6967
1787	4	1315	99.6967
1419	4	1315	99.6967
1442	4	1315	99.6967
1444	4	1315	99.6967
1457	4	1315	99.6967
1466	4	1315	99.6967
1717	4	1315	99.6967
1469	4	1315	99.6967
1499	4	1315	99.6967
1522	4	1315	99.6967
1527	4	1315	99.6967
1528	4	1315	99.6967
1534	4	1315	99.6967
1537	4	1315	99.6967
1538	4	1315	99.6967
1540	4	1315	99.6967
1542	4	1315	99.6967
1543	4	1315	99.6967
1561	4	1315	99.6967
1564	4	1315	99.6967
1565	4	1315	99.6967
1905	4	1315	99.6967
1595	4	1315	99.6967
1596	4	1315	99.6967
1763	4	1315	99.6967
1606	4	1315	99.6967
1612	4	1315	99.6967
1644	4	1315	99.6967
1663	4	1315	99.6967
1664	4	1315	99.6967
1665	4	1315	99.6967
1666	4	1315	99.6967
1667	4	1315	99.6967
1668	4	1315	99.6967
1912	4	1315	99.6967
1694	4	1315	99.6967
1695	4	1315	99.6967
1696	4	1315	99.6967
1701	4	1315	99.6967
1702	4	1315	99.6967
1707	4	1315	99.6967
1722	4	1315	99.6967
1723	4	1315	99.6967
1756	4	1315	99.6967
1821	4	1315	99.6967
1823	4	1315	99.6967
1837	4	1315	99.6967
1843	4	1315	99.6967
1857	4	1315	99.6967
1869	4	1315	99.6967
1875	4	1315	99.6967
1879	4	1315	99.6967
1919	4	1315	99.6967
1476	4	1315	99.6967
1613	4	1315	99.6967
1772	4	1315	99.6967
1764	4	1315	99.6967
1765	4	1315	99.6967
1793	4	1315	99.6967
1817	4	1315	99.6967
207	4	1315	99.6967
260	4	1315	99.6967
418	4	1315	99.6967
420	4	1315	99.6967
425	4	1315	99.6967
544	4	1315	99.6967
965	4	1315	99.6967
967	4	1315	99.6967
721	4	1315	99.6967
804	4	1315	99.6967
849	4	1315	99.6967
940	4	1315	99.6967
1101	4	1315	99.6967
1102	4	1315	99.6967
1138	4	1315	99.6967
1139	4	1315	99.6967
788	4	1315	99.6967
91	4	1315	99.6967
92	4	1315	99.6967
981	4	1315	99.6967
987	4	1315	99.6967
989	4	1315	99.6967
991	4	1315	99.6967
992	4	1315	99.6967
103	4	1315	99.6967
1047	4	1315	99.6967
1048	4	1315	99.6967
1051	4	1315	99.6967
1053	4	1315	99.6967
1049	4	1315	99.6967
1050	4	1315	99.6967
1052	4	1315	99.6967
1054	4	1315	99.6967
1055	4	1315	99.6967
116	4	1315	99.6967
1229	4	1315	99.6967
1269	4	1315	99.6967
10	3	1316	99.7726
26	3	1316	99.7726
37	3	1316	99.7726
50	3	1316	99.7726
63	3	1316	99.7726
65	3	1316	99.7726
86	3	1316	99.7726
93	3	1316	99.7726
95	3	1316	99.7726
105	3	1316	99.7726
112	3	1316	99.7726
120	3	1316	99.7726
121	3	1316	99.7726
122	3	1316	99.7726
125	3	1316	99.7726
130	3	1316	99.7726
131	3	1316	99.7726
140	3	1316	99.7726
145	3	1316	99.7726
149	3	1316	99.7726
165	3	1316	99.7726
166	3	1316	99.7726
184	3	1316	99.7726
189	3	1316	99.7726
199	3	1316	99.7726
217	3	1316	99.7726
264	3	1316	99.7726
288	3	1316	99.7726
289	3	1316	99.7726
305	3	1316	99.7726
329	3	1316	99.7726
343	3	1316	99.7726
358	3	1316	99.7726
365	3	1316	99.7726
367	3	1316	99.7726
370	3	1316	99.7726
372	3	1316	99.7726
379	3	1316	99.7726
387	3	1316	99.7726
392	3	1316	99.7726
407	3	1316	99.7726
412	3	1316	99.7726
413	3	1316	99.7726
415	3	1316	99.7726
426	3	1316	99.7726
429	3	1316	99.7726
453	3	1316	99.7726
504	3	1316	99.7726
511	3	1316	99.7726
512	3	1316	99.7726
522	3	1316	99.7726
1439	3	1316	99.7726
526	3	1316	99.7726
547	3	1316	99.7726
557	3	1316	99.7726
558	3	1316	99.7726
561	3	1316	99.7726
562	3	1316	99.7726
567	3	1316	99.7726
935	3	1316	99.7726
591	3	1316	99.7726
592	3	1316	99.7726
593	3	1316	99.7726
638	3	1316	99.7726
594	3	1316	99.7726
610	3	1316	99.7726
612	3	1316	99.7726
614	3	1316	99.7726
615	3	1316	99.7726
616	3	1316	99.7726
622	3	1316	99.7726
656	3	1316	99.7726
658	3	1316	99.7726
659	3	1316	99.7726
676	3	1316	99.7726
1581	3	1316	99.7726
707	3	1316	99.7726
718	3	1316	99.7726
732	3	1316	99.7726
747	3	1316	99.7726
748	3	1316	99.7726
751	3	1316	99.7726
888	3	1316	99.7726
749	3	1316	99.7726
750	3	1316	99.7726
753	3	1316	99.7726
769	3	1316	99.7726
790	3	1316	99.7726
798	3	1316	99.7726
815	3	1316	99.7726
819	3	1316	99.7726
820	3	1316	99.7726
821	3	1316	99.7726
823	3	1316	99.7726
822	3	1316	99.7726
825	3	1316	99.7726
832	3	1316	99.7726
833	3	1316	99.7726
853	3	1316	99.7726
854	3	1316	99.7726
856	3	1316	99.7726
857	3	1316	99.7726
855	3	1316	99.7726
858	3	1316	99.7726
900	3	1316	99.7726
915	3	1316	99.7726
916	3	1316	99.7726
929	3	1316	99.7726
930	3	1316	99.7726
931	3	1316	99.7726
933	3	1316	99.7726
934	3	1316	99.7726
941	3	1316	99.7726
945	3	1316	99.7726
948	3	1316	99.7726
949	3	1316	99.7726
1076	3	1316	99.7726
1077	3	1316	99.7726
950	3	1316	99.7726
951	3	1316	99.7726
952	3	1316	99.7726
979	3	1316	99.7726
983	3	1316	99.7726
984	3	1316	99.7726
1002	3	1316	99.7726
1003	3	1316	99.7726
1012	3	1316	99.7726
1394	3	1316	99.7726
1395	3	1316	99.7726
1586	3	1316	99.7726
1818	3	1316	99.7726
1819	3	1316	99.7726
1820	3	1316	99.7726
1013	3	1316	99.7726
1058	3	1316	99.7726
1059	3	1316	99.7726
1060	3	1316	99.7726
1070	3	1316	99.7726
1073	3	1316	99.7726
1080	3	1316	99.7726
1081	3	1316	99.7726
1090	3	1316	99.7726
1091	3	1316	99.7726
1098	3	1316	99.7726
1108	3	1316	99.7726
1113	3	1316	99.7726
1114	3	1316	99.7726
1121	3	1316	99.7726
1122	3	1316	99.7726
1123	3	1316	99.7726
1124	3	1316	99.7726
1135	3	1316	99.7726
1144	3	1316	99.7726
1529	3	1316	99.7726
1160	3	1316	99.7726
1171	3	1316	99.7726
1175	3	1316	99.7726
1184	3	1316	99.7726
1203	3	1316	99.7726
1210	3	1316	99.7726
1224	3	1316	99.7726
1225	3	1316	99.7726
1855	3	1316	99.7726
1226	3	1316	99.7726
1255	3	1316	99.7726
1256	3	1316	99.7726
1263	3	1316	99.7726
1288	3	1316	99.7726
1302	3	1316	99.7726
1315	3	1316	99.7726
1316	3	1316	99.7726
1317	3	1316	99.7726
1329	3	1316	99.7726
1330	3	1316	99.7726
1369	3	1316	99.7726
1379	3	1316	99.7726
1380	3	1316	99.7726
1715	3	1316	99.7726
1716	3	1316	99.7726
1386	3	1316	99.7726
1891	3	1316	99.7726
1405	3	1316	99.7726
1408	3	1316	99.7726
1420	3	1316	99.7726
1421	3	1316	99.7726
1422	3	1316	99.7726
1423	3	1316	99.7726
1424	3	1316	99.7726
1425	3	1316	99.7726
1426	3	1316	99.7726
1429	3	1316	99.7726
1430	3	1316	99.7726
1431	3	1316	99.7726
1432	3	1316	99.7726
1749	3	1316	99.7726
1750	3	1316	99.7726
1895	3	1316	99.7726
1920	3	1316	99.7726
1427	3	1316	99.7726
1434	3	1316	99.7726
1445	3	1316	99.7726
1451	3	1316	99.7726
1468	3	1316	99.7726
1477	3	1316	99.7726
1492	3	1316	99.7726
1493	3	1316	99.7726
1494	3	1316	99.7726
1500	3	1316	99.7726
1501	3	1316	99.7726
1502	3	1316	99.7726
1509	3	1316	99.7726
1514	3	1316	99.7726
1515	3	1316	99.7726
1550	3	1316	99.7726
1551	3	1316	99.7726
1572	3	1316	99.7726
1575	3	1316	99.7726
1580	3	1316	99.7726
1582	3	1316	99.7726
1599	3	1316	99.7726
1601	3	1316	99.7726
1602	3	1316	99.7726
1603	3	1316	99.7726
1604	3	1316	99.7726
1608	3	1316	99.7726
1609	3	1316	99.7726
1610	3	1316	99.7726
1618	3	1316	99.7726
1619	3	1316	99.7726
1922	3	1316	99.7726
1643	3	1316	99.7726
1680	3	1316	99.7726
1688	3	1316	99.7726
1689	3	1316	99.7726
1699	3	1316	99.7726
1725	3	1316	99.7726
1726	3	1316	99.7726
1744	3	1316	99.7726
1745	3	1316	99.7726
1746	3	1316	99.7726
1751	3	1316	99.7726
1755	3	1316	99.7726
1766	3	1316	99.7726
1771	3	1316	99.7726
1775	3	1316	99.7726
1781	3	1316	99.7726
1785	3	1316	99.7726
1813	3	1316	99.7726
1815	3	1316	99.7726
1822	3	1316	99.7726
1861	3	1316	99.7726
1276	3	1316	99.7726
1297	3	1316	99.7726
1508	3	1316	99.7726
1377	3	1316	99.7726
1454	3	1316	99.7726
1496	3	1316	99.7726
1600	3	1316	99.7726
1743	3	1316	99.7726
1520	3	1316	99.7726
150	3	1316	99.7726
1791	3	1316	99.7726
1794	3	1316	99.7726
1795	3	1316	99.7726
1811	3	1316	99.7726
1883	3	1316	99.7726
172	3	1316	99.7726
173	3	1316	99.7726
18	3	1316	99.7726
31	3	1316	99.7726
257	3	1316	99.7726
275	3	1316	99.7726
287	3	1316	99.7726
344	3	1316	99.7726
38	3	1316	99.7726
411	3	1316	99.7726
423	3	1316	99.7726
440	3	1316	99.7726
1792	3	1316	99.7726
1880	3	1316	99.7726
465	3	1316	99.7726
483	3	1316	99.7726
634	3	1316	99.7726
8	3	1316	99.7726
719	3	1316	99.7726
81	3	1316	99.7726
764	3	1316	99.7726
765	3	1316	99.7726
766	3	1316	99.7726
767	3	1316	99.7726
834	3	1316	99.7726
885	3	1316	99.7726
917	3	1316	99.7726
1149	3	1316	99.7726
985	3	1316	99.7726
997	3	1316	99.7726
1089	3	1316	99.7726
1094	3	1316	99.7726
1131	3	1316	99.7726
4	2	1317	99.8484
6	2	1317	99.8484
7	2	1317	99.8484
14	2	1317	99.8484
16	2	1317	99.8484
24	2	1317	99.8484
32	2	1317	99.8484
33	2	1317	99.8484
40	2	1317	99.8484
47	2	1317	99.8484
48	2	1317	99.8484
59	2	1317	99.8484
99	2	1317	99.8484
123	2	1317	99.8484
136	2	1317	99.8484
146	2	1317	99.8484
147	2	1317	99.8484
148	2	1317	99.8484
155	2	1317	99.8484
156	2	1317	99.8484
167	2	1317	99.8484
175	2	1317	99.8484
177	2	1317	99.8484
178	2	1317	99.8484
179	2	1317	99.8484
197	2	1317	99.8484
241	2	1317	99.8484
271	2	1317	99.8484
278	2	1317	99.8484
285	2	1317	99.8484
292	2	1317	99.8484
293	2	1317	99.8484
301	2	1317	99.8484
304	2	1317	99.8484
315	2	1317	99.8484
316	2	1317	99.8484
322	2	1317	99.8484
323	2	1317	99.8484
326	2	1317	99.8484
324	2	1317	99.8484
331	2	1317	99.8484
363	2	1317	99.8484
373	2	1317	99.8484
388	2	1317	99.8484
422	2	1317	99.8484
431	2	1317	99.8484
443	2	1317	99.8484
1593	2	1317	99.8484
487	2	1317	99.8484
488	2	1317	99.8484
496	2	1317	99.8484
502	2	1317	99.8484
506	2	1317	99.8484
548	2	1317	99.8484
570	2	1317	99.8484
572	2	1317	99.8484
574	2	1317	99.8484
576	2	1317	99.8484
717	2	1317	99.8484
722	2	1317	99.8484
582	2	1317	99.8484
584	2	1317	99.8484
599	2	1317	99.8484
1418	2	1317	99.8484
601	2	1317	99.8484
607	2	1317	99.8484
639	2	1317	99.8484
641	2	1317	99.8484
649	2	1317	99.8484
662	2	1317	99.8484
666	2	1317	99.8484
672	2	1317	99.8484
1042	2	1317	99.8484
1110	2	1317	99.8484
673	2	1317	99.8484
674	2	1317	99.8484
680	2	1317	99.8484
681	2	1317	99.8484
1038	2	1317	99.8484
682	2	1317	99.8484
1036	2	1317	99.8484
1037	2	1317	99.8484
696	2	1317	99.8484
697	2	1317	99.8484
699	2	1317	99.8484
704	2	1317	99.8484
705	2	1317	99.8484
726	2	1317	99.8484
727	2	1317	99.8484
728	2	1317	99.8484
729	2	1317	99.8484
730	2	1317	99.8484
733	2	1317	99.8484
864	2	1317	99.8484
867	2	1317	99.8484
868	2	1317	99.8484
958	2	1317	99.8484
1865	2	1317	99.8484
731	2	1317	99.8484
734	2	1317	99.8484
772	2	1317	99.8484
774	2	1317	99.8484
1590	2	1317	99.8484
1852	2	1317	99.8484
785	2	1317	99.8484
793	2	1317	99.8484
795	2	1317	99.8484
838	2	1317	99.8484
805	2	1317	99.8484
824	2	1317	99.8484
826	2	1317	99.8484
975	2	1317	99.8484
1718	2	1317	99.8484
1803	2	1317	99.8484
1804	2	1317	99.8484
827	2	1317	99.8484
828	2	1317	99.8484
829	2	1317	99.8484
830	2	1317	99.8484
831	2	1317	99.8484
846	2	1317	99.8484
1046	2	1317	99.8484
860	2	1317	99.8484
861	2	1317	99.8484
862	2	1317	99.8484
863	2	1317	99.8484
865	2	1317	99.8484
866	2	1317	99.8484
878	2	1317	99.8484
896	2	1317	99.8484
898	2	1317	99.8484
899	2	1317	99.8484
1860	2	1317	99.8484
904	2	1317	99.8484
912	2	1317	99.8484
918	2	1317	99.8484
921	2	1317	99.8484
922	2	1317	99.8484
923	2	1317	99.8484
936	2	1317	99.8484
978	2	1317	99.8484
1008	2	1317	99.8484
1009	2	1317	99.8484
1011	2	1317	99.8484
1025	2	1317	99.8484
1056	2	1317	99.8484
1057	2	1317	99.8484
1062	2	1317	99.8484
1064	2	1317	99.8484
1066	2	1317	99.8484
1075	2	1317	99.8484
1096	2	1317	99.8484
1097	2	1317	99.8484
1141	2	1317	99.8484
1143	2	1317	99.8484
1142	2	1317	99.8484
1145	2	1317	99.8484
1159	2	1317	99.8484
1172	2	1317	99.8484
1177	2	1317	99.8484
1192	2	1317	99.8484
1194	2	1317	99.8484
1195	2	1317	99.8484
1201	2	1317	99.8484
1207	2	1317	99.8484
1208	2	1317	99.8484
1211	2	1317	99.8484
1212	2	1317	99.8484
1217	2	1317	99.8484
1239	2	1317	99.8484
1240	2	1317	99.8484
1241	2	1317	99.8484
1254	2	1317	99.8484
1260	2	1317	99.8484
1261	2	1317	99.8484
1265	2	1317	99.8484
1275	2	1317	99.8484
1280	2	1317	99.8484
1290	2	1317	99.8484
1291	2	1317	99.8484
1305	2	1317	99.8484
1311	2	1317	99.8484
1312	2	1317	99.8484
1318	2	1317	99.8484
1319	2	1317	99.8484
1321	2	1317	99.8484
1322	2	1317	99.8484
1327	2	1317	99.8484
1328	2	1317	99.8484
1357	2	1317	99.8484
1372	2	1317	99.8484
1382	2	1317	99.8484
1384	2	1317	99.8484
1383	2	1317	99.8484
1387	2	1317	99.8484
1396	2	1317	99.8484
1397	2	1317	99.8484
1400	2	1317	99.8484
1403	2	1317	99.8484
1406	2	1317	99.8484
1411	2	1317	99.8484
1446	2	1317	99.8484
1724	2	1317	99.8484
1455	2	1317	99.8484
1456	2	1317	99.8484
1801	2	1317	99.8484
1802	2	1317	99.8484
1461	2	1317	99.8484
1462	2	1317	99.8484
1463	2	1317	99.8484
1464	2	1317	99.8484
1465	2	1317	99.8484
1467	2	1317	99.8484
1505	2	1317	99.8484
1521	2	1317	99.8484
1535	2	1317	99.8484
1562	2	1317	99.8484
1611	2	1317	99.8484
1639	2	1317	99.8484
1640	2	1317	99.8484
1646	2	1317	99.8484
1659	2	1317	99.8484
1660	2	1317	99.8484
1853	2	1317	99.8484
1910	2	1317	99.8484
1911	2	1317	99.8484
1672	2	1317	99.8484
1673	2	1317	99.8484
1676	2	1317	99.8484
1700	2	1317	99.8484
1711	2	1317	99.8484
1714	2	1317	99.8484
1737	2	1317	99.8484
1739	2	1317	99.8484
1759	2	1317	99.8484
1761	2	1317	99.8484
1762	2	1317	99.8484
1798	2	1317	99.8484
1845	2	1317	99.8484
1846	2	1317	99.8484
1873	2	1317	99.8484
1874	2	1317	99.8484
1899	2	1317	99.8484
1617	2	1317	99.8484
1674	2	1317	99.8484
1675	2	1317	99.8484
1738	2	1317	99.8484
1740	2	1317	99.8484
1741	2	1317	99.8484
1742	2	1317	99.8484
160	2	1317	99.8484
1810	2	1317	99.8484
360	2	1317	99.8484
444	2	1317	99.8484
500	2	1317	99.8484
501	2	1317	99.8484
1215	2	1317	99.8484
1289	2	1317	99.8484
1490	2	1317	99.8484
1491	2	1317	99.8484
1878	2	1317	99.8484
447	2	1317	99.8484
609	2	1317	99.8484
611	2	1317	99.8484
613	2	1317	99.8484
881	2	1317	99.8484
462	2	1317	99.8484
490	2	1317	99.8484
56	2	1317	99.8484
554	2	1317	99.8484
555	2	1317	99.8484
818	2	1317	99.8484
630	2	1317	99.8484
635	2	1317	99.8484
655	2	1317	99.8484
660	2	1317	99.8484
1001	2	1317	99.8484
1083	2	1317	99.8484
1084	2	1317	99.8484
691	2	1317	99.8484
709	2	1317	99.8484
1887	2	1317	99.8484
710	2	1317	99.8484
711	2	1317	99.8484
712	2	1317	99.8484
716	2	1317	99.8484
725	2	1317	99.8484
800	2	1317	99.8484
101	2	1317	99.8484
1016	2	1317	99.8484
1017	2	1317	99.8484
1019	2	1317	99.8484
1020	2	1317	99.8484
1022	2	1317	99.8484
1167	2	1317	99.8484
1168	2	1317	99.8484
1170	2	1317	99.8484
1173	2	1317	99.8484
1178	2	1317	99.8484
1216	2	1317	99.8484
1218	2	1317	99.8484
1219	2	1317	99.8484
1220	2	1317	99.8484
1221	2	1317	99.8484
1222	2	1317	99.8484
1223	2	1317	99.8484
3	1	1318	99.9242
25	1	1318	99.9242
35	1	1318	99.9242
88	1	1318	99.9242
100	1	1318	99.9242
157	1	1318	99.9242
164	1	1318	99.9242
183	1	1318	99.9242
246	1	1318	99.9242
250	1	1318	99.9242
256	1	1318	99.9242
261	1	1318	99.9242
263	1	1318	99.9242
268	1	1318	99.9242
269	1	1318	99.9242
270	1	1318	99.9242
273	1	1318	99.9242
294	1	1318	99.9242
295	1	1318	99.9242
300	1	1318	99.9242
320	1	1318	99.9242
354	1	1318	99.9242
368	1	1318	99.9242
369	1	1318	99.9242
374	1	1318	99.9242
384	1	1318	99.9242
393	1	1318	99.9242
427	1	1318	99.9242
428	1	1318	99.9242
1127	1	1318	99.9242
1198	1	1318	99.9242
1199	1	1318	99.9242
454	1	1318	99.9242
455	1	1318	99.9242
1200	1	1318	99.9242
498	1	1318	99.9242
499	1	1318	99.9242
515	1	1318	99.9242
516	1	1318	99.9242
517	1	1318	99.9242
521	1	1318	99.9242
524	1	1318	99.9242
533	1	1318	99.9242
534	1	1318	99.9242
1767	1	1318	99.9242
535	1	1318	99.9242
545	1	1318	99.9242
546	1	1318	99.9242
549	1	1318	99.9242
551	1	1318	99.9242
550	1	1318	99.9242
563	1	1318	99.9242
573	1	1318	99.9242
579	1	1318	99.9242
580	1	1318	99.9242
581	1	1318	99.9242
587	1	1318	99.9242
589	1	1318	99.9242
596	1	1318	99.9242
600	1	1318	99.9242
1258	1	1318	99.9242
602	1	1318	99.9242
603	1	1318	99.9242
636	1	1318	99.9242
663	1	1318	99.9242
692	1	1318	99.9242
693	1	1318	99.9242
756	1	1318	99.9242
1850	1	1318	99.9242
768	1	1318	99.9242
770	1	1318	99.9242
771	1	1318	99.9242
782	1	1318	99.9242
806	1	1318	99.9242
835	1	1318	99.9242
843	1	1318	99.9242
845	1	1318	99.9242
1044	1	1318	99.9242
1045	1	1318	99.9242
847	1	1318	99.9242
848	1	1318	99.9242
869	1	1318	99.9242
870	1	1318	99.9242
871	1	1318	99.9242
872	1	1318	99.9242
873	1	1318	99.9242
875	1	1318	99.9242
874	1	1318	99.9242
876	1	1318	99.9242
887	1	1318	99.9242
897	1	1318	99.9242
901	1	1318	99.9242
902	1	1318	99.9242
903	1	1318	99.9242
910	1	1318	99.9242
911	1	1318	99.9242
914	1	1318	99.9242
928	1	1318	99.9242
932	1	1318	99.9242
946	1	1318	99.9242
953	1	1318	99.9242
954	1	1318	99.9242
955	1	1318	99.9242
956	1	1318	99.9242
957	1	1318	99.9242
959	1	1318	99.9242
960	1	1318	99.9242
961	1	1318	99.9242
1182	1	1318	99.9242
1183	1	1318	99.9242
972	1	1318	99.9242
973	1	1318	99.9242
974	1	1318	99.9242
980	1	1318	99.9242
990	1	1318	99.9242
1005	1	1318	99.9242
1061	1	1318	99.9242
1071	1	1318	99.9242
1074	1	1318	99.9242
1092	1	1318	99.9242
1093	1	1318	99.9242
1099	1	1318	99.9242
1100	1	1318	99.9242
1849	1	1318	99.9242
1103	1	1318	99.9242
1146	1	1318	99.9242
1119	1	1318	99.9242
1133	1	1318	99.9242
1587	1	1318	99.9242
1588	1	1318	99.9242
1157	1	1318	99.9242
1163	1	1318	99.9242
1752	1	1318	99.9242
1190	1	1318	99.9242
1204	1	1318	99.9242
1205	1	1318	99.9242
1209	1	1318	99.9242
1213	1	1318	99.9242
1214	1	1318	99.9242
1227	1	1318	99.9242
1242	1	1318	99.9242
1244	1	1318	99.9242
1246	1	1318	99.9242
1262	1	1318	99.9242
1278	1	1318	99.9242
1279	1	1318	99.9242
1293	1	1318	99.9242
1294	1	1318	99.9242
1313	1	1318	99.9242
1314	1	1318	99.9242
1366	1	1318	99.9242
1530	1	1318	99.9242
1531	1	1318	99.9242
1376	1	1318	99.9242
1399	1	1318	99.9242
1404	1	1318	99.9242
1413	1	1318	99.9242
1414	1	1318	99.9242
1415	1	1318	99.9242
1489	1	1318	99.9242
1862	1	1318	99.9242
1900	1	1318	99.9242
1497	1	1318	99.9242
1498	1	1318	99.9242
1552	1	1318	99.9242
1557	1	1318	99.9242
1566	1	1318	99.9242
1573	1	1318	99.9242
1576	1	1318	99.9242
1578	1	1318	99.9242
1577	1	1318	99.9242
1584	1	1318	99.9242
1592	1	1318	99.9242
1652	1	1318	99.9242
1670	1	1318	99.9242
1671	1	1318	99.9242
1753	1	1318	99.9242
1754	1	1318	99.9242
1774	1	1318	99.9242
1784	1	1318	99.9242
1789	1	1318	99.9242
1790	1	1318	99.9242
1800	1	1318	99.9242
1839	1	1318	99.9242
1840	1	1318	99.9242
1841	1	1318	99.9242
1842	1	1318	99.9242
1844	1	1318	99.9242
1847	1	1318	99.9242
1856	1	1318	99.9242
1867	1	1318	99.9242
1890	1	1318	99.9242
1904	1	1318	99.9242
1281	1	1318	99.9242
1296	1	1318	99.9242
1325	1	1318	99.9242
1358	1	1318	99.9242
1359	1	1318	99.9242
141	1	1318	99.9242
1453	1	1318	99.9242
1703	1	1318	99.9242
1704	1	1318	99.9242
1705	1	1318	99.9242
1706	1	1318	99.9242
1757	1	1318	99.9242
1758	1	1318	99.9242
1760	1	1318	99.9242
1830	1	1318	99.9242
1831	1	1318	99.9242
1925	1	1318	99.9242
159	1	1318	99.9242
1809	1	1318	99.9242
1858	1	1318	99.9242
1881	1	1318	99.9242
1894	1	1318	99.9242
202	1	1318	99.9242
258	1	1318	99.9242
259	1	1318	99.9242
276	1	1318	99.9242
277	1	1318	99.9242
279	1	1318	99.9242
317	1	1318	99.9242
318	1	1318	99.9242
330	1	1318	99.9242
389	1	1318	99.9242
402	1	1318	99.9242
1363	1	1318	99.9242
1364	1	1318	99.9242
1365	1	1318	99.9242
1367	1	1318	99.9242
503	1	1318	99.9242
58	1	1318	99.9242
598	1	1318	99.9242
1923	1	1318	99.9242
617	1	1318	99.9242
629	1	1318	99.9242
633	1	1318	99.9242
746	1	1318	99.9242
801	1	1318	99.9242
909	1	1318	99.9242
1104	1	1318	99.9242
1474	1	1318	99.9242
1475	1	1318	99.9242
1105	1	1318	99.9242
1452	1	1318	99.9242
1115	1	1318	99.9242
1193	1	1318	99.9242
1257	1	1318	99.9242
13	0	1319	100
114	0	1319	100
187	0	1319	100
203	0	1319	100
204	0	1319	100
206	0	1319	100
210	0	1319	100
212	0	1319	100
262	0	1319	100
265	0	1319	100
274	0	1319	100
327	0	1319	100
371	0	1319	100
433	0	1319	100
445	0	1319	100
962	0	1319	100
513	0	1319	100
530	0	1319	100
531	0	1319	100
540	0	1319	100
541	0	1319	100
542	0	1319	100
543	0	1319	100
1851	0	1319	100
1901	0	1319	100
552	0	1319	100
560	0	1319	100
564	0	1319	100
553	0	1319	100
571	0	1319	100
575	0	1319	100
597	0	1319	100
619	0	1319	100
621	0	1319	100
623	0	1319	100
644	0	1319	100
645	0	1319	100
648	0	1319	100
650	0	1319	100
651	0	1319	100
837	0	1319	100
844	0	1319	100
889	0	1319	100
890	0	1319	100
947	0	1319	100
976	0	1319	100
1031	0	1319	100
1039	0	1319	100
1067	0	1319	100
1072	0	1319	100
1079	0	1319	100
1106	0	1319	100
1107	0	1319	100
1109	0	1319	100
1872	0	1319	100
1228	0	1319	100
1235	0	1319	100
1236	0	1319	100
1248	0	1319	100
1250	0	1319	100
1264	0	1319	100
1266	0	1319	100
1267	0	1319	100
1273	0	1319	100
1282	0	1319	100
1283	0	1319	100
1285	0	1319	100
1287	0	1319	100
1295	0	1319	100
1303	0	1319	100
1304	0	1319	100
1336	0	1319	100
1337	0	1319	100
1339	0	1319	100
1355	0	1319	100
1374	0	1319	100
1375	0	1319	100
1401	0	1319	100
1629	0	1319	100
1402	0	1319	100
1416	0	1319	100
1417	0	1319	100
1684	0	1319	100
1458	0	1319	100
1459	0	1319	100
1898	0	1319	100
1495	0	1319	100
1506	0	1319	100
1507	0	1319	100
1526	0	1319	100
1574	0	1319	100
1634	0	1319	100
1808	0	1319	100
1559	0	1319	100
1560	0	1319	100
1563	0	1319	100
1915	0	1319	100
1579	0	1319	100
1597	0	1319	100
1607	0	1319	100
1616	0	1319	100
1635	0	1319	100
1636	0	1319	100
1637	0	1319	100
1638	0	1319	100
1712	0	1319	100
1641	0	1319	100
1642	0	1319	100
1662	0	1319	100
1677	0	1319	100
1678	0	1319	100
1679	0	1319	100
1682	0	1319	100
1683	0	1319	100
1747	0	1319	100
1776	0	1319	100
1778	0	1319	100
1779	0	1319	100
1796	0	1319	100
1799	0	1319	100
1824	0	1319	100
1859	0	1319	100
1868	0	1319	100
1884	0	1319	100
1885	0	1319	100
1888	0	1319	100
1650	0	1319	100
1651	0	1319	100
1653	0	1319	100
1654	0	1319	100
1656	0	1319	100
286	0	1319	100
36	0	1319	100
1068	0	1319	100
1247	0	1319	100
1249	0	1319	100
1251	0	1319	100
1252	0	1319	100
1253	0	1319	100
485	0	1319	100
486	0	1319	100
55	0	1319	100
583	0	1319	100
585	0	1319	100
586	0	1319	100
588	0	1319	100
590	0	1319	100
79	0	1319	100
791	0	1319	100
97	0	1319	100
1040	0	1319	100
1085	0	1319	100
1086	0	1319	100
