# Supplementary material for: Investigating the population structure of Moraxella catarrhalis using a cgMLST scheme and LIN code system
Source: Nat Commun. 2025 Oct 17;16:9137. doi: 10.1038/s41467-025-64487-8 (PMC12534458; doi:10.1038/s41467-025-64487-8)
Supplement: Supplementary file 9 — Data 7 [file 41467_2025_64487_MOESM9_ESM.xlsx]

## Sheet: Supplementary_data_7
rMLST species ID	species	loci_not_assigned (N)	loci_assigned (N)	MCAT0001	MCAT0002	MCAT0004	MCAT0005	MCAT0006	MCAT0007	MCAT0008	MCAT0009	MCAT0010	MCAT0011	MCAT0012	MCAT0013	MCAT0014	MCAT0015	MCAT0016	MCAT0017	MCAT0018	MCAT0019	MCAT0020	MCAT0021	MCAT0022	MCAT0023	MCAT0024	MCAT0025	MCAT0026	MCAT0027	MCAT0028	MCAT0029	MCAT0030	MCAT0031	MCAT0032	MCAT0033	MCAT0034	MCAT0035	MCAT0036	MCAT0037	MCAT0038	MCAT0039	MCAT0040	MCAT0042	MCAT0043	MCAT0044	MCAT0045	MCAT0046	MCAT0047	MCAT0048
1113458	Moraxella atlantae	856	463	0	0	0	0	0	0	0	0	0	0	0	0	0	0	0	83	0	0	0	259	100	206	0	0	167	0	0	111	0	228	364	0	0	0	105	0	0	0	130	276	0	0	0	19	36	76
762272	Moraxella atlantae	797	522	0	0	0	0	0	0	273	0	0	0	0	0	0	0	0	178	0	0	0	275	192	241	0	0	266	315	0	208	0	0	381	0	0	0	200	0	0	0	156	294	0	0	0	19	110	168
175585	Moraxella atlantae	769	550	0	0	0	0	0	0	174	0	0	0	0	0	0	0	0	80	0	0	0	268	97	215	0	0	164	302	0	108	0	225	372	0	0	0	102	0	0	0	138	285	0	0	0	19	33	73
175583	Moraxella atlantae	767	552	0	0	0	0	0	0	175	0	0	0	0	0	0	0	0	81	0	0	0	266	98	213	0	0	165	213	0	109	0	226	370	0	0	0	103	0	0	0	136	283	0	0	0	19	34	74
175584	Moraxella atlantae	765	554	0	0	0	0	0	0	176	0	0	0	0	0	0	0	0	82	0	0	0	267	99	214	0	0	166	214	0	110	0	227	371	0	0	0	104	0	0	0	137	284	0	0	0	19	35	75
222397	Moraxella atlantae	763	556	0	0	0	0	0	0	174	0	0	0	0	0	0	0	0	80	0	0	0	268	97	215	0	0	164	302	0	108	0	225	372	0	0	0	102	0	0	0	138	285	0	0	0	19	33	73
313234	Moraxella atlantae	763	556	0	0	0	0	0	0	174	0	0	0	0	0	0	0	0	80	0	0	0	268	97	215	0	0	164	302	0	108	0	225	372	0	0	0	102	0	0	0	138	285	0	0	0	19	33	73
59650	Moraxella boevrei	712	607	0	0	0	0	37	0	177	0	0	0	0	0	0	169	0	84	0	0	0	0	101	233	0	36	168	215	0	112	0	229	282	0	0	0	106	0	0	0	88	188	139	0	0	20	37	77
729712	Moraxella bovis	508	811	52	0	0	0	38	0	178	0	0	0	0	0	0	0	0	85	0	67	276	178	103	221	0	38	169	218	111	113	0	231	0	0	0	151	107	0	0	0	0	0	0	0	117	21	38	78
729721	Moraxella bovis	479	840	54	0	0	0	38	0	179	0	0	0	0	0	0	0	0	88	0	67	279	179	103	239	0	38	171	219	0	115	0	232	285	0	0	153	108	0	0	0	0	195	90	0	118	22	39	80
313235	Moraxella bovis	477	842	53	0	0	0	38	0	181	0	0	0	0	0	0	0	0	85	0	69	281	178	102	221	0	37	169	222	113	116	0	234	287	0	0	159	109	0	0	0	0	200	88	0	119	23	41	81
729700	Moraxella bovis	477	842	53	0	0	0	39	0	179	0	0	0	0	0	0	0	0	88	0	67	279	179	103	239	0	38	171	219	0	115	0	232	286	0	0	153	108	0	0	0	0	195	90	0	118	22	39	80
729708	Moraxella bovis	477	842	53	0	0	0	39	0	179	0	0	0	0	0	0	0	0	88	0	67	280	180	103	239	0	38	171	219	0	115	0	232	285	0	0	157	108	0	0	0	0	195	90	0	118	22	39	80
729715	Moraxella bovis	477	842	53	0	0	0	39	0	179	0	0	0	0	0	0	0	0	87	0	67	277	180	103	239	0	38	171	219	0	115	0	232	285	0	0	153	108	0	0	0	0	192	90	0	118	22	40	80
729717	Moraxella bovis	476	843	53	0	0	0	39	0	179	0	0	0	0	0	0	0	0	87	0	67	277	179	103	239	0	39	171	219	0	115	0	232	285	0	0	153	108	0	0	0	0	191	90	0	118	21	39	79
749924	Moraxella bovis	476	843	53	0	0	0	39	0	179	0	0	0	0	0	0	0	0	87	0	67	277	180	103	239	0	38	171	219	0	115	0	232	285	0	0	153	108	0	0	0	0	192	90	0	118	22	40	80
729707	Moraxella bovis	474	845	53	0	0	0	39	0	179	0	0	0	0	0	0	0	0	87	0	67	277	180	103	239	0	38	171	221	0	115	0	232	285	0	0	158	108	0	0	0	0	192	90	0	118	21	40	80
729711	Moraxella bovis	474	845	53	0	0	0	39	0	179	0	0	0	0	0	0	0	0	87	0	67	277	180	103	239	0	38	171	219	0	115	0	232	285	0	0	154	108	0	0	0	0	192	90	0	118	22	40	80
729706	Moraxella bovis	473	846	52	0	0	0	38	0	178	0	0	0	0	0	0	0	0	85	0	67	276	178	103	221	0	38	170	218	111	113	0	231	284	0	0	152	107	0	0	0	0	190	89	0	117	21	38	78
729724	Moraxella bovis	472	847	52	0	0	0	38	0	178	0	0	0	0	0	0	0	0	85	0	67	276	179	103	239	0	38	169	220	111	113	0	231	283	0	0	155	107	0	0	0	0	196	89	0	117	21	38	78
729701	Moraxella bovis	471	848	52	0	0	0	38	0	178	0	0	0	0	0	0	0	0	85	0	67	278	178	102	221	0	38	169	216	0	113	0	230	283	0	0	151	107	0	0	0	0	194	89	0	117	21	38	78
222398	Moraxella bovis	470	849	52	0	0	0	38	0	178	0	0	0	0	0	0	0	0	85	0	67	275	178	102	221	0	37	169	216	0	113	0	230	283	0	0	151	107	0	0	0	0	189	88	0	116	21	38	78
729728	Moraxella bovis	470	849	52	0	0	0	38	0	178	0	0	0	0	0	0	0	0	89	0	67	276	178	103	221	0	38	169	218	111	113	0	231	283	0	0	151	107	0	0	0	0	197	89	0	117	21	38	78
300848	Moraxella bovis	469	850	52	0	0	0	38	0	178	0	0	0	0	0	0	0	0	86	0	67	276	178	103	221	0	38	169	217	0	113	0	231	283	0	0	152	107	0	0	0	0	189	89	0	117	21	38	78
729696	Moraxella bovis	469	850	52	0	0	0	38	0	178	0	0	0	0	0	0	0	0	85	0	68	276	178	103	221	0	38	169	218	111	113	0	231	283	0	0	152	107	0	0	0	0	190	89	0	117	21	38	78
729697	Moraxella bovis	469	850	52	0	0	0	38	0	178	0	0	0	0	0	0	0	0	85	0	67	276	179	103	239	0	38	169	220	111	113	0	231	283	0	0	155	107	0	0	0	0	196	89	0	117	21	38	78
729698	Moraxella bovis	469	850	52	0	0	0	38	0	180	0	0	0	0	0	0	0	0	85	0	67	276	178	103	221	0	38	169	218	111	113	0	233	283	0	0	156	107	0	0	0	0	190	89	0	117	21	38	78
729699	Moraxella bovis	469	850	52	0	0	0	38	0	178	0	0	0	0	0	0	0	0	85	0	67	276	179	103	239	0	38	169	220	111	113	0	231	283	0	0	155	107	0	0	0	0	196	89	0	117	21	38	78
729705	Moraxella bovis	469	850	52	0	0	0	38	0	178	0	0	0	0	0	0	0	0	85	0	67	276	178	103	221	0	38	170	218	111	114	0	231	284	0	0	152	107	0	0	0	0	190	89	0	117	21	38	78
729710	Moraxella bovis	469	850	52	0	0	0	38	0	178	0	0	0	0	0	0	0	0	85	0	67	276	178	103	0	0	38	169	218	111	113	0	231	283	0	0	151	107	0	0	0	0	189	89	0	117	21	38	78
729714	Moraxella bovis	469	850	52	0	0	0	38	0	178	0	0	0	0	0	0	0	0	85	0	67	276	178	103	221	0	38	169	218	111	113	0	233	283	0	0	152	107	0	0	0	0	190	89	0	117	21	38	78
729702	Moraxella bovis	468	851	52	0	0	0	38	0	178	0	0	0	0	0	0	0	0	85	0	67	276	178	103	221	0	38	170	218	111	113	0	231	284	0	0	152	107	0	0	0	0	193	89	0	117	21	38	78
729703	Moraxella bovis	468	851	52	0	0	0	38	0	178	0	0	0	0	0	0	0	0	85	0	67	276	178	103	221	0	38	170	218	111	113	0	231	284	0	0	152	107	0	0	0	0	190	89	0	117	21	38	78
729704	Moraxella bovis	468	851	52	0	0	0	38	0	178	0	0	0	0	0	0	0	0	85	0	67	276	178	103	221	0	38	170	218	111	113	0	231	284	0	0	152	107	0	0	0	0	190	89	0	117	21	38	78
729709	Moraxella bovis	468	851	52	0	0	0	38	0	178	0	0	0	0	0	0	0	0	85	0	67	276	178	103	221	0	38	170	218	111	113	0	231	284	0	0	152	107	0	0	0	0	190	89	0	117	21	38	78
729713	Moraxella bovis	468	851	52	0	0	0	38	0	178	0	0	0	0	0	0	0	0	85	0	67	276	178	103	221	0	38	170	218	111	113	0	231	284	0	0	152	107	0	0	0	0	190	89	0	117	21	38	78
729716	Moraxella bovis	468	851	52	0	0	0	38	0	178	0	0	0	0	0	0	0	0	85	0	67	276	178	103	221	0	38	170	218	111	113	0	231	284	0	0	152	107	0	0	0	0	190	89	0	117	21	38	78
729718	Moraxella bovis	468	851	52	0	0	0	38	0	178	0	0	0	0	0	0	0	0	85	0	67	276	178	103	221	0	38	170	218	111	113	0	231	284	0	0	152	107	0	0	0	0	190	89	0	117	21	38	78
729719	Moraxella bovis	468	851	52	0	0	0	38	0	178	0	0	0	0	0	0	0	0	85	0	67	276	178	103	221	0	38	170	218	111	113	0	231	284	0	0	152	107	0	0	0	0	190	89	0	117	21	38	78
729726	Moraxella bovis	468	851	52	0	0	0	38	0	178	0	0	0	0	0	0	0	0	89	0	67	276	178	103	221	0	38	169	218	111	113	0	231	283	0	0	151	107	0	0	0	0	198	89	0	117	21	38	78
729720	Moraxella bovis	467	852	52	0	0	0	38	0	178	0	0	0	0	0	0	0	0	85	0	67	276	178	103	221	0	38	169	218	111	113	0	231	284	0	0	152	107	0	0	0	0	190	89	0	117	21	38	78
729722	Moraxella bovis	467	852	52	0	0	0	38	0	178	0	0	0	0	0	0	0	0	85	0	67	276	178	103	221	0	38	170	218	112	113	0	231	284	0	0	152	107	0	0	0	0	199	89	0	117	21	38	78
729723	Moraxella bovis	467	852	52	0	0	0	38	0	178	0	0	0	0	0	0	0	0	85	0	67	276	178	103	221	0	38	170	218	111	113	0	231	284	0	0	152	107	0	0	0	0	190	89	0	117	21	38	78
729725	Moraxella bovis	467	852	52	0	0	0	38	0	178	0	0	0	0	0	0	0	0	85	0	67	276	178	103	221	0	38	170	218	111	113	0	231	284	0	0	152	107	0	0	0	0	190	89	0	117	21	38	78
729727	Moraxella bovis	467	852	52	0	0	0	38	0	178	0	0	0	0	0	0	0	0	85	0	67	276	178	103	221	0	38	170	218	111	113	0	231	284	0	0	152	107	0	0	0	0	190	89	0	117	21	38	78
729729	Moraxella bovis	467	852	52	0	0	0	38	0	178	0	0	0	0	0	0	0	0	85	0	67	276	178	103	221	0	38	170	218	111	113	0	231	284	0	0	152	107	0	0	0	0	190	89	0	117	21	38	78
729730	Moraxella bovis	467	852	52	0	0	0	38	0	178	0	0	0	0	0	0	0	0	85	0	67	276	178	103	221	0	38	170	218	111	113	0	231	284	0	0	152	107	0	0	0	0	190	89	0	117	21	38	78
477711	Moraxella bovoculi	404	915	82	0	0	0	0	0	187	0	0	0	0	0	0	0	0	90	158	71	287	182	105	165	0	0	177	228	0	118	0	239	294	0	0	161	111	0	0	63	93	205	92	62	121	24	43	83
649576	Moraxella bovoculi	404	915	82	0	0	0	0	0	182	0	0	0	0	0	0	0	0	90	157	70	282	181	104	164	0	0	172	223	0	117	0	235	288	0	0	160	110	0	0	62	89	201	91	61	120	24	42	82
271595	Moraxella bovoculi	402	917	82	95	0	0	0	0	183	0	0	0	0	0	0	0	0	90	158	71	283	182	105	165	0	0	173	224	0	118	0	236	289	0	0	161	111	0	0	63	90	202	92	62	121	24	43	83
313236	Moraxella bovoculi	402	917	56	0	0	0	0	0	185	0	0	0	0	0	0	0	0	92	160	73	285	185	107	167	0	0	175	226	0	121	0	236	292	0	0	161	111	0	0	65	92	204	94	63	123	26	45	85
420156	Moraxella bovoculi	399	920	82	0	0	0	0	0	186	0	0	0	0	0	0	0	0	90	161	74	286	186	107	168	0	0	176	227	0	122	0	238	293	0	0	161	111	0	0	66	90	202	92	62	121	24	42	86
149365	Moraxella canis	98	1221	57	0	0	0	41	0	188	87	76	96	0	0	118	0	147	93	162	75	288	187	108	169	202	40	178	229	114	123	81	240	295	302	150	163	113	200	91	67	94	206	95	64	124	27	46	87
149366	Moraxella canis	97	1222	57	0	0	0	41	0	188	87	76	96	0	0	118	0	147	93	162	75	288	187	108	169	202	40	178	229	114	123	81	240	295	302	150	163	113	200	91	84	94	206	95	64	124	27	46	87
222399	Moraxella canis	80	1239	58	0	0	0	42	0	189	88	77	97	0	0	119	0	148	94	163	76	289	188	109	170	203	41	179	230	115	124	82	241	296	303	151	164	114	201	92	68	95	207	96	65	125	28	47	88
1148169	Moraxella canis	75	1244	59	0	0	0	43	0	190	89	78	98	0	0	120	0	149	95	164	77	290	189	110	171	204	42	180	231	116	125	83	242	297	304	152	165	115	202	93	69	96	208	97	66	126	28	48	89
313237	Moraxella caprae	466	853	60	0	0	0	44	0	191	0	0	0	0	0	0	0	0	96	0	78	291	190	111	226	0	43	181	232	0	126	0	243	298	0	0	166	116	0	0	0	0	209	98	0	127	29	49	90
68750	Moraxella caprae	464	855	60	0	0	0	44	0	191	0	0	0	0	0	0	0	0	96	0	78	291	190	111	226	0	43	181	232	0	126	0	243	298	0	0	166	116	0	0	0	0	209	98	0	127	29	49	90
313243	Moraxella caviae	438	881	61	0	0	0	45	0	192	0	0	0	0	0	0	0	0	97	0	0	0	191	112	222	0	44	182	233	0	127	0	244	299	0	0	167	117	0	0	70	97	210	99	67	128	30	50	91
222401	Moraxella caviae	436	883	61	0	0	0	45	0	192	0	0	0	0	0	0	0	0	97	0	0	0	191	112	222	0	44	182	233	0	127	0	244	299	0	0	167	117	0	0	70	97	210	99	67	128	30	50	91
336781	Moraxella cuniculi	325	994	63	0	0	0	46	0	194	91	80	0	0	0	0	0	151	99	165	79	293	193	114	173	0	46	184	235	0	129	0	246	301	306	0	169	119	0	95	72	99	212	101	69	130	31	51	93
222402	Moraxella cuniculi	322	997	62	0	0	0	0	0	193	90	79	0	0	0	0	0	150	98	0	79	292	192	113	172	0	45	183	234	0	128	0	245	300	305	0	168	118	0	94	71	98	211	100	68	129	31	51	92
222403	Moraxella cuniculi	321	998	62	0	0	0	0	0	193	90	79	0	0	0	0	0	150	98	0	79	292	192	113	172	0	45	183	234	0	128	0	245	300	305	0	168	118	0	94	71	98	211	100	68	129	31	51	92
313244	Moraxella equi	472	847	64	0	0	0	47	0	195	0	0	0	0	0	0	0	0	100	0	81	295	195	116	223	0	47	186	237	118	130	0	247	303	0	0	171	121	0	0	0	0	214	102	0	131	32	53	95
222404	Moraxella equi	470	849	64	0	0	0	47	0	195	0	0	0	0	0	0	0	0	100	0	81	295	195	116	223	0	47	186	237	118	130	0	247	303	0	0	171	121	0	0	0	0	214	102	0	131	32	53	95
1113460	Moraxella haemolytica	436	883	79	0	0	0	0	29	257	0	90	0	0	0	0	165	0	164	173	98	314	260	181	207	0	0	253	296	0	194	0	309	365	0	0	190	187	0	0	81	131	277	117	75	153	53	103	157
175615	Moraxella lacunata	457	862	65	0	0	0	48	0	196	0	81	0	0	0	0	0	0	101	0	82	296	196	117	216	0	48	187	238	119	131	0	248	304	0	0	172	122	0	0	0	0	215	103	0	132	33	54	96
222405	Moraxella lacunata	451	868	65	0	0	0	48	0	196	0	81	0	0	0	0	0	0	101	0	82	296	196	117	216	0	48	187	238	119	131	0	248	304	0	0	172	122	0	0	0	0	215	103	0	132	33	54	96
835467	Moraxella lacunata	449	870	66	0	0	0	49	0	197	0	82	0	0	0	0	0	0	102	0	83	297	199	120	212	0	49	189	240	0	133	0	250	306	0	0	173	123	0	0	0	0	217	104	0	133	33	54	97
175613	Moraxella lacunata	447	872	66	0	0	0	49	0	197	0	82	0	0	0	0	0	0	102	0	83	297	197	118	212	0	49	188	239	0	132	0	249	305	0	0	173	123	0	0	0	0	216	104	0	133	33	54	97
807942	Moraxella lacunata	447	872	66	0	0	0	49	0	197	0	82	0	0	0	0	0	0	102	0	83	297	198	119	229	0	49	189	240	0	133	0	250	306	0	0	173	123	0	0	0	0	216	104	0	133	33	54	97
835466	Moraxella lacunata	447	872	66	0	0	0	49	0	197	0	82	0	0	0	0	0	0	102	0	83	297	197	118	212	0	49	189	240	0	133	0	250	306	0	0	173	123	0	0	0	0	216	104	0	133	33	54	97
175614	Moraxella lacunata	446	873	66	0	0	0	49	0	197	0	82	0	0	0	0	0	0	102	0	83	297	197	118	212	0	49	189	240	0	133	0	250	306	0	0	173	123	0	0	0	0	216	104	0	133	33	54	97
313245	Moraxella lacunata	443	876	65	0	0	0	48	0	199	0	0	0	0	0	0	0	0	104	0	82	299	196	122	227	0	48	191	242	119	131	0	248	308	0	0	175	122	0	0	0	0	219	106	0	135	33	54	99
222406	Moraxella lincolnii	717	602	0	0	0	0	0	26	200	0	0	0	69	107	121	163	0	105	0	0	0	201	123	210	0	51	192	243	0	135	0	0	0	0	0	0	125	0	0	0	0	281	125	0	136	34	56	100
1167326	Moraxella lincolnii	715	604	0	0	0	0	0	31	261	0	0	0	72	108	126	168	0	168	0	0	0	264	185	210	0	51	257	300	0	198	0	0	0	0	0	0	191	0	0	0	0	281	121	0	156	34	56	100
59651	Moraxella macacae	724	595	0	96	0	0	66	27	201	0	0	0	0	0	122	170	0	106	0	0	0	0	124	0	0	52	193	244	0	136	0	252	309	0	0	0	126	0	0	0	100	220	140	0	0	35	57	101
807944	Moraxella nasibovis	412	907	68	97	0	0	0	28	202	0	83	0	0	0	0	0	0	107	166	85	300	202	125	0	0	0	194	245	0	137	0	253	310	0	0	176	127	0	0	73	101	221	0	70	137	36	58	102
729731	Moraxella nasicaprae	382	937	69	0	0	0	51	0	203	92	0	0	0	0	0	0	152	108	167	86	301	203	126	240	0	0	195	246	120	138	0	254	311	0	153	177	128	0	96	74	0	222	107	0	138	37	59	103
653095	Moraxella nasovis	498	821	0	0	0	0	52	0	204	0	0	0	0	0	0	0	0	109	0	87	302	204	127	174	0	53	196	247	0	139	0	255	312	0	0	178	129	0	0	75	102	223	108	0	139	38	60	104
634192	Moraxella nonliquefaciens	468	851	73	0	0	0	56	0	209	0	0	0	0	0	0	0	0	114	0	90	306	209	132	0	0	57	201	251	0	143	0	259	317	0	0	182	133	0	0	0	0	227	0	0	145	40	64	109
175617	Moraxella nonliquefaciens	465	854	71	0	0	0	54	0	207	0	0	0	0	0	0	0	0	112	0	89	304	207	130	0	0	56	199	249	0	141	0	257	315	0	0	180	131	0	0	0	0	224	0	0	142	33	63	107
835468	Moraxella nonliquefaciens	464	855	72	0	0	0	57	0	210	0	0	0	0	0	0	0	0	115	0	91	307	210	131	0	0	58	202	252	0	144	0	260	318	0	0	183	134	0	0	0	0	228	0	0	146	33	61	110
835469	Moraxella nonliquefaciens	462	857	72	0	0	0	57	0	210	0	0	0	0	0	0	0	0	115	0	91	307	211	133	0	0	58	202	252	0	144	0	260	318	0	0	183	134	0	0	0	0	228	0	0	146	33	61	110
175618	Moraxella nonliquefaciens	461	858	72	0	0	0	55	0	208	0	0	0	0	0	0	0	0	113	0	90	305	208	131	218	0	56	200	250	0	142	0	258	316	0	0	181	132	0	0	0	0	226	109	0	143	39	64	108
547746	Moraxella nonliquefaciens	458	861	70	0	0	0	53	0	206	0	0	0	0	0	0	0	0	111	0	88	303	206	129	217	0	55	198	248	0	140	0	256	314	0	0	179	130	0	0	0	0	225	0	0	144	33	62	106
175616	Moraxella nonliquefaciens	457	862	70	0	0	0	53	0	206	0	0	0	0	0	0	0	0	111	0	88	303	206	129	217	0	55	198	248	0	140	0	256	314	0	0	179	130	0	0	0	0	225	0	0	141	33	62	106
529781	Moraxella nonliquefaciens	457	862	70	0	0	0	53	0	206	0	0	0	0	0	0	0	0	111	0	88	303	206	129	217	0	55	198	248	0	140	0	256	314	0	0	179	130	0	0	0	0	225	0	0	141	33	62	106
175619	Moraxella oblonga	515	804	0	0	0	0	58	0	211	0	84	0	0	0	0	0	0	116	0	92	308	212	134	0	0	0	203	253	124	145	0	261	319	0	0	184	135	0	0	0	103	0	0	0	147	41	65	111
681721	Moraxella oculi	469	850	86	0	0	0	0	0	271	0	97	0	0	0	0	171	0	176	179	105	322	273	191	238	0	0	264	313	0	206	0	0	0	0	0	199	198	0	0	88	155	292	145	79	161	60	109	166
762296	Moraxella osloensis	758	561	0	0	0	0	0	0	282	0	0	0	0	0	0	0	0	188	0	0	0	286	199	252	0	106	277	326	0	219	0	329	391	0	0	0	211	0	0	0	167	305	157	0	0	42	117	175
762290	Moraxella osloensis	754	565	0	0	0	0	0	0	0	0	0	0	0	0	0	0	0	185	0	0	0	284	196	249	0	104	275	323	0	216	0	0	389	0	0	0	208	0	0	0	164	302	154	0	0	42	115	173
762285	Moraxella osloensis	752	567	0	0	0	0	0	0	276	0	0	0	0	0	0	0	0	127	0	0	0	280	186	246	0	0	271	318	0	213	0	324	386	0	0	0	203	0	0	0	160	299	149	0	0	42	67	113
762269	Moraxella osloensis	751	568	0	0	0	0	0	0	272	0	0	0	0	0	0	0	0	177	0	0	0	274	154	220	0	69	265	314	0	207	0	319	380	0	0	0	199	0	0	0	106	293	146	0	0	42	82	167
762289	Moraxella osloensis	746	573	0	0	0	0	0	0	279	0	0	0	0	0	0	0	0	184	0	0	0	283	136	194	0	60	274	322	0	182	0	327	332	0	0	0	207	0	0	0	163	301	153	0	0	43	75	124
762283	Moraxella osloensis	743	576	0	0	0	0	0	0	277	0	0	0	0	0	0	0	0	181	0	0	0	279	195	245	0	103	270	319	0	212	0	323	385	0	0	0	204	0	0	0	159	298	150	0	0	42	113	171
762292	Moraxella osloensis	738	581	0	0	0	0	0	0	280	0	0	0	0	0	0	0	0	186	0	0	0	285	197	250	0	88	276	324	0	217	0	328	390	0	0	0	209	0	0	0	165	303	155	0	0	44	116	174
762299	Moraxella osloensis	738	581	0	0	0	0	0	0	284	0	0	0	0	0	0	0	0	190	0	0	0	288	201	254	0	107	279	327	0	221	0	331	393	0	0	0	213	0	0	0	169	236	159	0	0	42	82	177
313246	Moraxella osloensis	737	582	0	0	0	0	0	0	221	0	0	0	0	0	0	0	0	130	0	0	0	225	147	220	0	69	216	267	0	158	0	273	329	0	0	0	150	0	0	0	111	240	124	0	0	42	76	125
214306	Moraxella osloensis	736	583	0	0	0	0	0	0	221	0	0	0	0	0	0	0	0	130	0	0	0	225	147	220	0	69	216	267	0	158	0	273	329	0	0	0	150	0	0	0	111	240	124	0	0	42	76	125
681717	Moraxella osloensis	734	585	0	0	0	0	0	0	244	0	0	0	0	0	0	0	0	152	0	0	0	247	169	235	0	69	239	310	0	180	0	295	350	0	0	0	173	0	0	0	152	263	142	0	0	42	91	144
529782	Moraxella osloensis	733	586	0	0	0	0	0	0	221	0	0	0	0	0	0	0	0	130	0	0	0	225	147	220	0	69	216	267	0	158	0	273	329	0	0	0	150	0	0	0	111	240	124	0	0	42	76	125
762281	Moraxella osloensis	733	586	0	0	0	0	0	0	276	0	0	0	0	0	0	0	0	127	0	0	0	278	186	244	0	78	269	318	0	211	0	322	384	0	0	0	203	0	0	0	158	297	149	0	0	42	67	113
762294	Moraxella osloensis	732	587	0	0	0	0	0	0	281	0	0	0	0	0	0	0	0	187	0	0	0	270	198	251	0	105	228	325	0	218	0	285	339	0	0	0	210	0	0	0	166	304	156	0	0	42	81	113
271603	Moraxella osloensis	731	588	0	0	0	0	0	0	225	0	0	0	0	0	0	0	0	134	0	0	0	229	148	188	0	74	220	271	0	162	0	277	333	0	0	0	154	0	0	0	112	244	127	0	0	42	74	126
175622	Moraxella osloensis	730	589	0	0	0	0	0	0	223	0	0	0	0	0	0	0	0	132	0	0	0	227	149	186	0	73	218	269	0	160	0	275	331	0	0	0	152	0	0	0	140	242	110	0	0	42	77	127
242639	Moraxella osloensis	730	589	0	0	0	0	0	0	224	0	0	0	0	0	0	0	0	133	0	0	0	228	150	187	0	65	219	270	0	161	0	276	332	0	0	0	153	0	0	0	141	243	126	0	0	42	78	124
420157	Moraxella osloensis	730	589	0	0	0	0	0	0	231	0	0	0	0	0	0	0	0	140	0	0	0	235	156	192	0	79	226	263	0	168	0	283	337	0	0	0	160	0	0	0	143	250	131	0	0	43	75	131
559468	Moraxella osloensis	730	589	0	0	0	0	0	0	235	0	0	0	0	0	0	0	0	144	0	0	0	238	160	230	0	81	230	279	0	172	0	287	341	0	0	0	164	0	0	0	148	254	136	0	0	45	82	135
762277	Moraxella osloensis	730	589	0	0	0	0	0	0	274	0	0	0	0	0	0	0	0	179	0	0	0	276	193	242	0	101	267	316	0	209	0	320	382	0	0	0	201	0	0	0	157	295	147	0	0	49	111	169
762300	Moraxella osloensis	730	589	0	0	0	0	0	0	285	0	0	0	0	0	0	0	0	191	0	0	0	224	202	255	0	108	280	328	0	161	0	332	394	0	0	0	214	0	0	0	170	307	160	0	0	42	75	124
175621	Moraxella osloensis	729	590	0	0	0	0	0	0	222	0	0	0	0	0	0	0	0	131	0	0	0	226	148	219	0	72	217	268	0	159	0	274	330	0	0	0	151	0	0	0	139	241	123	0	0	42	74	126
300852	Moraxella osloensis	729	590	0	0	0	0	0	0	229	0	0	0	0	0	0	0	0	138	0	0	0	233	154	225	0	77	224	305	0	166	0	281	335	0	0	0	158	0	0	0	116	248	130	0	0	42	76	130
547747	Moraxella osloensis	728	591	0	0	0	0	0	0	233	0	0	0	0	0	0	0	0	142	0	0	0	270	158	194	0	81	228	277	0	170	0	285	339	0	0	0	162	0	0	0	118	252	128	0	0	42	81	133
762287	Moraxella osloensis	728	591	0	0	0	0	0	0	278	0	0	0	0	0	0	0	0	183	0	0	0	282	136	248	0	74	273	321	0	215	0	326	388	0	0	0	206	0	0	0	162	300	152	0	0	42	75	124
762298	Moraxella osloensis	728	591	0	0	0	0	0	0	283	0	0	0	0	0	0	0	0	189	0	0	0	287	200	253	0	64	278	0	0	220	0	330	392	0	0	0	212	0	0	0	168	306	158	0	0	42	74	176
835474	Moraxella osloensis	728	591	0	0	0	0	0	0	213	0	0	0	0	0	0	0	0	119	0	0	0	249	171	189	0	78	242	285	0	183	0	298	353	0	0	0	176	0	0	0	171	266	153	0	0	42	94	113
273558	Moraxella osloensis	727	592	0	0	0	0	0	0	226	0	0	0	0	0	0	0	0	135	0	0	0	230	151	189	0	75	221	272	0	163	0	278	334	0	0	0	155	0	0	0	113	245	128	0	0	42	75	128
762286	Moraxella osloensis	727	592	0	0	0	0	0	0	0	0	0	0	0	0	0	0	0	182	0	0	0	281	136	247	0	60	272	320	0	214	0	325	387	0	0	0	205	0	0	0	161	233	151	0	0	42	114	172
835470	Moraxella osloensis	727	592	0	0	0	0	0	0	226	0	0	0	0	0	0	0	0	135	0	0	0	230	151	189	0	75	221	272	0	163	0	278	334	0	0	0	155	0	0	0	113	245	128	0	0	42	75	128
1167327	Moraxella osloensis	727	592	0	0	0	0	0	0	262	0	0	0	0	0	0	0	0	169	0	0	0	265	186	211	0	96	258	301	0	199	0	313	369	0	0	0	192	0	0	0	135	282	122	0	0	43	75	119
400671	Moraxella osloensis	726	593	0	0	0	0	0	0	230	0	0	0	0	0	0	0	0	139	0	0	0	234	155	191	0	78	225	275	0	167	0	282	336	0	0	0	159	0	0	0	117	249	128	0	0	42	75	124
583218	Moraxella osloensis	726	593	0	0	0	0	0	0	242	0	0	0	0	0	0	0	0	150	0	0	0	245	167	197	0	87	237	283	0	178	0	293	348	0	0	0	171	0	0	0	150	261	138	0	0	48	89	142
611702	Moraxella osloensis	726	593	0	0	0	0	0	0	243	0	0	0	0	0	0	0	0	151	0	0	0	246	168	234	0	88	238	284	0	179	0	294	349	0	0	0	172	0	0	0	151	262	141	0	0	42	90	143
835471	Moraxella osloensis	726	593	0	0	0	0	0	0	227	0	0	0	0	0	0	0	0	136	0	0	0	231	152	256	0	69	222	273	0	164	0	279	395	0	0	0	156	0	0	0	114	246	161	0	0	44	78	124
835472	Moraxella osloensis	726	593	0	0	0	0	0	0	228	0	0	0	0	0	0	0	0	137	0	0	0	232	153	190	0	76	223	274	0	165	0	280	396	0	0	0	157	0	0	0	115	247	162	0	0	42	79	129
471576	Moraxella osloensis	724	595	0	0	0	0	0	0	266	0	0	0	0	0	127	0	0	172	0	0	0	214	141	228	0	98	222	307	0	202	0	316	375	0	0	0	138	0	0	0	146	288	134	0	0	42	96	162
583216	Moraxella osloensis	724	595	0	0	0	0	0	0	240	0	0	0	0	0	0	0	0	148	0	0	0	243	165	231	0	78	235	282	0	176	0	291	346	0	0	0	169	0	0	0	120	259	111	0	0	42	87	140
583217	Moraxella osloensis	724	595	0	98	0	0	0	0	241	0	0	0	0	0	0	0	0	149	0	0	0	244	166	232	0	86	236	309	0	177	0	292	347	0	0	0	170	0	0	0	149	260	137	0	0	48	88	141
559467	Moraxella osloensis	723	596	0	0	0	0	0	0	234	0	0	0	0	0	0	0	0	143	0	0	0	237	159	195	0	69	229	278	0	171	0	286	340	0	0	0	163	0	0	0	147	253	135	0	0	42	74	134
762279	Moraxella osloensis	722	597	0	0	0	0	0	0	275	0	0	0	0	0	0	0	0	180	0	0	0	277	194	243	0	102	268	317	0	210	0	321	383	0	0	0	202	0	0	0	141	296	148	0	0	42	112	170
452780	Moraxella osloensis	716	603	0	0	0	0	0	0	232	0	0	0	0	0	0	0	0	141	0	0	0	236	157	193	0	80	227	276	0	169	0	284	338	0	0	0	161	0	0	0	145	251	133	0	0	42	80	132
300853	Moraxella ovis	403	916	75	102	0	0	60	0	252	0	86	0	0	0	0	0	0	159	169	94	310	254	176	201	0	0	248	291	0	189	0	304	359	0	0	186	182	0	0	77	125	271	113	72	149	26	0	0
300854	Moraxella ovis	401	918	75	102	0	0	60	0	252	0	86	0	0	0	0	0	0	159	169	0	310	254	176	201	0	0	248	291	0	189	0	304	359	0	0	186	182	0	0	77	125	271	113	72	149	26	99	156
214307	Moraxella ovis	400	919	74	101	0	0	59	0	251	0	85	0	0	0	0	0	0	158	168	93	309	253	175	200	0	0	247	290	0	188	0	303	358	0	0	185	181	0	0	76	124	270	112	71	148	26	99	151
313247	Moraxella ovis	400	919	74	101	0	0	59	0	251	0	85	0	0	0	0	0	0	158	168	93	309	253	175	200	0	0	247	290	0	188	0	303	358	0	0	185	181	0	0	76	124	270	112	71	148	26	99	151
222407	Moraxella pluranimalium	289	1030	76	0	0	0	61	0	253	93	87	0	0	0	0	0	153	160	170	95	311	255	177	202	0	93	249	292	121	190	0	305	360	307	154	187	183	0	97	78	126	272	114	0	150	50	100	152
222408	Moraxella porci	244	1075	77	0	0	0	63	0	254	94	88	0	0	0	0	0	154	161	171	96	312	256	178	203	0	94	250	293	122	191	0	306	361	308	155	188	184	0	98	79	127	273	115	73	151	51	101	153
807943	Moraxella porci	244	1075	78	0	0	0	68	0	255	95	89	0	0	0	0	0	155	162	172	97	313	257	179	204	0	95	251	294	123	192	0	307	362	309	156	189	185	0	99	80	128	274	116	74	152	52	102	154
1133895	Moraxella sp.	725	594	0	0	0	0	0	0	258	0	0	0	0	0	0	0	0	165	0	0	0	261	182	177	0	90	254	297	0	195	0	310	366	0	0	0	188	0	0	0	132	278	118	0	0	42	74	158
420158	Moraxella sp.	481	838	84	0	0	0	65	0	265	0	94	0	0	0	0	0	0	171	0	102	318	0	188	0	0	0	261	306	0	201	0	315	374	0	0	194	194	0	0	0	144	287	132	0	158	57	0	161
517672	Moraxella sp.	450	869	66	0	0	0	49	0	268	0	82	0	0	0	0	0	0	102	0	83	297	197	118	212	0	49	189	240	0	133	0	250	306	0	0	173	123	0	0	0	0	216	104	0	133	33	54	97
517674	Moraxella sp.	448	871	66	0	0	0	49	0	268	0	82	0	0	0	0	0	0	102	0	83	297	197	118	212	0	49	189	240	0	133	0	250	377	0	0	196	123	0	0	0	0	216	104	0	133	33	54	97
1133898	Moraxella sp.	448	871	80	0	0	0	62	30	259	0	91	0	0	0	0	166	0	166	174	99	315	262	183	208	0	0	255	298	0	196	0	311	367	0	0	191	189	0	0	82	133	279	119	76	154	54	104	159
517673	Moraxella sp.	447	872	66	0	0	0	49	0	197	0	82	0	0	0	0	0	0	102	0	83	297	197	118	212	0	49	189	240	0	133	0	250	306	0	0	173	123	0	0	0	0	216	104	0	133	33	54	97
1133896	Moraxella sp.	447	872	80	0	0	0	62	30	259	0	91	0	0	0	0	166	0	166	174	99	315	262	183	208	0	0	255	298	0	196	0	311	367	0	0	191	189	0	0	82	133	279	119	76	154	54	104	159
1133899	Moraxella sp.	447	872	80	0	0	0	62	30	259	0	91	0	0	0	0	166	0	166	174	99	315	262	183	208	0	0	255	298	0	196	0	311	367	0	0	191	189	0	0	82	133	279	119	76	154	54	104	159
1167328	Moraxella sp.	446	873	66	0	0	0	49	0	197	0	82	0	0	0	0	0	0	102	0	83	297	197	118	212	0	49	189	240	0	133	0	250	306	0	0	173	123	0	0	0	0	216	104	0	133	33	54	97
517671	Moraxella sp.	445	874	66	0	0	0	49	0	267	0	82	0	0	0	0	0	0	173	0	83	319	198	119	229	0	57	189	308	0	203	0	250	376	0	0	195	195	0	0	0	0	289	104	0	133	33	106	163
1133897	Moraxella sp.	445	874	81	0	0	0	62	30	260	0	92	0	0	0	0	167	0	167	175	100	316	263	184	209	0	0	256	299	0	197	0	312	368	0	0	192	190	0	0	83	134	280	120	77	155	55	104	159
681718	Moraxella sp.	279	1040	85	0	0	0	67	0	269	97	95	0	0	0	0	0	157	174	177	103	320	271	189	236	0	99	262	311	126	204	0	317	378	311	158	197	196	0	102	86	153	290	143	0	159	58	107	164
681720	Moraxella sp.	279	1040	85	0	0	0	67	0	270	97	96	0	0	0	0	0	158	175	178	104	321	272	190	237	0	100	263	312	127	205	0	318	379	312	159	198	197	0	103	87	154	291	144	0	160	59	108	165
681719	Moraxella sp.	278	1041	85	0	0	0	67	0	270	97	96	0	0	0	0	0	158	175	178	104	321	272	190	237	0	100	263	312	127	205	0	318	379	312	159	198	197	0	103	87	154	291	144	0	160	59	108	165
279941	Moraxella sp.	246	1073	83	0	0	0	64	0	264	96	93	0	0	0	0	0	156	170	176	101	317	269	187	224	0	97	260	304	125	200	0	314	373	310	157	193	193	0	101	85	142	286	129	78	157	56	105	160
207521	Moraxella sp.	21	1298	3	103	17	1	1	4	263	4	3	6	5	35	1	6	20	4	5	26	75	83	6	47	5	1	259	303	7	4	9	139	61	85	1	1	3	55	100	16	29	57	30	19	1	1	1	2
Z7546_GCF_001656375	Moraxella sp.?	99	1220	87	104	171	83	69	32	286	98	98	99	73	109	0	0	159	192	180	106	323	289	203	257	205	109	281	329	128	222	84	333	397	313	160	200	215	203	104	89	172	308	163	80	162	61	118	178
Z7547__GCF_001656335	Moraxella sp.?	80	1239	87	104	171	83	69	32	286	98	98	99	73	109	0	172	159	192	180	106	323	289	203	257	205	109	281	329	128	222	84	333	397	313	160	200	215	203	104	89	172	308	163	80	162	61	118	178
Z7542_GCF_001656355	Moraxella sp.?	64	1255	87	104	171	83	69	32	286	98	98	99	73	109	0	172	159	192	180	106	323	289	203	257	205	109	281	329	128	222	84	333	397	313	160	200	215	203	104	89	172	308	163	80	162	61	118	178
Z7574_GCF_001656295	Moraxella sp.?	64	1255	88	105	172	84	70	0	287	99	99	100	74	11	17	173	160	193	181	107	324	290	204	258	206	110	282	330	129	223	85	334	398	314	161	201	216	204	105	90	173	309	164	81	163	62	119	179
[truncated: 1,275 more columns]
