# Supplementary material for: Investigating the population structure of Moraxella catarrhalis using a cgMLST scheme and LIN code system
Source: Nat Commun. 2025 Oct 17;16:9137. doi: 10.1038/s41467-025-64487-8 (PMC12534458; doi:10.1038/s41467-025-64487-8)
Supplement: Supplementary file 11 — Data 9 [file 41467_2025_64487_MOESM11_ESM.xlsx]

## Sheet: Supplementary_data_9
PubMLST ID	isolate	dataset	biosample_accession	rST	ST	CC	clade	16srRNA_type	16S_rRNA_PubMLST	uspA1	uspA2	LOS	length_primers_LOS_A	length_primers_LOS_BC	Beta-lactam	mcbA	mcbB	mcbC	mcbI	mcb_cluster	cgST (cgMLST)	LINcode (cgMLST)
1	NCTC3622	complete+draft genomes	SAMEA4552895	140040	940	940	SS	RB2	2	uspA1+	uspA2+	A	1931	4308						None
2	FDAARGOS_213	complete+draft genomes	SAMN04875550	49030	54	1029/54	SR	RB1	3	uspA1+	uspA2+	A	1931	4309						None	1	0_0_0_0_0_0_0_0_0_0
3	CCUG 18283	complete+draft genomes	SAMN05213945	49029	84	84	SR	RB1	3	uspA1+	uspA2+	A	1931	4309		23	22	20	3	Complete	2	0_21_2_0_0_0_0_0_0_0
4	RH4	complete+draft genomes	SAMN02470825	49017	924	924	SR	Unknown		uspA1+	uspA2H+	A	1931	4309	blaBRO-1					None	3	0_15_3_0_0_0_0_0_0_0
5	13p3B1	SRA	SAMN15591433	131828	188	188	SR	RB1	3	uspA1+	uspA2+	B	NoAmp	3326	blaBRO-1					None	4	0_10_10_0_0_0_0_0_0_0
6	15p1B1	SRA	SAMN15591450	230237	329	3	SR	RB1	3	uspA1+	uspA2H+	A	1931	4309	blaBRO-1					None	5	0_5_2_0_0_0_0_0_0_0
7	15p4B2	SRA	SAMN15591451	230237	329	3	SR	RB1	3	uspA1+/-	uspA2H+	A	1931	4309	blaBRO-1					None	5	0_5_2_0_0_0_0_0_0_0
8	31p1B1	SRA	SAMN15591469	230238	1056	73	SR	RB1	3	uspA1+	uspA2+	A	1931	4309	blaBRO-1					None	6;7	0_4_2_0_0_0_0_0_0_0
9	31p2B1	SRA	SAMN15591470	230238	1056	73	SR	RB1	3	uspA1+	uspA2+	A	1931	4309	blaBRO-1					None	7	0_4_2_0_0_0_0_0_0_0
10	5p3B4	SRA	SAMN15591494	230239	1039	1039	SS	RB2	2	uspA1+/-	uspA2+/-	A	1931	4310	blaBRO-1					None	8	1_30_0_0_0_1_0_0_0_0
11	5p5B1	SRA	SAMN15591495	230239	1039	1039	SS	RB2	2	uspA1+	uspA2+/-	A	1931	4310	blaBRO-1					None	9	1_30_0_0_0_0_0_0_0_0
12	5p6B1	SRA	SAMN15591496	230240	158	158	SR	Unknown	4	uspA1+/-	uspA2+/-	A	1931	4309	blaBRO-1	20	19	19	3	Complete	10	0_24_3_0_0_1_0_0_0_0
13	A16	complete+draft genomes	SAMN07672471	131821	977	977	SR	RB1	3	uspA1+	uspA2+	A	1931	4309	blaBRO-1					None	11	0_5_10_0_0_0_0_0_0_0
14	T6	complete+draft genomes	SAMN07672480	131831	944	944	SS	RB2	2	uspA1+	uspA2+	A	1931	4309	blaBRO-1					None	12	1_24_0_0_0_0_0_0_0_0
15	T12	complete+draft genomes	SAMN07672481	131829	947	947	SR	RB1	3	uspA1+	uspA2+	A	1931	4309	blaBRO-1	20	19	17	1	Complete	13	0_4_7_0_0_0_0_0_0_0
16	T4	complete+draft genomes	SAMN07672482	131830	191	966/191	SR	RB1	3	uspA1+	uspA2+	A	1931	4309	blaBRO-1	4	2	20	1	Complete	14	0_23_5_0_0_0_0_0_0_0
17	51P9B1	SRA	SAMN15591372	230324	43	453/43	SR	RB1	3	uspA1+	uspA2+	A	1931	4309	blaBRO-1					None
18	13p18B1	SRA	SAMN15591429	230241	53	53	SR	RB1	3	uspA1+	uspA2H+	A	1931	4309	blaBRO-1					None	15	0_29_3_0_0_0_0_0_0_0
19	13p7B2	SRA	SAMN15591434	131828	188	188	SR	RB1	3	uspA1+	uspA2+	B	NoAmp	3326	blaBRO-1					None	4	0_10_10_0_0_0_0_0_0_0
20	14p15B1	SRA	SAMN15591439	230242	1048	450/1048	SR	RB1	3	uspA1+	uspA2H+	B	NoAmp	3326	blaBRO-1					None	16	0_46_9_0_0_0_0_0_0_0
21	15p12B1	SRA	SAMN15591449	230243	1042	1042	SS	RB2	2	uspA1+	uspA2+	A	1931	4308	blaBRO-1					None	17	1_6_0_0_0_0_1_0_0_0
22	15p9B1	SRA	SAMN15591452	230244	1042	1042	SS	RB2	2	uspA1+	uspA2+	A	1931	4308	blaBRO-1					None	18	1_6_0_0_0_0_0_0_0_0
23	18p7B1	SRA	SAMN15591461	230243	1042	1042	SS	RB2	2	uspA1+	uspA2+	A	1931	4308	blaBRO-1					None	17	1_6_0_0_0_0_1_0_0_0
24	18p9B1	SRA	SAMN15591462	230245	31	1038/31	SR	RB1	3	uspA1+	uspA2H+	B	NoAmp	3326	blaBRO-1					None	19	0_7_1_0_0_0_0_0_0_0
25	5p10B1	SRA	SAMN15591487	230240	158	158	SR	RB1	3	uspA1+/-	uspA2+/-	A	1931	4309	blaBRO-1	20	19	19	3	Complete	20	0_24_3_0_0_0_0_0_0_0
26	5p15B1	SRA	SAMN15591488	230246	193	193	SR	RB1	3	uspA1+	uspA2+/-	A	1931	4309						None	21	0_50_5_0_0_1_0_0_0_0
27	MC4S	complete+draft genomes	SAMN07672475	131828	188	188	SR	RB1	3	uspA1+	uspA2+/-	B	NoAmp	3326	blaBRO-1					None	22	0_10_10_0_1_0_0_0_0_0
28	MC24	complete+draft genomes	SAMN07672476	131827	946	946	SR	RB1	3	uspA1+	uspA2+	A	1931	4309	blaBRO-1	26	26	20	1	Complete	23	0_23_16_0_0_0_0_0_0_0
29	10p23B1	SRA	SAMN15591394	230247	163	391	SR	RB1	3	uspA1+/-	uspA2+/-	A	1931	4309	blaBRO-1					None	24	0_29_6_0_0_0_1_0_0_0
30	10p28B1	SRA	SAMN15591395	230247	163	391	SR	RB1	3	uspA1+/-	uspA2+/-	A	1931	4309	blaBRO-1					None	25	0_29_6_0_0_0_0_0_0_0
31	13p19B1	SRA	SAMN15591430	230241	53	53	SR	RB1	3	uspA1+	uspA2H+	A	1931	4309	blaBRO-1					None	15	0_29_3_0_0_0_0_0_0_0
32	13p22B1	SRA	SAMN15591431	230248	1000	1000	SR	RB1	3	uspA1+	uspA2+	A	1931	4309	blaBRO-1	1	46	19	3	Complete	26	0_24_1_0_0_0_0_0_0_0
33	13p23B1	SRA	SAMN15591432	230248	1000	1000	SR	RB1	3	uspA1+	uspA2+	A	1931	4309	blaBRO-1	1	46	19	3	Complete	26	0_24_1_0_0_0_0_0_0_0
34	14p23B1	SRA	SAMN15591440	230242	1048	450/1048	SR	RB1	3	uspA1+/-	uspA2+/-	B	NoAmp	3326	blaBRO-1					None	27	0_46_9_0_0_0_0_1_0_0
35	5p18B1	SRA	SAMN15591489	230246	193	193	SR	RB1	3	uspA1+	uspA2+	A	1931	4309						None	28	0_50_5_0_0_0_0_0_0_0
36	14p24B1	SRA	SAMN15591441	97256	374	374	SR	RB1	3	uspA1+	uspA2H+	A	1931	4309	blaBRO-1					None	29	0_29_0_2_0_0_0_0_0_0
37	1p42B2	SRA	SAMN15591465	230249	196	196	SR	RB1	3	uspA1+/-	uspA2H+/-	B	NoAmp	3326						None	30	0_34_6_0_0_0_0_0_0_0
38	25p23B2	SRA	SAMN15591467	230250	195	70	SR	RB1	3	uspA1+	uspA2+	B	NoAmp	3326	blaBRO-1					None	31;32	0_39_4_0_0_0_0_0_0_0
39	25p24B1	SRA	SAMN15591468	230250	195	70	SR	RB1	3	uspA1+	uspA2+	B	NoAmp	3326	blaBRO-1					None	32	0_39_4_0_0_0_0_0_0_0
40	46p21B2	SRA	SAMN15591473	230251	194	401	SR	RB1	3	uspA1+	uspA2+	A	1931	4309	blaBRO-1					None	33	0_16_2_0_0_0_1_0_0_0
41	46p22B7	SRA	SAMN15591474	230251	194	401	SR	RB1	3	uspA1+	uspA2+	A	1931	4309	blaBRO-1					None	34	0_16_2_0_0_0_0_0_0_0
42	5p28B1	SRA	SAMN15591491	230252	1041	1041	SR	RB1	3	uspA1+	uspA2+	B	NoAmp	3326	blaBRO-1	45	47	20	3	Complete	35	0_54_0_0_0_0_0_0_0_0
43	5p34B2	SRA	SAMN15591492	98519	1040	41	SR	RB1	3	uspA1+	uspA2+	A	1931	4309	blaBRO-1					None	36	0_15_9_0_0_0_0_0_0_0
44	6p31B2	SRA	SAMN15591506	230253	38	1038/31	SR	RB1	3	uspA1+	uspA2H+	A	1931	4309	blaBRO-1					None	37	0_7_3_0_0_0_0_0_0_0
45	6p32B1	SRA	SAMN15591507	230254	38	1038/31	SR	RB1	3	uspA1+	uspA2H+	A	1931	4309	blaBRO-1					None	38	0_7_3_0_0_0_1_0_0_0
46	14p30B1	SRA	SAMN15591442	230255	1047	1047	SR	Unknown		uspA1+	uspA2H+	A	1931	4309	blaBRO-1					None	39	0_29_0_4_0_0_0_0_0_0
47	14p35B1	SRA	SAMN15591443	49008	62	62	SR	RB1	3	uspA1+	uspA2+	A	1931	4309	blaBRO-1					None	40	0_4_0_5_0_0_0_0_0_0
48	14p37B1	SRA	SAMN15591444	49008	62	62	SR	RB1	3	uspA1+	uspA2+	A	1931	4309	blaBRO-1					None	40	0_4_0_5_0_0_0_0_0_0
49	14p40B1	SRA	SAMN15591445	230256	13	604/13	SR	RB1	3	uspA1+	uspA2H+	A	1931	4309	blaBRO-1	1	1	17	1	Complete	41	0_34_10_0_0_0_0_0_0_0
50	1p44B2	SRA	SAMN15591466	230249	196	196	SR	RB1	3	uspA1+	uspA2H+	B	NoAmp	3326						None	42	0_34_6_0_0_0_0_0_1_0
51	5p35B1	SRA	SAMN15591493	98519	1040	41	SR	RB1	3	uspA1+	uspA2+	A	1931	4309	blaBRO-1					None	43	0_15_9_0_0_1_0_0_0_0
53	74p10B1	SRA	SAMN15591510	230258	189	73	SR	RB1	3	uspA1+	uspA2+	A	1931	4309	blaBRO-1					None	45	0_4_4_0_0_0_1_0_0_0
54	74p11B2	SRA	SAMN15591511	230258	189	73	SR	RB1	3	uspA1+	uspA2+	A	1931	4309	blaBRO-1					None	46	0_4_4_0_0_0_0_0_0_0
55	5P47B2	complete+draft genomes	SAMN10536188	99948	544	544/190	SR	RB1	3	uspA1+	uspA2H+	A	1931	4309	blaBRO-1					None	47;48	0_29_1_0_0_0_0_0_0_0
56	5P54B2	complete+draft genomes	SAMN10536189	99948	544	544/190	SR	RB1	3	uspA1+	uspA2H+	A	1931	4309	blaBRO-1					None	48	0_29_1_0_0_0_0_0_0_0
57	76P10B1	SRA	SAMN15591376	230325	374	374	SR	RB1	3	uspA1+/-	uspA2-?	A	1931	4309	blaBRO-1					None
58	10p58B1	SRA	SAMN15591396	230259	1037	374	SR	RB1	3	uspA1+	uspA2+	A	1931	4309	blaBRO-1					None	49	0_29_0_15_0_0_0_0_0_0
59	12p73B1	SRA	SAMN15591419	92927	681	436	SR	RB1	3	uspA1+	uspA2+	B	NoAmp	3326	blaBRO-1	1	1	17	1	Complete	50	0_34_1_0_0_0_0_0_0_0
61	14p45B1	SRA	SAMN15591446	230256	13	604/13	SR	RB1	3	uspA1+	uspA2H+	A	1931	4309	blaBRO-1	1	1	17	1	Complete	52	0_34_10_0_0_0_0_0_1_0
62	46p47B3	SRA	SAMN15591475	49010	930	425/930	SR	RB1	3	uspA1+	uspA2H+/-	B	NoAmp	3326						None	53	0_8_0_0_0_0_0_0_0_0
63	46p48B2	SRA	SAMN15591476	49010	930	425/930	SR	RB1	3	uspA1+	uspA2H+/-	B	NoAmp	3326						None	54	0_8_0_0_0_0_1_0_0_0
64	72p19B1	SRA	SAMN15591509	230326	1036	1036	SR	RB1	3	uspA1+	uspA2+/-	B	NoAmp	3326	blaBRO-1					None	55	0_14_0_0_0_0_0_0_0_0
65	93p1B1	SRA	SAMN15591520	230260	157	157	SR	RB1	3	uspA1+	uspA2+	A	1931	4309	blaBRO-1					None	56	0_5_0_0_2_0_0_0_0_0
66	A9	complete+draft genomes	SAMN04122787	49026	932	932	SS	RB2	2	uspA1+	uspA2+	C	NoAmp	4329						None	57	1_49_0_0_0_0_0_0_0_0
67	F18	complete+draft genomes	SAMN04122790	49033	170	170	SS	RB3	5	uspA1+/-	uspA2+	A	1931	4314	blaBRO-1					None	58	1_11_0_0_0_0_0_0_0_0
68	F20	complete+draft genomes	SAMN04122791	61194	219	219	SS	RB2	2	uspA1+	uspA2+	A	1931	4307						None
69	F21	complete+draft genomes	SAMN04122792	49034	45	45	SS	RB2	2	uspA1+	uspA2+	A	1931	4310	blaBRO-1					None
70	F24	complete+draft genomes	SAMN04122795	49035	169	169/380	SS	RB3	5	uspA1+	uspA2+	A	1931	4310	blaBRO-1					None	59	1_12_0_0_0_0_0_0_0_0
71	N1	complete+draft genomes	SAMN04122796	49036	37	37	SS	RB2	2	uspA1+	uspA2+	A	1931	4310						None	60	1_53_0_0_0_0_0_0_0_0
72	N12	complete+draft genomes	SAMN04122797	49037	22	22	SS	RB2	2	uspA1+	uspA2+	A	1931	4310						None
73	N15	complete+draft genomes	SAMN04122798	49038	23	23	SS	RB3	5	uspA1-	uspA2+	A	1931	4308	blaBRO-1					None
74	N19	complete+draft genomes	SAMN04122799	49039	933	933	SS	Unknown	6	uspA1+/-	uspA2+	A	1931	4310						None
75	N4	complete+draft genomes	SAMN04122800	49038	23	23	SS	RB3	5	uspA1-	uspA2+	A	1931	4308	blaBRO-1					None	61	1_31_0_0_0_0_0_0_0_0
76	N6	complete+draft genomes	SAMN04122801	49040	1	1	SS	RB2	2	uspA1+	uspA2+	A	1931	4310						None
77	R4	complete+draft genomes	SAMN04122802	61195	48	441	SS	RB3	5	uspA1+	uspA2+	A	1931	4309	blaBRO-1					None
78	Z18	complete+draft genomes	SAMN04122845	49042	52	52	SS	RB2	2	uspA1+/-	uspA2+/-	A	1931	4310						None
79	46P58B1	complete+draft genomes	SAMN10536193	97256	156	374	SR	RB1	3	uspA1+	uspA2+	A	1931	4309	blaBRO-1					None	62	0_29_0_3_0_0_0_0_0_0
81	76P18B1	SRA	SAMN15591377	230261	13	604/13	SR	RB1	3	uspA1+	uspA2H+	B	NoAmp	3326	blaBRO-1	1	1	17	1	Complete	63	0_34_9_0_0_0_0_0_0_0
82	87P15B2	SRA	SAMN15591380	230328	190	544/190	SR	RB1	3	uspA1+/-	uspA2H+/-	A	1931	4309	blaBRO-1					None
83	48p70B2	SRA	SAMN15591482	230262	62	62	SR	Unknown	7	uspA1+	uspA2+	A	1931	4309	blaBRO-1					None	64	0_4_0_6_0_1_0_0_0_0
84	63p49B1	SRA	SAMN15591497	230263	185	185	SR	RB1	3	uspA1+	uspA2H+	C	NoAmp	4323	blaBRO-2					None	65	0_18_1_0_0_0_0_0_0_0
85	80p16B1	SRA	SAMN15591512	230264	132	427	SR	RB1	3	uspA1+	uspA2H+	A	1931	4309						None	66	0_31_4_1_0_0_0_0_0_0
86	80p20B2	SRA	SAMN15591513	230265	1035	1035	SR	RB1	3	uspA1+	uspA2H+	A	1931	4309	blaBRO-1					None	67	0_5_4_0_0_0_0_0_0_0
87	93p16B1	SRA	SAMN15591518	230249	196	196	SR	RB1	3	uspA1+	uspA2H+	B	NoAmp	3326						None	68	0_34_6_0_0_1_0_0_0_0
88	93p5B2	SRA	SAMN15591521	230266	1053	1053/455	SR	RB1	3	uspA1+	uspA2H+	A	1931	4309	blaBRO-1	4	2	20	1	Complete	69	0_23_17_0_0_0_0_0_0_0
89	96p3B1	SRA	SAMN15591522	184697	185	185	SR	Unknown		uspA1+	uspA2H+	C	NoAmp	4323	blaBRO-2					None	70	0_18_1_0_1_0_0_0_0_0
90	96p9B1	SRA	SAMN15591523	184697	185	185	SR	RB1	3	uspA1+	uspA2H+	C	NoAmp	4323	blaBRO-2					None	71	0_18_1_0_1_0_0_1_0_0
91	99p2B1	SRA	SAMN15591526	230267	1051	1051	SR	RB1	3	uspA1+	uspA2H+	A	1931	4309	blaBRO-1	30	22	20	3	Complete	72	0_22_0_0_0_0_0_0_0_0
92	99p3B1	SRA	SAMN15591788	230267	1051	1051	SR	RB1	3	uspA1+	uspA2+/-	A	1931	4309	blaBRO-1	30	22	20	3	Complete	72	0_22_0_0_0_0_0_0_0_0
93	74P50B1	complete+draft genomes	SAMN10536191	49019	371	388	SR	RB1	3	uspA1+	uspA2H+	A	1931	4309	blaBRO-1					None	73	0_16_8_0_0_0_0_0_0_0
94	81P26B1	SRA	SAMN15591379	230268	1033	70	SR	RB1	3	uspA1+	uspA2+	B	NoAmp	3326	blaBRO-1					None	74	0_39_3_8_0_0_0_0_0_0
95	102p12B1	SRA	SAMN15591384	61201	4	4	SR	RB1	3	uspA1+	uspA2H+	A	1931	4309	blaBRO-1					None	75	0_2_1_0_0_0_0_0_0_0
96	102p19B1	SRA	SAMN15591385	230269	4	4	SR	RB1	3	uspA1+	uspA2+	A	1931	4309	blaBRO-1					None	76	0_2_1_2_0_0_0_0_0_0
97	46p73B1	SRA	SAMN15591477	97256	156	374	SR	RB1	3	uspA1+	uspA2+	A	1931	4309	blaBRO-1					None	77	0_29_0_3_0_0_0_1_0_0
98	48p74B1	SRA	SAMN15591483	230262	62	62	SR	RB1	3	uspA1+	uspA2+	A	1931	4309	blaBRO-1					None	78	0_4_0_6_0_0_0_0_0_0
99	63p58B1	SRA	SAMN15591498	230270	1023	180	SR	Unknown	8	uspA1+	uspA2+/-	A	1931	4309	blaBRO-1					None	79	0_15_1_0_0_0_0_0_0_0
100	63p66B1	SRA	SAMN15591499	49031	916	916	SR	RB1	3	uspA1+	uspA2+/-	A	1931	4309	blaBRO-2					None	80	0_16_5_0_0_0_0_0_0_0
101	87p34B1	SRA	SAMN15591517	97256	205	374	SR	RB1	3	uspA1+	uspA2H+	A	1931	4309	blaBRO-1					None	81	0_29_0_6_0_0_0_0_0_0
102	93p18B1	SRA	SAMN15591519	230249	196	196	SR	RB1	3	uspA1+	uspA2H+	B	NoAmp	3326						None	82	0_34_6_0_0_1_0_1_0_0
103	99p12B1	SRA	SAMN15591524	92928	399	399/197	SR	RB1	3	uspA1+	uspA2H+	A	1931	4309	blaBRO-1					None	83;84	0_42_2_3_0_0_0_0_0_0
104	99p13B1	SRA	SAMN15591525	92928	399	399/197	SR	RB1	3	uspA1+	uspA2H+	A	1931	4309	blaBRO-1					None	84	0_42_2_3_0_0_0_0_0_0
105	74P58B1	complete+draft genomes	SAMN10536192	49019	371	388	SR	RB1	3	uspA1+	uspA2H+	A	1931	4309	blaBRO-1					None	85	0_16_8_0_0_0_0_0_1_0
106	56P87B1	SRA	SAMN15591373	230295	167	576	SR	RB1	3	uspA1+	uspA2+	A	1931	4309	blaBRO-1					None	86	0_25_2_0_0_0_0_0_0_0
107	80P43B1	SRA	SAMN15591378	230271	1034	1034/64	SR	RB1	3	uspA1+	uspA2H+	A	1931	4309	blaBRO-1	23	22	20	3	Complete	87	0_21_0_4_0_0_1_0_0_0
108	108p13B1	SRA	SAMN15591392	230272	1052	62	SR	RB1	3	uspA1+	uspA2H+/-	A	1931	4309	blaBRO-1					None	88	0_4_0_1_0_1_0_0_0_0
109	108p22B1	SRA	SAMN15591393	131774	1052	62	SR	RB1	3	uspA1+	uspA2H+/-	A	1931	4309	blaBRO-1					None	89	0_4_0_1_0_0_0_0_0_0
110	10p98B1	SRA	SAMN15591397	230259	1037	374	SR	Unknown	9	uspA1+	uspA2+	A	1931	4309	blaBRO-1					None	90	0_29_0_15_0_1_0_0_0_0
111	63p69B1	SRA	SAMN15591500	230273	916	916	SR	RB1	3	uspA1+/-	uspA2+/-	A	1931	4309	blaBRO-2					None	91	0_16_5_0_0_1_0_0_0_0
112	63p72B1	SRA	SAMN15591501	49031	916	916	SR	RB1	3	uspA1+/-	uspA2+/-	A	1931	4309	blaBRO-2					None	92	0_16_5_0_0_2_0_0_0_0
113	80p44B1	SRA	SAMN15591514	230271	1034	1034/64	SR	RB1	3	uspA1+	uspA2H+	A	1931	4309	blaBRO-1	23	22	20	3	Complete	93	0_21_0_4_0_0_0_0_0_0
114	BE4L	complete+draft genomes	SAMN07672474	131821	977	977	SR	RB1	3	uspA1+	uspA2+	A	1931	4309	blaBRO-1					None	94	0_5_10_0_0_0_0_0_0_1
115	BE5	complete+draft genomes	SAMN07672478	131824	948	1038/31	SR	RB1	3	uspA1+	uspA2+/-	A	1931	4309	blaBRO-1					None	95	0_7_2_1_0_0_0_0_0_0
116	K117	complete+draft genomes	SAMN07672483	131825	40	40	SR	RB1	3	uspA1+	uspA2H+/-	B	NoAmp	3326	blaBRO-1		48	17	1	Partial	96	0_34_7_0_0_0_0_0_0_0
118	100p35B1	SRA	SAMN15591382	230274	157	157	SR	RB1	3	uspA1+	uspA2+	A	1931	4309	blaBRO-1					None	97	0_5_0_0_1_0_0_0_0_0
119	100p37B1	SRA	SAMN15591383	230274	157	157	SR	RB1	3	uspA1+	uspA2+	A	1931	4309	blaBRO-1					None	98	0_5_0_0_1_1_0_0_0_0
120	105p30B1	SRA	SAMN15591388	230275	64	1034/64	SR	Unknown	10	uspA1+	uspA2+	A	1931	4309	blaBRO-1	23	22	20	3	Complete	99	0_21_0_3_0_0_0_0_0_0
121	105p32B1	SRA	SAMN15591389	230275	64	1034/64	SR	RB1	3	uspA1+	uspA2+	A	1931	4309	blaBRO-1	23	22	20	3	Complete	100	0_21_0_3_0_1_0_0_0_0
122	106p32B1	SRA	SAMN15591390	230237	329	3	SR	RB1	3	uspA1+	uspA2H+/-	A	1931	4309	blaBRO-1					None	101	0_5_2_0_1_0_0_1_0_0
123	106p33B1	SRA	SAMN15591391	230237	329	3	SR	RB1	3	uspA1+	uspA2H+	A	1931	4309	blaBRO-1					None	102	0_5_2_0_1_0_0_0_0_0
124	47p106B1	SRA	SAMN15591478	230276	161	161/199	SR	RB1	3	uspA1+	uspA2+/-	A	1931	4309	blaBRO-1	20	19	17	1	Complete	103	0_4_8_1_0_0_1_0_0_0
125	47p107B1	SRA	SAMN15591479	230276	161	161/199	SR	RB1	3	uspA1+	uspA2+/-	A	1931	4309	blaBRO-1	20	19	17	1	Complete	104	0_4_8_1_0_0_0_0_0_0
126	56p89B1	SRA	SAMN15591486	230277	167	576	SR	RB1	3	uspA1+	uspA2+	A	1931	4309	blaBRO-1					None	105	0_25_2_0_0_0_1_0_0_0
127	63p81B1	SRA	SAMN15591502	230254	1038	1038/31	SR	RB1	3	uspA1+	uspA2+	A	1931	4309	blaBRO-1					None	106	0_7_2_0_0_0_0_0_0_0
128	63p87B1	SRA	SAMN15591503	230254	1038	1038/31	SR	RB1	3	uspA1+	uspA2+	A	1931	4309	blaBRO-1					None	107	0_7_2_0_0_0_1_0_0_0
129	67p83B1	SRA	SAMN15591504	230278	1037	374	SR	Unknown	11	uspA1+	uspA2H+/-	A	1931	4309	blaBRO-1					None	108	0_29_0_0_0_1_0_0_0_0
130	84p41B1	SRA	SAMN15591515	230279	147	147/372	SR	RB1	3	uspA1+/-	uspA2+	A	1931	4309	blaBRO-1	28	27	20	3	Complete	109	0_20_3_0_0_0_0_1_0_0
131	84p42B1	SRA	SAMN15591516	230279	147	147/372	SR	RB1	3	uspA1+/-	uspA2+	A	1931	4309	blaBRO-1	28	27	20	3	Complete	110	0_20_3_0_0_0_0_0_0_0
132	123P13B1	SRA	SAMN15591366	230280	70	70	SR	RB1	3	uspA1+/-	uspA2+/-	NEG	NoAmp	NoAmp	blaBRO-1					None
133	87P67B1	SRA	SAMN15591381	230281	1032	50	SR	RB1	3	uspA1+/-	uspA2+/-	B	NoAmp	3326						None
134	119p21B2	SRA	SAMN15591406	131815	74	954/74	SR	RB1	3	uspA1+	uspA2+	A	1931	4309	blaBRO-1	18	50	19	3	Complete	111	0_30_0_0_0_0_0_0_0_0
135	119p22B1	SRA	SAMN15591407	131815	74	954/74	SR	RB1	3	uspA1+	uspA2+	A	1931	4309	blaBRO-1	18	50	19	3	Complete	112	0_30_0_0_0_0_1_0_0_0
136	127p7B1	SRA	SAMN15591417	230282	1031	3	SR	RB1	3	uspA1+	uspA2+	A	1931	4309	blaBRO-1					None	113	0_5_1_0_0_0_0_0_0_0
137	67p86B1	SRA	SAMN15591505	230278	1037	374	SR	Unknown	12	uspA1+	uspA2H+	A	1931	4309	blaBRO-1					None	114	0_29_0_0_0_0_0_0_0_0
138	124P20B1	SRA	SAMN15591367	230283	3	3	SR	RB1	3	uspA1+	uspA2+	A	1931	4309	blaBRO-1					None	115	0_5_9_0_0_0_0_0_0_0
139	124p30B1	SRA	SAMN15591412	230283	3	3	SR	RB1	3	uspA1+	uspA2+	A	1931	4309	blaBRO-1					None	116	0_5_9_0_0_0_0_1_0_0
140	124p31B1	SRA	SAMN15591413	230284	176	176	SR	RB1	3	uspA1+	uspA2H+	B	NoAmp	3326						None	117	0_3_0_0_0_0_0_0_0_0
141	127p9B1	SRA	SAMN15591418	230282	1031	3	SR	RB1	3	uspA1+	uspA2+	A	1931	4309	blaBRO-1					None	113;118	0_5_1_0_0_0_0_0_0_0
142	48p132B1	SRA	SAMN15591480	131786	157	157	SR	RB1	3	uspA1+	uspA2+	A	1931	4309	blaBRO-1					None	119	0_5_0_2_0_0_1_0_0_0
143	137P16B1	SRA	SAMN15591368	97268	197	399/197	SR	RB1	3	uspA1+	uspA2+	B	NoAmp	3326	blaBRO-1					None	120	0_42_1_1_0_0_0_0_0_0
144	137P24B1	SRA	SAMN15591369	230285	67	67	SR	RB1	3	uspA1+/-	uspA2+	A	1931	4309	blaBRO-1	23	22	20	3	Complete
145	124p32B1	SRA	SAMN15591414	230284	176	176	SR	RB1	3	uspA1+	uspA2H+	B	NoAmp	3326						None	117	0_3_0_0_0_0_0_0_0_0
146	124p34B1	SRA	SAMN15591415	230286	952	952	SR	RB1	3	uspA1+	uspA2+/-	A	1931	4309	blaBRO-1					None	121	0_12_0_0_0_0_0_0_0_0
147	124p40B1	SRA	SAMN15591416	230286	952	952	SR	RB1	3	uspA1+	uspA2+/-	A	1931	4309	blaBRO-1					None	121	0_12_0_0_0_0_0_0_0_0
148	133p15B1	SRA	SAMN15591421	92990	184	184	SR	RB1	3	uspA1+	uspA2+	A	1931	4310	blaBRO-1					None	122	0_10_4_0_0_0_0_0_0_0
149	133p17B1	SRA	SAMN15591422	92990	184	184	SR	RB1	3	uspA1+	uspA2+	A	1931	4310	blaBRO-1					None	123	0_10_4_0_0_0_0_0_1_0
150	133p28B1	SRA	SAMN15591423	230287	53	53	SR	RB1	3	uspA1+	uspA2H+	A	1931	4309	blaBRO-1					None	124	0_29_3_0_1_0_0_0_0_0
151	48p134B1	SRA	SAMN15591481	131786	157	157	SR	RB1	3	uspA1+	uspA2+	A	1931	4309	blaBRO-1					None	125	0_5_0_2_0_0_0_0_0_0
152	119P82B1	SRA	SAMN15591365	97314	64	1034/64	SR	RB1	3	uspA1+	uspA2+	A	1931	4309	blaBRO-1	23	22	20	3	Complete	126	0_21_0_2_0_0_0_0_0_0
153	103p103B1	SRA	SAMN15591386	230288	180	180	SR	RB1	3	uspA1+	uspA2H+	A	1931	4309	blaBRO-1					None	127	0_15_7_0_0_0_0_0_0_0
154	103p90B1	SRA	SAMN15591387	230289	180	180	SR	RB1	3	uspA1+	uspA2H+	A	1931	4309	blaBRO-1					None	128	0_15_7_0_0_1_0_0_0_0
155	111p94B1	SRA	SAMN15591398	230290	1050	1050	SR	RB1	3	uspA1+	uspA2+/-	A	1931	4309	blaBRO-1					None	129	0_41_0_0_0_0_0_0_0_0
156	111p95B1	SRA	SAMN15591399	230290	1050	1050	SR	RB1	3	uspA1+	uspA2+/-	A	1931	4309	blaBRO-1					None	130	0_41_0_0_0_1_0_0_0_0
157	119p76B1	SRA	SAMN15591408	230280	70	70	SR	RB1	3	uspA1+	uspA2H+	B	NoAmp	3326	blaBRO-1					None	131	0_39_1_0_0_0_0_1_0_0
158	119p80B1	SRA	SAMN15591409	230280	70	70	SR	RB1	3	uspA1+	uspA2H+/-	B	NoAmp	3326	blaBRO-1					None	132	0_39_1_0_0_0_0_0_0_0
159	142p29B1	SRA	SAMN15591435	230291	167	576	SR	RB1	3	uspA1+	uspA2+	A	1931	4309	blaBRO-1					None	133;134	0_25_3_0_0_0_0_0_0_0
160	142p36B1	SRA	SAMN15591436	230291	167	576	SR	RB1	3	uspA1+	uspA2+	A	1931	4309	blaBRO-1					None	134	0_25_3_0_0_0_0_0_0_0
161	56p168B1	SRA	SAMN15591484	230292	1054	1054	SR	RB1	3	uspA1+	uspA2+	A	1931	4309	blaBRO-1	46	10	19	3	Complete	135	0_26_0_0_0_1_0_0_0_0
162	56p177B1	SRA	SAMN15591485	230292	1054	1054	SR	RB1	3	uspA1+	uspA2+	A	1931	4309	blaBRO-1	46	10	19	3	Complete	136	0_26_0_0_0_0_0_0_0_0
163	MC1	complete+draft genomes	SAMN03281022	97468	216	50	SR	RB1	3	uspA1+	uspA2H+	A	1931	4309	blaBRO-1					None	137	0_2_4_0_0_0_0_0_0_0
164	MC5	complete+draft genomes	SAMN03281025	97467	691	691	SR	RB1	3	uspA1+	uspA2+	A	1931	4309	blaBRO-1					None	138	0_24_2_0_0_0_0_0_0_0
165	MC6	complete+draft genomes	SAMN03281026	97300	215	215	SR	RB1	3	uspA1+	uspA2H+	A	1931	4309	blaBRO-1					None	139	0_7_0_7_0_0_0_0_0_0
166	MC8	complete+draft genomes	SAMN03281027	92866	473	576	SR	RB1	3	uspA1+	uspA2+	B	NoAmp	3326						None	140	0_13_2_1_0_0_0_0_0_0
167	CCUG 57283	complete+draft genomes	SAMN05219449	49031	916	916	SR	RB1	3	uspA1+	uspA2H+	A	1931	4309	blaBRO-2					None	141	0_16_5_0_1_0_0_0_0_0
168	5/131/1	complete+draft genomes	SAMN07672437	131804	217	217/1028	SR	RB1	3	uspA1+	uspA2+/-	A	1931	4309	blaBRO-1	30	51	17	3	Complete	142	0_48_1_0_0_0_0_0_0_0
169	23/41/1	complete+draft genomes	SAMN07672438	131793	966	966/191	SR	RB1	3	uspA1+	uspA2+	A	1931	4309	blaBRO-1	4	2	20	1	Complete	143	0_23_5_1_0_0_0_0_0_0
170	39/355/1	complete+draft genomes	SAMN07672439	131798	62	62	SR	RB1	3	uspA1+	uspA2+	A	1931	4309	blaBRO-1					None	144	0_4_0_2_0_0_0_0_0_0
171	41/539/1	complete+draft genomes	SAMN07672440	131799	978	978/56	SR	RB1	3	uspA1+	uspA2H+	A	1931	4309	blaBRO-1					None	145	0_11_0_1_0_0_0_0_0_0
172	37075	complete+draft genomes	SAMN07672441	131795	960	960/528	SR	RB1	3	uspA1+	uspA2+	A	1931	4309	blaBRO-1	47	52	23	3	Complete	146;169	0_20_5_0_0_0_0_0_0_0
173	102/402/3	complete+draft genomes	SAMN07672442	131774	967	62	SR	RB1	3	uspA1+	uspA2+	A	1931	4309	blaBRO-1					None	147;148	0_4_0_0_0_0_0_0_0_0
174	120/402/3	complete+draft genomes	SAMN07672443	131774	967	62	SR	RB1	3	uspA1+	uspA2+	A	1931	4309	blaBRO-1					None	148	0_4_0_0_0_0_0_0_0_0
175	91/291/2	complete+draft genomes	SAMN07672444	131820	927	927	SR	RB1	3	uspA1+	uspA2+	A	1931	4310	blaBRO-1	48	POS	19	1	Complete	149	0_67_0_0_0_0_0_0_0_0
176	78/191/1	complete+draft genomes	SAMN07672445	131817	952	952	SR	RB1	3	uspA1+	uspA2+/-	A	1931	4309	blaBRO-1					None	150	0_12_0_0_1_0_0_0_0_0
177	96/281/2	complete+draft genomes	SAMN07672446	97404	950	434	SR	RB1	3	uspA1+	uspA2+/-	A	1931	4309	blaBRO-1	4	2	20	1	Complete	151	0_23_20_0_0_0_0_0_0_0
178	26/133/1	complete+draft genomes	SAMN07672447	97299	70	70	SR	RB1	3	uspA1+	uspA2H+	B	NoAmp	3326	blaBRO-1					None	152	0_39_3_0_0_0_0_0_0_0
179	129/464/4	complete+draft genomes	SAMN07672448	131782	209	444/209	SR	RB1	3	uspA1+	uspA2+/-	B	NoAmp	3326	blaBRO-1					None	153	0_34_3_1_0_0_0_0_0_0
180	130/563/4	complete+draft genomes	SAMN07672449	131783	74	954/74	SR	RB1	3	uspA1+	uspA2+	A	1931	4309	blaBRO-1	18	50	19	3	Complete	154	0_30_0_1_0_0_0_0_0_0
181	60/120/1	complete+draft genomes	SAMN07672450	131812	64	1034/64	SR	RB1	3	uspA1+	uspA2+	A	1931	4309	blaBRO-1	23	22	20	3	Complete	155	0_21_0_1_0_0_0_0_0_0
182	105/305/2	complete+draft genomes	SAMN07672451	131777	970	970	SR	RB1	3	uspA1+	uspA2H+/-	B	NoAmp	3326						None	156	0_55_0_0_0_0_0_0_0_0
183	113/391/3	complete+draft genomes	SAMN07672452	131781	968	968	SR	RB1	3	uspA1+	uspA2H+	A	1931	4309	blaBRO-1	1	POS	17	1	Complete	157	0_34_5_0_0_0_0_0_0_0
184	23/95/1	complete+draft genomes	SAMN07672456	131784	962	42	SR	RB1	3	uspA1+	uspA2+/-	C	NoAmp	4324	blaBRO-1	4	2	20	1	Complete	158	0_23_19_0_0_0_1_0_0_0
185	107/374/3	complete+draft genomes	SAMN07672457	131779	399	399/197	SR	RB1	3	uspA1+	uspA2+	A	1931	4309	blaBRO-1					None	159	0_42_2_1_0_0_0_0_0_0
186	76/204/3	complete+draft genomes	SAMN07672458	131815	954	954/74	SR	RB1	3	uspA1+	uspA2+	A	1931	4309	blaBRO-1	18	50	19	3	Complete	160	0_30_0_0_1_0_0_0_0_0
187	73/187/1	complete+draft genomes	SAMN07672459	131814	953	953	SR	RB1	3	uspA1+	uspA2H+	A	1931	4309	blaBRO-1	30	22	20	3	Complete	161	0_22_2_0_0_0_0_0_0_0
188	24/92/1	complete+draft genomes	SAMN07672460	131794	64	1034/64	SR	RB1	3	uspA1+	uspA2+	contig_problem	NoAmp	NoAmp	blaBRO-1	23	22	20	3	Complete	162	0_21_0_0_0_0_0_0_0_0
189	78/325/3	complete+draft genomes	SAMN07672461	131818	951	951	SR	RB1	3	uspA1+/-	uspA2+	A	1931	4309	blaBRO-1	49	53	19	1	Complete	163	0_20_16_0_0_0_0_0_0_0
190	78/205/2	complete+draft genomes	SAMN07672462	131817	952	952	SR	RB1	3	uspA1+	uspA2+/-	A	1931	4309	blaBRO-1					None	164	0_12_0_0_1_0_0_0_1_0
191	105/417/3	complete+draft genomes	SAMN07672463	131778	408	576	SR	RB1	3	uspA1+	uspA2+	B	NoAmp	3326	blaBRO-1					None	165	0_10_8_0_0_0_0_0_0_0
192	77/338/2	complete+draft genomes	SAMN07672464	131816	50	50	SR	RB1	3	uspA1+	uspA2+	B	NoAmp	3326	blaBRO-1					None	166	0_2_3_0_0_0_0_0_0_0
193	16/38/1	complete+draft genomes	SAMN07672465	131786	157	157	SR	RB1	3	uspA1+	uspA2+	A	1931	4309	blaBRO-1					None	167	0_5_0_1_0_0_0_0_0_0
194	64/108/1	complete+draft genomes	SAMN07672466	131813	140	140	SS	Unknown		uspA1-	uspA2+	A	1931	4310	blaBRO-1					None	168	1_31_2_0_0_0_0_0_0_0
195	3/22/2001	complete+draft genomes	SAMN07672467	131795	960	960/528	SR	RB1	3	uspA1+	uspA2+	A_contig_problem	1931	NoAmp	blaBRO-1	47	52	23	3	Complete	169	0_20_5_0_0_0_0_0_0_0
196	80/196/2	complete+draft genomes	SAMN07672468	131819	949	949	SR	RB1	3	uspA1+	uspA2+	B	NoAmp	3326	blaBRO-1	50	54	19	1	Complete	170	0_64_0_0_0_0_0_0_0_0
197	15/36/1	complete+draft genomes	SAMN07672469	131784	962	42	SR	RB1	3	uspA1+	uspA2+	C	NoAmp	4324	blaBRO-1	4	2	20	1	Complete	171	0_23_19_0_0_0_0_0_0_0
198	148P19B1	SRA	SAMN15591370	230330	190	544/190	SR	Unknown	13	uspA1+	uspA2+/-	A	1931	4309	blaBRO-1					None
199	119p109B1	SRA	SAMN15591402	97255	227	576	SR	Unknown	14	uspA1+	uspA2H+	B	NoAmp	3326	blaBRO-2	18	17	19	1	Complete	172	0_13_10_1_0_0_0_0_0_0
200	119p110B1	SRA	SAMN15591403	93026	59	594	SR	Unknown	15	uspA1+	uspA2H+	A	1931	4309	blaBRO-2					None	173	0_38_0_1_0_0_1_0_0_0
201	135p54B1	SRA	SAMN15591427	230293	1030	1030	SS	Unknown	16	uspA1+	uspA2+	C	NoAmp	4329	blaBRO-1					None	174	1_50_0_0_0_0_0_0_0_0
202	148p21B1	SRA	SAMN15591438	230294	190	544/190	SR	RB1	3	uspA1+	uspA2H+/-	A	1931	4309	blaBRO-1					None	175	0_29_2_0_0_0_0_0_0_0
203	19p202B1	SRA	SAMN15591463	97255	227	576	SR	RB1	3	uspA1+	uspA2+	B	NoAmp	3326	blaBRO-2					None	176	0_13_10_0_0_0_0_0_0_0
204	19p204B1	SRA	SAMN15591464	97255	227	576	SR	RB1	3	uspA1+	uspA2+	B	NoAmp	3326	blaBRO-2					None	176	0_13_10_0_0_0_0_0_0_0
205	CCUG 58286	complete+draft genomes	SAMN05213996	49032	140	140	SS	RB3	5	uspA1-	uspA2+	A	1931	4310	blaBRO-1					None	177	1_31_1_1_0_0_0_0_0_0
206	CCRI-195ME	complete+draft genomes	SAMN05949222	73564	70	70	SR	RB1	3	uspA1+	uspA2+	B	NoAmp	3326	blaBRO-1					None	178	0_39_2_0_0_0_0_0_0_0
207	115P119B1	SRA	SAMN15591364	93026	59	594	SR	RB1	3	uspA1+	uspA2H+	A	1931	4309	blaBRO-2					None	179	0_38_0_1_0_0_0_0_0_0
208	119p115B1	SRA	SAMN15591404	93026	59	594	SR	RB1	3	uspA1+	uspA2H+	A	1931	4309	blaBRO-2					None	180	0_38_0_1_0_1_0_0_0_0
209	119p128B1	SRA	SAMN15591405	97255	227	576	SR	Unknown	17	uspA1+	uspA2H+	B	NoAmp	3326	blaBRO-2	18	17	19	1	Complete	181	0_13_10_1_0_0_1_0_0_0
210	142p77B1	SRA	SAMN15591437	99949	224	576	SR	RB1	3	uspA1+	uspA2+	A	1931	4309	blaBRO-1	18	17	19	1	Complete	182	0_13_3_0_0_0_0_0_0_0
211	156p35B1	SRA	SAMN15591447	230295	167	576	SR	RB1	3	uspA1+	uspA2+	A	1931	4309	blaBRO-1					None	183	0_25_2_0_1_0_0_0_0_0
212	142P87B1	complete+draft genomes	SAMN10536190	99949	224	576	SR	RB1	3	uspA1+	uspA2+	A	1931	4309	blaBRO-1	18	17	19	1	Complete	182	0_13_3_0_0_0_0_0_0_0
213	166P11B1	SRA	SAMN15591371	61197	433	162	SR	RB1	3	uspA1+	uspA2+	C	NoAmp	4323	blaBRO-1					None	184	0_17_3_0_0_0_0_0_0_0
214	135p83B1	SRA	SAMN15591428	230293	1030	1030	SS	Unknown	16	uspA1+	uspA2+	C	NoAmp	4329	blaBRO-1					None	185	1_50_0_0_0_0_1_0_0_0
215	156p37B1	SRA	SAMN15591448	230295	167	576	SR	RB1	3	uspA1+	uspA2+	A	1931	4309	blaBRO-1					None	183	0_25_2_0_1_0_0_0_0_0
216	168p12B1	SRA	SAMN15591455	98519	1045	41	SR	RB1	3	uspA1+	uspA2+	A	1931	4309	blaBRO-1					None	186	0_15_9_2_0_0_0_0_0_0
217	11XR4410	SRA	SAMN05614886	89546	395	395	SR	RB1	3	uspA1+	uspA2+	A	1931	4309	blaBRO-1	4	2	20	6	Complete	187	0_23_6_1_0_0_0_0_0_0
218	11XR1696	SRA	SAMN05614887	49067	392	645/11	SR	RB1	3	uspA1+	uspA2H+/-	B	NoAmp	3326	blaBRO-1					None	188	0_46_5_3_0_0_0_0_0_0
219	ATCC43617a	complete+draft genomes	SAMN07672473	131822	25	4	SR	RB1	3	uspA1+	uspA2+	B	NoAmp	3326	blaBRO-2					None	189	0_2_0_0_0_0_0_0_0_0
220	166p22B1	SRA	SAMN15591453	230296	1046	1046	SR	RB1	3	uspA1+	uspA2H+	A	1931	4309	blaBRO-1	26	55	19	3	Complete	190	0_24_0_0_0_0_0_0_0_0
221	44p242B1	SRA	SAMN15591471	230297	11	645/11	SR	RB1	3	uspA1+	uspA2H+	B	NoAmp	3326	blaBRO-1					None	191	0_46_3_0_0_0_0_0_0_0
222	37 M.cat	SRA	SAMEA7160377	89553	378	441	SS	Unknown		uspA1+	uspA2+	A	1931	4310	blaBRO-2					None	192	1_10_0_0_0_0_0_0_0_0
223	57NP M.cat	SRA	SAMEA7160379	89549	386	386	SR	RB1	3	uspA1+	uspA2+	A	1931	4309	blaBRO-1	30	51	17	3	Complete	193	0_48_2_0_0_0_0_0_0_0
224	18 (653 NP) M.cat	SRA	SAMEA7160381	89552	46	46/419	SS	RB2	2	uspA1+	uspA2+	A	1931	4310	blaBRO-1					None	194	1_8_0_1_1_0_0_0_0_0
225	608 M.cat	SRA	SAMEA7160382	89550	385	563/385	SS	RB2	2	uspA1+	uspA2+	C	NoAmp	4322	blaBRO-2					None	195	1_35_1_0_0_0_0_0_0_0
226	626NP M.cat	SRA	SAMEA7160383	89555	379	140	SS	RB3	5	uspA1-	uspA2+	A	1931	4310	blaBRO-1					None	196	1_31_1_2_0_0_0_0_0_0
227	628NP M.cat	SRA	SAMEA7160384	89552	46	46/419	SS	Unknown		uspA1+	uspA2+	A	1931	4310	blaBRO-1					None	197	1_8_0_1_2_0_0_0_0_0
228	687NP M.cat	SRA	SAMEA7160385	89554	387	387	SS	RB3	5	uspA1+/-	uspA2+	A	1931	4309	blaBRO-1					None	198	1_10_2_0_0_0_0_0_0_0
230	1227NP M.cat	SRA	SAMEA7160387	89556	383	140	SS	Unknown	19	uspA1-	uspA2+	A	1931	4310	blaBRO-2					None	199	1_31_1_3_0_0_0_0_0_0
231	1077NP M.cat	SRA	SAMEA7160388	89559	388	388	SR	RB1	3	uspA1+	uspA2+	A	1931	4309	blaBRO-1					None	200	0_16_8_2_0_0_0_0_0_0
232	10309NP M.cat	SRA	SAMEA7160389	89543	381	401	SR	RB2	2	uspA1+	uspA2H+	B	NoAmp	3326	blaBRO-1					None	201	0_16_0_0_1_0_0_0_0_0
233	1343 M.cat	SRA	SAMEA7160391	89557	389	389	SR	Unknown		uspA1+	uspA2+	A	1931	4309	blaBRO-1					None
234	1470NP M.cat	SRA	SAMEA7160394	89542	390	390	SR	RB1	3	uspA1+	uspA2H+	C	NoAmp	4322	blaBRO-2					None	202	0_18_4_0_0_0_0_0_0_0
235	C031	complete+draft genomes	SAMN04122788	49027	1	1	SS	RB2	2	uspA1+/-	uspA2+/-	A	1931	4315	blaBRO-1					None	203	1_37_0_0_0_0_0_0_0_0
236	2019228G	complete+draft genomes	SAMN07672398	92872	540	540	SR	RB1	3	uspA1+	uspA2+/-	A	1931	4309	blaBRO-1					None	204	0_60_0_0_1_1_0_0_0_0
237	1020848M	complete+draft genomes	SAMN07672399	97259	11	645/11	SR	RB1	3	uspA1+	uspA2H+	B	NoAmp	3326	blaBRO-1					None	205	0_46_5_0_0_0_0_0_0_0
238	1028680K	complete+draft genomes	SAMN07672400	131775	41	41	SR	RB1	3	uspA1+/-	uspA2+	A	1931	4309	blaBRO-1					None	206	0_15_9_4_0_0_0_0_0_0
239	1034084Q	complete+draft genomes	SAMN07672401	131776	224	576	SR	RB1	3	uspA1+	uspA2H+	A	1931	4309	blaBRO-1	18	17	19	1	Complete	207	0_13_3_5_0_0_0_0_0_0
240	2023641W	complete+draft genomes	SAMN07672402	131788	4	4	SR	RB1	3	uspA1+	uspA2+/-	A	1931	4309	blaBRO-1					None	208	0_2_2_0_0_0_0_0_0_0
241	3331584D	complete+draft genomes	SAMN07672403	131796	589	576	SR	RB1	3	uspA1+	uspA2+	B	NoAmp	3326	blaBRO-1	18	17	19	1	Complete	209	0_13_4_1_1_0_0_0_0_0
242	3476642E	complete+draft genomes	SAMN07672404	89552	46	46/419	SS	RB2	2	uspA1+	uspA2+	A	1931	4310	blaBRO-1					None	210	1_8_0_1_4_0_0_0_0_0
243	3481088Y	complete+draft genomes	SAMN07672405	93071	498	498	SR	RB1	3	uspA1+	uspA2+	A	1931	4309	blaBRO-1	34	56	20	1	Complete	211	0_23_2_0_1_0_0_0_0_0
244	3753746B	complete+draft genomes	SAMN07672406	131797	959	959	SS	Unknown	20	uspA1-	uspA2+	C*	NoAmp	NoAmp	blaBRO-1					None	212	1_48_1_0_0_0_0_0_0_0
245	4789849F	complete+draft genomes	SAMN07672407	131802	67	67	SR	RB1	3	uspA1+	uspA2H+	A	1931	4309	blaBRO-1	23	22	20	3	Complete	213	0_21_1_0_0_0_0_0_0_0
246	5550565E	complete+draft genomes	SAMN07672408	131809	928	3	SR	RB1	3	uspA1+	uspA2+	A	1931	4309	blaBRO-1					None	214	0_5_11_0_0_0_0_0_0_0
247	20236154	complete+draft genomes	SAMN07672409	131787	971	576	SR	RB1	3	uspA1+	uspA2+	B	NoAmp	3326	blaBRO-1					None	215	0_13_2_0_1_0_0_0_0_0
248	20370737	complete+draft genomes	SAMN07672410	131789	105	390	SR	RB1	3	uspA1+/-	uspA2+/-	C	NoAmp	4323	blaBRO-1					None	216	0_18_2_0_0_0_0_0_0_0
249	3503282R	complete+draft genomes	SAMN07672412	214848	184	184	SR	Unknown		uspA1+	uspA2H+	A	1931	4310	blaBRO-1					None	217	0_10_4_6_0_0_0_0_0_0
250	5004663G	complete+draft genomes	SAMN07672413	131805	224	576	SR	RB1	3	uspA1+	uspA2+	B	NoAmp	3326	blaBRO-1	18	17	19	1	Complete	218	0_13_4_0_0_0_0_0_0_0
251	1093063Y	complete+draft genomes	SAMN07672414	131780	969	427	SR	RB1	3	uspA1+	uspA2+	A	1931	4309	blaBRO-1					None	219	0_31_2_0_0_0_0_1_0_0
252	4640032P	complete+draft genomes	SAMN07672415	214848	958	184	SR	Unknown		uspA1+	uspA2+	A	1931	4309	blaBRO-1					None	220	0_10_4_8_0_0_0_0_0_0
253	2046210Y	complete+draft genomes	SAMN07672416	131792	963	963	SR	RB1	3	uspA1+	uspA2+	A	1931	4309	blaBRO-1	51	52	23	1	Complete	221	0_50_3_0_0_0_0_0_0_0
254	4737718Q	complete+draft genomes	SAMN07672417	131801	945	945	SS	RB1	3	uspA1-	uspA2+	C	NoAmp	4323	blaBRO-1					None	222	1_36_0_0_0_0_0_0_0_0
255	4840991N	complete+draft genomes	SAMN07672419	131803	73	73	SR	RB1	3	uspA1+	uspA2+	A	1931	4309	blaBRO-1					None	223	0_4_2_2_0_0_0_0_0_0
256	2042044P	complete+draft genomes	SAMN07672420	131788	4	4	SR	RB1	3	uspA1+	uspA2+	A	1931	4309	blaBRO-1					None	224	0_2_2_1_0_0_0_0_0_0
257	2041717D	complete+draft genomes	SAMN07672421	131791	964	390	SR	RB1	3	uspA1+	uspA2+/-	C	NoAmp	4323	blaBRO-2					None	225	0_18_3_0_0_0_0_0_0_0
258	1583718S	complete+draft genomes	SAMN07672423	131785	374	374	SR	RB1	3	uspA1+	uspA2+	A	1931	4309	blaBRO-1					None	226	0_29_0_13_0_0_0_0_0_0
259	5267783B	complete+draft genomes	SAMN07672424	131785	374	374	SR	RB1	3	uspA1+	uspA2+	A	1931	4309	blaBRO-1					None	226	0_29_0_13_0_0_0_0_0_0
260	4431503J	complete+draft genomes	SAMN07672425	131800	118	118	SR	RB1	3	uspA1+	uspA2H+	A	1931	4309	blaBRO-1	18	57	20	3	Complete	227	0_59_0_0_0_0_0_0_0_0
261	1111988H	complete+draft genomes	SAMN07672426	92872	540	540	SR	RB1	3	uspA1+	uspA2+	A	1931	4309	blaBRO-1					None	228	0_60_0_0_1_0_0_0_0_0
262	5021467Y	complete+draft genomes	SAMN07672427	131807	224	576	SR	RB1	3	uspA1+	uspA2H+	A	1931	4309	blaBRO-1	18	17	19	1	Complete	229	0_13_3_1_0_0_0_0_0_0
263	5560626Q	complete+draft genomes	SAMN07672428	131811	955	955	SR	RB1	3	uspA1+	uspA2H+	A	1931	4309	blaBRO-1					None	230	0_51_1_0_0_0_0_0_0_0
264	2047127K	complete+draft genomes	SAMN07672429	97354	436	436	SR	RB1	3	uspA1+	uspA2H+/-	A	1931	4309	blaBRO-1		1	17	1	Partial	231	0_34_1_8_0_0_0_0_0_0
265	5021466N	complete+draft genomes	SAMN07672430	131807	224	576	SR	RB1	3	uspA1+	uspA2H+	A	1931	4309	blaBRO-1	18	17	19	1	Complete	229	0_13_3_1_0_0_0_0_0_0
266	2041417P	complete+draft genomes	SAMN07672431	131790	965	965	SR	RB1	3	uspA1+	uspA2+	A	1931	4309	blaBRO-1					None	232	0_4_1_0_0_0_0_0_0_0
267	1098655R	complete+draft genomes	SAMN07672432	131780	969	427	SR	RB1	3	uspA1+	uspA2+	A	1931	4309	blaBRO-1					None	233	0_31_2_0_0_0_0_0_0_0
268	5157102Y	complete+draft genomes	SAMN07672433	131808	957	434	SR	RB1	3	uspA1+	uspA2+/-	A	1931	4309	blaBRO-1	4	2	23	1	Complete	234	0_23_20_6_0_0_0_0_0_0
269	2050675Y	complete+draft genomes	SAMN07672435	92872	540	540	SR	RB1	3	uspA1+	uspA2+	A	1931	4309	blaBRO-1					None	235	0_60_0_0_0_0_0_0_0_0
270	5553245S	complete+draft genomes	SAMN07672436	131810	956	956	SR	RB1	3	uspA1+	uspA2+	A	1931	4310	blaBRO-1	52	58	22	1	Complete	236	0_63_0_0_0_0_0_0_0_0
271	COPD_M1	complete+draft genomes	SAMN09947514	89561	436	436	SR	RB1	3	uspA1+	uspA2H+	A	1931	4309	blaBRO-1	1	1	17	1	Complete	237	0_34_1_3_0_0_0_0_0_0
272	COPD_M8	complete+draft genomes	SAMN09947517	91749	41	41	SR	RB1	3	uspA1+	uspA2+	A	1931	4309	blaBRO-1					None	238	0_15_9_1_1_0_0_0_0_0
273	COPD_M10	complete+draft genomes	SAMN09947518	89988	434	434	SR	RB1	3	uspA1+	uspA2H+	A	1931	4309	blaBRO-1	4	2	20	1	Complete	239	0_23_20_5_0_0_0_0_0_0
274	COPD_M16	complete+draft genomes	SAMN09947519	97255	227	576	SR	RB1	3	uspA1+	uspA2+	B	NoAmp	3326	blaBRO-1	18	17	19	1	Complete	240	0_13_10_2_0_0_0_0_0_0
275	COPD_M19	complete+draft genomes	SAMN09947520	98523	70	70	SR	RB1	3	uspA1+	uspA2+	A	1931	4309	blaBRO-1					None	241;247	0_39_1_1_0_0_0_0_0_0
276	COPD_M22	complete+draft genomes	SAMN09947521	89989	435	184	SR	RB1	3	uspA1+	uspA2+	A	1931	4310	blaBRO-1					None	242;243	0_10_4_3_0_0_0_0_0_0
277	COPD_M28	complete+draft genomes	SAMN09947522	89989	435	184	SR	RB1	3	uspA1+	uspA2+	A	1931	4310	blaBRO-1					None	242;243	0_10_4_3_0_0_0_0_0_0
278	COPD_M29	complete+draft genomes	SAMN09947523	89989	435	184	SR	RB1	3	uspA1+	uspA2+	A	1931	4310	blaBRO-1					None	243	0_10_4_3_0_0_0_0_0_0
279	COPD_M34	complete+draft genomes	SAMN09947524	89989	435	184	SR	RB1	3	uspA1+	uspA2+	A	1931	4310	blaBRO-1					None	242;243	0_10_4_3_0_0_0_0_0_0
280	COPD_M32	complete+draft genomes	SAMN09947525	89991	439	439/633	SR	RB1	3	uspA1+	uspA2H+	C	NoAmp	4323	blaBRO-1					None	244	0_36_0_0_1_0_0_0_0_0
281	COPD_M52	complete+draft genomes	SAMN09947533	89563	444	444/209	SR	RB1	3	uspA1+	uspA2H+	B	NoAmp	3326	blaBRO-1					None	245	0_34_3_2_0_0_0_0_0_0
282	COPD_M55	complete+draft genomes	SAMN09947534	89563	444	444/209	SR	RB1	3	uspA1+	uspA2H+/-	B	NoAmp	3326	blaBRO-1					None	245	0_34_3_2_0_0_0_0_0_0
283	COPD_M61	complete+draft genomes	SAMN09947536	98523	70	70	SR	RB1	3	uspA1+	uspA2+	A	1931	4309	blaBRO-1					None	246	0_39_1_1_0_0_0_0_2_0
284	COPD_M64	complete+draft genomes	SAMN09947537	98523	70	70	SR	RB1	3	uspA1+	uspA2+	A	1931	4309	blaBRO-1					None	247	0_39_1_1_0_0_0_0_0_0
285	COPD_M67	complete+draft genomes	SAMN09947538	89994	440	434	SR	RB1	3	uspA1+	uspA2+	A	1931	4309	blaBRO-1	4	2	20	1	Complete	248	0_23_20_7_0_0_0_0_0_0
286	COPD_M70	complete+draft genomes	SAMN09947539	89994	440	434	SR	RB1	3	uspA1+	uspA2+	A	1931	4309	blaBRO-1	4	2	20	1	Complete	248;249	0_23_20_7_0_0_0_0_0_0
287	COPD_M73	complete+draft genomes	SAMN09947540	98523	70	70	SR	RB1	3	uspA1+	uspA2+	A	1931	4309	blaBRO-1					None	241;247	0_39_1_1_0_0_0_0_0_0
288	COPD_M76	complete+draft genomes	SAMN09947541	98523	70	70	SR	RB1	3	uspA1+	uspA2+	A	1931	4309	blaBRO-1					None	250	0_39_1_1_0_0_0_0_1_0
289	COPD_M82	complete+draft genomes	SAMN09947543	98523	70	70	SR	RB1	3	uspA1+	uspA2+	A	1931	4309	blaBRO-1					None	250	0_39_1_1_0_0_0_0_1_0
290	COPD_M88	complete+draft genomes	SAMN09947545	89552	46	46/419	SS	RB2	2	uspA1+	uspA2+	A	1931	4310	blaBRO-1					None	251	1_8_0_1_3_0_0_0_0_0
291	COPD_M94	complete+draft genomes	SAMN09947546	98526	41	41	SR	RB1	3	uspA1+	uspA2+	A	1931	4309	blaBRO-1					None	252	0_15_9_3_0_0_0_0_0_0
292	COPD_M97	complete+draft genomes	SAMN09947547	97314	64	1034/64	SR	RB1	3	uspA1+	uspA2+	A	1931	4309	blaBRO-1	23	22	20	3	Complete	253	0_21_0_2_2_0_0_0_0_0
293	COPD_M100	complete+draft genomes	SAMN09947548	97314	64	1034/64	SR	RB1	3	uspA1+	uspA2+	A	1931	4309	blaBRO-1	23	22	20	3	Complete	253	0_21_0_2_2_0_0_0_0_0
294	COPD_M103	complete+draft genomes	SAMN09947549	89562	442	442	SR	RB1	3	uspA1+	uspA2+	A	1931	4309	blaBRO-1	33	33	19	3	Complete	254	0_23_13_0_0_0_0_0_0_0
295	COPD_M106	complete+draft genomes	SAMN09947550	89562	442	442	SR	RB1	3	uspA1+	uspA2+	A	1931	4309	blaBRO-1	33	33	19	3	Complete	254	0_23_13_0_0_0_0_0_0_0
296	COPD_M109	complete+draft genomes	SAMN09947551	89987	445	391	SR	RB1	3	uspA1+	uspA2H+	A	1931	4309						None	255	0_29_4_0_0_0_0_0_0_0
297	COPD_M112	complete+draft genomes	SAMN09947553	98518	46	46/419	SS	RB2	2	uspA1+	uspA2+	A	1931	4310	blaBRO-1					None	256	1_8_0_1_0_0_0_0_0_0
298	COPD_M115	complete+draft genomes	SAMN09947554	98518	46	46/419	SS	RB2	2	uspA1+	uspA2+	A	1931	4310	blaBRO-1					None	257	1_8_0_1_0_0_1_0_0_0
299	COPD_M124	complete+draft genomes	SAMN09947557	49019	371	388	SR	RB1	3	uspA1+	uspA2+	A	1931	4309	blaBRO-1					None	258	0_16_8_1_0_0_0_0_0_0
300	COPD_M139	complete+draft genomes	SAMN09947560	91750	221	42	SR	RB1	3	uspA1+	uspA2H+	A	1931	4309	blaBRO-1	4	2	20	1	Complete	259	0_23_18_0_0_0_0_0_0_0
301	115p155B1	SRA	SAMN15591400	230298	1049	434	SR	RB1	3	uspA1+	uspA2H+	A	1931	4309	blaBRO-1	4	2	20	1	Complete	260	0_23_20_4_0_0_0_0_0_0
302	115p156B1	SRA	SAMN15591401	230298	1049	434	SR	RB1	3	uspA1+	uspA2H+	A	1931	4309	blaBRO-1	4	2	20	1	Complete	261	0_23_20_4_0_1_0_0_0_0
303	166p24B1	SRA	SAMN15591454	230296	1046	1046	SR	RB1	3	uspA1+/-	uspA2H+/-	A	1931	4309	blaBRO-1	26	55	19	3	Complete	190	0_24_0_0_0_0_0_0_0_0
304	174p16B1	SRA	SAMN15591457	230299	1044	576	SR	RB1	3	uspA1+	uspA2+	A	1931	4309	blaBRO-1	18	17	19	1	Complete	262	0_13_10_8_0_0_0_0_0_0
305	174p17B1	SRA	SAMN15591458	230299	1044	576	SR	RB1	3	uspA1+	uspA2+	A	1931	4309	blaBRO-1	18	17	19	1	Complete	263	0_13_10_8_0_0_1_0_0_0
306	19 (2004) M.cat	SRA	SAMEA7160378	89548	46	46/419	SS	Unknown		uspA1+	uspA2+	A	1931	4310	blaBRO-1					None	264	1_8_0_4_0_0_0_0_0_0
307	20 (2207) M.cat	SRA	SAMEA7160380	89547	46	46/419	SS	RB2	2	uspA1+	uspA2+	A	1931	4310	blaBRO-1					None	265	1_8_0_3_0_0_0_0_0_0
308	1833 M.cat	SRA	SAMEA7160390	89558	380	169/380	SS	RB3	5	uspA1+	uspA2+	A	1931	4310	blaBRO-1					None	266	1_12_1_0_0_0_0_0_0_0
309	1592 M.cat	SRA	SAMEA7160392	89551	382	382	SS	RB2	2	uspA1+	uspA2+	A	1931	4310	blaBRO-2					None	267	1_30_1_0_0_0_0_0_0_0
310	1648 M.cat	SRA	SAMEA7160393	49022	384	1026/384/396	SS	RB2	2	uspA1+	uspA2+	C	NoAmp	4302	blaBRO-2					None	268	1_42_0_2_0_0_0_0_0_0
311	13R13685	SRA	SAMN05614888	89544	394	394	SR	RB1	3	uspA1+	uspA2+	A	1931	4309	blaBRO-1	4	59	20	1	Complete	269	0_23_6_0_0_0_0_0_0_0
312	13R13726	SRA	SAMN05614889	89545	327	327	SR	RB1	3	uspA1+	uspA2+	B	NoAmp	3326	blaBRO-2					None	270	0_35_0_0_0_0_0_0_0_0
313	COPD_M25	complete+draft genomes	SAMN09947526	89990	437	437	SR	RB1	3	uspA1+	uspA2+	A	1931	4309	blaBRO-1					None	271	0_17_2_0_0_0_0_0_0_0
314	COPD_M37	complete+draft genomes	SAMN09947527	89992	438	438	SS	Unknown	20	uspA1+	uspA2+	A	1931	4310	blaBRO-1					None	272	1_33_0_0_0_0_0_0_0_0
315	COPD_M40	complete+draft genomes	SAMN09947528	98524	184	184	SR	Unknown	21	uspA1+	uspA2H+	A	1931	4310	blaBRO-1					None	273	0_10_4_5_0_0_0_0_0_0
316	COPD_M43	complete+draft genomes	SAMN09947529	98524	184	184	SR	Unknown	22	uspA1+	uspA2H+	A	1931	4310	blaBRO-1					None	273	0_10_4_5_0_0_0_0_0_0
317	COPD_M46	complete+draft genomes	SAMN09947530	98524	184	184	SR	Unknown	21	uspA1+	uspA2H+	A	1931	4310	blaBRO-1					None	273;274	0_10_4_5_0_0_0_0_0_0
318	COPD_M47	complete+draft genomes	SAMN09947531	98524	184	184	SR	Unknown	21	uspA1+	uspA2H+	A	1931	4310	blaBRO-1					None	273;274	0_10_4_5_0_0_0_0_0_0
319	COPD_M49	complete+draft genomes	SAMN09947532	89993	441	441	SS	RB3	5	uspA1+	uspA2+	A	1931	4310	blaBRO-2					None	275	1_10_1_0_0_0_0_0_0_0
320	COPD_M133	complete+draft genomes	SAMN09947552	98521	224	576	SR	RB1	3	uspA1+	uspA2+	A	1931	4309	blaBRO-1	18	17	19	1	Complete	276	0_13_3_6_0_0_0_0_0_0
321	COPD_M118	complete+draft genomes	SAMN09947555	98519	41	41	SR	RB1	3	uspA1+	uspA2+	A	1931	4309	blaBRO-1					None	277	0_15_9_1_0_0_0_0_0_0
322	COPD_M130	complete+draft genomes	SAMN09947559	89995	443	462/443	SR	RB1	3	uspA1+	uspA2H+	A	1931	4309	blaBRO-1					None	278	0_5_8_3_0_0_0_0_0_0
323	173P27B1	complete+draft genomes	SAMN10536194	103676	942	942	SR	RB1	3	uspA1+	uspA2+	A	1931	4309	blaBRO-1					None	279	0_5_7_0_0_0_0_0_0_0
324	173P31B1	complete+draft genomes	SAMN10536195	103676	942	942	SR	RB1	3	uspA1+	uspA2+	A	1931	4309	blaBRO-1					None	280	0_5_7_0_0_0_0_1_0_0
325	65/74	complete+draft genomes	SAMN13571579	97310	3	3	SR	RB1	3	uspA1+	uspA2+	A	1931	4309	blaBRO-1					None	281	0_5_9_1_1_0_0_0_0_0
326	173p28B1	SRA	SAMN15591456	103676	942	942	SR	RB1	3	uspA1+	uspA2+	A	1931	4309	blaBRO-1					None	279	0_5_7_0_0_0_0_0_0_0
327	174p41B1	SRA	SAMN15591459	230300	1043	576	SR	RB1	3	uspA1+	uspA2+	A	1931	4309	blaBRO-1	18	17	19	1	Complete	282	0_13_3_3_0_0_0_0_0_0
328	44p263B1	SRA	SAMN15591472	230301	1055	553/1055	SR	RB1	3	uspA1+	uspA2+	B	NoAmp	3326	blaBRO-1					None	283	0_46_13_1_0_0_0_0_0_0
329	COPD_M85	complete+draft genomes	SAMN09947544	98525	203	203	SR	RB1	3	uspA1+	uspA2H+	A	1931	4309	blaBRO-2					None	284	0_25_1_0_0_0_0_0_0_0
330	COPD_M127	complete+draft genomes	SAMN09947558	98520	200	374	SR	RB1	3	uspA1+	uspA2+	A	1931	4309	blaBRO-1					None	285	0_29_0_14_0_0_0_0_0_0
331	COPD_M142	complete+draft genomes	SAMN09947561	98522	38	1038/31	SR	RB1	3	uspA1+	uspA2+	A	1931	4309	blaBRO-1					None	286	0_7_3_1_0_0_0_0_0_0
332	AS012776	SRA	SAMN12251095	140033	911	911	SR	RB1	3	uspA1+/-	uspA2+	A	1931	4309	blaBRO-1					None	287	0_5_8_2_0_0_0_0_0_0
333	174p47B1	SRA	SAMN15591460	89991	439	439/633	SR	RB1	3	uspA1+	uspA2H+/-	C	NoAmp	4323	blaBRO-1					None	288	0_36_0_0_1_1_0_0_0_0
334	AS012765	SRA	SAMN12251084	140039	914	914	SS	RB3	5	uspA1-?	uspA2+	A	1931	4308	blaBRO-1					None	289	1_14_0_0_0_0_0_0_0_0
335	AS012766	complete+draft genomes	SAMN12251085	140038	913	436	SR	RB1	3	uspA1+/-	uspA2+/-	A	1931	4309	blaBRO-1	1	1	17	1	Complete	290	0_34_1_5_0_0_0_0_0_0
336	AS012768	SRA	SAMN12251087	140037	915	915	SS	RB2	2	uspA1+	uspA2+	A	1931	4311	blaBRO-1					None	291	1_7_0_0_0_0_0_0_0_0
337	AS012769	SRA	SAMN12251088	97352	11	645/11	SR	RB1	3	uspA1+/-	uspA2+	B	NoAmp	3326	blaBRO-1					None	292	0_46_5_1_1_0_0_0_0_0
338	AS012771	SRA	SAMN12251090	140036	205	374	SR	RB1	3	uspA1+/-	uspA2H+/-	A	1931	4309	blaBRO-1					None	293	0_29_0_11_0_0_0_0_0_0
339	AS012772	SRA	SAMN12251091	140035	912	41	SR	RB1	3	uspA1+/-	uspA2+	A	1931	4309	blaBRO-1					None	294	0_15_10_0_0_0_0_0_0_0
340	AS012778	SRA	SAMN12251097	49031	916	916	SR	RB1	3	uspA1+	uspA2H+	A	1931	4309	blaBRO-2					None	295	0_16_5_0_2_0_0_0_0_0
341	AS012774	SRA	SAMN12251093	140034	462	462/443	SR	RB1	3	uspA1+	uspA2+/-	A	1931	4309	blaBRO-1					None	296	0_5_8_1_0_0_0_0_0_0
342	1D-464	SRA	SAMEA6656778	230302	436	436	SR	RB1	3	uspA1+	uspA2H+	A	1931	4309	blaBRO-1	1	1	17	1	Complete	297	0_34_1_9_1_0_0_0_0_0
343	1D-465	SRA	SAMEA6656779	92879	215	215	SR	RB1	3	uspA1+	uspA2+	A	1931	4309	blaBRO-1					None	298	0_7_0_6_2_0_0_0_0_0
344	1D-466	SRA	SAMEA6656780	97256	1025	1025	SR	RB1	3	uspA1+/-	uspA2+/-	A	1931	4309	blaBRO-1					None	299	0_29_0_8_0_0_0_1_0_0
345	1D-467	SRA	SAMEA6656781	49023	374	374	SR	RB1	3	uspA1+	uspA2+	A	1931	4309	blaBRO-1					None	300	0_29_0_5_0_0_0_0_0_0
346	1D-468	SRA	SAMEA6656782	230303	1024	388	SR	RB1	3	uspA1+	uspA2+	A	1931	4309	blaBRO-1					None	301	0_16_8_3_0_0_0_0_0_0
347	1D-469	SRA	SAMEA6656783	230304	423	436	SR	RB1	3	uspA1+/-	uspA2+/-	A	1931	4309	blaBRO-1	1	1	17	1	Complete	302	0_34_0_0_0_0_0_0_0_0
348	1D-470	SRA	SAMEA6656784	131807	224	576	SR	RB1	3	uspA1+	uspA2H+/-	A	1931	4309	blaBRO-1	18	17	19	1	Complete	303	0_13_3_2_0_0_0_0_0_0
349	1D-471	SRA	SAMEA6656785	230305	1023	180	SR	RB1	3	uspA1+	uspA2H+/-	A	1931	4309	blaBRO-1					None	304	0_15_1_2_0_0_0_0_0_0
350	1D-472	SRA	SAMEA6656786	92928	399	399/197	SR	RB1	3	uspA1+/-	uspA2H+/-	A	1931	4309	blaBRO-1					None	305	0_42_2_3_1_0_0_0_0_0
351	1D-487	SRA	SAMEA6656801	61201	1022	4	SR	RB1	3	uspA1+/-	uspA2+	A	1931	4309	blaBRO-1					None	306	0_2_1_3_0_0_0_0_0_0
352	1D-535	SRA	SAMEA6656844	230306	1021	1021	SR	RB1	3	uspA1+	uspA2+	A	1931	4309	blaBRO-1	1	1	17	1	Complete	307	0_34_8_0_0_0_0_0_0_0
353	1D-547	SRA	SAMEA6656856	230307	1029	1029/54	SR	RB1	3	uspA1+	uspA2+/-	A	1931	4309						None	308	0_0_1_0_0_0_0_0_0_0
354	1D-592	SRA	SAMEA6656896	230308	136	136/630	SR	RB1	3	uspA1+/-	uspA2+/-	A	1931	4309	blaBRO-1	30	30	20	3	Complete	309	0_22_1_0_1_0_0_0_0_0
355	1D-626	SRA	SAMEA6656929	230309	53	53	SR	RB1	3	uspA1+/-	uspA2+/-	A	1931	4309	blaBRO-1					None	310	0_29_3_0_2_0_0_0_0_0
356	1D-640	SRA	SAMEA6656943	230310	1028	217/1028	SR	RB1	3	uspA1+	uspA2+	A	1931	4309	blaBRO-1	53	60	17	3	Complete
357	1D-777	SRA	SAMEA6657075	230311	62	62	SR	RB1	3	uspA1+/-	uspA2+/-	A	1931	4309	blaBRO-1					None	311	0_4_0_3_0_0_0_0_0_0
358	1D-785	SRA	SAMEA6657083	230312	56	978/56	SR	RB1	3	uspA1+/-	uspA2+	A	1931	4309	blaBRO-1					None	312	0_11_0_0_0_0_0_0_0_0
359	1D-786	SRA	SAMEA6657084	97256	1025	1025	SR	RB1	3	uspA1+/-	uspA2+/-	A	1931	4309	blaBRO-1					None	313	0_29_0_8_0_0_0_0_0_0
360	1D-790	SRA	SAMEA6657088	230313	156	374	SR	RB1	3	uspA1+/-	uspA2+	A	1931	4309	blaBRO-1					None	314	0_29_0_3_1_0_0_0_0_0
361	1D-1120	SRA	SAMEA6657412	230314	447	576	SR	RB1	3	uspA1+	uspA2H+	A	1931	4309	blaBRO-1	18	17	19	1	Complete	315	0_13_5_0_0_0_0_0_0_0
362	1D-1152	SRA	SAMEA6657444	230315	1026	1026/384/396	SS	RB2	2	uspA1+	uspA2+	C	NoAmp	4324	blaBRO-2					None	316	1_42_0_0_0_0_0_0_0_0
363	1D-1285	SRA	SAMEA6657570	230316	1005	184	SR	RB1	3	uspA1+	uspA2+	A	1931	4310	blaBRO-1					None	317	0_10_4_9_0_0_0_0_0_0
364	1D-1367	SRA	SAMEA6657651	230317	3	3	SR	RB1	3	uspA1+/-	uspA2H+	A	1931	4309	blaBRO-1					None	318	0_5_9_3_0_0_0_0_0_0
365	RSM43	complete+draft genomes	SAMN30631340	214851	436	436	SR	RB1	3	uspA1+	uspA2H+/-	B	NoAmp	3326	blaBRO-1	1	1	17	1	Complete	319	0_34_1_2_0_0_0_0_0_0
366	RSM163	complete+draft genomes	SAMN30631341	97268	197	399/197	SR	RB1	3	uspA1+	uspA2+	B	NoAmp	3326	blaBRO-1					None	320	0_42_1_0_1_0_0_0_0_0
367	P12N	complete+draft genomes	SAMN17178386	184697	185	185	SR	RB1	3	uspA1+	uspA2H+	C	NoAmp	4323	blaBRO-2					None	321	0_18_1_1_0_0_0_0_0_0
368	P15N	complete+draft genomes	SAMN17178387	184698	446	215	SR	RB1	3	uspA1+	uspA2H+	A	1931	4309	blaBRO-1					None	322	0_7_0_0_0_0_0_0_0_0
369	P17N	complete+draft genomes	SAMN17178388	184699	38	1038/31	SR	RB1	3	uspA1+	uspA2+	A	1931	4309	blaBRO-1					None	323	0_7_3_1_0_0_1_0_0_0
370	P23N	complete+draft genomes	SAMN17178389	184697	185	185	SR	RB1	3	uspA1+	uspA2+/-	C	NoAmp	4323	blaBRO-2					None	321	0_18_1_1_0_0_0_0_0_0
371	S07N	complete+draft genomes	SAMN17178390	92866	473	576	SR	RB1	3	uspA1+	uspA2+	B	NoAmp	3326	blaBRO-1					None	324	0_13_2_1_2_0_0_0_0_0
372	S12N	complete+draft genomes	SAMN17178391	184700	483	427	SR	RB1	3	uspA1+	uspA2+/-	A	1931	4309	blaBRO-1					None	325	0_31_1_0_0_0_0_0_0_0
373	S15N	complete+draft genomes	SAMN17178392	184701	984	984	SR	RB1	3	uspA1+	uspA2+	B	NoAmp	3326	blaBRO-1					None	326	0_39_10_1_0_0_0_0_0_0
374	AR-0961	SRA	SAMN15454061	230318	3	3	SR	RB1	3	uspA1+	uspA2H+/-	A	1931	4309	blaBRO-1					None	327	0_5_3_0_0_0_0_0_0_0
375	AR-0962	SRA	SAMN15454062	157098	986	986	SR	RB1	3	uspA1+	uspA2H+	AB	1931	3312						None	328	0_33_0_0_0_0_0_0_0_0
376	SAMPLE_WTCHG_350648_220153	SRA	SAMEA102371668	61197	433	162	SR	RB1	3	uspA1+	uspA2+	C	NoAmp	4323	blaBRO-1					None	329	0_17_3_0_1_0_0_0_0_0
377	SAMPLE_WTCHG_350648_221141	SRA	SAMEA102372418	61198	164	164	SR	RB1	3	uspA1+	uspA2+	A	1931	4309	blaBRO-1					None	330	0_57_0_0_0_0_0_0_0_0
378	SAMPLE_WTCHG_350648_226121	SRA	SAMEA102378418	61199	393	393/414	SS	RB2	2	uspA1+	uspA2+	A	1931	4310	blaBRO-1					None	331	1_5_0_2_0_0_0_0_0_0
379	SAMPLE_WTCHG_350648_226176	SRA	SAMEA102379168	61200	105	390	SR	RB1	3	uspA1+	uspA2H+	C	NoAmp	4323	blaBRO-1					None	332	0_18_0_0_0_0_1_0_0_0
380	SAMPLE_WTCHG_350648_227164	SRA	SAMEA102380668	61201	4	4	SR	RB1	3	uspA1+	uspA2+	A	1931	4309	blaBRO-1					None	333	0_2_1_1_0_0_0_0_0_0
381	SAMPLE_WTCHG_350648_228152	SRA	SAMEA102382168	61202	421	421	SS	RB2	2	uspA1+	uspA2+	A	1931	4310	blaBRO-1					None	334	1_38_0_0_0_0_0_0_0_0
382	SAMPLE_WTCHG_350648_229140	SRA	SAMEA102382918	61203	420	401	SR	RB1	3	uspA1+	uspA2+	B	NoAmp	3326						None	335	0_16_1_0_0_0_0_0_0_0
383	SAMPLE_WTCHG_350648_229157	SRA	SAMEA102383668	61204	419	46/419	SS	RB2	2	uspA1+	uspA2+	A	1931	4310	blaBRO-1					None	336	1_8_0_0_0_0_0_0_0_0
384	SAMPLE_WTCHG_350648_230128	SRA	SAMEA102384418	61205	432	432	SR	RB1	3	uspA1+	uspA2+	A	1931	4309	blaBRO-1					None	337	0_56_0_0_0_0_0_0_0_0
385	SAMPLE_WTCHG_350648_232104	SRA	SAMEA102387418	49024	431	391	SR	RB1	3	uspA1+	uspA2H+	A	1931	4309	blaBRO-1					None	338	0_29_5_0_0_0_0_1_0_0
386	SAMPLE_WTCHG_350648_233110	SRA	SAMEA102388918	61206	430	162	SR	RB1	3	uspA1+	uspA2+	C	NoAmp	4323	blaBRO-1					None	339	0_17_4_2_0_0_0_0_0_0
387	SAMPLE_WTCHG_350648_233187	SRA	SAMEA102389668	61207	157	157	SR	RB1	3	uspA1+	uspA2+	A	1931	4309	blaBRO-1					None	340	0_5_0_0_0_0_0_0_0_0
388	SAMPLE_WTCHG_350648_234122	SRA	SAMEA102390418	61208	227	576	SR	RB1	3	uspA1+	uspA2+	B	NoAmp	3326	blaBRO-2	18	17	19	1	Complete	341	0_13_10_3_0_0_0_0_0_0
389	SAMPLE_WTCHG_350648_237139	SRA	SAMEA102394168	34141	429	374	SR	RB1	3	uspA1+	uspA2H+	A	1931	4309	blaBRO-1					None	342	0_29_0_7_0_1_0_0_0_0
390	SAMPLE_WTCHG_350648_237158	SRA	SAMEA102394918	61209	428	428	SS	RB3	5	uspA1+	uspA2+	A	1931	4310	blaBRO-1					None	343	1_12_1_1_0_0_0_0_0_0
391	SAMPLE_WTCHG_350648_238127	SRA	SAMEA102395668	61210	427	427	SR	RB1	3	uspA1+	uspA2+	A	1931	4309						None	344	0_31_3_0_0_0_0_0_0_0
392	SAMPLE_WTCHG_350648_239115	SRA	SAMEA102397168	61200	105	390	SR	RB1	3	uspA1+	uspA2H+	C	NoAmp	4323	blaBRO-1					None	345	0_18_0_0_0_0_0_0_0_0
393	SAMPLE_WTCHG_350648_244150	SRA	SAMEA102405418	61211	224	576	SR	RB1	3	uspA1+	uspA2+	A	1931	4309	blaBRO-1	18	17	19	1	Complete	346	0_13_3_4_0_0_0_0_0_0
394	SAMPLE_WTCHG_350648_248102	SRA	SAMEA102410668	61212	425	425/930	SR	RB1	3	uspA1+	uspA2+	B	NoAmp	3326						None	347	0_8_1_0_0_0_0_0_0_0
395	SAMPLE_WTCHG_350648_250173	SRA	SAMEA102412168	61213	393	393/414	SS	RB2	2	uspA1+	uspA2+	A	1931	4310	blaBRO-1					None	348	1_5_0_3_0_0_0_0_0_0
396	SAMPLE_WTCHG_350648_252149	SRA	SAMEA102413668	61214	424	424	SR	RB1	3	uspA1+	uspA2+	A	1931	4309	blaBRO-1					None	349	0_31_8_0_0_0_0_0_0_0
397	SAMPLE_WTCHG_350648_253137	SRA	SAMEA102414418	61215	423	436	SR	RB1	3	uspA1+	uspA2+	B	NoAmp	3326	blaBRO-1	1	1	27	1	Complete	350	0_34_1_1_2_0_0_0_0_0
398	SAMPLE_WTCHG_948121_71955267	SRA	SAMEA111379347	197098	393	393/414	SS	RB2	2	uspA1+	uspA2+	A	1931	4310	blaBRO-1					None	351	1_5_0_0_0_0_0_0_0_0
399	SAMPLE_WTCHG_332500_277104	SRA	SAMEA29759668	49596	3	3	SR	RB1	3	uspA1+	uspA2+	A	1931	4309	blaBRO-1					None	352	0_5_9_2_0_0_0_0_0_0
400	SAMPLE_WTCHG_337909_201101	SRA	SAMEA37666918	51242	393	393/414	SS	RB2	2	uspA1+	uspA2+	A	1931	4310	blaBRO-1					None	353	1_5_0_5_0_0_0_0_0_0
401	SAMPLE_WTCHG_337909_202113	SRA	SAMEA37668418	51243	396	1026/384/396	SS	RB2	2	uspA1+	uspA2+	C	NoAmp	4324	blaBRO-2					None	354	1_42_0_1_0_0_0_0_0_0
402	SAMPLE_WTCHG_337909_281111	SRA	SAMEA37786918	49023	374	374	SR	RB1	3	uspA1+	uspA2+	A	1931	4309	blaBRO-1					None	355;359	0_29_0_5_1_0_0_0_0_0
403	SAMPLE_WTCHG_337909_282123	SRA	SAMEA37788418	49024	391	391	SR	RB1	3	uspA1+	uspA2H+	A	1931	4309	blaBRO-1					None	356;360	0_29_5_0_0_0_0_0_0_0
404	SAMPLE_260467_ST41724-2	SRA	SAMEA4063152	49020	393	393/414	SS	RB2	2	uspA1+	uspA2+	A	1931	4310	blaBRO-1					None
405	SAMPLE_260506_ST41949-2	SRA	SAMEA4063191	49021	415	415	SS	RB2	2	uspA1+	uspA2+	C	NoAmp	4324	blaBRO-1					None	357	1_42_0_3_0_0_0_0_0_0
406	SAMPLE_260933_OX41539-2	SRA	SAMEA4063277	49022	384	1026/384/396	SS	RB2	2	uspA1+	uspA2+	C	NoAmp	4324	blaBRO-2					None	358	1_42_0_2_1_0_0_0_0_0
407	SAMPLE_260962_OX41885-2	SRA	SAMEA4063306	49023	374	374	SR	RB1	3	uspA1+	uspA2+	A	1931	4309	blaBRO-1					None	359	0_29_0_5_1_0_0_0_0_0
408	SAMPLE_261502_OX41891-2	SRA	SAMEA4063336	49024	391	391	SR	RB1	3	uspA1+	uspA2H+	A	1931	4309	blaBRO-1					None	360	0_29_5_0_0_0_0_0_0_0
409	SAMPLE_261863_ST41992-1	SRA	SAMEA4063500	49025	414	393/414	SS	RB2	2	uspA1+	uspA2+	A	1931	4310	blaBRO-1					None	361	1_5_0_4_0_0_0_0_0_0
410	NCTC11020	complete+draft genomes	SAMEA4076728	49030	54	1029/54	SR	RB1	3	uspA1+	uspA2+	A	1931	4309						None	1;362	0_0_0_0_0_0_0_0_0_0
411	SAMPLE_WTCHG_311190_206189	SRA	SAMEA4483174	49077	417	401	SR	RB1	3	uspA1+/-	uspA2H+/-	B	NoAmp	3326	blaBRO-2					None	363	0_16_17_1_0_0_0_0_0_0
412	SAMPLE_WTCHG_311190_209102	SRA	SAMEA4483231	49067	416	416	SR	RB1	3	uspA1+	uspA2+	B	NoAmp	3326	blaBRO-1					None	364	0_46_6_0_0_0_0_0_0_0
413	SAMPLE_WTCHG_311190_213102	SRA	SAMEA4483235	49068	162	162	SR	RB1	3	uspA1+	uspA2+	C	NoAmp	4323	blaBRO-1					None	365	0_17_4_1_0_0_0_0_0_0
414	SAMPLE_WTCHG_311190_216102	SRA	SAMEA4483238	49078	413	413	SS	RB2	2	uspA1+/-	uspA2+/-	C	NoAmp	4324						None	366	1_52_0_0_0_0_0_0_0_0
415	SAMPLE_WTCHG_311190_217102	SRA	SAMEA4483239	49069	412	412	SR	RB1	3	uspA1+	uspA2+	B	NoAmp	3326		42	41	17	1	Complete	367	0_53_1_0_0_0_0_0_0_0
416	SAMPLE_WTCHG_311190_224102	SRA	SAMEA4483246	49079	59	594	SR	RB1	3	uspA1+	uspA2+	A	1931	4309	blaBRO-1					None	368	0_38_2_0_0_0_0_0_0_0
417	SAMPLE_WTCHG_311190_225102	SRA	SAMEA4483247	49080	410	410	SS	Unknown	23	uspA1-	uspA2+/-	C	NoAmp	4324	blaBRO-1					None	369	1_32_0_0_0_0_0_0_0_0
418	SAMPLE_WTCHG_311190_226102	SRA	SAMEA4483248	49081	406	406/487	SR	Unknown		uspA1+	uspA2H+	A	1931	4312	blaBRO-2	31	31	23	1	Complete	370	0_50_0_0_0_0_0_0_0_0
419	SAMPLE_WTCHG_311190_228102	SRA	SAMEA4483250	49082	411	411	SS	RB2	2	uspA1+	uspA2+/-	C	NoAmp	4324	blaBRO-1					None	371	1_45_0_0_0_0_0_0_0_0
420	SAMPLE_WTCHG_311190_231102	SRA	SAMEA4483253	49081	406	406/487	SR	Unknown		uspA1+	uspA2H+	A	1931	4312	blaBRO-2	31	31	23	1	Complete	372	0_50_0_0_0_0_0_0_1_0
421	SAMPLE_WTCHG_311190_233102	SRA	SAMEA4483255	49070	409	409	SS	RB2	2	uspA1+/-	uspA2+	C	NoAmp	4324	blaBRO-1					None	373	1_47_0_0_0_0_0_0_0_0
422	SAMPLE_WTCHG_311190_234102	SRA	SAMEA4483256	49083	92	92	SR	RB1	3	uspA1+	uspA2+	B	NoAmp	3326	blaBRO-1					None	374	0_2_7_0_0_0_0_0_0_0
423	SAMPLE_WTCHG_311190_235102	SRA	SAMEA4483257	49084	128	128	SR	RB1	3	uspA1+/-	uspA2H+/-	A	1931	4309	blaBRO-2					None	375	0_25_0_0_1_0_0_0_0_0
424	SAMPLE_WTCHG_311190_236102	SRA	SAMEA4483258	49064	405	405	SR	RB1	3	uspA1+	uspA2H+/-	A	1931	4310		5	61	23	1	Complete	376	0_72_0_0_0_0_0_0_0_0
425	SAMPLE_WTCHG_311190_237102	SRA	SAMEA4483259	49071	406	406/487	SR	RB1	3	uspA1+	uspA2H+/-	A	1931	4312	blaBRO-2	31	31	23	1	Complete	377	0_50_0_1_0_0_0_0_0_0
426	SAMPLE_WTCHG_311190_238102	SRA	SAMEA4483260	49085	407	407	SR	RB1	3	uspA1+	uspA2H+	A	1931	4309	blaBRO-1					None	378	0_32_0_1_0_0_0_0_0_0
427	SAMPLE_WTCHG_311190_239102	SRA	SAMEA4483261	49089	408	576	SR	RB1	3	uspA1+	uspA2H+	B	NoAmp	3326	blaBRO-1					None	379	0_10_8_1_0_0_0_0_0_0
428	SAMPLE_WTCHG_311190_242102	SRA	SAMEA4483264	49072	404	404	SR	RB1	3	uspA1+	uspA2+	B	NoAmp	3326	blaBRO-1	42	41	17	1	Complete	380	0_53_0_0_0_0_0_0_0_0
429	SAMPLE_WTCHG_311190_256102	SRA	SAMEA4483278	49086	403	576	SR	RB1	3	uspA1+	uspA2+	B	NoAmp	3326	blaBRO-1					None	381	0_10_9_0_0_0_0_0_0_0
430	SAMPLE_WTCHG_311190_273102	SRA	SAMEA4483295	49068	162	162	SR	RB1	3	uspA1+	uspA2+	C	NoAmp	4323	blaBRO-1					None	382	0_17_4_1_0_0_0_1_0_0
431	SAMPLE_WTCHG_311190_275102	SRA	SAMEA4483297	49073	400	400	SR	RB1	3	uspA1+	uspA2+	B	NoAmp	3326	blaBRO-1	1	1	17	1	Complete	383	0_34_3_0_0_0_0_0_0_0
432	SAMPLE_WTCHG_311190_280102	SRA	SAMEA4483302	49074	399	399/197	SR	RB1	3	uspA1+	uspA2+	A	1931	4309	blaBRO-1					None	384	0_42_2_0_0_0_0_0_0_0
433	SAMPLE_WTCHG_311190_289102	SRA	SAMEA4483311	49065	401	401	SR	RB1	3	uspA1+	uspA2+	B	NoAmp	3326	blaBRO-1					None	385	0_16_9_0_0_0_0_0_0_0
434	SAMPLE_WTCHG_311190_290102	SRA	SAMEA4483312	49075	402	402	SS	RB2	2	uspA1+/-	uspA2+	C	NoAmp	4323						None	386	1_51_0_0_0_0_0_0_0_0
435	SAMPLE_WTCHG_311190_291102	SRA	SAMEA4483313	49076	398	398	SS	RB2	2	uspA1+	uspA2+	A	1931	4310						None	387	1_41_0_0_0_0_0_0_0_0
436	SAMPLE_WTCHG_316996_222104	SRA	SAMEA4495546	49066	397	397	SS	RB2	2	uspA1-	uspA2+	A	1931	4310	blaBRO-1					None	388	1_44_1_0_0_0_0_0_0_0
437	DrakHMS7373552	SRA	SAMEA4620272	93041	600	70	SR	RB1	3	uspA1+	uspA2+	B	NoAmp	3326	blaBRO-1					None	389	0_39_8_1_0_0_0_0_0_0
438	DrakHMS7373611	SRA	SAMEA4620331	49055	652	504/652	SR	RB1	3	uspA1+	uspA2+	B	NoAmp	3326	blaBRO-2					None	390	0_16_6_0_0_0_0_2_0_0
439	DrakHMS7373744	SRA	SAMEA4620465	93017	488	488	SR	RB1	3	uspA1+	uspA2+	B	NoAmp	3326	blaBRO-1	9	6	19	1	Complete	391	0_69_0_0_0_0_0_0_0_0
440	DrakHMS7373819	SRA	SAMEA4620540	97422	469	469	SR	RB1	3	uspA1+	uspA2+	A	1931	4309	blaBRO-1	30	22	20	3	Complete	392	0_22_3_1_1_0_0_0_0_0
443	DrakHMS7374464	SRA	SAMEA4621186	97320	198	62	SR	RB1	3	uspA1+	uspA2+	A	1931	4309	blaBRO-1					None	394	0_4_0_8_0_0_0_0_0_0
444	DrakHMS7374518	SRA	SAMEA4621222	97255	227	576	SR	RB1	3	uspA1+	uspA2+	B	NoAmp	3326	blaBRO-2					None	395;1012	0_13_10_4_0_0_0_0_0_0
445	DrakHMS7374930	SRA	SAMEA4621652	97324	543	401	SR	RB1	3	uspA1+	uspA2+	B	NoAmp	3326	blaBRO-1					None	396	0_16_12_0_1_0_0_0_0_0
446	DrakHMS7374962	SRA	SAMEA4621684	92991	646	451/581/646	SS	RB2	2	uspA1+	uspA2+	C	NoAmp	4324	blaBRO-1					None	397	1_25_0_2_0_0_0_0_1_0
447	DrakHMS7375129	SRA	SAMEA4621851	97260	70	70	SR	RB1	3	uspA1+	uspA2+	A	1931	4309	blaBRO-1					None	398;407;523;524	0_39_0_1_0_5_0_0_0_0
448	DrakHMS7375222	SRA	SAMEA4621945	97367	641	70	SR	RB1	3	uspA1+	uspA2H+	B	NoAmp	3326	blaBRO-1					None	399	0_39_5_0_0_1_0_0_0_0
449	DrakHMS7375326	SRA	SAMEA4622049	93068	69	680/69	SR	RB1	3	uspA1+	uspA2+	A	1931	4309	blaBRO-1	26	10	19	3	Complete	400	0_47_0_0_1_0_2_0_0_0
451	DrakHMS7375463	SRA	SAMEA4622186	92991	646	451/581/646	SS	RB2	2	uspA1+	uspA2+	C	NoAmp	4324	blaBRO-1					None	402	1_25_0_0_1_0_0_0_0_0
453	DrakHMS7375484	SRA	SAMEA4622207	93059	682	682	SR	RB1	3	uspA1+	uspA2+	A	1931	4309	blaBRO-1					None	404	0_38_1_0_1_0_0_0_0_0
454	DrakHMS7375505	SRA	SAMEA4622228	92939	684	684/596	SR	RB1	3	uspA1+	uspA2+	B	NoAmp	3326	blaBRO-1					None	405	0_46_12_1_0_0_0_0_0_0
455	DrakHMS7375613	SRA	SAMEA4622336	97360	641	70	SR	RB1	3	uspA1+	uspA2H+	B	NoAmp	3326	blaBRO-1					None	406	0_39_3_1_1_1_0_0_0_0
456	DrakHMS7375636	SRA	SAMEA4622359	97260	70	70	SR	RB1	3	uspA1+	uspA2+	A	1931	4309	blaBRO-1					None	407	0_39_0_1_0_5_0_0_0_0
459	SAMPLE_WTCHG_523978_257101	SRA	SAMEA4719380	49022	384	1026/384/396	SS	RB2	2	uspA1+	uspA2+	C	NoAmp	4324	blaBRO-2					None	410	1_42_0_2_2_0_0_0_0_0
460	MCAT20181	SRA	SAMEA5065820	105844	140	140	SS	RB3	5	uspA1-	uspA2+	A	1931	4310	blaBRO-1					None	411	1_31_1_0_0_0_0_0_0_0
461	MCAT20182	SRA	SAMEA5065821	105842	695	695	SR	Unknown	24	uspA1+	uspA2+/-	A	1931	4309	blaBRO-1	54	22	20	3	Complete	412	0_20_1_0_0_0_0_0_1_0
462	MCAT20183	SRA	SAMEA5065822	105842	695	695	SR	RB1	3	uspA1+	uspA2+	A	1931	4309	blaBRO-1	54	22	20	3	Complete	413;416;417;419;420;421	0_20_1_0_0_0_0_0_0_0
463	MCAT20184	SRA	SAMEA5065823	105842	695	695	SR	RB1	3	uspA1+	uspA2+	A	1931	4309	blaBRO-1	54	22	20	3	Complete	414	0_20_1_0_0_0_0_1_0_0
464	MCAT20185	SRA	SAMEA5065824	105843	694	694	SS	RB2	2	uspA1+	uspA2+	A	1931	4310	blaBRO-1					None	415	1_8_0_2_0_0_0_0_0_0
465	MCAT20186	SRA	SAMEA5065825	105842	695	695	SR	RB1	3	uspA1+	uspA2+	A	1931	4309	blaBRO-1	54	22	20	3	Complete	416;420	0_20_1_0_0_0_0_0_0_0
467	MCAT20188	SRA	SAMEA5065827	105842	695	695	SR	RB1	3	uspA1+	uspA2+	A	1931	4309	blaBRO-1	54	22	20	3	Complete	418	0_20_1_0_0_0_0_0_2_0
468	MCAT20189	SRA	SAMEA5065828	105842	695	695	SR	RB1	3	uspA1+	uspA2+/-	A	1931	4309	blaBRO-1	54	22	20	3	Complete	419	0_20_1_0_0_0_0_0_0_0
469	MCAT201825	SRA	SAMEA5065829	105842	695	695	SR	RB1	3	uspA1+	uspA2+	A	1931	4309	blaBRO-1	54	22	20	3	Complete	420	0_20_1_0_0_0_0_0_0_0
470	MCAT201826	SRA	SAMEA5065830	105842	695	695	SR	RB1	3	uspA1+	uspA2+	A	1931	4309	blaBRO-1	54	22	20	3	Complete	421	0_20_1_0_0_0_0_0_0_0
471	MCAT201827	SRA	SAMEA5065831	105845	180	180	SR	RB1	3	uspA1+	uspA2+/-	A	1931	4309	blaBRO-1					None	422	0_15_6_0_0_0_0_0_0_0
472	SAMPLE_WTCHG_684862_71255197	SRA	SAMEA5661099	111534	855	855	SS	RB2	2	uspA1-	uspA2+	A	1931	4310	blaBRO-2					None	423	1_44_0_0_0_0_0_0_0_0
473	7169	complete+draft genomes	SAMN02393785	49011	82	50	SR	RB1	3	uspA1+	uspA2+	B	NoAmp	3326	blaBRO-1					None	424	0_2_6_0_0_0_0_0_0_0
474	103P14B1	complete+draft genomes	SAMN02393786	49008	187	62	SR	RB1	3	uspA1+/-	uspA2+/-	A	1931	4309	blaBRO-1					None
475	46P47B1	complete+draft genomes	SAMN02393787	49010	930	425/930	SR	RB1	3	uspA1+/-	uspA2+/-	B	NoAmp	3326						None
476	BC1	complete+draft genomes	SAMN02393789	49012	216	50	SR	RB1	3	uspA1+	uspA2+/-	A	1931	4309	blaBRO-1					None
477	BC7	complete+draft genomes	SAMN02393790	49013	217	217/1028	SR	RB1	3	uspA1+	uspA2+	A	1931	4309	blaBRO-1	26	60	17	3	Complete	425	0_48_0_0_0_0_0_0_0_0
478	BC8	complete+draft genomes	SAMN02393791	49014	162	162	SR	RB1	3	uspA1+	uspA2+/-	C	NoAmp	4323	blaBRO-1					None	426	0_17_4_1_1_0_0_0_0_0
479	CO72	complete+draft genomes	SAMN02393792	49015	199	161/199	SR	RB1	3	uspA1+	uspA2+/-	A	1931	4308	blaBRO-1					None
480	101P30B1	complete+draft genomes	SAMN02393793	49007	218	62	SR	RB1	3	uspA1+/-	uspA2+	A	1931	4309	blaBRO-1					None
481	O35E	complete+draft genomes	SAMN02393794	49016	146	146	SR	Unknown		uspA1+/-	uspA2+/-	contig_problem	NoAmp	NoAmp	blaBRO-1					None	427	0_10_0_0_0_0_0_0_0_0
482	ATCC 25239	complete+draft genomes	SAMN02595593	49087	399	399/197	SR	RB1	3	uspA1+	uspA2+	B	NoAmp	3326						None	428	0_42_0_0_0_0_0_0_0_0
483	BBH18	complete+draft genomes	SAMN02603777	61193	128	128	SR	RB1	3	uspA1+	uspA2H+	B	NoAmp	3326	blaBRO-2					None	429	0_25_0_0_0_0_0_0_0_0
484	ATCC 25240	complete+draft genomes	SAMN02870719	49088	172	172	SR	RB1	3	uspA1+	uspA2H+	A	1931	4309						None	430	0_50_4_0_0_0_0_0_0_0
485	157.rep1_MCAT	complete+draft genomes	SAMN03197347	34142	374	374	SR	RB1	3	uspA1+	uspA2+/-	A	1931	4309	blaBRO-1					None	431	0_29_0_12_0_0_0_0_0_0
486	157.rep2_MCAT	complete+draft genomes	SAMN03197348	34142	374	374	SR	RB1	3	uspA1+	uspA2+	A	1931	4309	blaBRO-1					None	431	0_29_0_12_0_0_0_0_0_0
487	339_MCAT	complete+draft genomes	SAMN03197530	32534	372	147/372	SR	RB1	3	uspA1+	uspA2+/-	A	1931	4309	blaBRO-1	28	27	20	3	Complete	432	0_20_4_0_0_0_0_0_0_0
488	340_MCAT	complete+draft genomes	SAMN03197532	32534	372	147/372	SR	RB1	3	uspA1+/-	uspA2+/-	A	1931	4309	blaBRO-1	28	27	20	3	Complete	432	0_20_4_0_0_0_0_0_0_0
489	489_MCAT	complete+draft genomes	SAMN03197681	49019	371	388	SR	RB1	3	uspA1+/-	uspA2+/-	A	1931	4309	blaBRO-1					None	433	0_16_8_1_1_0_0_0_0_0
490	611_MCAT	complete+draft genomes	SAMN03197812	34141	370	374	SR	RB1	3	uspA1+	uspA2+/-	A_contig_problem	1931	NoAmp	blaBRO-1					None	434	0_29_0_7_0_2_0_0_0_0
491	613_MCAT	complete+draft genomes	SAMN03197814	34141	205	374	SR	RB1	3	uspA1-?	uspA2+/-	A_contig_problem	1931	NoAmp	blaBRO-1					None	435	0_29_0_7_0_0_0_0_0_0
492	C10	complete+draft genomes	SAMN04122789	49028	393	393/414	SS	RB2	2	uspA1+	uspA2+	A	1931	4310						None	436	1_5_0_1_0_0_0_0_0_0
493	S11	complete+draft genomes	SAMN04122862	49041	934	934	SS	RB2	2	uspA1+/-	uspA2+/-	A*	1931	NoAmp	blaBRO-2					None
494	CDPH_C53	complete+draft genomes	SAMN05721781	61196	98	98	SR	RB1	3	uspA1+	uspA2+	A	1931	4309	blaBRO-1					None	437	0_17_5_0_0_0_0_0_0_0
495	FDAARGOS_304	complete+draft genomes	SAMN06173317	79737	172	172	SR	RB1	3	uspA1+	uspA2H+	A	1931	4309						None	438	0_50_4_1_0_0_0_0_0_0
496	MC14	complete+draft genomes	SAMN30631339	214852	35	35	SR	RB1	3	uspA1+	uspA2H+	B	NoAmp	3326						None	439	0_34_2_0_0_0_0_0_0_0
497	CTMC2951	DRAK		93078	659	659	SR	RB1	3	uspA1+	uspA2H+	A	1931	4309	blaBRO-2					None	440	0_15_11_0_0_0_0_0_0_0
498	CTMC118	DRAK		93039	491	609	SR	RB1	3	uspA1+	uspA2+	A	1931	4309	blaBRO-1	37	36	17	1	Complete	441	0_20_8_2_0_0_0_0_0_0
499	CTMC108	DRAK		93039	491	609	SR	RB1	3	uspA1+	uspA2+	A	1931	4309	blaBRO-1	37	36	17	1	Complete	441	0_20_8_2_0_0_0_0_0_0
500	CTMC294	DRAK		97255	227	576	SR	RB1	3	uspA1+	uspA2+	B	NoAmp	3326	blaBRO-2					None	395;1012	0_13_10_4_0_0_0_0_0_0
501	CTMC772	DRAK		97255	227	576	SR	RB1	3	uspA1+	uspA2+	B	NoAmp	3326	blaBRO-2					None	395;1012	0_13_10_4_0_0_0_0_0_0
502	CTMC815	DRAK		92900	574	465/574	SR	RB1	3	uspA1+	uspA2H+	B	NoAmp	3326	blaBRO-1	2	29	20	1	Complete	442	0_46_2_0_0_1_0_0_0_0
503	CTMC1766	DRAK		97256	205	374	SR	RB1	3	uspA1+	uspA2H+	A	1931	4309	blaBRO-1					None	443	0_29_0_6_1_0_0_0_0_0
504	CTMC2022	DRAK		92952	536	536	SR	RB1	3	uspA1+	uspA2+	A	1931	4309	blaBRO-1	24	24	21	1	Complete	444	0_61_2_1_0_0_0_0_0_0
505	CTMC2187	DRAK		92884	517	517/689	SS	RB2	2	uspA1+	uspA2+	C	NoAmp	4324	blaBRO-1					None	445	1_3_4_1_0_0_0_0_0_0
506	CTMC2887	DRAK		93080	567	567	SR	RB1	3	uspA1+	uspA2+	B	NoAmp	3326	blaBRO-1					None	446	0_10_6_0_0_0_0_0_0_0
507	CTMC296	DRAK		97257	195	70	SR	RB1	3	uspA1+	uspA2H+	A	1931	4309	blaBRO-1					None	447	0_39_7_0_0_0_0_0_0_0
508	CTMC2332	DRAK		92895	563	563/385	SS	RB2	2	uspA1+	uspA2+	C	NoAmp	4322	blaBRO-1					None	448	1_35_0_0_0_0_0_0_0_0
509	CTMC2313	DRAK		92895	563	563/385	SS	RB2	2	uspA1+	uspA2+	C	NoAmp	4322	blaBRO-1					None	448	1_35_0_0_0_0_0_0_0_0
510	CTMC2793	DRAK		97258	436	436	SR	RB1	3	uspA1+	uspA2+	B	NoAmp	3326	blaBRO-1	1	1	27	1	Complete	449	0_34_1_1_0_0_0_0_0_0
511	CTMC120	DRAK		97259	11	645/11	SR	RB1	3	uspA1+	uspA2+	B	NoAmp	3326	blaBRO-1					None	450	0_46_5_2_0_0_0_0_0_0
512	CTMC292	DRAK		97259	11	645/11	SR	RB1	3	uspA1+	uspA2+	B	NoAmp	3326	blaBRO-1					None	450	0_46_5_2_0_0_0_0_0_0
513	CTMC766	DRAK		92967	450	450/1048	SR	RB1	3	uspA1+	uspA2+	B	NoAmp	3326	blaBRO-1					None	451	0_46_10_0_0_0_0_0_0_0
514	CTMC2935	DRAK		92998	453	453/43	SR	RB1	3	uspA1+	uspA2+	A	1931	4309	blaBRO-2					None	452	0_15_8_0_0_1_0_0_0_0
515	CTMC1842	DRAK		97260	70	70	SR	RB1	3	uspA1+	uspA2+	A	1931	4309	blaBRO-1					None	453	0_39_0_0_0_0_0_0_0_0
516	CTMC1888	DRAK		97260	70	70	SR	RB1	3	uspA1+	uspA2+	A	1931	4309	blaBRO-1					None	453	0_39_0_0_0_0_0_0_0_0
517	CTMC1945	DRAK		92873	485	609	SR	RB1	3	uspA1+	uspA2+	A	1931	4309	blaBRO-1	37	36	17	1	Complete	454	0_20_10_3_0_0_0_0_0_0
518	CTMC2023	DRAK		92941	669	669	SS	Unknown	20	uspA1+	uspA2+	C	NoAmp	4324	blaBRO-2					None	455	1_39_0_2_0_0_0_0_0_0
519	CTMC2137	DRAK		92941	669	669	SS	Unknown	20	uspA1+	uspA2+	C	NoAmp	4324	blaBRO-2					None	455	1_39_0_2_0_0_0_0_0_0
520	CTMC2177	DRAK		92991	646	451/581/646	SS	RB2	2	uspA1+	uspA2+	C	NoAmp	4324	blaBRO-1					None	456	1_25_0_0_3_0_0_0_0_0
521	CTMC2855	DRAK		93057	687	576	SR	RB1	3	uspA1+	uspA2+	A	1931	4309	blaBRO-1	5	36	17	1	Complete	457	0_20_11_1_0_0_0_0_0_0
522	CTMC159	DRAK		92908	593	593	SR	RB1	3	uspA1+	uspA2H+	B	NoAmp	3326	blaBRO-1	19	18	20	1	Complete	458	0_65_1_0_0_0_0_0_1_0
523	CTMC286	DRAK		92920	611	611	SR	RB1	3	uspA1+/-	uspA2+/-	C	NoAmp	4323	blaBRO-1					None
524	CTMC759	DRAK		97261	215	215	SR	RB1	3	uspA1+	uspA2H+	A	1931	4309	blaBRO-1					None	459	0_7_0_4_0_0_0_0_0_0
525	CTMC1739	DRAK		49055	652	504/652	SR	RB1	3	uspA1+	uspA2+	B	NoAmp	3326	blaBRO-2					None	460	0_16_6_0_0_0_0_0_0_0
526	CTMC1845	DRAK		97262	436	436	SR	RB1	3	uspA1+	uspA2H+	A	1931	4309	blaBRO-1		1	17	1	Partial	461	0_34_1_4_0_0_0_0_0_0
527	CTMC2041	DRAK		92894	527	527	SS	Unknown	25	uspA1+	uspA2+	C	NoAmp	4324	blaBRO-2					None	462;463	1_15_3_0_0_0_0_0_0_0
528	CTMC2127	DRAK		92894	527	527	SS	Unknown	25	uspA1+	uspA2+	C	NoAmp	4324	blaBRO-2					None	462;463	1_15_3_0_0_0_0_0_0_0
529	CTMC2246	DRAK		92894	527	527	SS	Unknown	25	uspA1+	uspA2+	C	NoAmp	4324	blaBRO-2					None	463	1_15_3_0_0_0_0_0_0_0
530	CTMC125	DRAK		97263	434	434	SR	RB1	3	uspA1+	uspA2+	A	1931	4309	blaBRO-1	4	2	20	1	Complete	464	0_23_20_2_0_0_0_1_0_0
531	CTMC109	DRAK		97263	434	434	SR	RB1	3	uspA1+	uspA2+	A	1931	4309	blaBRO-1	4	2	20	1	Complete	464	0_23_20_2_0_0_0_1_0_0
532	CTMC774	DRAK		93055	501	533/501	SS	RB2	2	uspA1-	uspA2+	C	NoAmp	4324						None	465	1_17_2_2_2_0_0_0_0_0
533	CTMC811	DRAK		92872	540	540	SR	RB1	3	uspA1+	uspA2+	A	1931	4309	blaBRO-1					None	466	0_60_0_0_2_0_1_0_0_0
534	CTMC1631	DRAK		92872	540	540	SR	RB1	3	uspA1+	uspA2+	A	1931	4309	blaBRO-1					None	467	0_60_0_0_2_0_1_0_1_0
535	CTMC1731	DRAK		92917	609	609	SR	RB1	3	uspA1+	uspA2+	B	NoAmp	3326	blaBRO-1	3	36	17	1	Complete	468	0_20_8_3_0_0_0_0_0_0
536	CTMC1828	DRAK		93055	501	533/501	SS	RB2	2	uspA1-	uspA2+	C	NoAmp	4324						None	469	1_17_2_2_2_0_0_0_1_0
537	CTMC1957	DRAK		93055	501	533/501	SS	RB2	2	uspA1-	uspA2+	C	NoAmp	4324						None	469;470	1_17_2_2_2_0_0_0_1_0
538	CTMC2008	DRAK		93055	501	533/501	SS	RB2	2	uspA1-	uspA2+	C	NoAmp	4324						None	471	1_17_2_2_2_0_0_0_2_0
539	CTMC2136	DRAK		93055	501	533/501	SS	RB2	2	uspA1-	uspA2+	C	NoAmp	4324						None	472	1_17_2_2_2_0_0_0_3_0
540	CTMC105	DRAK		92879	511	215	SR	RB1	3	uspA1+	uspA2+	A	1931	4309	blaBRO-1					None	473	0_7_0_6_1_0_0_0_0_0
541	CTMC279	DRAK		92879	511	215	SR	RB1	3	uspA1+	uspA2+	A	1931	4309	blaBRO-1					None	473	0_7_0_6_1_0_0_0_0_0
542	CTMC295	DRAK		92879	511	215	SR	RB1	3	uspA1+	uspA2+	A	1931	4309	blaBRO-1					None	473	0_7_0_6_1_0_0_0_0_0
543	CTMC773	DRAK		92879	511	215	SR	RB1	3	uspA1+	uspA2+	A	1931	4309	blaBRO-1					None	473	0_7_0_6_1_0_0_0_0_0
544	CTMC819	DRAK		97264	131	131	SR	RB1	3	uspA1+	uspA2H+	B	NoAmp	3326	blaBRO-2					None	474	0_1_0_0_0_0_0_0_0_0
545	CTMC1650	DRAK		92864	215	215	SR	RB1	3	uspA1+	uspA2H+	A	1931	4309	blaBRO-1					None	475	0_7_0_0_1_0_0_0_0_0
546	CTMC1685	DRAK		92864	215	215	SR	RB1	3	uspA1+	uspA2H+	A	1931	4309	blaBRO-1					None	475	0_7_0_0_1_0_0_0_0_0
547	CTMC1853	DRAK		97265	227	576	SR	RB1	3	uspA1+	uspA2+	B	NoAmp	3326	blaBRO-2					None	476	0_13_10_5_1_0_0_0_0_0
548	CTMC1976	DRAK		92992	677	609	SR	Unknown		uspA1+	uspA2+	B	NoAmp	3326	blaBRO-1	37	36	17	1	Complete	477	0_20_8_6_0_0_0_0_2_0
549	CTMC2047	DRAK		92992	677	609	SR	Unknown		uspA1+	uspA2+	B	NoAmp	3326	blaBRO-1	37	36	17	1	Complete	478	0_20_8_6_0_0_0_0_0_0
550	CTMC2159	DRAK		92992	677	609	SR	Unknown	27	uspA1+	uspA2+	B	NoAmp	3326	blaBRO-1	37	36	17	1	Complete	479	0_20_8_6_0_0_0_0_1_0
551	CTMC2222	DRAK		92992	677	609	SR	Unknown		uspA1+	uspA2+	B	NoAmp	3326	blaBRO-1	37	36	17	1	Complete	478	0_20_8_6_0_0_0_0_0_0
552	CTMC160	DRAK		97260	70	70	SR	RB1	3	uspA1+	uspA2+	A	1931	4309	blaBRO-1					None	480	0_39_0_1_0_4_0_0_0_0
553	CTMC157	DRAK		93024	644	576	SR	RB1	3	uspA1+	uspA2+	B	NoAmp	3326	blaBRO-1	18	17	19	1	Complete	481	0_13_12_1_0_0_0_0_0_0
554	CTMC1722	DRAK		93066	481	679/481	SR	RB1	3	uspA1+	uspA2+	A	1931	4309	blaBRO-2					None	482	0_6_0_0_1_0_0_0_0_0
555	CTMC1790	DRAK		93066	481	679/481	SR	RB1	3	uspA1+	uspA2+	A	1931	4309	blaBRO-2					None	482	0_6_0_0_1_0_0_0_0_0
556	CTMC2776	DRAK		93032	467	467	SS	RB2	2	uspA1+	uspA2+/-	C*	NoAmp	NoAmp	blaBRO-1					None	483	1_23_0_1_0_0_0_0_0_0
557	CTMC2309	DRAK		92960	541	180	SR	RB1	3	uspA1+	uspA2+	A	1931	4309	blaBRO-1					None	484	0_15_1_1_0_0_0_0_1_0
558	CTMC2718	DRAK		92960	541	180	SR	RB1	3	uspA1+	uspA2+	A	1931	4309	blaBRO-1					None	484	0_15_1_1_0_0_0_0_1_0
559	CTMC2882	DRAK		92888	513	513	SS	RB2	2	uspA1+	uspA2+	C*	NoAmp	NoAmp	blaBRO-1					None	403	1_23_1_0_0_0_0_0_0_0
560	CTMC787	DRAK		97260	70	70	SR	RB1	3	uspA1+	uspA2+	A	1931	4309	blaBRO-1					None	480	0_39_0_1_0_4_0_0_0_0
561	CTMC802	DRAK		97266	401	401	SR	RB1	3	uspA1+	uspA2+	B	NoAmp	3326	blaBRO-1					None	485	0_16_13_0_0_0_1_2_0_0
562	CTMC1632	DRAK		97266	401	401	SR	RB1	3	uspA1+	uspA2+	B	NoAmp	3326	blaBRO-1					None	485	0_16_13_0_0_0_1_2_0_0
563	CTMC1764	DRAK		92974	474	184	SR	RB1	3	uspA1+	uspA2H+	B	NoAmp	3326	blaBRO-1					None	486	0_10_2_0_0_0_0_0_0_0
564	CTMC1830	DRAK		97260	70	70	SR	RB1	3	uspA1+	uspA2+	A	1931	4309	blaBRO-1					None	480	0_39_0_1_0_4_0_0_0_0
565	CTMC2037	DRAK		97267	73	73	SR	RB1	3	uspA1+	uspA2+	A	1931	4309	blaBRO-1					None	487	0_4_2_1_0_0_2_0_0_0
566	CTMC2158	DRAK		97268	197	399/197	SR	RB1	3	uspA1+	uspA2+	B	NoAmp	3326	blaBRO-1					None	488	0_42_1_0_0_0_0_0_0_0
567	CTMC2717	DRAK		93028	534	534	SR	RB1	3	uspA1+	uspA2+	A	1931	4309	blaBRO-1					None	489	0_5_12_0_1_0_0_0_0_0
568	CTMC274	DRAK		92871	636	576	SR	RB1	3	uspA1+	uspA2+	A	1931	4309	blaBRO-1	1	5	19	1	Complete	490	0_13_16_1_2_0_0_0_0_0
569	CTMC1697	DRAK		92871	636	576	SR	RB1	3	uspA1+	uspA2+	A	1931	4309	blaBRO-1	1	5	19	1	Complete	490	0_13_16_1_2_0_0_0_0_0
570	CTMC1782	DRAK		92896	572	625/572	SR	RB1	3	uspA1+	uspA2H+	A	1931	4309	blaBRO-1	4	2	20	1	Complete	491	0_23_7_0_0_0_0_0_0_0
571	CTMC1848	DRAK		92866	473	576	SR	RB1	3	uspA1+	uspA2+	B	NoAmp	3326	blaBRO-1	18	17	19	1	Complete	492	0_13_2_1_1_0_0_0_0_0
572	CTMC1923	DRAK		93083	675	675	SR	RB1	3	uspA1+	uspA2H+	B	NoAmp	3326	blaBRO-1					None	493	0_34_4_0_1_0_0_0_0_0
573	CTMC2020	DRAK		92864	215	215	SR	RB1	3	uspA1+	uspA2H+	A	1931	4309	blaBRO-1					None	494	0_7_0_0_1_0_0_0_1_0
574	CTMC2074	DRAK		93084	591	576	SR	RB1	3	uspA1+	uspA2+	B	NoAmp	3326	blaBRO-1	18	17	19	1	Complete	495	0_13_17_0_1_0_0_0_0_0
575	CTMC2331	DRAK		93072	654	654	SR	RB1	3	uspA1+	uspA2H+	A	1931	4309	blaBRO-1	4	2	20	1	Complete	496	0_23_9_0_0_0_0_0_0_0
576	CTMC2325	DRAK		92900	574	465/574	SR	RB1	3	uspA1+	uspA2H+	B	NoAmp	3326	blaBRO-1					None	497	0_46_2_0_0_0_3_0_0_0
577	CTMC284	DRAK		93042	599	599	SR	RB1	3	uspA1+	uspA2+	A	1931	4309	blaBRO-1	25	21	19	1	Complete	498	0_27_3_0_1_0_0_0_1_0
578	CTMC760	DRAK		93042	599	599	SR	RB1	3	uspA1+	uspA2+	A	1931	4309	blaBRO-1	25	21	19	1	Complete	498	0_27_3_0_1_0_0_0_1_0
579	CTMC804	DRAK		93059	682	682	SR	RB1	3	uspA1+	uspA2+	A	1931	4309	blaBRO-1					None	499	0_38_1_0_0_0_0_0_0_0
580	CTMC1701	DRAK		92985	460	460	SR	RB1	3	uspA1+	uspA2+	A	1931	4309	blaBRO-1	24	24	19	1	Complete	500	0_61_6_1_0_0_0_0_0_0
581	CTMC1770	DRAK		92985	460	460	SR	RB1	3	uspA1+	uspA2+	A	1931	4309	blaBRO-1	24	24	19	1	Complete	501	0_61_6_1_0_0_0_0_1_0
582	CTMC2850	DRAK		92914	637	626	SR	RB1	3	uspA1+	uspA2+	A	1931	4309	blaBRO-1	18	42	17	3	Complete	502	0_20_13_0_1_0_0_0_0_0
583	CTMC763	DRAK		97269	644	576	SR	RB1	3	uspA1+	uspA2+	B	NoAmp	3326	blaBRO-1	18	17	19	1	Complete	503;1191	0_13_12_1_0_1_0_0_0_0
584	CTMC776	DRAK		92876	508	508	SR	RB1	3	uspA1+	uspA2H+	B	NoAmp	3326	blaBRO-1	18	25	19	1	Complete	504	0_13_14_0_1_0_0_0_0_0
585	CTMC807	DRAK		97270	435	184	SR	RB1	3	uspA1+	uspA2+	A	1931	4310	blaBRO-1					None	505;506	0_10_4_1_0_0_0_0_0_0
586	CTMC1657	DRAK		97270	435	184	SR	RB1	3	uspA1+	uspA2+	A	1931	4310	blaBRO-1					None	505;506	0_10_4_1_0_0_0_0_0_0
587	CTMC1776	DRAK		97270	435	184	SR	RB1	3	uspA1+	uspA2+	A	1931	4310	blaBRO-1					None	506	0_10_4_1_0_0_0_0_0_0
588	CTMC1818	DRAK		97270	435	184	SR	RB1	3	uspA1+	uspA2+	A	1931	4310	blaBRO-1					None	505;506	0_10_4_1_0_0_0_0_0_0
589	CTMC1870	DRAK		97270	435	184	SR	RB1	3	uspA1+	uspA2+	A	1931	4310	blaBRO-1					None	507	0_10_4_1_0_0_0_0_1_0
590	CTMC2108	DRAK		97270	435	184	SR	RB1	3	uspA1+	uspA2+	A	1931	4310	blaBRO-1					None	505;506	0_10_4_1_0_0_0_0_0_0
591	CTMC2186	DRAK		92960	541	180	SR	RB1	3	uspA1+	uspA2+	A	1931	4309	blaBRO-1					None	508	0_15_1_1_0_0_0_0_0_0
592	CTMC2307	DRAK		92960	541	180	SR	RB1	3	uspA1+	uspA2+	A	1931	4309	blaBRO-1					None	508	0_15_1_1_0_0_0_0_0_0
593	CTMC2716	DRAK		92960	541	180	SR	RB1	3	uspA1+	uspA2+	A	1931	4309	blaBRO-1					None	508	0_15_1_1_0_0_0_0_0_0
594	CTMC2322	DRAK		92927	681	436	SR	RB1	3	uspA1+	uspA2+	B	NoAmp	3326	blaBRO-1	1	1	17	1	Complete	509	0_34_1_0_1_0_0_0_0_0
595	CTMC2829	DRAK		97260	70	70	SR	RB1	3	uspA1+	uspA2+	A	1931	4309	blaBRO-1					None	510	0_39_0_1_0_5_0_0_2_0
596	CTMC2886	DRAK		92866	224	576	SR	RB1	3	uspA1+	uspA2H+	B	NoAmp	3326	blaBRO-1	18	17	19	1	Complete	511	0_13_6_0_0_0_0_0_0_0
597	CTMC801	DRAK		93064	136	136/630	SR	RB1	3	uspA1+	uspA2+	A	1931	4309	blaBRO-1	30	30	20	3	Complete	512	0_22_1_0_0_0_1_0_0_0
598	CTMC2943	DRAK		92949	466	576	SR	RB1	3	uspA1+	uspA2+	A	1931	4309	blaBRO-1					None	513	0_25_3_2_0_0_0_0_0_0
599	CTMC155	DRAK		92876	508	508	SR	RB1	3	uspA1+	uspA2H+	B	NoAmp	3326	blaBRO-1	18	25	19	1	Complete	514	0_13_14_0_0_0_0_0_0_0
600	CTMC287	DRAK		92977	650	650	SR	RB1	3	uspA1+	uspA2H+	AB	1931	3312	blaBRO-2					None	515	0_9_0_0_0_0_0_0_0_0
601	CTMC1639	DRAK		92891	612	609	SR	RB1	3	uspA1+	uspA2+	A	1931	4309	blaBRO-1	5	36	17	1	Complete	516	0_20_9_2_0_0_0_0_0_0
602	CTMC2009	DRAK		92907	592	592	SR	RB1	3	uspA1+	uspA2+	A	1931	4309	blaBRO-1	5	36	17	1	Complete	517	0_20_11_0_0_0_1_0_0_0
603	CTMC2126	DRAK		92907	592	592	SR	RB1	3	uspA1-	uspA2+	A	1931	4309	blaBRO-1	5	36	17	1	Complete	517	0_20_11_0_0_0_1_0_0_0
604	CTMC2198	DRAK		92948	461	461	SR	RB1	3	uspA1+	uspA2+	A	1931	4309	blaBRO-1	6	23	21	1	Complete	518	0_61_5_1_0_0_0_1_0_0
605	CTMC2311	DRAK		92948	461	461	SR	RB1	3	uspA1+	uspA2+	A	1931	4309	blaBRO-1	6	23	21	1	Complete	519	0_61_5_1_0_0_0_0_0_0
606	CTMC2671	DRAK		92948	461	461	SR	RB1	3	uspA1+	uspA2+	A	1931	4309	blaBRO-1	6	23	21	1	Complete	520	0_61_5_1_0_0_0_0_1_0
607	CTMC2875	DRAK		97271	224	576	SR	RB1	3	uspA1+	uspA2+	A	1931	4309	blaBRO-1	18	17	19	1	Complete	521	0_13_3_7_0_0_0_0_0_0
608	CTMC297	DRAK		97272	195	70	SR	RB1	3	uspA1-	uspA2H+	A	1931	4309	blaBRO-1					None	522	0_39_7_0_0_0_1_0_0_0
609	CTMC805	DRAK		97260	70	70	SR	RB1	3	uspA1+	uspA2+	A	1931	4309	blaBRO-1					None	398;407;523;524	0_39_0_1_0_5_0_0_0_0
610	CTMC1625	DRAK		97260	70	70	SR	RB1	3	uspA1+	uspA2+	A	1931	4309	blaBRO-1					None	523	0_39_0_1_0_5_0_0_0_0
611	CTMC1654	DRAK		97260	70	70	SR	RB1	3	uspA1+	uspA2+	A	1931	4309	blaBRO-1					None	398;407;523;524	0_39_0_1_0_5_0_0_0_0
612	CTMC1688	DRAK		97260	70	70	SR	RB1	3	uspA1+	uspA2+	A	1931	4309	blaBRO-1					None	524	0_39_0_1_0_5_0_0_0_0
613	CTMC1710	DRAK		97260	70	70	SR	RB1	3	uspA1+	uspA2+	A	1931	4309	blaBRO-1					None	398;407;523;524	0_39_0_1_0_5_0_0_0_0
614	CTMC2095	DRAK		92954	484	484	SR	RB1	3	uspA1+	uspA2+	A	1931	4309	blaBRO-1	7	3	17	3	Complete	525	0_20_14_0_0_0_0_0_0_0
615	CTMC2234	DRAK		92954	484	484	SR	RB1	3	uspA1+	uspA2+	A	1931	4309	blaBRO-1	7	3	17	3	Complete	525	0_20_14_0_0_0_0_0_0_0
616	CTMC2333	DRAK		92954	484	484	SR	RB1	3	uspA1+	uspA2+	A	1931	4309	blaBRO-1	7	3	17	3	Complete	525	0_20_14_0_0_0_0_0_0_0
617	CTMC123	DRAK		92913	590	401	SR	RB1	3	uspA1+	uspA2+	B	NoAmp	3326	blaBRO-2					None	526	0_16_17_0_2_0_0_0_0_0
618	CTMC288	DRAK		92887	522	522	SR	RB1	3	uspA1+	uspA2H+	B	NoAmp	3326	blaBRO-1	24	24	21	1	Complete	527	0_61_1_0_0_0_0_0_0_0
619	CTMC765	DRAK		97269	644	576	SR	RB1	3	uspA1+	uspA2H+	B	NoAmp	3326	blaBRO-1	18	17	19	1	Complete	528	0_13_12_1_0_2_0_0_0_0
620	CTMC1627	DRAK		97273	420	401	SR	RB1	3	uspA1+	uspA2+	B	NoAmp	3326	blaBRO-1					None	529	0_16_1_1_0_0_0_0_0_0
621	CTMC1696	DRAK		92873	485	609	SR	RB1	3	uspA1+	uspA2+	A	1931	4309	blaBRO-1	37	36	17	1	Complete	530	0_20_10_2_0_0_0_0_0_0
622	CTMC1788	DRAK		97266	401	401	SR	RB1	3	uspA1+	uspA2+	B	NoAmp	3326	blaBRO-1					None	531	0_16_13_0_0_0_1_4_0_0
623	CTMC1844	DRAK		93001	620	620	SR	RB1	3	uspA1+	uspA2H+	A	1931	4309	blaBRO-1	4	4	20	1	Complete	532	0_23_8_0_0_0_0_0_0_0
624	CTMC1897	DRAK		93010	664	664/588	SS	RB2	2	uspA1+	uspA2+	C	NoAmp	4324	blaBRO-1					None	533	1_46_0_0_0_0_0_0_0_0
625	CTMC1952	DRAK		93010	664	664/588	SS	RB2	2	uspA1+	uspA2+	C	NoAmp	4324	blaBRO-1					None	534	1_46_0_0_0_0_0_1_0_0
626	CTMC2118	DRAK		49055	652	504/652	SR	RB1	3	uspA1+	uspA2+	B	NoAmp	3326	blaBRO-2					None	460	0_16_6_0_0_0_0_0_0_0
627	CTMC2264	DRAK		92882	514	514/638	SR	RB1	3	uspA1+	uspA2+	B	NoAmp	3326	blaBRO-1	1	32	22	1	Complete	535	0_28_0_1_0_0_0_0_0_0
628	CTMC2340	DRAK		93077	493	70	SR	RB1	3	uspA1+	uspA2H+	A	1931	4309	blaBRO-1					None	536	0_39_7_0_2_0_0_0_0_0
629	CTMC1775	DRAK		97274	167	576	SR	RB1	3	uspA1+	uspA2+	A	1931	4309	blaBRO-1					None	537;538	0_25_3_1_0_0_0_0_0_0
630	CTMC1878	DRAK		97274	167	576	SR	RB1	3	uspA1+	uspA2+	A	1931	4309	blaBRO-1					None	538	0_25_3_1_0_0_0_0_0_0
631	CTMC2155	DRAK		92905	634	464/634	SS	RB2	2	uspA1+	uspA2+	C*	NoAmp	NoAmp	blaBRO-1					None	539	1_27_0_0_1_0_0_0_0_0
632	CTMC2255	DRAK		92905	634	464/634	SS	RB2	2	uspA1+	uspA2+	C*	NoAmp	NoAmp	blaBRO-1					None	539	1_27_0_0_1_0_0_0_0_0
633	CTMC2349	DRAK		97275	374	374	SR	RB1	3	uspA1+	uspA2+	A	1931	4309	blaBRO-1					None	540	0_29_0_9_0_0_0_0_1_0
634	CTMC2736	DRAK		34141	370	374	SR	RB1	3	uspA1+	uspA2H+	A	1931	4309	blaBRO-1					None	541	0_29_0_7_2_0_0_0_0_0
635	CTMC2912	DRAK		92965	478	478	SR	RB1	3	uspA1+	uspA2H+/-	A	1931	4309	blaBRO-1					None	542	0_4_5_0_1_1_0_0_0_0
636	CTMC767	DRAK		92972	608	70	SR	RB1	3	uspA1+	uspA2H+	B	NoAmp	3326	blaBRO-1					None	543	0_39_6_0_0_0_0_1_0_0
637	CTMC1791	DRAK		93037	579	579	SR	RB1	3	uspA1+	uspA2+	A	1931	4309	blaBRO-1	25	21	19	1	Complete	544	0_27_4_0_0_0_0_0_0_0
638	CTMC1922	DRAK		92960	541	180	SR	RB1	3	uspA1+	uspA2+	A	1931	4309	blaBRO-1					None	508	0_15_1_1_0_0_0_0_0_0
639	CTMC1971	DRAK		92891	525	609	SR	RB1	3	uspA1+	uspA2+	A	1931	4309	blaBRO-1	5	36	17	1	Complete	545	0_20_9_3_0_0_0_0_0_0
640	CTMC2065	DRAK		93010	588	664/588	SS	RB2	2	uspA1+	uspA2+	C	NoAmp	4324	blaBRO-1					None	546	1_46_0_0_1_0_0_0_1_0
641	CTMC2167	DRAK		92891	525	609	SR	RB1	3	uspA1+	uspA2+	A	1931	4309	blaBRO-1	5	36	17	1	Complete	547	0_20_9_3_0_0_0_0_1_0
642	CTMC2280	DRAK		93010	588	664/588	SS	RB2	2	uspA1+	uspA2+	C	NoAmp	4324	blaBRO-1					None	548	1_46_0_0_1_0_0_0_0_0
643	CTMC2562	DRAK		93035	658	658	SR	RB1	3	uspA1+	uspA2H+	B	NoAmp	3326	blaBRO-1	31	31	23	1	Complete	549	0_50_1_0_0_0_0_0_0_0
644	CTMC114	DRAK		97269	644	576	SR	RB1	3	uspA1+	uspA2+	B	NoAmp	3326	blaBRO-1	18	17	19	1	Complete	550	0_13_12_1_0_1_0_0_1_0
645	CTMC102	DRAK		97269	644	576	SR	RB1	3	uspA1+	uspA2+	B	NoAmp	3326	blaBRO-1	18	17	19	1	Complete	550	0_13_12_1_0_1_0_0_1_0
646	CTMC280	DRAK		93042	599	599	SR	RB1	3	uspA1+	uspA2+	A	1931	4309	blaBRO-1	25	21	19	1	Complete	551	0_27_3_0_1_0_0_1_0_0
647	CTMC298	DRAK		93042	599	599	SR	RB1	3	uspA1+	uspA2+	A	1931	4308	blaBRO-1	25	21	19	1	Complete	551	0_27_3_0_1_0_0_1_0_0
648	CTMC779	DRAK		97276	485	609	SR	RB1	3	uspA1+	uspA2+	A	1931	4308	blaBRO-1	37	36	17	1	Complete	552	0_20_10_0_1_0_0_0_0_0
649	CTMC784	DRAK		92873	485	609	SR	RB1	3	uspA1+	uspA2+	A	1931	4308	blaBRO-1	37	36	17	1	Complete	553	0_20_10_0_2_0_0_0_1_0
650	CTMC791	DRAK		92873	485	609	SR	RB1	3	uspA1+	uspA2+	A	1931	4308	blaBRO-1	37	36	17	1	Complete	554	0_20_10_0_2_0_0_0_0_0
651	CTMC814	DRAK		92873	485	609	SR	RB1	3	uspA1+	uspA2+	A	1931	4309	blaBRO-1	37	36	17	1	Complete	555	0_20_10_0_0_0_0_0_0_0
652	CTMC1629	DRAK		93021	671	578/671	SR	RB1	3	uspA1+	uspA2H+/-	B	NoAmp	3326	blaBRO-1					None	556	0_40_1_0_0_0_0_0_0_0
653	CTMC1653	DRAK		93021	671	578/671	SR	RB1	3	uspA1+	uspA2H+	B	NoAmp	3326	blaBRO-1					None	557	0_40_1_0_0_0_0_4_0_0
654	CTMC1716	DRAK		93021	671	578/671	SR	RB1	3	uspA1+	uspA2H+	B	NoAmp	3326	blaBRO-1					None	558	0_40_1_0_0_0_0_5_0_0
655	CTMC1751	DRAK		97277	59	594	SR	RB1	3	uspA1+	uspA2H+	A	1931	4309	blaBRO-2					None	559	0_38_0_2_1_0_0_0_0_0
656	CTMC1862	DRAK		97260	70	70	SR	RB1	3	uspA1+	uspA2+	A	1931	4309	blaBRO-1					None	560	0_39_0_1_0_5_1_0_0_0
657	CTMC2068	DRAK		92906	583	583	SS	RB2	2	uspA1+	uspA2+	C	NoAmp	4322	blaBRO-1					None	561	1_3_3_0_0_0_0_0_0_0
658	CTMC2174	DRAK		93023	576	576	SR	RB1	3	uspA1+	uspA2+	A	1931	4309	blaBRO-1	1	5	19	1	Complete	562	0_13_16_1_1_0_0_0_0_0
659	CTMC2203	DRAK		97278	576	576	SR	RB1	3	uspA1+	uspA2+	A	1931	4309	blaBRO-1	1	5	19	1	Complete	563	0_13_16_1_1_1_0_0_0_0
660	CTMC2714	DRAK		93005	516	401	SR	RB1	3	uspA1+	uspA2+/-	B	NoAmp	3326	blaBRO-1					None	564	0_16_10_0_0_0_0_0_0_0
661	CTMC2337	DRAK		93048	584	584	SS	RB1	3	uspA1-	uspA2+/-	A	1931	4308	blaBRO-1	40		26	1	Partial	565	1_21_0_0_0_0_0_0_0_0
662	CTMC2571	DRAK		92896	572	625/572	SR	RB1	3	uspA1+	uspA2H+	A	1931	4309	blaBRO-1	4	2	20	1	Complete	566	0_23_7_0_0_0_1_0_0_0
663	CTMC2921	DRAK		92996	641	70	SR	RB1	3	uspA1+	uspA2H+	B	NoAmp	3326	blaBRO-1					None	567	0_39_3_1_1_0_0_0_0_0
664	CTMC275	DRAK		92983	615	609	SR	RB1	3	uspA1+	uspA2+	A	1931	4309	blaBRO-1	8	37	17	3	Complete	568	0_20_12_0_0_0_0_0_0_0
665	CTMC1773	DRAK		97266	401	401	SR	RB1	3	uspA1+	uspA2+	B	NoAmp	3326	blaBRO-1					None	569	0_16_13_0_3_0_0_0_0_0
666	CTMC1779	DRAK		92995	462	462/443	SR	RB1	3	uspA1+	uspA2H+	A	1931	4309	blaBRO-1					None	570	0_5_8_0_0_0_0_0_0_0
667	CTMC1995	DRAK		97267	73	73	SR	RB1	3	uspA1+	uspA2+	A	1931	4309	blaBRO-1					None	571	0_4_2_1_0_0_2_0_1_0
668	CTMC2569	DRAK		92952	536	536	SR	RB1	3	uspA1+	uspA2H+	A	1931	4309	blaBRO-1	24	24	21	1	Complete	572	0_61_2_0_0_0_0_0_0_0
669	CTMC2836	DRAK		93071	498	498	SR	RB1	3	uspA1+	uspA2+	A	1931	4309	blaBRO-1	34	2	20	1	Complete	573	0_23_2_0_0_0_0_0_0_0
670	CTMC775	DRAK		49055	652	504/652	SR	RB1	3	uspA1+	uspA2+	B	NoAmp	3326	blaBRO-2					None	574	0_16_6_0_0_0_0_1_0_0
671	CTMC795	DRAK		49055	652	504/652	SR	RB1	3	uspA1+	uspA2+	B	NoAmp	3326	blaBRO-2					None	574	0_16_6_0_0_0_0_1_0_0
672	CTMC1768	DRAK		92896	572	625/572	SR	RB1	3	uspA1+	uspA2H+	A	1931	4309	blaBRO-1	4	2	20	1	Complete	575	0_23_7_0_0_0_0_1_0_0
673	CTMC2064	DRAK		92889	551	70	SR	RB1	3	uspA1+	uspA2+	B	NoAmp	3326	blaBRO-1					None	576	0_39_6_1_0_0_0_0_0_0
674	CTMC2215	DRAK		92889	551	70	SR	RB1	3	uspA1+	uspA2+	B	NoAmp	3326	blaBRO-1					None	576	0_39_6_1_0_0_0_0_0_0
675	CTMC2327	DRAK		97279	314	162	SR	RB1	3	uspA1+	uspA2H+	A	1931	4309	blaBRO-2					None	577	0_17_0_0_0_0_1_0_0_0
676	CTMC2577	DRAK		92962	538	538	SR	RB1	3	uspA1+	uspA2H+	A	1931	4309	blaBRO-1	29	29	20	1	Complete	578	0_23_11_0_0_0_0_0_0_0
677	CTMC2720	DRAK		92946	468	70	SR	RB1	3	uspA1+	uspA2+	A	1931	4309	blaBRO-1					None	579;723	0_39_3_3_0_0_0_0_0_0
678	CTMC2931	DRAK		93069	523	523	SS	RB2	2	uspA1+	uspA2+	A	1931	4309	blaBRO-1					None	580	1_43_4_0_0_0_0_0_0_0
679	CTMC1811	DRAK		92899	566	401	SR	RB1	3	uspA1+	uspA2H+	B	NoAmp	3326	blaBRO-1					None	581	0_16_15_0_1_0_0_0_0_0
680	CTMC1863	DRAK		93007	463	463/529	SR	RB1	3	uspA1+	uspA2+	B	NoAmp	3326	blaBRO-1					None	582	0_10_7_1_0_0_0_0_0_0
681	CTMC1985	DRAK		93007	463	463/529	SR	RB1	3	uspA1+	uspA2+	B	NoAmp	3326	blaBRO-1					None	582	0_10_7_1_0_0_0_0_0_0
682	CTMC2039	DRAK		93007	463	463/529	SR	RB1	3	uspA1+	uspA2+	B	NoAmp	3326	blaBRO-1					None	583	0_10_7_2_0_0_0_0_0_0
683	CTMC2237	DRAK		93040	560	560	SS	RB2	2	uspA1+	uspA2+	A	1931	4309	blaBRO-1					None	584	1_43_2_0_0_0_1_0_0_0
684	CTMC2275	DRAK		93040	560	560	SS	RB2	2	uspA1+	uspA2+	A	1931	4309	blaBRO-1					None	584	1_43_2_0_0_0_1_0_0_0
685	CTMC2314	DRAK		93040	560	560	SS	RB2	2	uspA1+	uspA2+	A	1931	4309	blaBRO-1					None	584	1_43_2_0_0_0_1_0_0_0
686	CTMC2573	DRAK		93040	560	560	SS	RB2	2	uspA1+	uspA2+	A	1931	4309	blaBRO-1					None	584	1_43_2_0_0_0_1_0_0_0
687	CTMC2346	DRAK		93040	560	560	SS	RB2	2	uspA1+	uspA2+	A	1931	4309	blaBRO-1					None	584	1_43_2_0_0_0_1_0_0_0
688	CTMC2747	DRAK		93040	560	560	SS	RB2	2	uspA1+	uspA2+	A	1931	4309	blaBRO-1					None	585	1_43_2_0_0_0_1_0_1_0
689	CTMC2428	DRAK		97280	534	534	SR	RB1	3	uspA1+	uspA2+	A	1931	4309	blaBRO-1					None	586	0_5_12_0_3_0_0_0_0_0
690	CTMC2846	DRAK		92869	533	533/501	SS	RB2	2	uspA1-	uspA2+	C	NoAmp	4324						None	587	1_17_2_2_0_0_0_0_0_0
691	CTMC2905	DRAK		92965	478	478	SR	RB1	3	uspA1+	uspA2H+/-	A	1931	4309	blaBRO-1					None	588	0_4_5_0_1_0_0_0_0_0
692	CTMC2005	DRAK		97281	401	401	SR	RB1	3	uspA1+	uspA2+	B	NoAmp	3326	blaBRO-1					None	589	0_16_11_0_1_0_0_0_0_0
693	CTMC2061	DRAK		97281	401	401	SR	RB1	3	uspA1+	uspA2+	B	NoAmp	3326	blaBRO-1					None	590	0_16_11_0_1_1_0_0_0_0
694	CTMC2310	DRAK		97282	566	401	SR	RB1	3	uspA1+	uspA2H+	B	NoAmp	3326	blaBRO-1					None	591	0_16_15_0_0_0_0_1_0_0
695	CTMC2713	DRAK		93054	581	451/581/646	SS	RB2	2	uspA1+	uspA2+/-	C	NoAmp	4324	blaBRO-1					None	592	1_25_1_0_0_0_0_0_0_0
696	CTMC2393	DRAK		97283	70	70	SR	RB1	3	uspA1+	uspA2+	A	1931	4308	blaBRO-1					None	593	0_39_0_0_3_0_0_0_0_0
697	CTMC2351	DRAK		97283	70	70	SR	RB1	3	uspA1+	uspA2+	A	1931	4308	blaBRO-1					None	593	0_39_0_0_3_0_0_0_0_0
698	CTMC2726	DRAK		97283	70	70	SR	RB1	3	uspA1+	uspA2+	A	1931	4308	blaBRO-1					None	594	0_39_0_0_3_0_0_1_0_0
699	CTMC2402	DRAK		97284	70	70	SR	RB1	3	uspA1+	uspA2+	A	1931	4308	blaBRO-1					None	595	0_39_0_0_3_0_1_0_0_0
700	CTMC1787	DRAK		97285	180	180	SR	RB1	3	uspA1+	uspA2H+	A	1931	4309	blaBRO-1					None	596	0_15_5_2_0_0_0_0_0_0
701	CTMC1829	DRAK		97285	180	180	SR	RB1	3	uspA1+	uspA2H+	A	1931	4309	blaBRO-1					None	596	0_15_5_2_0_0_0_0_0_0
702	CTMC1958	DRAK		93052	530	530	SR	RB1	3	uspA1+	uspA2+	A	1931	4309	blaBRO-1	24	24	21	1	Complete	597	0_61_2_2_0_0_0_0_0_0
703	CTMC2033	DRAK		93052	530	530	SR	RB1	3	uspA1+	uspA2+	A	1931	4309	blaBRO-1	24	24	21	1	Complete	598	0_61_2_2_0_1_0_0_0_0
704	CTMC2341	DRAK		93463	688	576	SR	RB1	3	uspA1+	uspA2+	B	NoAmp	3326	blaBRO-1	18	17	19	1	Complete	599	0_13_18_0_0_0_0_0_0_0
705	CTMC2414	DRAK		93463	688	576	SR	RB1	3	uspA1+	uspA2+	B	NoAmp	3326	blaBRO-1	18	17	19	1	Complete	600	0_13_18_0_0_0_0_0_1_0
706	CTMC2727	DRAK		97257	195	70	SR	RB1	3	uspA1+	uspA2H+	A	1931	4309	blaBRO-1					None	601	0_39_7_0_1_0_1_0_0_0
707	CTMC2401	DRAK		97260	70	70	SR	RB1	3	uspA1+	uspA2+	A	1931	4309	blaBRO-1					None	602	0_39_0_1_0_5_0_0_1_0
708	CTMC780	DRAK		92933	649	669	SS	Unknown	20	uspA1+	uspA2+	C	NoAmp	4324	blaBRO-2					None	603	1_39_0_5_0_0_0_0_0_0
709	CTMC1765	DRAK		93066	481	679/481	SR	RB1	3	uspA1+	uspA2+	A	1931	4309	blaBRO-2					None	604	0_6_0_0_0_0_1_0_0_0
710	CTMC1846	DRAK		93066	481	679/481	SR	RB1	3	uspA1+	uspA2+	A	1931	4309	blaBRO-2					None	605	0_6_0_0_0_0_1_0_1_0
711	CTMC1954	DRAK		93066	481	679/481	SR	Unknown		uspA1+	uspA2+	A	1931	4309	blaBRO-2					None	605	0_6_0_0_0_0_1_0_1_0
712	CTMC1999	DRAK		93066	481	679/481	SR	RB1	3	uspA1+	uspA2+	A	1931	4309	blaBRO-2					None	606	0_6_0_0_0_1_0_0_0_0
713	CTMC2211	DRAK		93003	502	502	SS	Unknown	20	uspA1-	uspA2+	C*	NoAmp	NoAmp	blaBRO-2					None	607	1_48_0_1_0_1_0_0_0_0
714	CTMC2247	DRAK		93003	502	502	SS	Unknown	20	uspA1-	uspA2+	C*	NoAmp	NoAmp	blaBRO-2					None	608	1_48_0_1_0_1_0_0_0_0
715	CTMC2323	DRAK		49055	652	504/652	SR	RB1	3	uspA1+	uspA2+	B	NoAmp	3326	blaBRO-2					None	460	0_16_6_0_0_0_0_0_0_0
716	CTMC2342	DRAK		93007	463	463/529	SR	RB1	3	uspA1+	uspA2+	B	NoAmp	3326	blaBRO-1					None	609;610	0_10_7_1_1_0_0_0_0_0
717	CTMC2409	DRAK		92900	574	465/574	SR	RB1	3	uspA1+	uspA2H+	B	NoAmp	3326	blaBRO-1					None	497	0_46_2_0_0_0_3_0_0_0
718	CTMC2352	DRAK		93007	463	463/529	SR	RB1	3	uspA1+	uspA2+	B	NoAmp	3326	blaBRO-1					None	610	0_10_7_1_1_0_0_0_0_0
719	CTMC2733	DRAK		97286	406	406/487	SR	RB1	3	uspA1+	uspA2H+	A	1931	4312	blaBRO-2	31	31	23	1	Complete	611	0_50_0_2_1_0_0_0_1_0
720	CTMC2914	DRAK		97287	73	73	SR	Unknown	21	uspA1+	uspA2+	A	1931	4309	blaBRO-1					None	612	0_4_2_5_0_0_1_0_0_0
721	CTMC1990	DRAK		93028	534	534	SR	RB1	3	uspA1+	uspA2+	A	1931	4309	blaBRO-1					None	613;629	0_5_12_0_2_0_0_0_0_0
722	CTMC2318	DRAK		92900	574	465/574	SR	RB1	3	uspA1+	uspA2H+	B	NoAmp	3326	blaBRO-1					None	497	0_46_2_0_0_0_3_0_0_0
723	CTMC2335	DRAK		93037	579	579	SR	RB1	3	uspA1+	uspA2+	A	1931	4309	blaBRO-1	25	21	19	1	Complete	614	0_27_4_0_0_1_0_0_0_0
724	CTMC2764	DRAK		93032	467	467	SS	RB2	2	uspA1+	uspA2+	C*	NoAmp	NoAmp	blaBRO-1					None	483	1_23_0_1_0_0_0_0_0_0
725	CTMC2777	DRAK		92957	499	469	SR	RB1	3	uspA1+	uspA2+	A	1931	4309	blaBRO-1	30	22	20	3	Complete	615	0_22_5_0_0_0_1_0_0_0
726	CTMC2909	DRAK		92990	184	184	SR	RB1	3	uspA1+	uspA2H+	A	1931	4310	blaBRO-1					None	616	0_10_4_7_0_0_0_0_0_0
727	CTMC1647	DRAK		97288	609	609	SR	RB1	3	uspA1+	uspA2+	A	1931	4309	blaBRO-1	37	36	17	1	Complete	617	0_20_8_1_0_0_0_0_0_0
728	CTMC1677	DRAK		97288	609	609	SR	RB1	3	uspA1+	uspA2+	A	1931	4309	blaBRO-1	37	36	17	1	Complete	617	0_20_8_1_0_0_0_0_0_0
729	CTMC1729	DRAK		97288	609	609	SR	RB1	3	uspA1+	uspA2+	A	1931	4309	blaBRO-1	37	36	17	1	Complete	617	0_20_8_1_0_0_0_0_0_0
730	CTMC1789	DRAK		97288	609	609	SR	RB1	3	uspA1+	uspA2+	A	1931	4309	blaBRO-1	37	36	17	1	Complete	617	0_20_8_1_0_0_0_0_0_0
731	CTMC1841	DRAK		97288	609	609	SR	RB1	3	uspA1+	uspA2+	A	1931	4309	blaBRO-1	37	36	17	1	Complete	618	0_20_8_1_0_0_0_0_1_0
732	CTMC2847	DRAK		92870	496	496	SR	RB1	3	uspA1+	uspA2+	B	NoAmp	3326	blaBRO-1					None	619	0_39_3_9_0_0_0_0_0_0
733	CTMC1895	DRAK		97288	609	609	SR	RB1	3	uspA1+	uspA2+	A	1931	4309	blaBRO-1	37	36	17	1	Complete	617	0_20_8_1_0_0_0_0_0_0
734	CTMC1960	DRAK		97288	609	609	SR	RB1	3	uspA1+	uspA2+	A	1931	4309	blaBRO-1	37	36	17	1	Complete	620	0_20_8_1_0_0_0_0_2_0
735	CTMC2024	DRAK		93042	599	599	SR	RB1	3	uspA1+	uspA2+	A	1931	4309	blaBRO-1	25	21	19	1	Complete	621	0_27_3_0_1_0_1_0_0_0
736	CTMC2938	DRAK		97289	536	536	SR	RB1	3	uspA1+	uspA2H+	A	1931	4309	blaBRO-1	24	24	21	1	Complete	622	0_61_2_0_2_0_0_0_0_0
737	CTMC2060	DRAK		93042	599	599	SR	RB1	3	uspA1+	uspA2+	A	1931	4309	blaBRO-1	25	21	19	1	Complete	621	0_27_3_0_1_0_1_0_0_0
738	CTMC2290	DRAK		93017	488	488	SR	RB1	3	uspA1+	uspA2+	B	NoAmp	3326	blaBRO-1	9	6	19	1	Complete	391	0_69_0_0_0_0_0_0_0_0
739	CTMC2745	DRAK		93017	488	488	SR	RB1	3	uspA1+	uspA2+	B	NoAmp	3326	blaBRO-1	9	6	19	1	Complete	391	0_69_0_0_0_0_0_0_0_0
740	CTMC2321	DRAK		93017	488	488	SR	RB1	3	uspA1+	uspA2+	B	NoAmp	3326	blaBRO-1	9	6	19	1	Complete	391	0_69_0_0_0_0_0_0_0_0
741	CTMC2338	DRAK		93017	488	488	SR	RB1	3	uspA1+	uspA2+	B	NoAmp	3326	blaBRO-1	9	6	19	1	Complete	391	0_69_0_0_0_0_0_0_0_0
742	CTMC2418	DRAK		93017	488	488	SR	RB1	3	uspA1+	uspA2+	B	NoAmp	3326	blaBRO-1	9	6	19	1	Complete	391	0_69_0_0_0_0_0_0_0_0
743	CTMC2348	DRAK		93017	488	488	SR	RB1	3	uspA1+	uspA2+	B	NoAmp	3326	blaBRO-1	9	6	19	1	Complete	623	0_69_0_0_1_0_0_0_0_0
744	CTMC2354	DRAK		93017	488	488	SR	RB1	3	uspA1+	uspA2+	B	NoAmp	3326	blaBRO-1	9	6	19	1	Complete	391	0_69_0_0_0_0_0_0_0_0
745	CTMC2723	DRAK		93017	488	488	SR	RB1	3	uspA1+	uspA2+	B	NoAmp	3326	blaBRO-1	9	6	19	1	Complete	624	0_69_0_0_0_1_0_0_0_0
746	CTMC2400	DRAK		92868	476	476	SR	RB1	3	uspA1+	uspA2+/-	A	1931	4309	blaBRO-1	31	7	23	1	Complete	625	0_50_2_0_0_0_0_0_0_0
747	CTMC1655	DRAK		92968	676	609	SR	RB1	3	uspA1+	uspA2+	A	1931	4309	blaBRO-1	5	36	17	1	Complete	626	0_20_9_0_1_0_0_0_0_0
748	CTMC1689	DRAK		92968	676	609	SR	RB1	3	uspA1+	uspA2+	A	1931	4309	blaBRO-1	5	36	17	1	Complete	626	0_20_9_0_1_0_0_0_0_0
749	CTMC1715	DRAK		92968	676	609	SR	RB1	3	uspA1+	uspA2+	A	1931	4309	blaBRO-1	5	36	17	1	Complete	627	0_20_9_0_1_0_0_0_1_0
750	CTMC1930	DRAK		92968	676	609	SR	RB1	3	uspA1+	uspA2+	A	1931	4309	blaBRO-1	5	36	17	1	Complete	628	0_20_9_0_1_0_0_0_2_0
751	CTMC1986	DRAK		92968	676	609	SR	RB1	3	uspA1+	uspA2+	A	1931	4309	blaBRO-1	5	36	17	1	Complete	626	0_20_9_0_1_0_0_0_0_0
752	CTMC2058	DRAK		93028	534	534	SR	RB1	3	uspA1+	uspA2+	A	1931	4309	blaBRO-1					None	629	0_5_12_0_2_0_0_0_0_0
753	CTMC2315	DRAK		92968	676	609	SR	RB1	3	uspA1+	uspA2+	A	1931	4309	blaBRO-1	5	36	17	1	Complete	630	0_20_9_0_1_0_0_1_0_0
754	CTMC2754	DRAK		92892	524	524	SR	RB1	3	uspA1+	uspA2+	A	1931	4309	blaBRO-1	24	8	21	1	Complete	631	0_61_4_1_0_0_0_0_0_0
755	CTMC2463	DRAK		97290	524	524	SR	RB1	3	uspA1+	uspA2+	A	1931	4309	blaBRO-1	24	8	21	1	Complete	632	0_61_4_1_1_0_0_0_0_0
756	CTMC794	DRAK		97291	70	70	SR	RB1	3	uspA1+	uspA2H+	B	NoAmp	3326	blaBRO-1					None	633	0_39_3_7_0_0_0_0_0_0
757	CTMC1691	DRAK		92878	504	504/652	SR	RB1	3	uspA1+	uspA2+	B	NoAmp	3326	blaBRO-2					None	634	0_16_6_1_0_0_0_0_0_0
758	CTMC1718	DRAK		97292	195	70	SR	RB1	3	uspA1+	uspA2+	A	1931	4309	blaBRO-1					None	635	0_39_9_0_0_0_0_0_0_0
759	CTMC1754	DRAK		97292	195	70	SR	RB1	3	uspA1+	uspA2+	A	1931	4309	blaBRO-1					None	635	0_39_9_0_0_0_0_0_0_0
760	CTMC1807	DRAK		92878	504	504/652	SR	RB1	3	uspA1+	uspA2+	B	NoAmp	3326	blaBRO-2					None	634	0_16_6_1_0_0_0_0_0_0
761	CTMC1860	DRAK		92878	504	504/652	SR	RB1	3	uspA1+	uspA2+	B	NoAmp	3326	blaBRO-2					None	634	0_16_6_1_0_0_0_0_0_0
762	CTMC1906	DRAK		89991	633	439/633	SR	RB1	3	uspA1+	uspA2H+	C	NoAmp	4323	blaBRO-1					None	636	0_36_0_0_0_0_0_0_0_0
763	CTMC1987	DRAK		89991	633	439/633	SR	RB1	3	uspA1+	uspA2H+	C	NoAmp	4323	blaBRO-1					None	636	0_36_0_0_0_0_0_0_0_0
764	CTMC2317	DRAK		97277	59	594	SR	RB1	3	uspA1+	uspA2H+	A	1931	4309	blaBRO-2					None	637	0_38_0_2_0_0_0_0_0_0
765	CTMC2336	DRAK		97277	59	594	SR	RB1	3	uspA1+	uspA2H+	A	1931	4309	blaBRO-2					None	637	0_38_0_2_0_0_0_0_0_0
766	CTMC2609	DRAK		97277	59	594	SR	RB1	3	uspA1+	uspA2H+	A	1931	4309	blaBRO-2					None	637	0_38_0_2_0_0_0_0_0_0
767	CTMC2347	DRAK		97277	59	594	SR	RB1	3	uspA1+	uspA2H+	A	1931	4309	blaBRO-2					None	637	0_38_0_2_0_0_0_0_0_0
768	CTMC2734	DRAK		92921	605	576	SR	Unknown		uspA1+	uspA2H+	B	NoAmp	3326	blaBRO-1	18	17	19	1	Complete	638	0_13_7_1_0_0_0_0_0_0
769	CTMC2746	DRAK		97293	42	42	SR	RB1	3	uspA1+	uspA2H+	A	1931	4309	blaBRO-1	24	24	20	1	Complete	639	0_23_10_0_0_2_0_0_0_0
770	CTMC2466	DRAK		97283	70	70	SR	RB1	3	uspA1+	uspA2+	A	1931	4309	blaBRO-1					None	640	0_39_0_0_2_0_0_0_0_0
771	CTMC2756	DRAK		97283	70	70	SR	RB1	3	uspA1+	uspA2+	A	1931	4309	blaBRO-1					None	640	0_39_0_0_2_0_0_0_0_0
772	CTMC2854	DRAK		92880	580	576	SR	RB1	3	uspA1+	uspA2+	A	1931	4309	blaBRO-1	18	17	19	1	Complete	641	0_13_8_0_0_0_0_0_0_0
773	CTMC2902	DRAK		92979	470	470	SR	Unknown	30	uspA1+	uspA2H+	A	1931	4309	blaBRO-1					None	642	0_32_0_2_0_0_0_0_0_0
774	CTMC1692	DRAK		92932	665	665	SR	RB1	3	uspA1+	uspA2H+	B	NoAmp	3326	blaBRO-1	24	24	21	1	Complete	643	0_61_0_2_0_0_0_0_0_0
775	CTMC1772	DRAK		93033	582	582	SS	Unknown	21	uspA1-	uspA2+/-	C*	NoAmp	NoAmp	blaBRO-2					None	644	1_20_0_0_0_0_0_0_0_0
776	CTMC1806	DRAK		93033	582	582	SS	Unknown	21	uspA1-	uspA2+/-	C*	NoAmp	NoAmp	blaBRO-2					None	644	1_20_0_0_0_0_0_0_0_0
777	CTMC2098	DRAK		92936	686	686	SR	RB1	3	uspA1+	uspA2+	A	1939	4317	blaBRO-1	34	9	20	1	Complete	645	0_23_4_0_0_0_0_0_0_0
778	CTMC2334	DRAK		92941	669	669	SS	Unknown	20	uspA1+	uspA2+	C	NoAmp	4324	blaBRO-2					None	646	1_39_0_3_0_0_0_0_0_0
779	CTMC2345	DRAK		92941	669	669	SS	Unknown	20	uspA1+	uspA2+	C	NoAmp	4324	blaBRO-2					None	646	1_39_0_3_0_0_0_0_0_0
780	CTMC2752	DRAK		93012	568	568	SS	RB3	5	uspA1+/-	uspA2+	A*	1931	NoAmp	blaBRO-1					None	647	1_40_0_1_0_0_0_0_0_0
781	CTMC2398	DRAK		92936	686	686	SR	RB1	3	uspA1+	uspA2+	A	1931	4309	blaBRO-1	34	9	20	1	Complete	645	0_23_4_0_0_0_0_0_0_0
782	CTMC2853	DRAK		93463	688	576	SR	RB1	3	uspA1+	uspA2+	B	NoAmp	3326	blaBRO-1	10	31	19	1	Complete	648	0_13_18_1_0_0_0_0_0_0
783	CTMC1713	DRAK		97273	420	401	SR	RB1	3	uspA1+	uspA2+	B	NoAmp	3326	blaBRO-1					None	529	0_16_1_1_0_0_0_0_0_0
784	CTMC1781	DRAK		97273	420	401	SR	RB1	3	uspA1+	uspA2+	B	NoAmp	3326	blaBRO-1					None	649	0_16_1_1_0_0_0_1_0_0
785	CTMC1899	DRAK		92900	574	465/574	SR	RB1	3	uspA1+	uspA2H+	B	NoAmp	3326	blaBRO-1					None	650	0_46_2_0_1_0_0_0_0_0
786	CTMC1998	DRAK		92890	539	539	SS	RB2	2	uspA1-	uspA2+	C	NoAmp	4324						None	651;653	1_16_0_0_0_0_0_0_0_0
787	CTMC2054	DRAK		92890	539	539	SS	RB2	2	uspA1-	uspA2+	C	NoAmp	4324						None	651;653	1_16_0_0_0_0_0_0_0_0
788	CTMC2202	DRAK		93026	594	594	SR	RB1	3	uspA1+	uspA2H+	A	1931	4309	blaBRO-2					None	652	0_38_0_0_0_0_0_0_0_0
789	CTMC2263	DRAK		92890	539	539	SS	RB2	2	uspA1-	uspA2+	C	NoAmp	4324						None	653	1_16_0_0_0_0_0_0_0_0
790	CTMC2715	DRAK		93034	547	401	SR	RB1	3	uspA1+	uspA2+/-	B	NoAmp	3326	blaBRO-1					None	654	0_16_3_0_0_0_0_1_0_0
791	CTMC2413	DRAK		97294	370	374	SR	RB1	3	uspA1+	uspA2H+	A	1931	4309	blaBRO-1					None	655	0_29_0_7_1_1_0_0_0_0
792	CTMC2350	DRAK		97295	576	576	SR	RB1	3	uspA1+	uspA2+	B	NoAmp	3326	blaBRO-1	18	17	19	1	Complete	656	0_13_13_0_0_0_0_0_0_0
793	CTMC2740	DRAK		93068	69	680/69	SR	RB1	3	uspA1+	uspA2+	A	1931	4309	blaBRO-1	26	10	19	3	Complete	657	0_47_0_0_1_0_1_0_0_0
794	CTMC2758	DRAK		92877	512	616/512	SR	RB1	3	uspA1+	uspA2+	B	NoAmp	3326	blaBRO-1	11	38	20	3	Complete	658	0_71_0_0_1_0_0_0_0_0
795	CTMC2907	DRAK		92880	666	576	SR	RB1	3	uspA1+	uspA2+	A	1931	4309	blaBRO-1	18	17	19	1	Complete	659	0_13_8_0_3_0_0_0_0_0
796	CTMC817	DRAK		97296	517	517/689	SS	RB2	2	uspA1+	uspA2+	C	NoAmp	4324	blaBRO-1					None	660	1_3_4_2_0_0_1_0_1_0
797	CTMC1633	DRAK		97296	517	517/689	SS	RB2	2	uspA1+	uspA2+	C	NoAmp	4324	blaBRO-1					None	661	1_3_4_2_0_0_0_0_0_0
798	CTMC1705	DRAK		97297	478	478	SR	RB1	3	uspA1+	uspA2H+	A	1931	4309	blaBRO-1					None	662	0_4_6_0_0_1_0_0_0_0
799	CTMC1738	DRAK		97296	517	517/689	SS	RB2	2	uspA1+	uspA2+	C	NoAmp	4324	blaBRO-1					None	663	1_3_4_2_0_0_1_0_0_0
800	CTMC1822	DRAK		93066	481	679/481	SR	RB1	3	uspA1+	uspA2+	A	1931	4309	blaBRO-2					None	664	0_6_0_0_0_0_2_0_0_0
801	CTMC2034	DRAK		97298	374	374	SR	RB1	3	uspA1+	uspA2H+	A	1931	4309	blaBRO-1					None	665	0_29_0_1_1_0_0_0_0_0
802	CTMC2200	DRAK		93081	616	616/512	SR	RB1	3	uspA1+	uspA2+	B	NoAmp	3326	blaBRO-1	11	38	20	3	Complete	666	0_71_0_0_2_0_0_0_0_0
803	CTMC2245	DRAK		93081	616	616/512	SR	RB1	3	uspA1+	uspA2+	B	NoAmp	3326	blaBRO-1	11	38	20	3	Complete	667	0_71_0_0_2_0_0_1_0_0
804	CTMC2415	DRAK		93028	534	534	SR	RB1	3	uspA1+	uspA2+	A	1931	4309	blaBRO-1					None	613;629	0_5_12_0_2_0_0_0_0_0
805	CTMC2721	DRAK		97299	468	70	SR	RB1	3	uspA1+	uspA2+	A	1931	4309	blaBRO-1					None	668	0_39_3_2_0_0_0_1_0_0
806	CTMC2840	DRAK		92886	519	609	SR	RB1	3	uspA1+	uspA2+	B	NoAmp	3326	blaBRO-1	37	36	17	1	Complete	669	0_20_8_5_1_0_0_0_0_0
807	CTMC1703	DRAK		97282	566	401	SR	RB1	3	uspA1+	uspA2H+	B	NoAmp	3326	blaBRO-1					None	670	0_16_15_0_0_0_0_0_1_0
808	CTMC1801	DRAK		97282	566	401	SR	RB1	3	uspA1+	uspA2H+	B	NoAmp	3326	blaBRO-1					None	670	0_16_15_0_0_0_0_0_1_0
809	CTMC1970	DRAK		97282	566	401	SR	RB1	3	uspA1+	uspA2H+	B	NoAmp	3326	blaBRO-1					None	670	0_16_15_0_0_0_0_0_1_0
810	CTMC2042	DRAK		92961	500	500	SS	Unknown	25	uspA1+	uspA2+	A	1931	4310		12	37	26	1	Complete	671	1_28_0_0_0_0_0_0_0_0
811	CTMC2102	DRAK		92961	500	500	SS	Unknown	25	uspA1+	uspA2+	A	1931	4310		12	37	26	1	Complete	671	1_28_0_0_0_0_0_0_0_0
812	CTMC2153	DRAK		92942	628	458/628	SR	RB1	3	uspA1+	uspA2+	B	NoAmp	3326	blaBRO-1	13	21	19	1	Complete	672	0_27_1_0_0_0_0_0_0_0
813	CTMC2220	DRAK		92942	628	458/628	SR	RB1	3	uspA1+	uspA2+	B	NoAmp	3326	blaBRO-1	13	21	19	1	Complete	672	0_27_1_0_0_0_0_0_0_0
814	CTMC2274	DRAK		92942	628	458/628	SR	RB1	3	uspA1+	uspA2+	B	NoAmp	3326	blaBRO-1	13	21	19	1	Complete	672	0_27_1_0_0_0_0_0_0_0
815	CTMC2330	DRAK		97265	227	576	SR	RB1	3	uspA1+	uspA2+	B	NoAmp	3326	blaBRO-2	18	17	19	1	Complete	673	0_13_10_5_2_0_0_0_0_0
816	CTMC2312	DRAK		92942	628	458/628	SR	RB1	3	uspA1+	uspA2+	B	NoAmp	3326	blaBRO-1	13	21	19	1	Complete	674	0_27_1_0_0_0_0_1_0_0
817	CTMC2326	DRAK		92942	628	458/628	SR	RB1	3	uspA1+	uspA2+	B	NoAmp	3326	blaBRO-1	13	21	19	1	Complete	672	0_27_1_0_0_0_0_0_0_0
818	CTMC2561	DRAK		92960	541	180	SR	RB1	3	uspA1+	uspA2+	A	1931	4309	blaBRO-1					None	508;675	0_15_1_1_0_0_0_0_0_0
819	CTMC2343	DRAK		92960	541	180	SR	RB1	3	uspA1+	uspA2+	A	1931	4309	blaBRO-1					None	676	0_15_1_1_0_0_0_2_0_0
820	CTMC2353	DRAK		92960	541	180	SR	RB1	3	uspA1+	uspA2+	A	1931	4309	blaBRO-1					None	677	0_15_1_1_0_0_0_0_2_0
821	CTMC2762	DRAK		92960	541	180	SR	RB1	3	uspA1+	uspA2+	A	1931	4309	blaBRO-1					None	678	0_15_1_1_0_0_0_3_0_0
822	CTMC2722	DRAK		92960	541	180	SR	RB1	3	uspA1+	uspA2+	A	1931	4309	blaBRO-1					None	679	0_15_1_1_0_0_1_0_0_0
823	CTMC2724	DRAK		92960	541	180	SR	RB1	3	uspA1+	uspA2+	A	1931	4309	blaBRO-1					None	678	0_15_1_1_0_0_0_3_0_0
824	CTMC2775	DRAK		97299	468	70	SR	RB1	3	uspA1+	uspA2+	A	1931	4309	blaBRO-1					None	680	0_39_3_2_0_0_0_3_0_0
825	CTMC2851	DRAK		97300	215	215	SR	RB1	3	uspA1+	uspA2H+	A	1931	4309	blaBRO-1					None	681	0_7_0_5_0_0_0_0_0_0
826	CTMC1802	DRAK		92900	574	465/574	SR	RB1	3	uspA1+	uspA2H+	B	NoAmp	3326	blaBRO-1					None	682	0_46_2_0_0_0_1_0_0_0
827	CTMC2744	DRAK		93068	69	680/69	SR	RB1	3	uspA1+	uspA2+	A	1931	4309	blaBRO-1	26	10	19	3	Complete	683	0_47_0_0_1_0_0_0_0_0
828	CTMC2582	DRAK		93068	69	680/69	SR	RB1	3	uspA1+	uspA2+	A	1931	4309	blaBRO-1	26	10	19	3	Complete	684	0_47_0_0_1_0_0_1_0_0
829	CTMC2735	DRAK		93068	69	680/69	SR	RB1	3	uspA1+	uspA2+	A	1931	4309	blaBRO-1	26	10	19	3	Complete	685	0_47_0_0_1_0_0_2_0_0
830	CTMC2753	DRAK		93068	69	680/69	SR	RB1	3	uspA1+	uspA2+	A	1931	4309	blaBRO-1	26	10	19	3	Complete	686	0_47_0_0_1_0_0_2_1_0
831	CTMC2397	DRAK		93068	69	680/69	SR	RB1	3	uspA1+	uspA2+	A	1931	4309	blaBRO-1	26	10	19	3	Complete	687	0_47_0_0_1_0_0_0_1_0
832	CTMC1658	DRAK		93060	561	561	SR	RB1	3	uspA1+	uspA2+	A	1931	4309	blaBRO-1	21	20	19	1	Complete	688	0_66_0_4_0_0_0_0_0_0
833	CTMC1706	DRAK		97301	561	561	SR	RB1	3	uspA1+	uspA2+	A	1931	4309	blaBRO-1	21	20	19	1	Complete	689	0_66_0_4_0_0_0_0_1_0
834	CTMC1889	DRAK		93083	675	675	SR	RB1	3	uspA1+	uspA2H+	B	NoAmp	3326	blaBRO-1	27	1	17	1	Complete	690;1358	0_34_4_0_0_0_0_0_0_0
835	CTMC2010	DRAK		92922	622	622	SR	RB1	3	uspA1+	uspA2H+	A	1931	4309	blaBRO-1					None	691	0_15_0_0_0_0_0_1_0_0
836	CTMC2339	DRAK		93011	689	517/689	SS	RB2	2	uspA1-	uspA2+	C	NoAmp	4324	blaBRO-1					None	692	1_3_5_0_0_0_0_0_0_0
837	CTMC2417	DRAK		97260	70	70	SR	RB1	3	uspA1+	uspA2+	A	1931	4309	blaBRO-1					None	693	0_39_0_1_0_0_0_0_0_1
838	CTMC2908	DRAK		92880	666	576	SR	RB1	3	uspA1+	uspA2+	A	1931	4309	blaBRO-1	18	17	19	1	Complete	659	0_13_8_0_3_0_0_0_0_0
839	CTMC1918	DRAK		92891	612	609	SR	RB1	3	uspA1+	uspA2+	A	1931	4309	blaBRO-1	5	36	17	1	Complete	694	0_20_9_0_0_0_0_0_0_0
840	CTMC2154	DRAK		92891	612	609	SR	RB1	3	uspA1+	uspA2+	A	1931	4309	blaBRO-1	5	36	17	1	Complete	694	0_20_9_0_0_0_0_0_0_0
841	CTMC2384	DRAK		92891	612	609	SR	RB1	3	uspA1+	uspA2+	A	1931	4309	blaBRO-1	5	36	17	1	Complete	694	0_20_9_0_0_0_0_0_0_0
842	CTMC2768	DRAK		92891	612	609	SR	RB1	3	uspA1+	uspA2+	A	1931	4309	blaBRO-1	5	36	17	1	Complete	694	0_20_9_0_0_0_0_0_0_0
843	CTMC1979	DRAK		92978	559	559	SR	RB1	3	uspA1+	uspA2H+	B	NoAmp	3326	blaBRO-1					None	695	0_46_11_0_0_0_0_0_0_0
844	CTMC2103	DRAK		92951	465	465/574	SR	RB1	3	uspA1+	uspA2H+	B	NoAmp	3326	blaBRO-1					None	696	0_46_1_0_0_0_0_0_0_0
845	CTMC2223	DRAK		93059	682	682	SR	RB1	3	uspA1+	uspA2+	A	1931	4309	blaBRO-1					None	697	0_38_1_0_2_0_0_0_1_0
846	CTMC2520	DRAK		92930	662	3	SR	RB1	3	uspA1+	uspA2H+	A	1931	4309	blaBRO-1					None	698	0_5_6_1_0_0_0_0_0_0
847	CTMC1966	DRAK		92903	571	401	SR	RB1	3	uspA1+	uspA2+	B	NoAmp	3326	blaBRO-1					None	699	0_16_16_1_0_0_0_0_0_0
848	CTMC2092	DRAK		92903	571	401	SR	RB1	3	uspA1+	uspA2+	B	NoAmp	3326	blaBRO-1					None	700	0_16_16_1_0_0_0_0_1_0
849	CTMC2232	DRAK		93028	534	534	SR	RB1	3	uspA1+	uspA2+	A	1931	4309	blaBRO-1					None	613;629	0_5_12_0_2_0_0_0_0_0
850	CTMC2109	DRAK		97302	132	427	SR	RB1	3	uspA1+	uspA2H+	A	1931	4309	blaBRO-1					None	701	0_31_4_0_0_0_0_0_0_0
851	CTMC2319	DRAK		97303	669	669	SS	Unknown	20	uspA1+	uspA2+	C	NoAmp	4324	blaBRO-2					None	702	1_39_0_4_0_0_0_0_0_0
852	CTMC2583	DRAK		97257	195	70	SR	RB1	3	uspA1+	uspA2H+	A	1931	4309	blaBRO-1					None	703	0_39_7_0_1_0_0_0_1_0
853	CTMC2755	DRAK		97304	70	70	SR	RB1	3	uspA1+	uspA2+	A	1931	4309	blaBRO-1					None	704	0_39_0_2_0_0_0_0_0_0
854	CTMC2399	DRAK		97304	70	70	SR	RB1	3	uspA1+	uspA2+	A	1931	4309	blaBRO-1					None	704	0_39_0_2_0_0_0_0_0_0
855	CTMC2630	DRAK		97304	70	70	SR	RB1	3	uspA1+	uspA2+	A	1931	4309	blaBRO-1					None	705	0_39_0_2_0_0_0_0_1_0
856	CTMC2515	DRAK		97304	70	70	SR	RB1	3	uspA1+	uspA2+	A	1931	4309	blaBRO-1					None	704	0_39_0_2_0_0_0_0_0_0
857	CTMC2628	DRAK		97304	70	70	SR	RB1	3	uspA1+	uspA2+	A	1931	4309	blaBRO-1					None	704	0_39_0_2_0_0_0_0_0_0
858	CTMC1777	DRAK		97305	561	561	SR	RB1	3	uspA1+	uspA2+	A	1931	4309	blaBRO-1	21	20	19	1	Complete	706	0_66_0_2_1_0_0_0_0_0
859	CTMC2778	DRAK		97306	399	399/197	SR	RB1	3	uspA1+	uspA2+	A	1931	4309	blaBRO-1					None	707	0_42_2_2_0_0_0_0_0_0
860	CTMC1810	DRAK		97288	609	609	SR	RB1	3	uspA1+	uspA2+	A	1931	4309	blaBRO-1	37	36	17	1	Complete	708	0_20_8_1_0_0_0_0_3_0
861	CTMC1851	DRAK		97288	609	609	SR	RB1	3	uspA1+	uspA2+	A	1931	4309	blaBRO-1	37	36	17	1	Complete	708	0_20_8_1_0_0_0_0_3_0
862	CTMC1884	DRAK		97288	609	609	SR	RB1	3	uspA1+	uspA2+	A	1931	4309	blaBRO-1	37	36	17	1	Complete	708	0_20_8_1_0_0_0_0_3_0
863	CTMC1981	DRAK		97288	609	609	SR	RB1	3	uspA1+	uspA2+	A	1931	4309	blaBRO-1	37	36	17	1	Complete	708	0_20_8_1_0_0_0_0_3_0
864	CTMC2112	DRAK		97288	609	609	SR	RB1	3	uspA1+	uspA2+	A	1931	4309	blaBRO-1	37	36	17	1	Complete	617	0_20_8_1_0_0_0_0_0_0
865	CTMC2083	DRAK		97288	609	609	SR	RB1	3	uspA1+	uspA2+	A	1931	4309	blaBRO-1	37	36	17	1	Complete	708	0_20_8_1_0_0_0_0_3_0
866	CTMC2224	DRAK		97288	609	609	SR	RB1	3	uspA1+	uspA2+	A	1931	4309	blaBRO-1	37	36	17	1	Complete	708	0_20_8_1_0_0_0_0_3_0
867	CTMC2249	DRAK		97288	609	609	SR	RB1	3	uspA1+	uspA2+	A	1931	4309	blaBRO-1	37	36	17	1	Complete	617	0_20_8_1_0_0_0_0_0_0
868	CTMC2329	DRAK		97288	609	609	SR	RB1	3	uspA1+	uspA2+	A	1931	4309	blaBRO-1	37	36	17	1	Complete	617	0_20_8_1_0_0_0_0_0_0
869	CTMC2320	DRAK		92992	610	609	SR	Unknown		uspA1+	uspA2+	B	NoAmp	3326	blaBRO-1	37	36	17	1	Complete	709	0_20_8_6_1_0_0_0_0_0
870	CTMC2324	DRAK		92992	610	609	SR	Unknown		uspA1+	uspA2+	B	NoAmp	3326	blaBRO-1	37	36	17	1	Complete	709	0_20_8_6_1_0_0_0_0_0
871	CTMC2344	DRAK		92992	610	609	SR	Unknown		uspA1+	uspA2+	B	NoAmp	3326	blaBRO-1	37	36	17	1	Complete	709	0_20_8_6_1_0_0_0_0_0
872	CTMC2767	DRAK		92992	610	609	SR	Unknown		uspA1+	uspA2+	B	NoAmp	3326	blaBRO-1	37	36	17	1	Complete	709	0_20_8_6_1_0_0_0_0_0
873	CTMC2725	DRAK		92992	610	609	SR	Unknown		uspA1+	uspA2+	B	NoAmp	3326	blaBRO-1	37	36	17	1	Complete	709	0_20_8_6_1_0_0_0_0_0
874	CTMC2757	DRAK		92992	610	609	SR	Unknown		uspA1+	uspA2+	B	NoAmp	3326	blaBRO-1	37	36	17	1	Complete	710	0_20_8_6_1_0_0_0_1_0
875	CTMC2629	DRAK		92992	610	609	SR	Unknown		uspA1+	uspA2+	B	NoAmp	3326	blaBRO-1	37	36	17	1	Complete	709	0_20_8_6_1_0_0_0_0_0
876	CTMC2517	DRAK		92992	610	609	SR	Unknown		uspA1+	uspA2+	B	NoAmp	3326	blaBRO-1	37	36	17	1	Complete	711	0_20_8_6_1_0_1_0_0_0
877	CTMC2973	DRAK		92953	535	535	SS	Unknown	25	uspA1+/-	uspA2+/-	A	1946	4337	blaBRO-1					None	712	1_28_1_0_0_0_0_0_0_0
878	CTMC798	DRAK		92875	506	506	SR	RB1	3	uspA1+	uspA2+	A	1931	4309	blaBRO-1	25	21	19	1	Complete	713	0_27_7_0_0_0_0_0_0_0
879	CTMC1663	DRAK		97307	641	70	SR	RB1	3	uspA1+	uspA2H+	B	NoAmp	3326	blaBRO-1					None	714	0_39_5_0_0_0_0_0_0_0
880	CTMC1735	DRAK		93042	599	599	SR	RB1	3	uspA1+	uspA2+	A	1931	4309	blaBRO-1	25	21	19	1	Complete	715	0_27_3_0_1_0_0_3_0_0
881	CTMC1797	DRAK		97260	70	70	SR	RB1	3	uspA1+	uspA2+	A	1931	4309	blaBRO-1					None	398;407;523;524	0_39_0_1_0_5_0_0_0_0
882	CTMC1885	DRAK		92897	569	569	SS	Unknown	25	uspA1+	uspA2+	C	NoAmp	4324	blaBRO-2					None	716	1_15_1_0_0_1_0_0_0_0
883	CTMC1961	DRAK		92897	569	569	SS	Unknown	25	uspA1+	uspA2+	C	NoAmp	4324	blaBRO-2					None	717	1_15_1_0_0_0_0_0_0_0
884	CTMC2705	DRAK		97308	474	184	SR	RB1	3	uspA1+	uspA2+	B	NoAmp	3326	blaBRO-1					None	718	0_10_3_0_2_0_1_0_0_0
885	CTMC2361	DRAK		34141	370	374	SR	RB1	3	uspA1+	uspA2H+	A	1931	4309	blaBRO-1					None	719	0_29_0_7_2_0_1_0_0_0
886	CTMC2412	DRAK		97308	474	184	SR	RB1	3	uspA1+	uspA2+	B	NoAmp	3326	blaBRO-1					None	720	0_10_3_0_2_0_0_0_0_0
887	CTMC2936	DRAK		97309	571	401	SR	RB1	3	uspA1+	uspA2+	B	NoAmp	3326	blaBRO-1					None	721	0_16_16_1_2_0_0_0_0_0
888	CTMC2049	DRAK		92968	676	609	SR	RB1	3	uspA1+	uspA2+	A	1931	4309	blaBRO-1	5	36	17	1	Complete	626	0_20_9_0_1_0_0_0_0_0
889	CTMC2650	DRAK		92989	543	401	SR	RB1	3	uspA1+	uspA2+	B	NoAmp	3326	blaBRO-1					None	722	0_16_12_0_0_0_0_0_0_0
890	CTMC2693	DRAK		92989	543	401	SR	RB1	3	uspA1+	uspA2+	B	NoAmp	3326	blaBRO-1					None	722	0_16_12_0_0_0_0_0_0_0
891	CTMC2480	DRAK		92946	468	70	SR	RB1	3	uspA1+	uspA2+	A	1931	4309	blaBRO-1					None	579;723	0_39_3_3_0_0_0_0_0_0
892	CTMC2465	DRAK		92946	468	70	SR	RB1	3	uspA1+	uspA2+	A	1931	4309	blaBRO-1					None	579;723	0_39_3_3_0_0_0_0_0_0
893	CTMC2675	DRAK		92946	468	70	SR	RB1	3	uspA1+	uspA2+	A	1931	4309	blaBRO-1					None	723	0_39_3_3_0_0_0_0_0_0
894	CTMC1761	DRAK		97310	3	3	SR	RB1	3	uspA1+	uspA2+	A	1931	4309	blaBRO-1					None	724	0_5_9_1_0_0_0_0_0_0
895	CTMC1887	DRAK		97311	646	451/581/646	SS	RB2	2	uspA1+/-	uspA2+	C	NoAmp	4324	blaBRO-1					None	725	1_25_0_4_0_0_0_0_0_0
896	CTMC2011	DRAK		93084	591	576	SR	RB1	3	uspA1+	uspA2+	B	NoAmp	3326	blaBRO-1	18	17	19	1	Complete	726	0_13_17_0_0_0_0_0_0_0
897	CTMC2194	DRAK		93059	682	682	SR	RB1	3	uspA1+	uspA2+	A	1931	4309	blaBRO-1					None	727	0_38_1_0_2_0_0_0_0_0
898	CTMC2711	DRAK		93018	495	495	SR	RB1	3	uspA1+	uspA2+	A	1931	4309	blaBRO-1	24	24	21	1	Complete	728	0_61_3_1_0_0_0_0_1_0
899	CTMC2362	DRAK		93018	495	495	SR	RB1	3	uspA1+	uspA2+	A	1931	4309	blaBRO-1	24	24	21	1	Complete	729	0_61_3_1_0_0_0_0_0_0
900	CTMC2388	DRAK		93018	495	495	SR	RB1	3	uspA1+	uspA2+	A	1931	4309	blaBRO-1	24	24	21	1	Complete	730	0_61_3_1_0_0_0_1_0_0
901	CTMC2593	DRAK		97312	571	401	SR	RB1	3	uspA1+	uspA2+	B	NoAmp	3326	blaBRO-1					None	731	0_16_16_1_1_0_0_1_0_0
902	CTMC2497	DRAK		97312	571	401	SR	RB1	3	uspA1+	uspA2+	B	NoAmp	3326	blaBRO-1					None	731	0_16_16_1_1_0_0_1_0_0
903	CTMC2537	DRAK		97312	571	401	SR	RB1	3	uspA1+	uspA2+	B	NoAmp	3326	blaBRO-1					None	731	0_16_16_1_1_0_0_1_0_0
904	CTMC2469	DRAK		97312	571	401	SR	RB1	3	uspA1+	uspA2+	B	NoAmp	3326	blaBRO-1					None	732	0_16_16_1_1_0_0_2_0_0
905	CTMC2839	DRAK		92948	461	461	SR	RB1	3	uspA1+	uspA2+	A	1931	4309	blaBRO-1	6	23	21	1	Complete	733	0_61_5_1_2_0_0_0_0_0
906	CTMC1831	DRAK		97273	420	401	SR	RB1	3	uspA1+	uspA2+	B	NoAmp	3326	blaBRO-1					None	734	0_16_1_1_0_0_0_2_0_0
907	CTMC1953	DRAK		93021	671	578/671	SR	RB1	3	uspA1+	uspA2H+	B	NoAmp	3326	blaBRO-1					None	735	0_40_1_0_0_0_0_1_0_0
908	CTMC2584	DRAK		92940	673	673	SR	RB1	3	uspA1+	uspA2H+	A	1931	4309	blaBRO-1					None	736	0_15_2_0_0_0_0_0_0_0
909	CTMC2596	DRAK		97275	374	374	SR	RB1	3	uspA1+	uspA2+	A	1931	4309	blaBRO-1					None	737	0_29_0_9_0_0_0_0_2_0
910	CTMC2485	DRAK		92975	643	643	SR	RB1	3	uspA1+	uspA2H+	A	1931	4309	blaBRO-1					None	738	0_51_0_0_0_1_0_0_0_0
911	CTMC2844	DRAK		97300	215	215	SR	RB1	3	uspA1+	uspA2+	A	1931	4309	blaBRO-1					None	739	0_7_0_9_1_2_1_0_0_0
912	CTMC816	DRAK		97314	64	1034/64	SR	RB1	3	uspA1+	uspA2+	A	1931	4309	blaBRO-1	23	22	20	3	Complete	740	0_21_0_2_1_0_0_0_0_0
913	CTMC1909	DRAK		97268	197	399/197	SR	RB1	3	uspA1+	uspA2+	B	NoAmp	3326	blaBRO-1					None	741	0_42_1_0_0_0_0_0_1_0
914	CTMC2121	DRAK		97281	401	401	SR	RB1	3	uspA1+	uspA2+	B	NoAmp	3326	blaBRO-1					None	742	0_16_11_0_1_0_0_1_0_0
915	CTMC2164	DRAK		93028	534	534	SR	RB1	3	uspA1+	uspA2+	A	1931	4309	blaBRO-1					None	743	0_5_12_0_0_0_0_0_0_0
916	CTMC2221	DRAK		93028	534	534	SR	RB1	3	uspA1+	uspA2+	A	1931	4309	blaBRO-1					None	743	0_5_12_0_0_0_0_0_0_0
917	CTMC2560	DRAK		97286	406	406/487	SR	RB1	3	uspA1+	uspA2H+	A	1931	4312	blaBRO-2	31	31	23	1	Complete	744	0_50_0_2_1_0_0_0_0_0
918	CTMC2766	DRAK		92880	666	576	SR	RB1	3	uspA1+	uspA2+	A	1931	4309	blaBRO-1	18	17	19	1	Complete	745	0_13_8_0_4_0_0_0_0_0
919	CTMC2518	DRAK		93063	555	555	SR	RB1	3	uspA1+	uspA2+	B	NoAmp	3326	blaBRO-1	19	18	20	1	Complete	746	0_65_0_0_0_0_0_0_0_0
920	CTMC2470	DRAK		97315	555	555	SR	RB1	3	uspA1+	uspA2+	B	NoAmp	3326	blaBRO-1	19	18	20	1	Complete	747	0_65_0_1_0_0_0_0_0_0
921	CTMC1687	DRAK		97316	609	609	SR	RB1	3	uspA1+	uspA2+	B	NoAmp	3326	blaBRO-1	37	36	17	1	Complete	748	0_20_8_4_0_0_0_0_0_0
922	CTMC1717	DRAK		97316	609	609	SR	RB1	3	uspA1+	uspA2+	B	NoAmp	3326	blaBRO-1	37	36	17	1	Complete	749	0_20_8_4_0_0_0_0_1_0
923	CTMC1814	DRAK		97316	609	609	SR	RB1	3	uspA1+	uspA2+	B	NoAmp	3326	blaBRO-1	37	36	17	1	Complete	750	0_20_8_4_0_0_0_1_0_0
924	CTMC2657	DRAK		93046	629	669	SS	Unknown	20	uspA1+	uspA2+	C	NoAmp	4324	blaBRO-2					None	751	1_39_0_0_0_0_0_0_0_0
925	CTMC2544	DRAK		97317	569	569	SS	Unknown	25	uspA1+	uspA2+	C	NoAmp	4324	blaBRO-2					None	752	1_15_1_0_2_0_0_0_0_0
926	CTMC2963	DRAK		93062	518	518	SS	RB2	2	uspA1-	uspA2+/-	C*	NoAmp	NoAmp						None	753	1_18_0_1_0_0_0_0_0_0
927	CTMC2906	DRAK		92871	482	576	SR	RB1	3	uspA1+	uspA2+	A	1931	4309	blaBRO-1	1	5	19	1	Complete	754	0_13_16_0_0_0_0_0_0_0
928	CTMC2564	DRAK		93020	577	577	SR	RB1	3	uspA1+	uspA2+	B	NoAmp	3326	blaBRO-1					None	755	0_2_5_0_0_0_0_0_0_0
929	CTMC2426	DRAK		97318	474	184	SR	RB1	3	uspA1+	uspA2H+	B	NoAmp	3326	blaBRO-1					None	756	0_10_2_4_0_0_0_0_0_0
930	CTMC2479	DRAK		97319	538	538	SR	RB1	3	uspA1+	uspA2H+	A	1931	4309	blaBRO-1	29	29	20	1	Complete	757	0_23_11_0_1_0_0_0_0_0
931	CTMC2527	DRAK		97319	538	538	SR	RB1	3	uspA1+	uspA2H+	A	1931	4309	blaBRO-1	29	29	20	1	Complete	757	0_23_11_0_1_0_0_0_0_0
932	CTMC2683	DRAK		92975	643	643	SR	RB1	3	uspA1+	uspA2H+	A	1931	4309	blaBRO-1					None	758	0_51_0_0_0_0_0_0_0_0
933	CTMC2852	DRAK		97320	198	62	SR	RB1	3	uspA1+	uspA2+	A	1931	4309	blaBRO-1					None	759	0_4_0_7_1_0_0_0_0_0
934	CTMC1927	DRAK		97278	576	576	SR	RB1	3	uspA1+	uspA2+	A	1931	4309	blaBRO-1	1	5	19	1	Complete	760	0_13_16_1_0_0_0_0_0_0
935	CTMC2305	DRAK		93028	534	534	SR	RB1	3	uspA1+	uspA2+	A	1931	4309	blaBRO-1					None	489	0_5_12_0_1_0_0_0_0_0
936	CTMC2390	DRAK		93034	547	401	SR	RB1	3	uspA1+	uspA2H+	B	NoAmp	3326	blaBRO-1					None	761	0_16_3_0_0_0_0_0_1_0
937	CTMC2473	DRAK		92938	683	683	SR	RB1	3	uspA1+	uspA2+	A	1931	4309	blaBRO-1					None	762	0_19_0_0_0_0_0_0_0_0
938	CTMC2894	DRAK		97321	560	560	SS	RB2	2	uspA1+	uspA2+	A	1931	4309	blaBRO-1					None	763	1_43_1_0_0_0_0_0_0_0
939	CTMC1946	DRAK		92998	453	453/43	SR	RB1	3	uspA1+	uspA2H+	A	1931	4309	blaBRO-2					None	764	0_15_8_0_0_0_0_0_0_0
940	CTMC2710	DRAK		93028	534	534	SR	RB1	3	uspA1+	uspA2+	A	1931	4309	blaBRO-1					None	613;629	0_5_12_0_2_0_0_0_0_0
941	CTMC2366	DRAK		93050	549	549	SR	RB1	3	uspA1+	uspA2H+	B	NoAmp	3326	blaBRO-1					None	765	0_39_3_10_0_0_0_0_0_0
942	CTMC2499	DRAK		97308	474	184	SR	RB1	3	uspA1+	uspA2+	B	NoAmp	3326	blaBRO-1					None	766	0_10_3_0_0_0_3_0_0_0
943	CTMC2483	DRAK		49081	487	406/487	SR	RB1	3	uspA1+	uspA2+	A	1931	4312	blaBRO-2	31	31	23	1	Complete	767	0_50_0_3_0_0_0_0_0_0
944	CTMC2864	DRAK		92969	492	576	SR	RB1	3	uspA1+	uspA2+	B	NoAmp	3326	blaBRO-1	18	17	19	1	Complete	768	0_13_19_0_0_0_0_0_0_0
945	CTMC2900	DRAK		93025	489	489	SR	RB1	3	uspA1+	uspA2+	A	1931	4309	blaBRO-1	5	11	19	1	Complete	769	0_62_0_0_0_0_0_0_0_0
946	CTMC1800	DRAK		92907	592	592	SR	RB1	3	uspA1+	uspA2+	A	1931	4309	blaBRO-1	5	36	17	1	Complete	770	0_20_11_0_0_0_0_0_0_0
947	CTMC1839	DRAK		97260	70	70	SR	RB1	3	uspA1+	uspA2+	A	1931	4309	blaBRO-1					None	771	0_39_0_1_0_0_0_0_0_0
948	CTMC2416	DRAK		97322	561	561	SR	RB1	3	uspA1+	uspA2+	B	NoAmp	3326	blaBRO-1	21	20	19	1	Complete	772	0_66_0_0_0_0_0_0_0_0
949	CTMC2490	DRAK		97322	561	561	SR	RB1	3	uspA1+	uspA2+	B	NoAmp	3326	blaBRO-1	21	20	19	1	Complete	772	0_66_0_0_0_0_0_0_0_0
950	CTMC2658	DRAK		97322	561	561	SR	RB1	3	uspA1+	uspA2+	B	NoAmp	3326	blaBRO-1	21	20	19	1	Complete	773	0_66_0_0_0_0_0_0_1_0
951	CTMC2688	DRAK		97322	561	561	SR	RB1	3	uspA1+	uspA2+	B	NoAmp	3326	blaBRO-1	21	20	19	1	Complete	774	0_66_0_0_0_1_0_0_0_0
952	CTMC2507	DRAK		97322	561	561	SR	RB1	3	uspA1+	uspA2+	B	NoAmp	3326	blaBRO-1	21	20	19	1	Complete	775	0_66_0_0_0_2_0_0_0_0
953	CTMC1838	DRAK		92873	485	609	SR	RB1	3	uspA1+	uspA2+	A	1931	4309	blaBRO-1	37	36	17	1	Complete	776	0_20_10_1_0_0_0_0_0_0
954	CTMC1898	DRAK		92873	485	609	SR	RB1	3	uspA1+	uspA2+	A	1931	4309	blaBRO-1	37	36	17	1	Complete	777	0_20_10_1_0_0_1_0_0_0
955	CTMC1916	DRAK		92873	485	609	SR	RB1	3	uspA1+	uspA2+	A	1931	4309	blaBRO-1	37	36	17	1	Complete	777	0_20_10_1_0_0_1_0_0_0
956	CTMC2028	DRAK		92873	485	609	SR	RB1	3	uspA1+	uspA2+	A	1931	4309	blaBRO-1	37	36	17	1	Complete	777	0_20_10_1_0_0_1_0_0_0
957	CTMC2216	DRAK		92873	485	609	SR	RB1	3	uspA1+	uspA2+	A	1931	4309	blaBRO-1	37	36	17	1	Complete	778	0_20_10_1_2_0_0_0_0_0
958	CTMC2728	DRAK		97288	609	609	SR	RB1	3	uspA1+	uspA2+	A	1931	4309	blaBRO-1	37	36	17	1	Complete	617	0_20_8_1_0_0_0_0_0_0
959	CTMC2589	DRAK		97323	485	609	SR	RB1	3	uspA1+	uspA2+	A	1931	4309	blaBRO-1	37	36	17	1	Complete	779	0_20_10_1_1_0_0_0_0_0
960	CTMC2489	DRAK		92975	643	643	SR	RB1	3	uspA1+	uspA2H+	A	1931	4309	blaBRO-1					None	780	0_51_0_0_0_3_0_0_0_0
961	CTMC2509	DRAK		97255	227	576	SR	RB1	3	uspA1+	uspA2+	B	NoAmp	3326	blaBRO-1	18	17	19	1	Complete	781	0_13_10_7_0_0_0_0_0_0
962	CTMC2626	DRAK		97324	543	401	SR	RB1	3	uspA1+	uspA2+	B	NoAmp	3326	blaBRO-1					None	396	0_16_12_0_1_0_0_0_0_0
963	CTMC2872	DRAK		97325	669	669	SS	Unknown	20	uspA1+	uspA2+	C	NoAmp	4324	blaBRO-2					None	782	1_39_0_4_2_0_0_0_0_0
964	CTMC2184	DRAK		92861	647	647	SS	RB2	2	uspA1+	uspA2+	C*	NoAmp	NoAmp	blaBRO-1					None	783;785	1_4_0_0_0_1_0_0_0_0
965	CTMC2262	DRAK		92946	468	70	SR	RB1	3	uspA1+	uspA2+	A	1931	4309	blaBRO-1					None	579;723;784	0_39_3_3_0_0_0_0_0_0
966	CTMC2297	DRAK		92861	647	647	SS	RB2	2	uspA1+	uspA2+	C*	NoAmp	NoAmp	blaBRO-1					None	783;785	1_4_0_0_0_1_0_0_0_0
967	CTMC2707	DRAK		92946	468	70	SR	RB1	3	uspA1+	uspA2+	A	1931	4309	blaBRO-1					None	579;723;784	0_39_3_3_0_0_0_0_0_0
968	CTMC2363	DRAK		92861	647	647	SS	RB2	2	uspA1+	uspA2+	C*	NoAmp	NoAmp	blaBRO-1					None	785	1_4_0_0_0_1_0_0_0_0
969	CTMC2595	DRAK		92861	595	647	SS	RB2	2	uspA1+	uspA2+	C*	NoAmp	NoAmp	blaBRO-1					None	786	1_4_0_0_0_0_0_0_0_0
970	CTMC2491	DRAK		97326	502	502	SS	Unknown	20	uspA1-	uspA2+	C*	NoAmp	NoAmp	blaBRO-2					None	787	1_48_0_1_3_0_0_0_0_0
971	CTMC2863	DRAK		97326	502	502	SS	Unknown	20	uspA1-	uspA2+	C*	NoAmp	NoAmp	blaBRO-2					None	788	1_48_0_1_3_0_0_1_0_0
972	CTMC2929	DRAK		92862	618	70	SR	RB1	3	uspA1+	uspA2+	A	1931	4309	blaBRO-1					None	789	0_39_3_6_0_0_0_0_0_0
973	CTMC818	DRAK		97255	227	576	SR	RB1	3	uspA1+	uspA2+	B	NoAmp	3326	blaBRO-2					None	790	0_13_10_4_0_2_0_0_0_0
974	CTMC1656	DRAK		97255	227	576	SR	RB1	3	uspA1+	uspA2+	B	NoAmp	3326	blaBRO-2					None	790	0_13_10_4_0_2_0_0_0_0
975	CTMC1785	DRAK		92900	574	465/574	SR	RB1	3	uspA1+	uspA2H+	B	NoAmp	3326	blaBRO-1					None	682	0_46_2_0_0_0_1_0_0_0
976	CTMC1850	DRAK		97327	401	401	SR	RB1	3	uspA1+	uspA2+	B	NoAmp	3326	blaBRO-1					None	791	0_16_11_0_0_0_0_0_0_0
977	CTMC1913	DRAK		92864	215	215	SR	RB1	3	uspA1+	uspA2+	A	1931	4309	blaBRO-1					None	792	0_7_0_0_2_0_0_0_0_0
978	CTMC1984	DRAK		97265	227	576	SR	RB1	3	uspA1+	uspA2+	B	NoAmp	3326	blaBRO-2	18	17	19	1	Complete	793	0_13_10_5_0_0_0_0_0_0
979	CTMC2078	DRAK		92955	483	427	SR	RB1	3	uspA1+	uspA2+	A	1931	4309	blaBRO-1					None	794	0_31_1_1_0_0_0_0_0_0
980	CTMC2110	DRAK		92864	215	215	SR	RB1	3	uspA1+	uspA2+	A	1931	4309	blaBRO-1					None	795	0_7_0_0_3_0_0_0_0_0
981	CTMC2578	DRAK		92966	526	401	SR	RB1	3	uspA1+	uspA2H+	B	NoAmp	3326	blaBRO-1					None	796	0_16_4_0_0_0_0_0_0_0
982	CTMC2610	DRAK		97308	474	184	SR	RB1	3	uspA1+	uspA2+	B	NoAmp	3326	blaBRO-1					None	797	0_10_3_0_0_0_1_0_0_0
983	CTMC2456	DRAK		61216	196	196	SR	RB1	3	uspA1+	uspA2H+	B	NoAmp	3326						None	798	0_34_6_0_1_0_0_0_0_0
984	CTMC2664	DRAK		61216	196	196	SR	Unknown	31	uspA1+	uspA2H+	B	NoAmp	3326						None	798	0_34_6_0_1_0_0_0_0_0
985	CTMC2449	DRAK		97328	406	406/487	SR	RB1	3	uspA1+	uspA2H+	A	1931	4312	blaBRO-2	31	31	23	1	Complete	799	0_50_0_2_0_0_0_0_0_0
986	CTMC2971	DRAK		92881	505	647	SS	RB2	2	uspA1+	uspA2+	A*	1931	NoAmp						None	800	1_4_0_1_0_0_0_0_0_0
987	CTMC1712	DRAK		93074	597	597	SR	RB1	3	uspA1+	uspA2+	B	NoAmp	3326	blaBRO-1	14	37	20	3	Complete	801;804	0_52_0_0_0_0_0_0_0_0
988	CTMC1767	DRAK		93074	597	597	SR	RB1	3	uspA1+	uspA2+	B	NoAmp	3326	blaBRO-1	14	37	20	3	Complete	802	0_52_0_0_0_0_0_0_1_0
989	CTMC1832	DRAK		93074	597	597	SR	RB1	3	uspA1+	uspA2+	B	NoAmp	3326	blaBRO-1	14	37	20	3	Complete	801;804	0_52_0_0_0_0_0_0_0_0
990	CTMC2025	DRAK		92907	592	592	SR	RB1	3	uspA1+	uspA2+	A	1931	4309	blaBRO-1	5	36	17	1	Complete	803	0_20_11_0_1_0_0_0_0_0
991	CTMC2157	DRAK		93074	597	597	SR	RB1	3	uspA1+	uspA2+	B	NoAmp	3326	blaBRO-1	14	37	20	3	Complete	801;804	0_52_0_0_0_0_0_0_0_0
992	CTMC2261	DRAK		93074	597	597	SR	RB1	3	uspA1+	uspA2+	B	NoAmp	3326	blaBRO-1	14	37	20	3	Complete	801;804	0_52_0_0_0_0_0_0_0_0
993	CTMC2750	DRAK		93074	597	597	SR	RB1	3	uspA1+	uspA2+	B	NoAmp	3326	blaBRO-1	14	37	20	3	Complete	804	0_52_0_0_0_0_0_0_0_0
994	CTMC2396	DRAK		93047	604	604/13	SR	RB1	3	uspA1+	uspA2H+	A	1931	4309	blaBRO-1	1	1	17	1	Complete	805	0_34_11_0_0_0_0_0_0_0
995	CTMC2495	DRAK		92946	468	70	SR	RB1	3	uspA1+	uspA2+	A	1931	4309	blaBRO-1					None	806	0_39_3_3_0_0_0_0_1_0
996	CTMC2540	DRAK		92946	468	70	SR	RB1	3	uspA1+	uspA2+	A	1931	4309	blaBRO-1					None	806	0_39_3_3_0_0_0_0_1_0
997	CTMC2662	DRAK		97328	406	406/487	SR	RB1	3	uspA1+	uspA2H+	A	1931	4312	blaBRO-2	31	31	23	1	Complete	799	0_50_0_2_0_0_0_0_0_0
998	CTMC2444	DRAK		92946	468	70	SR	RB1	3	uspA1+	uspA2+	A	1931	4309	blaBRO-1					None	807	0_39_3_3_2_0_0_0_0_0
999	CTMC2508	DRAK		92934	663	663	SR	RB1	3	uspA1+	uspA2H+	A	1931	4310	blaBRO-1					None	808	0_70_0_0_0_0_0_0_0_0
1000	CTMC2970	DRAK		97306	399	399/197	SR	RB1	3	uspA1+	uspA2+	A	1931	4309	blaBRO-1					None	809	0_42_2_2_1_0_0_0_0_0
1001	CTMC2072	DRAK		93005	516	401	SR	RB1	3	uspA1+	uspA2+	B	NoAmp	3326	blaBRO-1					None	564	0_16_10_0_0_0_0_0_0_0
1002	CTMC2144	DRAK		93034	547	401	SR	RB1	3	uspA1+	uspA2H+	B	NoAmp	3326	blaBRO-1					None	810	0_16_3_0_0_0_0_0_0_0
1003	CTMC2193	DRAK		93034	547	401	SR	RB1	3	uspA1+	uspA2H+	B	NoAmp	3326	blaBRO-1					None	810	0_16_3_0_0_0_0_0_0_0
1004	CTMC2685	DRAK		97329	437	437	SR	RB1	3	uspA1+	uspA2+	A	1931	4309	blaBRO-1					None	811	0_17_2_1_1_0_0_0_0_0
1005	CTMC2975	DRAK		92912	586	586	SR	RB1	3	uspA1+	uspA2H+	B	NoAmp	3326	blaBRO-1					None	812	0_10_5_0_2_0_0_0_0_0
1006	CTMC2748	DRAK		92971	651	651	SS	RB2	2	uspA1+	uspA2+	C	NoAmp	4324	blaBRO-1					None	813	1_2_0_0_0_0_0_0_0_0
1007	CTMC2548	DRAK		92971	651	651	SS	RB2	2	uspA1+	uspA2+	C	NoAmp	4324	blaBRO-1					None	814	1_2_0_0_0_0_0_1_0_0
1008	CTMC2538	DRAK		92931	667	626	SR	RB1	3	uspA1+	uspA2+	A	1931	4309	blaBRO-1	18	42	17	3	Complete	815	0_20_13_1_0_0_0_0_0_0
1009	CTMC2486	DRAK		92931	667	626	SR	RB1	3	uspA1+	uspA2+	A	1931	4309	blaBRO-1	18	42	17	3	Complete	816	0_20_13_1_0_0_0_1_0_0
1010	CTMC2828	DRAK		92946	468	70	SR	RB1	3	uspA1+	uspA2+	A	1931	4309	blaBRO-1					None	817	0_39_3_3_0_0_0_0_2_0
1011	CTMC1817	DRAK		97330	662	3	SR	RB1	3	uspA1+	uspA2+	A	1931	4309	blaBRO-1					None	818	0_5_6_0_0_0_0_0_0_0
1012	CTMC1891	DRAK		92955	483	427	SR	RB1	3	uspA1+	uspA2+	A	1931	4309	blaBRO-1					None	819	0_31_1_1_2_1_0_0_0_0
1013	CTMC1944	DRAK		92956	537	537	SR	RB1	3	uspA1+	uspA2+	A	1931	4309	blaBRO-1					None	820	0_31_7_0_0_0_0_0_0_0
1014	CTMC2063	DRAK		93021	671	578/671	SR	RB1	3	uspA1+	uspA2H+	B	NoAmp	3326	blaBRO-1					None	821	0_40_1_0_0_0_0_6_0_0
1015	CTMC2199	DRAK		97285	180	180	SR	RB1	3	uspA1+	uspA2H+	A	1931	4309	blaBRO-1					None	822	0_15_5_2_0_0_0_1_0_0
1016	CTMC2699	DRAK		92957	499	469	SR	RB1	3	uspA1+	uspA2+	A	1931	4309	blaBRO-1	30	22	20	3	Complete	823	0_22_5_0_0_0_0_0_0_0
1017	CTMC2389	DRAK		92957	499	469	SR	RB1	3	uspA1+	uspA2+	A	1931	4309	blaBRO-1	30	22	20	3	Complete	823	0_22_5_0_0_0_0_0_0_0
1018	CTMC2594	DRAK		97331	563	563/385	SS	RB2	2	uspA1+	uspA2+	C	NoAmp	4322	blaBRO-2					None	824	1_35_0_1_0_0_0_0_0_0
1019	CTMC2668	DRAK		92957	499	469	SR	RB1	3	uspA1+	uspA2+	A	1931	4309	blaBRO-1	30	22	20	3	Complete	825	0_22_5_0_0_1_0_0_0_0
1020	CTMC2686	DRAK		92957	499	469	SR	RB1	3	uspA1+	uspA2+	A	1931	4309	blaBRO-1	30	22	20	3	Complete	826	0_22_5_0_0_2_0_0_0_0
1021	CTMC2502	DRAK		97332	468	70	SR	RB1	3	uspA1+	uspA2+	B	NoAmp	3326	blaBRO-1					None	827	0_39_3_4_0_0_0_0_0_0
1022	CTMC2794	DRAK		92957	499	469	SR	RB1	3	uspA1+	uspA2+	A	1931	4309	blaBRO-1	30	22	20	3	Complete	828	0_22_5_0_0_0_0_0_1_0
1023	CTMC2879	DRAK		97333	579	579	SR	RB1	3	uspA1+	uspA2+	A	1931	4309	blaBRO-1	25	21	19	1	Complete	829	0_27_4_1_0_1_0_0_0_0
1024	CTMC2889	DRAK		97334	461	461	SR	RB1	3	uspA1+	uspA2+	A	1931	4309	blaBRO-1	6	23	21	1	Complete	830	0_61_5_2_0_0_0_0_0_0
1025	CTMC1719	DRAK		97335	180	180	SR	RB1	3	uspA1+	uspA2+	A	1931	4309	blaBRO-1					None	831	0_15_5_0_0_0_0_0_0_0
1026	CTMC1821	DRAK		97336	401	401	SR	RB1	3	uspA1+	uspA2+	B	NoAmp	3326	blaBRO-1					None	832	0_16_13_0_0_1_0_0_0_0
1027	CTMC1886	DRAK		97336	401	401	SR	RB1	3	uspA1+	uspA2+	B	NoAmp	3326	blaBRO-1					None	832	0_16_13_0_0_1_0_0_0_0
1028	CTMC2709	DRAK		93003	502	502	SS	Unknown	20	uspA1-	uspA2+	C*	NoAmp	NoAmp	blaBRO-2					None	833;835	1_48_0_1_0_0_0_0_0_0
1029	CTMC2367	DRAK		93003	502	502	SS	Unknown	20	uspA1-	uspA2+	C*	NoAmp	NoAmp	blaBRO-2					None	833;835	1_48_0_1_0_0_0_0_0_0
1030	CTMC2585	DRAK		93003	502	502	SS	Unknown	20	uspA1-	uspA2+	C*	NoAmp	NoAmp	blaBRO-2					None	833;835	1_48_0_1_0_0_0_0_0_0
1031	CTMC2592	DRAK		92951	465	465/574	SR	RB1	3	uspA1+	uspA2H+	B	NoAmp	3326	blaBRO-1					None	834	0_46_1_0_0_1_0_0_0_0
1032	CTMC2440	DRAK		93003	502	502	SS	Unknown	20	uspA1-	uspA2+	C*	NoAmp	NoAmp	blaBRO-2					None	835	1_48_0_1_0_0_0_0_0_0
1033	CTMC2510	DRAK		93003	502	502	SS	Unknown	20	uspA1-	uspA2+	C*	NoAmp	NoAmp	blaBRO-2					None	833;835	1_48_0_1_0_0_0_0_0_0
1034	CTMC2857	DRAK		92884	517	517/689	SS	RB2	2	uspA1+	uspA2+	C	NoAmp	4324	blaBRO-1					None	836	1_3_4_0_0_0_0_0_0_0
1035	CTMC1753	DRAK		97273	420	401	SR	RB1	3	uspA1+	uspA2+	B	NoAmp	3326	blaBRO-1					None	529	0_16_1_1_0_0_0_0_0_0
1036	CTMC1994	DRAK		93007	463	463/529	SR	RB1	3	uspA1+	uspA2+	B	NoAmp	3326	blaBRO-1					None	583	0_10_7_2_0_0_0_0_0_0
1037	CTMC2094	DRAK		93007	463	463/529	SR	RB1	3	uspA1+	uspA2+	B	NoAmp	3326	blaBRO-1					None	583	0_10_7_2_0_0_0_0_0_0
1038	CTMC2129	DRAK		93007	463	463/529	SR	RB1	3	uspA1+	uspA2+	B	NoAmp	3326	blaBRO-1					None	582	0_10_7_1_0_0_0_0_0_0
1039	CTMC2369	DRAK		93064	136	136/630	SR	RB1	3	uspA1+	uspA2+	A	1931	4309	blaBRO-1	30	30	20	3	Complete	837	0_22_1_0_0_1_0_0_0_0
1040	CTMC2425	DRAK		97294	370	374	SR	RB1	3	uspA1+	uspA2H+	A	1931	4309	blaBRO-1					None	838	0_29_0_7_1_2_0_0_0_0
1041	CTMC2866	DRAK		93051	475	475	SS	RB2	2	uspA1-	uspA2+	C	NoAmp	4324	blaBRO-1					None	839	1_17_3_0_0_0_0_0_0_0
1042	CTMC1915	DRAK		92896	572	625/572	SR	RB1	3	uspA1+	uspA2+/-	A	1931	4309	blaBRO-1	4	2	20	1	Complete	575	0_23_7_0_0_0_0_1_0_0
1043	CTMC1980	DRAK		93042	599	599	SR	RB1	3	uspA1+	uspA2+	A	1931	4309	blaBRO-1	25	21	19	1	Complete	840	0_27_3_0_1_0_0_2_0_0
1044	CTMC2256	DRAK		93059	682	682	SR	RB1	3	uspA1+	uspA2+	A	1931	4309	blaBRO-1					None	697	0_38_1_0_2_0_0_0_1_0
1045	CTMC2304	DRAK		93059	682	682	SR	RB1	3	uspA1+	uspA2+	A	1931	4309	blaBRO-1					None	697	0_38_1_0_2_0_0_0_1_0
1046	CTMC2482	DRAK		92930	662	3	SR	RB1	3	uspA1+	uspA2H+	A	1931	4309	blaBRO-1					None	698	0_5_6_1_0_0_0_0_0_0
1047	CTMC2523	DRAK		93014	469	469	SR	RB1	3	uspA1+	uspA2+	A	1931	4309	blaBRO-1	30	22	20	3	Complete	841	0_22_3_2_0_0_0_0_0_0
1048	CTMC2455	DRAK		93014	469	469	SR	RB1	3	uspA1+	uspA2+	A	1931	4309	blaBRO-1	30	22	20	3	Complete	841	0_22_3_2_0_0_0_0_0_0
1049	CTMC2665	DRAK		93014	469	469	SR	RB1	3	uspA1+	uspA2+	A	1931	4309	blaBRO-1	30	22	20	3	Complete	842	0_22_3_2_0_0_0_0_1_0
1050	CTMC2442	DRAK		93014	469	469	SR	RB1	3	uspA1+	uspA2+	A	1931	4309	blaBRO-1	30	22	20	3	Complete	842	0_22_3_2_0_0_0_0_1_0
1051	CTMC2514	DRAK		93014	469	469	SR	RB1	3	uspA1+	uspA2+	A	1931	4309	blaBRO-1	30	22	20	3	Complete	841	0_22_3_2_0_0_0_0_0_0
1052	CTMC2627	DRAK		93014	469	469	SR	RB1	3	uspA1+	uspA2+	A	1931	4309	blaBRO-1	30	22	20	3	Complete	842	0_22_3_2_0_0_0_0_1_0
1053	CTMC2432	DRAK		93014	469	469	SR	RB1	3	uspA1+	uspA2+	A	1931	4309	blaBRO-1	30	22	20	3	Complete	841	0_22_3_2_0_0_0_0_0_0
1054	CTMC2786	DRAK		93014	469	469	SR	RB1	3	uspA1+	uspA2+	A	1931	4309	blaBRO-1	30	22	20	3	Complete	842	0_22_3_2_0_0_0_0_1_0
1055	CTMC2797	DRAK		93014	469	469	SR	RB1	3	uspA1+	uspA2+	A	1931	4309	blaBRO-1	30	22	20	3	Complete	843	0_22_3_2_0_0_0_0_2_0
1056	CTMC1840	DRAK		92863	589	576	SR	RB1	3	uspA1+	uspA2+	B	NoAmp	3326	blaBRO-1	18	17	19	1	Complete	844	0_13_4_1_0_1_0_0_0_0
1057	CTMC1894	DRAK		92863	589	576	SR	RB1	3	uspA1+	uspA2+	B	NoAmp	3326	blaBRO-1	18	17	19	1	Complete	844	0_13_4_1_0_1_0_0_0_0
1058	CTMC2019	DRAK		97337	615	609	SR	RB1	3	uspA1+	uspA2+	B	NoAmp	3326	blaBRO-1	37	36	17	1	Complete	845	0_20_8_0_0_0_0_0_0_0
1059	CTMC2292	DRAK		97337	615	609	SR	RB1	3	uspA1+	uspA2+	B	NoAmp	3326	blaBRO-1	37	36	17	1	Complete	845	0_20_8_0_0_0_0_0_0_0
1060	CTMC2743	DRAK		97337	615	609	SR	RB1	3	uspA1+	uspA2+	B	NoAmp	3326	blaBRO-1	37	36	17	1	Complete	845	0_20_8_0_0_0_0_0_0_0
1061	CTMC2770	DRAK		97338	677	609	SR	RB1	3	uspA1+	uspA2+	B	NoAmp	3326	blaBRO-1	37	36	17	1	Complete	846	0_20_8_5_0_0_0_0_0_0
1062	CTMC2468	DRAK		97338	677	609	SR	RB1	3	uspA1+	uspA2+	B	NoAmp	3326	blaBRO-1	37	36	17	1	Complete	847	0_20_8_5_0_1_0_0_0_0
1063	CTMC2505	DRAK		93045	570	427	SR	RB1	3	uspA1+	uspA2+/-	A	1931	4309	blaBRO-1					None	848	0_31_5_0_0_0_0_0_0_0
1064	CTMC1662	DRAK		92922	622	622	SR	RB1	3	uspA1+	uspA2H+	A	1931	4309	blaBRO-1					None	849	0_15_0_0_1_0_0_0_0_0
1065	CTMC1702	DRAK		93004	509	645/11	SR	RB1	3	uspA1-?	uspA2+	B	NoAmp	3326	blaBRO-1					None	850	0_46_7_0_0_0_0_0_0_0
1066	CTMC2697	DRAK		97300	215	215	SR	RB1	3	uspA1+	uspA2+	A	1931	4309	blaBRO-1					None	851	0_7_0_9_0_0_0_0_0_0
1067	CTMC2487	DRAK		93008	603	603	SR	RB1	3	uspA1+	uspA2H+	B	NoAmp	3326	blaBRO-1					None	852	0_46_0_0_0_0_0_0_0_0
1068	CTMC2867	DRAK		92970	554	401	SR	RB1	3	uspA1+	uspA2+	A	1931	4309	blaBRO-1					None	401;940	0_16_16_0_1_0_0_0_0_0
1069	CTMC2071	DRAK		97285	180	180	SR	RB1	3	uspA1+	uspA2H+	A	1931	4309	blaBRO-1					None	853	0_15_5_2_0_0_0_1_1_0
1070	CTMC2183	DRAK		97339	561	561	SR	RB1	3	uspA1+	uspA2+	A	1931	4309	blaBRO-1	21	20	19	1	Complete	854	0_66_0_2_0_0_0_0_0_0
1071	CTMC2365	DRAK		93002	459	614/459	SR	RB1	3	uspA1+	uspA2H+	A	1931	4309	blaBRO-1					None	855	0_13_0_0_0_0_0_0_0_0
1072	CTMC2408	DRAK		93008	603	603	SR	RB1	3	uspA1+	uspA2H+	B	NoAmp	3326	blaBRO-1					None	856	0_46_0_0_0_0_0_1_0_0
1073	CTMC2598	DRAK		97340	536	536	SR	RB1	3	uspA1+	uspA2+	A	1931	4309	blaBRO-1	24	24	21	1	Complete	857	0_61_2_1_0_0_0_0_1_0
1074	CTMC2539	DRAK		97300	215	215	SR	RB1	3	uspA1+	uspA2+	A	1931	4309	blaBRO-1					None	858	0_7_0_9_1_2_0_0_0_0
1075	CTMC2659	DRAK		97300	215	215	SR	RB1	3	uspA1+	uspA2+	A	1931	4309	blaBRO-1					None	859	0_7_0_9_1_2_0_0_1_0
1076	CTMC2690	DRAK		97322	561	561	SR	RB1	3	uspA1+	uspA2+	B	NoAmp	3326	blaBRO-1	21	20	19	1	Complete	772	0_66_0_0_0_0_0_0_0_0
1077	CTMC2503	DRAK		97322	561	561	SR	RB1	3	uspA1+	uspA2+	B	NoAmp	3326	blaBRO-1	21	20	19	1	Complete	772	0_66_0_0_0_0_0_0_0_0
1078	CTMC2972	DRAK		92916	632	632	SS	RB3	5	uspA1+	uspA2+	C	NoAmp	4322	blaBRO-1					None	860	1_9_0_0_0_0_0_0_0_0
1079	CTMC2901	DRAK		97300	215	215	SR	RB1	3	uspA1+	uspA2H+	A	1931	4309	blaBRO-1					None	861	0_7_0_2_0_0_0_0_0_0
1080	CTMC1681	DRAK		92956	537	537	SR	RB1	3	uspA1+	uspA2+	A	1931	4309	blaBRO-1					None	862	0_31_7_0_1_0_0_0_0_0
1081	CTMC1856	DRAK		92896	625	625/572	SR	RB1	3	uspA1+	uspA2H+	A	1931	4309	blaBRO-1	4	2	20	1	Complete	863	0_23_7_1_0_0_0_0_0_0
1082	CTMC2002	DRAK		93021	671	578/671	SR	RB1	3	uspA1+	uspA2H+	B	NoAmp	3326	blaBRO-1					None	864	0_40_1_0_0_0_0_6_1_0
1083	CTMC2077	DRAK		93005	516	401	SR	RB1	3	uspA1+	uspA2+	B	NoAmp	3326	blaBRO-1					None	564	0_16_10_0_0_0_0_0_0_0
1084	CTMC2170	DRAK		93005	516	401	SR	RB1	3	uspA1+	uspA2+	B	NoAmp	3326	blaBRO-1					None	564	0_16_10_0_0_0_0_0_0_0
1085	CTMC2293	DRAK		34141	370	374	SR	RB1	3	uspA1+	uspA2H+	A	1931	4309	blaBRO-1					None	865	0_29_0_7_1_0_0_0_0_0
1086	CTMC2695	DRAK		34141	370	374	SR	RB1	3	uspA1+	uspA2H+	A	1931	4309	blaBRO-1					None	866	0_29_0_7_1_0_0_0_1_0
1087	CTMC2475	DRAK		93049	627	627	SR	RB1	3	uspA1+	uspA2+	A	1931	4309						None	867	0_16_7_0_0_0_0_0_0_0
1088	CTMC2528	DRAK		97341	195	70	SR	RB1	3	uspA1+	uspA2+	A	1931	4309	blaBRO-1					None	868	0_39_7_0_1_1_0_0_0_0
1089	CTMC2492	DRAK		97328	406	406/487	SR	RB1	3	uspA1+	uspA2H+	A	1931	4312	blaBRO-2	31	31	23	1	Complete	869	0_50_0_2_0_0_0_1_0_0
1090	CTMC2681	DRAK		97342	70	70	SR	RB1	3	uspA1+	uspA2+	B	NoAmp	3326	blaBRO-1					None	870	0_39_3_11_0_0_0_0_0_0
1091	CTMC2452	DRAK		97342	70	70	SR	RB1	3	uspA1+	uspA2+	B	NoAmp	3326	blaBRO-1					None	870	0_39_3_11_0_0_0_0_0_0
1092	CTMC2478	DRAK		97343	401	401	SR	RB1	3	uspA1+	uspA2H+	B	NoAmp	3326	blaBRO-1					None	871	0_16_16_2_0_1_0_0_0_0
1093	CTMC2464	DRAK		97343	401	401	SR	RB1	3	uspA1+	uspA2+	B	NoAmp	3326	blaBRO-1					None	872	0_16_16_2_0_0_1_0_0_0
1094	CTMC2689	DRAK		93058	544	544/190	SR	Unknown	32	uspA1+	uspA2H+	A	1931	4309	blaBRO-2					None	873	0_29_1_1_0_0_0_1_0_0
1095	CTMC2620	DRAK		97309	571	401	SR	RB1	3	uspA1+	uspA2+	B	NoAmp	3326	blaBRO-1					None	874	0_16_16_1_2_0_0_2_0_0
1096	CTMC2799	DRAK		97299	468	70	SR	RB1	3	uspA1+	uspA2+	A	1931	4309	blaBRO-1					None	875	0_39_3_2_0_0_0_0_0_0
1097	CTMC2821	DRAK		97299	468	70	SR	RB1	3	uspA1+	uspA2+	A	1931	4309	blaBRO-1					None	875	0_39_3_2_0_0_0_0_0_0
1098	CTMC2818	DRAK		97344	576	576	SR	RB1	3	uspA1+	uspA2+	A	1931	4309	blaBRO-1	18	17	19	1	Complete	876	0_13_15_0_0_0_0_0_0_0
1099	CTMC2918	DRAK		93022	550	550	SR	RB1	3	uspA1+	uspA2+	A	1931	4309	blaBRO-1	34	2	20	1	Complete	877	0_23_3_0_0_0_0_0_0_0
1100	CTMC2928	DRAK		92889	551	70	SR	RB1	3	uspA1+	uspA2+	B	NoAmp	3326	blaBRO-1					None	878	0_39_6_1_1_0_0_0_0_0
1101	CTMC2001	DRAK		93028	534	534	SR	RB1	3	uspA1+	uspA2+	A	1931	4309	blaBRO-1					None	613;629	0_5_12_0_2_0_0_0_0_0
1102	CTMC2104	DRAK		93028	534	534	SR	RB1	3	uspA1+	uspA2+	A	1931	4309	blaBRO-1					None	613;629	0_5_12_0_2_0_0_0_0_0
1103	CTMC2236	DRAK		97300	215	215	SR	RB1	3	uspA1+	uspA2+	A	1931	4309	blaBRO-1					None	879	0_7_0_9_2_0_0_0_0_0
1104	CTMC2567	DRAK		97256	205	374	SR	RB1	3	uspA1+	uspA2H+	A	1931	4309	blaBRO-1					None	880	0_29_0_6_1_0_1_0_0_0
1105	CTMC2477	DRAK		97274	167	576	SR	RB1	3	uspA1+	uspA2+	A	1931	4309	blaBRO-1					None	881	0_25_3_1_1_0_0_0_0_0
1106	CTMC2474	DRAK		92982	472	434	SR	RB1	3	uspA1+	uspA2+	A	1931	4309	blaBRO-1	4	2	20	1	Complete	882	0_23_20_3_0_0_1_0_0_0
1107	CTMC2462	DRAK		97345	472	434	SR	RB1	3	uspA1+	uspA2+	A	1931	4309	blaBRO-1	4	2	20	1	Complete	883	0_23_20_3_0_0_0_1_0_0
1108	CTMC2661	DRAK		97345	472	434	SR	RB1	3	uspA1+	uspA2+	A	1931	4309	blaBRO-1	4	2	20	1	Complete	884	0_23_20_3_0_1_0_0_0_0
1109	CTMC2622	DRAK		97345	472	434	SR	RB1	3	uspA1+	uspA2+	A	1931	4309	blaBRO-1	4	2	20	1	Complete	885	0_23_20_3_0_0_0_0_0_0
1110	CTMC1924	DRAK		92896	572	625/572	SR	RB1	3	uspA1+	uspA2H+	A	1931	4309	blaBRO-1	4	2	20	1	Complete	575	0_23_7_0_0_0_0_1_0_0
1111	CTMC1989	DRAK		93021	671	578/671	SR	RB1	3	uspA1+	uspA2H+	B	NoAmp	3326	blaBRO-1					None	556	0_40_1_0_0_0_0_0_0_0
1112	CTMC2655	DRAK		93042	599	599	SR	RB1	3	uspA1+	uspA2+	A	1931	4309	blaBRO-1	25	21	19	1	Complete	886	0_27_3_0_2_0_0_0_0_0
1113	CTMC2421	DRAK		97346	194	401	SR	RB1	3	uspA1+	uspA2+	A	1931	4309	blaBRO-1					None	887	0_16_2_1_0_0_0_0_0_0
1114	CTMC2519	DRAK		97346	194	401	SR	RB1	3	uspA1+	uspA2+	A	1931	4309	blaBRO-1					None	887	0_16_2_1_0_0_0_0_0_0
1115	CTMC2525	DRAK		97275	374	374	SR	RB1	3	uspA1+	uspA2+	A	1931	4309	blaBRO-1					None	888	0_29_0_9_0_0_0_0_3_0
1116	CTMC2459	DRAK		92946	468	70	SR	RB1	3	uspA1+	uspA2+	A	1931	4309	blaBRO-1					None	889	0_39_3_3_0_0_0_0_3_0
1117	CTMC2676	DRAK		92946	468	70	SR	RB1	3	uspA1+	uspA2+	A	1931	4309	blaBRO-1					None	889	0_39_3_3_0_0_0_0_3_0
1118	CTMC2431	DRAK		97347	437	437	SR	RB1	3	uspA1+	uspA2+	A	1931	4309	blaBRO-1					None	890	0_17_2_1_0_0_0_0_0_0
1119	CTMC2759	DRAK		92907	592	592	SR	RB1	3	uspA1+	uspA2+	A	1931	4309	blaBRO-1	5	36	17	1	Complete	891	0_20_11_0_2_0_0_0_0_0
1120	CTMC2803	DRAK		97333	579	579	SR	RB1	3	uspA1+	uspA2+	A	1931	4309	blaBRO-1	25	21	19	1	Complete	892	0_27_4_1_2_0_0_0_0_0
1121	CTMC2006	DRAK		92990	497	497	SR	RB1	3	uspA1+	uspA2+	B	NoAmp	3326	blaBRO-1					None	893	0_10_2_2_0_0_0_0_0_0
1122	CTMC2053	DRAK		92990	497	497	SR	RB1	3	uspA1+	uspA2+	B	NoAmp	3326	blaBRO-1					None	893	0_10_2_2_0_0_0_0_0_0
1123	CTMC2706	DRAK		92919	614	614/459	SR	RB1	3	uspA1+	uspA2H+	B	NoAmp	3326	blaBRO-1	15	12	17	4	Complete	894	0_13_1_0_0_0_0_0_0_0
1124	CTMC2602	DRAK		93036	479	73	SR	RB1	3	uspA1+	uspA2+	A	1931	4309	blaBRO-1					None	895	0_4_2_3_0_0_0_0_0_0
1125	CTMC2536	DRAK		97348	690	690	SR	RB1	3	uspA1+	uspA2+	A	1931	4309	blaBRO-1					None	896	0_58_0_0_0_0_0_0_0_0
1126	CTMC2453	DRAK		93018	495	495	SR	RB1	3	uspA1+	uspA2+	A	1931	4309	blaBRO-1	24	24	21	1	Complete	897	0_61_3_0_0_0_0_0_0_0
1127	CTMC2783	DRAK		97265	227	576	SR	RB1	3	uspA1+	uspA2+	B	NoAmp	3326	blaBRO-2	18	17	19	1	Complete	393	0_13_10_6_0_0_0_0_0_0
1128	CTMC2795	DRAK		93018	495	495	SR	RB1	3	uspA1+	uspA2+	A	1931	4309	blaBRO-1	24	24	21	1	Complete	897	0_61_3_0_0_0_0_0_0_0
1129	CTMC2809	DRAK		93018	495	495	SR	RB1	3	uspA1+	uspA2+	A	1931	4309	blaBRO-1	24	24	21	1	Complete	897	0_61_3_0_0_0_0_0_0_0
1130	CTMC2919	DRAK		93003	502	502	SS	Unknown	20	uspA1-	uspA2+	C*	NoAmp	NoAmp	blaBRO-2					None	898	1_48_0_1_1_0_0_0_0_0
1131	CTMC2056	DRAK		97349	590	401	SR	RB1	3	uspA1+	uspA2+	B	NoAmp	3326	blaBRO-2					None	899	0_16_17_0_1_0_0_0_0_0
1132	CTMC2761	DRAK		97350	534	534	SR	RB1	3	uspA1+	uspA2+	A	1931	4309	blaBRO-1					None	900	0_5_12_0_2_1_0_0_1_0
1133	CTMC2420	DRAK		97351	215	215	SR	RB1	3	uspA1+	uspA2+	A	1931	4309	blaBRO-1					None	901	0_7_0_9_1_3_0_0_0_0
1134	CTMC2521	DRAK		93028	534	534	SR	RB1	3	uspA1+	uspA2+	A	1931	4309	blaBRO-1					None	902	0_5_12_0_2_1_0_0_0_0
1135	CTMC2663	DRAK		97352	11	645/11	SR	RB1	3	uspA1+	uspA2+	B	NoAmp	3326	blaBRO-1					None	903	0_46_5_1_0_0_0_0_0_0
1136	CTMC2516	DRAK		92874	494	494	SS	RB2	2	uspA1-	uspA2+	C	NoAmp	4324	blaBRO-2					None	904	1_17_1_0_0_0_0_0_0_0
1137	CTMC2883	DRAK		92874	494	494	SS	RB2	2	uspA1-	uspA2+	C	NoAmp	4324	blaBRO-2					None	904	1_17_1_0_0_0_0_0_0_0
1138	CTMC2381	DRAK		93028	534	534	SR	RB1	3	uspA1+	uspA2+	A	1931	4309	blaBRO-1					None	613;629	0_5_12_0_2_0_0_0_0_0
1139	CTMC2566	DRAK		93028	534	534	SR	RB1	3	uspA1+	uspA2+	A	1931	4309	blaBRO-1					None	613;629	0_5_12_0_2_0_0_0_0_0
1140	CTMC2407	DRAK		97353	569	569	SS	Unknown	25	uspA1+	uspA2+	C	NoAmp	4324	blaBRO-2					None	905	1_15_1_0_1_0_0_0_0_0
1141	CTMC2789	DRAK		93075	653	653	SR	RB1	3	uspA1+	uspA2+	A	1931	4309	blaBRO-1	24	8	21	1	Complete	906	0_61_4_2_0_0_0_0_0_0
1142	CTMC2813	DRAK		93075	653	653	SR	RB1	3	uspA1+	uspA2+	A	1931	4309	blaBRO-1	24	8	21	1	Complete	907	0_61_4_2_0_0_0_0_1_0
1143	CTMC2826	DRAK		93075	653	653	SR	RB1	3	uspA1+	uspA2+	A	1931	4309	blaBRO-1	24	8	21	1	Complete	906	0_61_4_2_0_0_0_0_0_0
1144	CTMC2891	DRAK		92865	457	457	SR	RB1	3	uspA1+	uspA2+	B	NoAmp	3326	blaBRO-1					None	908	0_16_14_0_0_0_0_0_0_0
1145	CTMC2892	DRAK		89989	631	184	SR	RB1	3	uspA1+	uspA2+	A	1931	4310	blaBRO-1					None	909	0_10_4_2_0_0_0_0_0_0
1146	CTMC2382	DRAK		97300	215	215	SR	RB1	3	uspA1+	uspA2+	A	1931	4309	blaBRO-1					None	879	0_7_0_9_2_0_0_0_0_0
1147	CTMC2085	DRAK		93028	534	534	SR	RB1	3	uspA1+	uspA2+	A	1931	4309	blaBRO-1					None	910	0_5_12_0_2_0_1_0_0_0
1148	CTMC2481	DRAK		97329	437	437	SR	RB1	3	uspA1+	uspA2+	A	1931	4309	blaBRO-1					None	811	0_17_2_1_1_0_0_0_0_0
1149	CTMC2532	DRAK		97286	406	406/487	SR	RB1	3	uspA1+	uspA2H+	A	1931	4312	blaBRO-2	31	31	23	1	Complete	744	0_50_0_2_1_0_0_0_0_0
1150	CTMC2451	DRAK		92946	468	70	SR	RB1	3	uspA1+	uspA2+	A	1931	4309	blaBRO-1					None	806	0_39_3_3_0_0_0_0_1_0
1151	CTMC2188	DRAK		97320	198	62	SR	RB1	3	uspA1+	uspA2+	A	1931	4309	blaBRO-1					None	911	0_4_0_7_0_0_0_0_0_0
1152	CTMC2576	DRAK		92935	674	674	SR	RB1	3	uspA1+	uspA2+	A	1931	4309	blaBRO-1	7	40	17	3	Complete	912	0_20_7_0_0_0_0_0_0_0
1153	CTMC2484	DRAK		92935	674	674	SR	RB1	3	uspA1+	uspA2+	A	1931	4309	blaBRO-1	7	40	17	3	Complete	913	0_20_7_0_0_0_0_0_1_0
1154	CTMC2441	DRAK		92935	674	674	SR	RB1	3	uspA1+	uspA2+	A	1931	4309	blaBRO-1	7	40	17	3	Complete	912	0_20_7_0_0_0_0_0_0_0
1155	CTMC2454	DRAK		92935	674	674	SR	RB1	3	uspA1+	uspA2+	A	1931	4309	blaBRO-1	7	40	17	3	Complete	912	0_20_7_0_0_0_0_0_0_0
1156	CTMC2637	DRAK		92935	674	674	SR	RB1	3	uspA1+/-	uspA2+/-	A	1931	4309	blaBRO-1	7	40	17	3	Complete	912	0_20_7_0_0_0_0_0_0_0
1157	CTMC2820	DRAK		97309	571	401	SR	RB1	3	uspA1+	uspA2+	B	NoAmp	3326	blaBRO-1					None	914	0_16_16_1_2_0_0_1_0_0
1158	CTMC2920	DRAK		92958	642	642	SR	RB1	3	uspA1+/-	uspA2H+/-	A	1931	4309	blaBRO-1					None	915	0_10_1_0_0_0_0_0_0_0
1159	CTMC2930	DRAK		97300	215	215	SR	RB1	3	uspA1+	uspA2+	A	1931	4309	blaBRO-1					None	916	0_7_0_9_0_0_0_1_0_0
1160	CTMC2741	DRAK		92955	483	427	SR	RB1	3	uspA1+	uspA2+	A	1931	4309	blaBRO-1					None	917	0_31_1_1_2_0_0_0_0_0
1161	CTMC2403	DRAK		92885	545	545	SS	RB2	2	uspA1-	uspA2+	C	NoAmp	4324						None	918	1_22_0_0_0_0_0_0_0_0
1162	CTMC2586	DRAK		97266	401	401	SR	RB1	3	uspA1+	uspA2+	B	NoAmp	3326	blaBRO-1					None	919	0_16_13_0_2_0_0_0_0_0
1163	CTMC2529	DRAK		92975	643	643	SR	RB1	3	uspA1+	uspA2H+	A	1931	4309	blaBRO-1					None	920	0_51_0_0_0_2_0_0_0_0
1164	CTMC2684	DRAK		97354	436	436	SR	RB1	3	uspA1+	uspA2H+	A	1931	4309	blaBRO-1	1	1	17	1	Complete	921	0_34_1_9_0_0_0_0_0_0
1165	CTMC2448	DRAK		97267	73	73	SR	RB1	3	uspA1+	uspA2+	A	1931	4309	blaBRO-1					None	922	0_4_2_1_0_0_0_0_0_0
1166	CTMC2619	DRAK		92885	545	545	SS	RB2	2	uspA1-	uspA2+/-	C	NoAmp	4324						None	923	1_22_0_0_0_0_0_0_1_0
1167	CTMC2635	DRAK		92914	626	626	SR	RB1	3	uspA1+	uspA2+	A	1931	4309	blaBRO-1	18	42	17	3	Complete	924;926	0_20_13_0_0_0_0_0_0_0
1168	CTMC2430	DRAK		92914	626	626	SR	RB1	3	uspA1+	uspA2+	A	1931	4309	blaBRO-1	18	42	17	3	Complete	924;926	0_20_13_0_0_0_0_0_0_0
1169	CTMC2788	DRAK		92885	545	545	SS	RB2	2	uspA1-	uspA2+/-	C	NoAmp	4324						None	918;925	1_22_0_0_0_0_0_0_0_0
1170	CTMC2807	DRAK		92914	626	626	SR	RB1	3	uspA1+	uspA2+	A	1931	4309	blaBRO-1	18	42	17	3	Complete	924;926	0_20_13_0_0_0_0_0_0_0
1171	CTMC2815	DRAK		92914	626	626	SR	RB1	3	uspA1+	uspA2+	A	1931	4309	blaBRO-1	18	42	17	3	Complete	926	0_20_13_0_0_0_0_0_0_0
1172	CTMC2825	DRAK		92914	626	626	SR	RB1	3	uspA1+	uspA2+	A	1931	4309	blaBRO-1	18	42	17	3	Complete	927	0_20_13_0_0_0_0_1_0_0
1173	CTMC2824	DRAK		92914	626	626	SR	RB1	3	uspA1+	uspA2+	A	1931	4309	blaBRO-1	18	42	17	3	Complete	924;926	0_20_13_0_0_0_0_0_0_0
1174	CTMC2672	DRAK		93015	619	619	SR	RB1	3	uspA1+	uspA2+	B	NoAmp	3325	blaBRO-1	42	41	17	1	Complete	928	0_44_0_0_0_0_0_0_0_0
1175	CTMC2911	DRAK		97355	215	215	SR	RB1	3	uspA1+	uspA2H+	A	1931	4309	blaBRO-1					None	929	0_7_0_3_0_0_0_0_0_0
1176	CTMC2927	DRAK		93029	623	623	SS	Unknown	25	uspA1-?	uspA2H+	A	1931	4326	blaBRO-1					None	930	1_29_0_0_0_0_0_0_0_0
1177	CTMC2086	DRAK		92922	622	622	SR	RB1	3	uspA1+	uspA2H+	A	1931	4309	blaBRO-1					None	931	0_15_0_0_0_0_0_0_0_0
1178	CTMC2175	DRAK		93065	542	469	SR	RB1	3	uspA1+	uspA2+	A	1931	4309	blaBRO-1	30	22	20	3	Complete	932	0_22_3_0_0_0_0_0_0_0
1179	CTMC2289	DRAK		97356	474	184	SR	RB1	3	uspA1+	uspA2+	B	NoAmp	3326	blaBRO-1					None	933	0_10_3_0_1_0_0_0_0_0
1180	CTMC2694	DRAK		97357	42	42	SR	RB1	3	uspA1+	uspA2H+	A	1931	4309	blaBRO-1	24	24	20	1	Complete	934	0_23_10_0_0_0_0_0_0_0
1181	CTMC2565	DRAK		97307	641	70	SR	RB1	3	uspA1+	uspA2H+	B	NoAmp	3326	blaBRO-1					None	935	0_39_5_0_0_0_0_1_0_0
1182	CTMC1877	DRAK		97255	227	576	SR	RB1	3	uspA1+	uspA2+	B	NoAmp	3326	blaBRO-1	18	17	19	1	Complete	781	0_13_10_7_0_0_0_0_0_0
1183	CTMC2500	DRAK		97255	227	576	SR	RB1	3	uspA1+	uspA2+	B	NoAmp	3326	blaBRO-1	18	17	19	1	Complete	781	0_13_10_7_0_0_0_0_0_0
1184	CTMC2460	DRAK		97358	665	665	SR	RB1	3	uspA1+	uspA2+	B	NoAmp	3326	blaBRO-1	24	24	21	1	Complete	936	0_61_0_3_0_0_0_0_0_0
1185	CTMC2504	DRAK		97333	579	579	SR	RB1	3	uspA1+	uspA2+	A	1931	4309	blaBRO-1	25	21	19	1	Complete	937;939	0_27_4_1_1_0_0_0_0_0
1186	CTMC2621	DRAK		97333	579	579	SR	RB1	3	uspA1+	uspA2+	A	1931	4309	blaBRO-1	25	21	19	1	Complete	938	0_27_4_1_1_0_0_0_1_0
1187	CTMC2792	DRAK		97333	579	579	SR	RB1	3	uspA1+	uspA2+	A	1931	4309	blaBRO-1	25	21	19	1	Complete	939	0_27_4_1_1_0_0_0_0_0
1188	CTMC2806	DRAK		97333	579	579	SR	RB1	3	uspA1+	uspA2+	A	1931	4309	blaBRO-1	25	21	19	1	Complete	937;939	0_27_4_1_1_0_0_0_0_0
1189	CTMC2814	DRAK		92884	517	517/689	SS	RB2	2	uspA1+	uspA2+	C	NoAmp	4324	blaBRO-1					None	836	1_3_4_0_0_0_0_0_0_0
1190	CTMC2816	DRAK		92970	554	401	SR	RB1	3	uspA1+	uspA2+	A	1931	4309	blaBRO-1					None	940	0_16_16_0_1_0_0_0_0_0
1191	CTMC2823	DRAK		97333	579	579	SR	RB1	3	uspA1+	uspA2+	A	1931	4309	blaBRO-1	25	21	19	1	Complete	941	0_27_4_1_1_0_0_0_2_0
1192	CTMC2913	DRAK		93082	655	180	SR	RB1	3	uspA1+	uspA2+	A	1931	4309	blaBRO-1					None	942	0_15_4_0_0_0_0_0_0_0
1193	CTMC2062	DRAK		97256	205	374	SR	RB1	3	uspA1+	uspA2H+	A	1931	4309	blaBRO-1					None	943	0_29_0_6_1_0_0_1_0_0
1194	CTMC2708	DRAK		97359	524	524	SR	RB1	3	uspA1+	uspA2+	A	1931	4309	blaBRO-1	24	8	21	1	Complete	944	0_61_4_0_0_0_0_0_0_0
1195	CTMC2575	DRAK		97359	524	524	SR	RB1	3	uspA1+	uspA2+	A	1931	4309	blaBRO-1	24	8	21	1	Complete	944	0_61_4_0_0_0_0_0_0_0
1196	CTMC2660	DRAK		92946	468	70	SR	RB1	3	uspA1+	uspA2+	A	1931	4309	blaBRO-1					None	945	0_39_3_3_0_0_0_1_0_0
1197	CTMC2506	DRAK		92946	468	70	SR	RB1	3	uspA1+	uspA2+	A	1931	4309	blaBRO-1					None	945	0_39_3_3_0_0_0_1_0_0
1198	CTMC2638	DRAK		97265	227	576	SR	RB1	3	uspA1+	uspA2+	B	NoAmp	3326	blaBRO-2	18	17	19	1	Complete	393	0_13_10_6_0_0_0_0_0_0
1199	CTMC2763	DRAK		97265	227	576	SR	RB1	3	uspA1+	uspA2+	B	NoAmp	3326	blaBRO-2	18	17	19	1	Complete	393	0_13_10_6_0_0_0_0_0_0
1200	CTMC2966	DRAK		97360	641	70	SR	RB1	3	uspA1+	uspA2H+	B	NoAmp	3326	blaBRO-1					None	406	0_39_3_1_1_1_0_0_0_0
1201	CTMC2833	DRAK		49065	401	401	SR	RB1	3	uspA1+	uspA2H+	B	NoAmp	3326	blaBRO-1					None	946	0_16_9_2_0_0_0_1_0_0
1202	CTMC2880	DRAK		92950	477	477	SS	RB2	2	uspA1+	uspA2+	C	NoAmp	4323	blaBRO-1					None	947	1_43_3_0_0_0_0_0_0_0
1203	CTMC2614	DRAK		93034	547	401	SR	RB1	3	uspA1+	uspA2H+	B	NoAmp	3326	blaBRO-1					None	948	0_16_3_0_0_0_0_0_2_0
1204	CTMC2673	DRAK		93067	515	576	SR	RB1	3	uspA1+	uspA2+	B	NoAmp	3326	blaBRO-1	18	17	19	1	Complete	949	0_13_11_0_0_0_0_0_0_0
1205	CTMC2445	DRAK		93067	515	576	SR	RB1	3	uspA1+	uspA2+	B	NoAmp	3326	blaBRO-1	18	17	19	1	Complete	950	0_13_11_0_0_0_0_0_1_0
1206	CTMC2435	DRAK		97287	73	73	SR	Unknown	21	uspA1+	uspA2+	A	1931	4309	blaBRO-1					None	951	0_4_2_5_0_0_0_0_0_0
1207	CTMC2787	DRAK		97361	474	184	SR	RB1	3	uspA1+	uspA2H+	B	NoAmp	3326	blaBRO-1					None	952	0_10_2_0_1_1_0_0_1_0
1208	CTMC2802	DRAK		97361	474	184	SR	RB1	3	uspA1+	uspA2H+	B	NoAmp	3326	blaBRO-1					None	953	0_10_2_0_1_1_0_0_0_0
1209	CTMC2837	DRAK		97362	474	184	SR	RB1	3	uspA1+	uspA2+	B	NoAmp	3326	blaBRO-1					None	954	0_10_2_1_0_0_0_0_0_0
1210	CTMC2888	DRAK		93027	521	521	SR	RB1	3	uspA1+	uspA2+	A	1931	4312	blaBRO-1	16	13	18	1	Complete	955	0_43_0_0_0_0_0_0_0_0
1211	CTMC2932	DRAK		92990	474	184	SR	RB1	3	uspA1+	uspA2+	B	NoAmp	3326	blaBRO-1					None	956	0_10_2_3_0_0_0_0_0_0
1212	CTMC2751	DRAK		97359	524	524	SR	RB1	3	uspA1+	uspA2+	A	1931	4309	blaBRO-1	24	8	21	1	Complete	957	0_61_4_0_0_1_0_0_0_0
1213	CTMC2917	DRAK		97363	215	215	SR	RB1	3	uspA1+	uspA2H+	A	1931	4309	blaBRO-1					None	958	0_7_0_2_2_0_0_0_0_0
1214	CTMC2934	DRAK		93016	452	609	SR	RB1	3	uspA1+	uspA2+	B	NoAmp	3326	blaBRO-1	18	14	17	3	Complete	959	0_20_15_0_0_0_0_0_0_0
1215	CTMC812	DRAK		97255	227	576	SR	RB1	3	uspA1+	uspA2+	B	NoAmp	3326	blaBRO-2					None	395;1012	0_13_10_4_0_0_0_0_0_0
1216	CTMC1636	DRAK		92944	528	960/528	SR	RB1	3	uspA1+	uspA2+	A	1931	4309	blaBRO-1	7	3	17	3	Complete	960;962	0_20_6_0_0_0_0_0_0_0
1217	CTMC1648	DRAK		92944	528	960/528	SR	RB1	3	uspA1+	uspA2+	A	1931	4309	blaBRO-1	7	3	17	3	Complete	961	0_20_6_0_0_0_0_1_0_0
1218	CTMC1684	DRAK		92944	528	960/528	SR	RB1	3	uspA1+	uspA2+	A	1931	4309	blaBRO-1	7	3	17	3	Complete	960;962	0_20_6_0_0_0_0_0_0_0
1219	CTMC1711	DRAK		92944	528	960/528	SR	RB1	3	uspA1+	uspA2+	A	1931	4309	blaBRO-1	7	3	17	3	Complete	960;962	0_20_6_0_0_0_0_0_0_0
1220	CTMC1745	DRAK		92944	528	960/528	SR	RB1	3	uspA1+	uspA2+	A	1931	4309	blaBRO-1	7	3	17	3	Complete	960;962	0_20_6_0_0_0_0_0_0_0
1221	CTMC1795	DRAK		92944	528	960/528	SR	RB1	3	uspA1+	uspA2+	A	1931	4309	blaBRO-1	7	3	17	3	Complete	960;962	0_20_6_0_0_0_0_0_0_0
1222	CTMC1882	DRAK		92944	528	960/528	SR	RB1	3	uspA1+	uspA2+	A	1931	4309	blaBRO-1	7	3	17	3	Complete	960;962	0_20_6_0_0_0_0_0_0_0
1223	CTMC2146	DRAK		92944	528	960/528	SR	RB1	3	uspA1+	uspA2+	A	1931	4309	blaBRO-1	7	3	17	3	Complete	960;962	0_20_6_0_0_0_0_0_0_0
1224	CTMC2225	DRAK		92944	528	960/528	SR	RB1	3	uspA1+	uspA2+	A	1931	4309	blaBRO-1	7	3	17	3	Complete	962	0_20_6_0_0_0_0_0_0_0
1225	CTMC2434	DRAK		93035	658	658	SR	RB1	3	uspA1+	uspA2H+	B	NoAmp	3326	blaBRO-1	31	31	23	1	Complete	963	0_50_1_0_1_0_0_0_0_0
1226	CTMC2858	DRAK		92926	624	624	SR	RB1	3	uspA1+	uspA2+	A	1931	4309	blaBRO-1					None	964	0_4_3_0_1_0_0_0_0_0
1227	CTMC1737	DRAK		92984	552	162	SR	RB1	3	uspA1+	uspA2+	A	1931	4309	blaBRO-1					None	965	0_17_1_0_0_0_0_0_0_0
1228	CTMC1769	DRAK		92883	520	520	SR	RB1	3	uspA1+	uspA2+	AB	1931	3312	blaBRO-1	18	17	19	1	Complete	966	0_13_9_0_1_2_0_0_0_0
1229	CTMC1941	DRAK		93026	594	594	SR	RB1	3	uspA1+	uspA2H+	A	1931	4309	blaBRO-2					None	967	0_38_0_0_3_0_0_0_0_0
1230	CTMC2012	DRAK		92987	553	553/1055	SR	RB1	3	uspA1+	uspA2+	B	NoAmp	3326	blaBRO-1					None	968	0_46_13_0_0_0_0_0_1_0
1231	CTMC2081	DRAK		93021	671	578/671	SR	RB1	3	uspA1+	uspA2H+	B	NoAmp	3326	blaBRO-1					None	969	0_40_1_0_0_0_0_2_0_0
1232	CTMC2057	DRAK		92987	553	553/1055	SR	RB1	3	uspA1+	uspA2+	B	NoAmp	3326	blaBRO-1					None	970	0_46_13_0_1_0_0_0_0_0
1233	CTMC2201	DRAK		92987	553	553/1055	SR	RB1	3	uspA1+	uspA2+/-	B	NoAmp	3326	blaBRO-1					None	971	0_46_13_0_0_0_3_0_0_0
1234	CTMC2729	DRAK		92987	553	553/1055	SR	RB1	3	uspA1+	uspA2+	B	NoAmp	3326	blaBRO-1					None	972	0_46_13_0_0_0_0_0_0_0
1235	CTMC2360	DRAK		89562	556	556	SR	RB1	3	uspA1+	uspA2+	A	1931	4309	blaBRO-1	33	33	19	3	Complete	973	0_23_13_1_0_1_0_1_0_0
1236	CTMC2410	DRAK		89562	556	556	SR	RB1	3	uspA1+	uspA2+	A	1931	4309	blaBRO-1	33	33	19	3	Complete	974	0_23_13_1_0_1_0_0_0_0
1237	CTMC2940	DRAK		97364	470	470	SR	RB1	3	uspA1+	uspA2H+	A	1931	4310	blaBRO-1					None	975	0_32_0_0_0_0_0_0_0_0
1238	CTMC121	DRAK		97365	162	162	SR	RB1	3	uspA1+	uspA2+	A	1931	4309	blaBRO-1					None	976	0_17_4_0_0_0_0_0_0_0
1239	CTMC149	DRAK		97346	194	401	SR	RB1	3	uspA1+	uspA2+	A	1931	4309	blaBRO-1					None	977	0_16_2_1_2_0_0_0_0_0
1240	CTMC761	DRAK		97346	194	401	SR	RB1	3	uspA1+	uspA2+	A	1931	4308	blaBRO-1					None	977	0_16_2_1_2_0_0_0_0_0
1241	CTMC282	DRAK		97255	227	576	SR	RB1	3	uspA1+	uspA2+	B	NoAmp	3326	blaBRO-2					None	978	0_13_10_4_0_4_0_0_0_0
1242	CTMC1665	DRAK		92973	486	486	SR	RB1	3	uspA1+	uspA2+	A	1931	4309	blaBRO-1	17	21	19	1	Complete	979	0_27_7_1_0_0_0_0_0_0
1243	CTMC2038	DRAK		92964	578	578/671	SR	RB1	3	uspA1+	uspA2H+	B	NoAmp	3326	blaBRO-1					None	980	0_40_0_0_1_0_0_0_0_0
1244	CTMC2191	DRAK		93068	680	680/69	SR	RB1	3	uspA1+	uspA2+	A	1931	4309	blaBRO-1					None	981	0_47_0_0_0_0_0_0_0_0
1245	CTMC2242	DRAK		92964	578	578/671	SR	RB1	3	uspA1+	uspA2+	B	NoAmp	3326	blaBRO-1					None	982	0_40_0_0_0_0_0_0_0_0
1246	CTMC2371	DRAK		93068	680	680/69	SR	RB1	3	uspA1+	uspA2+	A	1931	4309	blaBRO-1					None	983	0_47_0_0_0_0_0_0_1_0
1247	CTMC785	DRAK		92939	684	684/596	SR	RB1	3	uspA1+	uspA2+	B	NoAmp	3326	blaBRO-1					None	405;984;986	0_46_12_1_0_0_0_0_0_0
1248	CTMC821	DRAK		92939	684	684/596	SR	RB1	3	uspA1+	uspA2+	B	NoAmp	3326	blaBRO-1					None	985	0_46_12_1_0_0_0_0_0_1
1249	CTMC1649	DRAK		92939	684	684/596	SR	RB1	3	uspA1+	uspA2+	B	NoAmp	3326	blaBRO-1					None	405;984;986	0_46_12_1_0_0_0_0_0_0
1250	CTMC1686	DRAK		92939	684	684/596	SR	RB1	3	uspA1+	uspA2+	B	NoAmp	3326	blaBRO-1					None	985	0_46_12_1_0_0_0_0_0_1
1251	CTMC1730	DRAK		92939	684	684/596	SR	RB1	3	uspA1+	uspA2+	B	NoAmp	3326	blaBRO-1					None	405;984;986	0_46_12_1_0_0_0_0_0_0
1252	CTMC1784	DRAK		92939	684	684/596	SR	RB1	3	uspA1+	uspA2+	B	NoAmp	3326	blaBRO-1					None	405;984;986	0_46_12_1_0_0_0_0_0_0
1253	CTMC1905	DRAK		92939	684	684/596	SR	RB1	3	uspA1+	uspA2+	B	NoAmp	3326	blaBRO-1					None	405;984;986	0_46_12_1_0_0_0_0_0_0
1254	CTMC1955	DRAK		92939	684	684/596	SR	RB1	3	uspA1+	uspA2+	B	NoAmp	3326	blaBRO-1					None	986	0_46_12_1_0_0_0_0_0_0
1255	CTMC126	DRAK		97366	299	401	SR	RB1	3	uspA1+	uspA2+/-	B	NoAmp	3326	blaBRO-1					None	987	0_16_9_3_0_0_0_0_0_0
1256	CTMC2771	DRAK		97366	299	401	SR	RB1	3	uspA1+	uspA2+	B	NoAmp	3326	blaBRO-1					None	987	0_16_9_3_0_0_0_0_0_0
1257	CTMC283	DRAK		92868	476	476	SR	RB1	3	uspA1+	uspA2H+/-	A	1931	4309	blaBRO-1	31	7	23	1	Complete	988	0_50_2_0_1_0_0_0_0_0
1258	CTMC153	DRAK		92977	650	650	SR	RB1	3	uspA1+	uspA2H+	AB	1931	3312	blaBRO-2					None	515	0_9_0_0_0_0_0_0_0_0
1259	CTMC796	DRAK		97367	641	70	SR	RB1	3	uspA1+	uspA2H+	B	NoAmp	3326	blaBRO-1					None	399	0_39_5_0_0_1_0_0_0_0
1260	CTMC1638	DRAK		97354	436	436	SR	RB1	3	uspA1+	uspA2H+	A	1931	4309	blaBRO-1	1		17	1	Partial	989	0_34_1_6_0_0_0_0_0_0
1261	CTMC1668	DRAK		97354	436	436	SR	RB1	3	uspA1+	uspA2H+	A	1931	4309	blaBRO-1	1	1	17	1	Complete	989	0_34_1_6_0_0_0_0_0_0
1262	CTMC1676	DRAK		92972	608	70	SR	RB1	3	uspA1+	uspA2H+	B	NoAmp	3326	blaBRO-1					None	990	0_39_6_0_0_1_0_0_0_0
1263	CTMC1728	DRAK		97368	508	508	SR	RB1	3	uspA1+	uspA2H+	B	NoAmp	3326	blaBRO-1	18	15	19	1	Complete	991	0_13_14_1_0_0_0_0_0_0
1264	CTMC2939	DRAK		93064	630	136/630	SR	RB1	3	uspA1+	uspA2+	A	1931	4309	blaBRO-1	30	30	20	3	Complete	992	0_22_1_0_0_0_0_2_0_0
1265	CTMC1826	DRAK		97263	434	434	SR	RB1	3	uspA1+	uspA2+	A	1931	4309	blaBRO-1	4	2	20	1	Complete	993	0_23_20_2_1_0_0_0_0_0
1266	CTMC1919	DRAK		97263	434	434	SR	RB1	3	uspA1+	uspA2+	A	1931	4309	blaBRO-1	4	2	20	1	Complete	994	0_23_20_2_2_0_0_0_0_1
1267	CTMC2004	DRAK		97263	434	434	SR	RB1	3	uspA1+	uspA2+	A	1931	4309	blaBRO-1	4	2	20	1	Complete	995	0_23_20_2_2_0_0_0_0_0
1268	CTMC2115	DRAK		92997	670	670	SS	RB2	2	uspA1+	uspA2+	C	NoAmp	4323	blaBRO-2					None	996	1_1_0_0_0_0_0_0_0_0
1269	CTMC2195	DRAK		93026	594	594	SR	RB1	3	uspA1+	uspA2H+	A	1931	4309	blaBRO-2					None	997	0_38_0_0_0_1_0_0_0_0
1270	CTMC2240	DRAK		93021	671	578/671	SR	RB1	3	uspA1+	uspA2H+	B	NoAmp	3326	blaBRO-1					None	998	0_40_1_0_1_0_0_0_0_0
1271	CTMC2283	DRAK		97268	197	399/197	SR	RB1	3	uspA1+	uspA2+	B	NoAmp	3326	blaBRO-1					None	999	0_42_1_0_0_0_0_0_2_0
1272	CTMC2701	DRAK		97369	568	568	SS	RB3	5	uspA1+	uspA2+	A*	1931	NoAmp	blaBRO-1					None	1000	1_40_0_0_0_0_0_0_0_0
1273	CTMC2357	DRAK		92902	587	401	SR	RB1	3	uspA1+	uspA2+	B	NoAmp	3326	blaBRO-1					None	1001	0_16_9_1_0_1_0_0_0_0
1274	CTMC2834	DRAK		93003	502	502	SS	Unknown	20	uspA1-	uspA2+	C*	NoAmp	NoAmp	blaBRO-2					None	1002	1_48_0_0_0_0_0_0_0_0
1275	CTMC2604	DRAK		97300	215	215	SR	RB1	3	uspA1+	uspA2H+	A	1931	4309	blaBRO-1					None	1003	0_7_0_5_0_1_0_0_0_0
1276	CTMC99	DRAK		97298	374	374	SR	RB1	3	uspA1+	uspA2H+	A	1931	4309	blaBRO-1					None	1004	0_29_0_1_0_0_0_0_0_0
1277	CTMC1749	DRAK		49055	652	504/652	SR	RB1	3	uspA1+	uspA2+	B	NoAmp	3326	blaBRO-2					None	574	0_16_6_0_0_0_0_1_0_0
1278	CTMC1805	DRAK		97343	401	401	SR	RB1	3	uspA1+	uspA2+	B	NoAmp	3326	blaBRO-1					None	1005	0_16_16_2_0_0_0_0_0_0
1279	CTMC1852	DRAK		97343	401	401	SR	RB1	3	uspA1+	uspA2+	B	NoAmp	3326	blaBRO-1					None	1005	0_16_16_2_0_0_0_0_0_0
1280	CTMC1933	DRAK		97370	460	460	SR	RB1	3	uspA1+	uspA2H+	A	1931	4309	blaBRO-1	24	24	19	1	Complete	1006	0_61_6_0_0_0_0_0_0_0
1281	CTMC2368	DRAK		97256	205	374	SR	RB1	3	uspA1+	uspA2H+	A	1931	4309	blaBRO-1					None	1007	0_29_0_6_1_0_1_0_1_0
1282	CTMC2742	DRAK		97371	587	401	SR	RB1	3	uspA1+	uspA2+	B	NoAmp	3326	blaBRO-1					None	1008	0_16_9_1_0_0_0_0_0_0
1283	CTMC2563	DRAK		97371	587	401	SR	RB1	3	uspA1+	uspA2+	B	NoAmp	3326	blaBRO-1					None	1008	0_16_9_1_0_0_0_0_0_0
1284	CTMC2974	DRAK		92915	602	602	SS	RB2	2	uspA1+	uspA2+	C	NoAmp	4324	blaBRO-2	36	35	20	5	Complete	1009	1_0_0_0_0_0_0_0_0_0
1285	CTMC113	DRAK		97372	215	215	SR	RB1	3	uspA1+	uspA2+	A	1931	4309	blaBRO-1					None	1010	0_7_0_6_3_0_0_0_0_1
1286	CTMC103	DRAK		97269	644	576	SR	RB1	3	uspA1+	uspA2+	B	NoAmp	3326	blaBRO-1	18	17	19	1	Complete	1011	0_13_12_1_0_1_1_0_0_0
1287	CTMC758	DRAK		97372	215	215	SR	RB1	3	uspA1+	uspA2+	A	1931	4309	blaBRO-1					None	1010	0_7_0_6_3_0_0_0_0_1
1288	CTMC782	DRAK		97255	227	576	SR	RB1	3	uspA1+	uspA2+	B	NoAmp	3326	blaBRO-2					None	1012	0_13_10_4_0_0_0_0_0_0
1289	CTMC778	DRAK		97255	227	576	SR	RB1	3	uspA1+	uspA2+	B	NoAmp	3326	blaBRO-2					None	395;1012	0_13_10_4_0_0_0_0_0_0
1290	CTMC1645	DRAK		97300	215	215	SR	RB1	3	uspA1+	uspA2+	A	1931	4309	blaBRO-1					None	1013	0_7_0_9_1_1_0_0_0_0
1291	CTMC1679	DRAK		97300	215	215	SR	RB1	3	uspA1+	uspA2+	A	1931	4309	blaBRO-1					None	1013	0_7_0_9_1_1_0_0_0_0
1292	CTMC1721	DRAK		97373	461	461	SR	RB1	3	uspA1+	uspA2+	A	1931	4309	blaBRO-1	24	23	21	1	Complete	1014	0_61_5_0_1_0_0_0_0_0
1293	CTMC1755	DRAK		92990	474	184	SR	RB1	3	uspA1+	uspA2H+	B	NoAmp	3326	blaBRO-1					None	1015	0_10_2_0_1_0_0_0_0_0
1294	CTMC1843	DRAK		92990	474	184	SR	RB1	3	uspA1+	uspA2H+	B	NoAmp	3326	blaBRO-1					None	1015	0_10_2_0_1_0_0_0_0_0
1295	CTMC1876	DRAK		92883	520	520	SR	RB1	3	uspA1+	uspA2+	AB	1931	3312	blaBRO-1	18	17	19	1	Complete	1016	0_13_9_0_2_0_0_0_0_0
1296	CTMC2014	DRAK		97274	167	576	SR	RB1	3	uspA1+	uspA2+	A	1931	4309	blaBRO-1					None	1017	0_25_3_1_2_0_0_0_0_0
1297	CTMC2116	DRAK		93058	544	544/190	SR	Unknown	32	uspA1+	uspA2H+	A	1931	4309	blaBRO-2					None	1018	0_29_1_1_0_0_0_0_2_0
1298	CTMC2190	DRAK		97374	467	467	SS	RB2	2	uspA1+	uspA2+	C*	NoAmp	NoAmp	blaBRO-1					None	1019	1_23_0_0_0_0_0_0_0_0
1299	CTMC2856	DRAK		93070	458	458/628	SR	RB1	3	uspA1+	uspA2+	A	1931	4309	blaBRO-1	25	16	20	1	Complete	1020	0_27_0_0_0_0_0_0_0_0
1300	CTMC127	DRAK		97366	299	401	SR	RB1	3	uspA1+	uspA2+	B	NoAmp	3326	blaBRO-1					None	1021	0_16_9_3_0_0_0_1_0_0
1301	CTMC151	DRAK		97366	299	401	SR	RB1	3	uspA1+	uspA2+/-	B	NoAmp	3326	blaBRO-1					None	1021	0_16_9_3_0_0_0_1_0_0
1302	CTMC1666	DRAK		92952	536	536	SR	RB1	3	uspA1+	uspA2H+	A	1931	4309	blaBRO-1	24	24	21	1	Complete	1022	0_61_2_0_1_0_0_0_0_0
1303	CTMC1678	DRAK		97269	644	576	SR	RB1	3	uspA1+	uspA2+	B	NoAmp	3326	blaBRO-1	18	17	19	1	Complete	1023	0_13_12_1_0_1_2_0_0_1
1304	CTMC1732	DRAK		97269	644	576	SR	RB1	3	uspA1+	uspA2+	B	NoAmp	3326	blaBRO-1	18	17	19	1	Complete	1024	0_13_12_1_0_1_2_0_0_0
1305	CTMC1901	DRAK		97375	624	624	SR	RB1	3	uspA1+	uspA2+	A	1931	4309	blaBRO-1					None	1025	0_4_3_0_0_0_0_0_0_0
1306	CTMC2018	DRAK		93081	512	616/512	SR	RB1	3	uspA1+	uspA2+	B	NoAmp	3326	blaBRO-1	11	38	20	3	Complete	1026	0_71_0_0_0_0_0_0_0_0
1307	CTMC2090	DRAK		93081	512	616/512	SR	RB1	3	uspA1+	uspA2+	B	NoAmp	3326	blaBRO-1	11	38	20	3	Complete	1026	0_71_0_0_0_0_0_0_0_0
1308	CTMC2139	DRAK		92915	602	602	SS	RB2	2	uspA1+	uspA2+	C	NoAmp	4324	blaBRO-2	36	35	20	5	Complete	1027	1_0_0_0_0_1_0_0_0_0
1309	CTMC2196	DRAK		93081	512	616/512	SR	RB1	3	uspA1+	uspA2+	B	NoAmp	3326	blaBRO-1	11	38	20	3	Complete	1028	0_71_0_0_0_0_0_0_1_0
1310	CTMC2291	DRAK		92981	454	533/501	SS	RB2	2	uspA1-	uspA2+	C	NoAmp	4324	blaBRO-1					None	1029	1_17_2_3_0_0_0_0_0_0
1311	CTMC2869	DRAK		92976	589	576	SR	RB1	3	uspA1+	uspA2+	B	NoAmp	3326	blaBRO-1	18	17	19	1	Complete	1030	0_13_4_1_0_0_0_0_0_0
1312	CTMC1693	DRAK		93061	607	607	SR	RB1	3	uspA1+	uspA2+	A	1931	4309	blaBRO-2					None	1031	0_31_6_0_0_0_0_0_0_0
1313	CTMC1823	DRAK		93067	515	576	SR	RB1	3	uspA1+	uspA2+	B	NoAmp	3326	blaBRO-1	18	17	19	1	Complete	1032	0_13_11_1_0_0_0_0_0_0
1314	CTMC1935	DRAK		93067	515	576	SR	RB1	3	uspA1+	uspA2+	B	NoAmp	3326	blaBRO-1	18	17	19	1	Complete	1033	0_13_11_1_0_0_0_0_1_0
1315	CTMC783	DRAK		93050	549	549	SR	RB1	3	uspA1+	uspA2H+	B	NoAmp	3326	blaBRO-1					None	1034	0_39_3_10_0_0_0_0_1_0
1316	CTMC2125	DRAK		93050	549	549	SR	RB1	3	uspA1+	uspA2H+	B	NoAmp	3326	blaBRO-1					None	1034	0_39_3_10_0_0_0_0_1_0
1317	CTMC2132	DRAK		61201	4	4	SR	RB1	3	uspA1+	uspA2H+	A	1931	4309	blaBRO-1					None	1035	0_2_1_0_3_0_0_0_0_0
1318	CTMC2180	DRAK		92880	666	576	SR	RB1	3	uspA1+	uspA2+	A	1931	4309	blaBRO-1	18	17	19	1	Complete	1036	0_13_8_0_6_0_0_0_0_0
1319	CTMC2285	DRAK		92880	666	576	SR	RB1	3	uspA1+	uspA2+	A	1931	4309	blaBRO-1	18	17	19	1	Complete	1037	0_13_8_0_6_1_0_0_0_0
1320	CTMC2645	DRAK		93046	629	669	SS	Unknown	20	uspA1+	uspA2+	C	NoAmp	4324	blaBRO-2					None	1038	1_39_0_0_1_0_0_0_0_0
1321	CTMC2730	DRAK		92880	666	576	SR	RB1	3	uspA1+	uspA2+	A	1931	4309	blaBRO-1	18	17	19	1	Complete	1039	0_13_8_0_9_0_0_0_0_0
1322	CTMC2597	DRAK		97376	194	401	SR	RB1	3	uspA1+	uspA2+	A	1931	4309	blaBRO-1					None	1040	0_16_2_1_1_0_0_0_0_0
1323	CTMC2944	DRAK		92981	606	533/501	SS	RB2	2	uspA1-	uspA2+	C	NoAmp	4324	blaBRO-2					None	1041	1_17_2_0_0_0_0_0_0_0
1324	CTMC107	DRAK		92981	606	533/501	SS	RB2	2	uspA1-	uspA2+	C	NoAmp	4324	blaBRO-2					None	1041;1042	1_17_2_0_0_0_0_0_0_0
1325	CTMC154	DRAK		92988	645	645/11	SR	RB1	3	uspA1+	uspA2+	B	NoAmp	3326	blaBRO-1					None	1043	0_46_7_1_0_0_0_0_0_0
1326	CTMC293	DRAK		92981	606	533/501	SS	RB2	2	uspA1-	uspA2+	C	NoAmp	4324	blaBRO-2					None	1044	1_17_2_0_0_0_0_0_1_0
1327	CTMC770	DRAK		97269	644	576	SR	Unknown		uspA1+	uspA2+	B	NoAmp	3326	blaBRO-1	18	17	19	1	Complete	1045	0_13_12_0_0_1_0_0_0_0
1328	CTMC789	DRAK		97269	644	576	SR	Unknown		uspA1+	uspA2+	B	NoAmp	3326	blaBRO-1	18	17	19	1	Complete	1045	0_13_12_0_0_1_0_0_0_0
1329	CTMC820	DRAK		92908	593	593	SR	RB1	3	uspA1+	uspA2H+	B	NoAmp	3326	blaBRO-1	19	18	20	1	Complete	1046	0_65_1_0_0_0_0_0_0_0
1330	CTMC1652	DRAK		92908	593	593	SR	RB1	3	uspA1+	uspA2H+	B	NoAmp	3326	blaBRO-1	19	18	20	1	Complete	1046	0_65_1_0_0_0_0_0_0_0
1331	CTMC1700	DRAK		92987	553	553/1055	SR	RB1	3	uspA1+	uspA2+	B	NoAmp	3326	blaBRO-1					None	1047	0_46_13_0_0_0_0_0_2_0
1332	CTMC1742	DRAK		92987	553	553/1055	SR	RB1	3	uspA1+	uspA2+	B	NoAmp	3326	blaBRO-1					None	1047	0_46_13_0_0_0_0_0_2_0
1333	CTMC1786	DRAK		92987	553	553/1055	SR	RB1	3	uspA1+	uspA2+	B	NoAmp	3326	blaBRO-1					None	1048	0_46_13_0_0_0_0_0_3_0
1334	CTMC1859	DRAK		92987	553	553/1055	SR	RB1	3	uspA1+	uspA2+	B	NoAmp	3326	blaBRO-1					None	1047	0_46_13_0_0_0_0_0_2_0
1335	CTMC1920	DRAK		92987	553	553/1055	SR	RB1	3	uspA1+	uspA2+	B	NoAmp	3326	blaBRO-1					None	1047	0_46_13_0_0_0_0_0_2_0
1336	CTMC2050	DRAK		97377	586	586	SR	RB1	3	uspA1+	uspA2+	B	NoAmp	3326	blaBRO-1					None	1049	0_10_5_0_1_0_0_0_0_0
1337	CTMC2082	DRAK		92912	586	586	SR	RB1	3	uspA1+	uspA2+	B	NoAmp	3326	blaBRO-1					None	1050	0_10_5_0_3_0_0_0_0_0
1338	CTMC2162	DRAK		97257	195	70	SR	RB1	3	uspA1+	uspA2H+	A	1931	4309	blaBRO-1					None	1051	0_39_7_0_1_0_0_0_0_0
1339	CTMC2217	DRAK		92912	586	586	SR	RB1	3	uspA1+	uspA2+	B	NoAmp	3326	blaBRO-1					None	1052	0_10_5_0_4_0_0_0_0_0
1340	CTMC101	DRAK		97378	161	161/199	SR	RB1	3	uspA1+	uspA2+	A	1931	4309	blaBRO-1	20	19	17	1	Complete	1053	0_4_8_0_0_0_0_0_0_0
1341	CTMC285	DRAK		97378	161	161/199	SR	RB1	3	uspA1+	uspA2+	A	1931	4309	blaBRO-1	20	19	17	1	Complete	1053	0_4_8_0_0_0_0_0_0_0
1342	CTMC764	DRAK		97378	161	161/199	SR	RB1	3	uspA1+	uspA2+	A	1931	4309	blaBRO-1	20	19	17	1	Complete	1053	0_4_8_0_0_0_0_0_0_0
1343	CTMC781	DRAK		97378	161	161/199	SR	RB1	3	uspA1+	uspA2+	A	1931	4309	blaBRO-1	20	19	17	1	Complete	1053	0_4_8_0_0_0_0_0_0_0
1344	CTMC792	DRAK		97378	161	161/199	SR	RB1	3	uspA1+	uspA2+	A	1931	4309	blaBRO-1	20	19	17	1	Complete	1053	0_4_8_0_0_0_0_0_0_0
1345	CTMC1637	DRAK		97378	161	161/199	SR	RB1	3	uspA1+	uspA2+	A	1931	4309	blaBRO-1	20	19	17	1	Complete	1053	0_4_8_0_0_0_0_0_0_0
1346	CTMC1643	DRAK		97378	161	161/199	SR	RB1	3	uspA1+	uspA2+	A	1931	4309	blaBRO-1	20	19	17	1	Complete	1053	0_4_8_0_0_0_0_0_0_0
1347	CTMC1672	DRAK		97379	561	561	SR	RB1	3	uspA1+	uspA2+	A	1931	4309	blaBRO-1	21	20	19	1	Complete	1054	0_66_0_3_0_2_0_0_0_0
1348	CTMC1724	DRAK		97379	561	561	SR	RB1	3	uspA1+	uspA2+	A	1931	4309	blaBRO-1	21	20	19	1	Complete	1055	0_66_0_3_0_0_0_0_0_0
1349	CTMC1756	DRAK		97379	561	561	SR	RB1	3	uspA1+	uspA2+	A	1931	4309	blaBRO-1	21	20	19	1	Complete	1056	0_66_0_3_0_1_0_0_0_0
1350	CTMC1834	DRAK		97379	561	561	SR	RB1	3	uspA1+	uspA2+	A	1931	4309	blaBRO-1	21	20	19	1	Complete	1057	0_66_0_3_0_3_0_0_0_0
1351	CTMC1867	DRAK		97379	561	561	SR	RB1	3	uspA1+	uspA2+	A	1931	4309	blaBRO-1	21	20	19	1	Complete	1058	0_66_0_3_0_3_0_0_1_0
1352	CTMC1934	DRAK		97379	561	561	SR	RB1	3	uspA1+	uspA2+	A	1931	4309	blaBRO-1	21	20	19	1	Complete	1059	0_66_0_3_0_0_0_0_1_0
1353	CTMC2107	DRAK		97379	561	561	SR	RB1	3	uspA1+	uspA2+	A	1931	4309	blaBRO-1	21	20	19	1	Complete	1060	0_66_0_3_0_0_1_0_0_0
1354	CTMC2133	DRAK		97379	561	561	SR	RB1	3	uspA1+	uspA2+	A	1931	4309	blaBRO-1	21	20	19	1	Complete	1057	0_66_0_3_0_3_0_0_0_0
1355	CTMC2176	DRAK		92909	585	585	SR	RB1	3	uspA1+	uspA2H+	A	1931	4309	blaBRO-1	4	2	20	1	Complete	1061	0_23_14_0_0_0_0_0_0_0
1356	CTMC2433	DRAK		97380	627	627	SR	RB1	3	uspA1+	uspA2+	A	1931	4309	blaBRO-1					None	1062	0_16_7_0_0_1_0_0_0_0
1357	CTMC2865	DRAK		49065	401	401	SR	RB1	3	uspA1+	uspA2H+	B	NoAmp	3326	blaBRO-1					None	1063	0_16_9_2_0_0_0_0_0_0
1358	CTMC117	DRAK		92988	645	645/11	SR	RB1	3	uspA1+	uspA2+	B	NoAmp	3326	blaBRO-1					None	1043	0_46_7_1_0_0_0_0_0_0
1359	CTMC97	DRAK		92988	645	645/11	SR	RB1	3	uspA1+	uspA2+	B	NoAmp	3326	blaBRO-1					None	1043	0_46_7_1_0_0_0_0_0_0
1360	CTMC777	DRAK		93053	660	660	SR	RB1	3	uspA1+	uspA2+	A	1931	4309	blaBRO-1	22	21	19	1	Complete	1064	0_27_2_0_0_0_0_0_0_0
1361	CTMC800	DRAK		93053	660	660	SR	RB1	3	uspA1+	uspA2+	A	1931	4309	blaBRO-1	22	21	19	1	Complete	1064	0_27_2_0_0_0_0_0_0_0
1362	CTMC810	DRAK		93053	660	660	SR	RB1	3	uspA1+	uspA2+	A	1931	4309	blaBRO-1	22	21	19	1	Complete	1065	0_27_2_0_0_0_1_0_0_0
1363	CTMC790	DRAK		97260	70	70	SR	RB1	3	uspA1+	uspA2+	A	1931	4309	blaBRO-1					None	409;1066	0_39_0_1_0_2_0_0_0_0
1364	CTMC1758	DRAK		97260	70	70	SR	RB1	3	uspA1+	uspA2+	A	1931	4309	blaBRO-1					None	409;1066	0_39_0_1_0_2_0_0_0_0
1365	CTMC1820	DRAK		97260	70	70	SR	RB1	3	uspA1+	uspA2+	A	1931	4309	blaBRO-1					None	409;1066	0_39_0_1_0_2_0_0_0_0
1366	CTMC1892	DRAK		97381	576	576	SR	RB1	3	uspA1+	uspA2H+	B	NoAmp	3326	blaBRO-1					None	1067	0_13_11_2_0_0_0_0_0_0
1367	CTMC1932	DRAK		97260	70	70	SR	RB1	3	uspA1+	uspA2+	A	1931	4309	blaBRO-1					None	409;1066	0_39_0_1_0_2_0_0_0_0
1368	CTMC2282	DRAK		92999	507	507	SS	RB2	2	uspA1-	uspA2H+	C	NoAmp	4324	blaBRO-1					None	1068	1_19_0_0_0_0_0_0_0_0
1369	CTMC2375	DRAK		97266	401	401	SR	RB1	3	uspA1+	uspA2+	B	NoAmp	3326	blaBRO-1					None	1069	0_16_13_0_0_0_1_1_1_0
1370	CTMC2774	DRAK		92867	471	471/672	SS	Unknown	25	uspA1+	uspA2+	C	NoAmp	4324	blaBRO-1					None	1070	1_15_0_1_0_0_0_0_0_0
1371	CTMC116	DRAK		93009	557	557/532	SS	Unknown	25	uspA1+	uspA2+	C	NoAmp	4324	blaBRO-1					None	1071	1_15_2_0_0_0_0_0_0_0
1372	CTMC771	DRAK		97382	520	520	SR	RB1	3	uspA1+	uspA2+	AB	1931	3312	blaBRO-1	18	17	19	1	Complete	1072	0_13_9_0_0_0_0_0_0_0
1373	CTMC1757	DRAK		92947	456	73	SR	RB1	3	uspA1+	uspA2+	A	1931	4309	blaBRO-1					None	1073	0_4_2_4_0_0_0_0_0_0
1374	CTMC1869	DRAK		97263	434	434	SR	RB1	3	uspA1+	uspA2+	A	1931	4309	blaBRO-1	4	2	20	1	Complete	1074	0_23_20_2_0_0_0_0_0_0
1375	CTMC1883	DRAK		97263	434	434	SR	RB1	3	uspA1+	uspA2+	A	1931	4309	blaBRO-1	4	2	20	1	Complete	1074	0_23_20_2_0_0_0_0_0_0
1376	CTMC2785	DRAK		92946	468	70	SR	RB1	3	uspA1+	uspA2+	B	NoAmp	3326	blaBRO-1					None	1075	0_39_3_3_3_0_0_0_0_0
1377	CTMC786	DRAK		92920	611	611	SR	RB1	3	uspA1+/-	uspA2+/-	C	NoAmp	4323	blaBRO-1					None	1076	0_37_0_0_0_0_0_0_0_0
1378	CTMC1674	DRAK		97303	669	669	SS	Unknown	20	uspA1+	uspA2+	C	NoAmp	4324	blaBRO-2					None	1077	1_39_0_4_1_0_0_0_0_0
1379	CTMC1746	DRAK		92994	598	598	SR	RB1	3	uspA1+	uspA2+	A	1931	4309	blaBRO-1	23	22	20	3	Complete	1078	0_21_0_5_1_0_0_0_0_0
1380	CTMC1780	DRAK		92994	598	598	SR	RB1	3	uspA1+	uspA2+	A	1931	4309	blaBRO-1	23	22	20	3	Complete	1078	0_21_0_5_1_0_0_0_0_0
1381	CTMC1921	DRAK		92991	646	451/581/646	SS	RB2	2	uspA1+	uspA2+	C	NoAmp	4324	blaBRO-1					None	1079	1_25_0_2_0_0_0_0_0_0
1382	CTMC2059	DRAK		93085	529	463/529	SR	RB1	3	uspA1+	uspA2+	B	NoAmp	3326	blaBRO-1					None	1080	0_10_7_0_0_0_0_0_0_0
1383	CTMC2229	DRAK		97354	436	436	SR	RB1	3	uspA1+	uspA2H+	A	1931	4309	blaBRO-1	1	45	17	1	Complete	1081	0_34_1_6_0_0_0_0_1_0
1384	CTMC2276	DRAK		93085	529	463/529	SR	RB1	3	uspA1+	uspA2+	B	NoAmp	3326	blaBRO-1					None	1080	0_10_7_0_0_0_0_0_0_0
1385	CTMC2876	DRAK		97383	646	451/581/646	SS	RB2	2	uspA1+	uspA2+	C	NoAmp	4324	blaBRO-1					None	1082	1_25_0_3_0_0_0_0_0_0
1386	CTMC152	DRAK		92976	531	576	SR	RB1	3	uspA1+	uspA2+	B	NoAmp	3326	blaBRO-1	18	17	19	1	Complete	1083	0_13_4_2_0_0_0_0_0_0
1387	CTMC158	DRAK		97384	644	576	SR	Unknown		uspA1+	uspA2+	B	NoAmp	3326	blaBRO-1	18	17	19	1	Complete	1084	0_13_12_0_0_0_0_0_0_0
1388	CTMC1646	DRAK		97384	644	576	SR	Unknown		uspA1+	uspA2+	B	NoAmp	3326	blaBRO-1	18	17	19	1	Complete	1085	0_13_12_0_1_0_0_0_0_0
1389	CTMC1690	DRAK		97373	461	461	SR	RB1	3	uspA1+	uspA2+	A	1931	4309	blaBRO-1	24	23	21	1	Complete	1086	0_61_5_0_0_0_0_0_0_0
1390	CTMC1720	DRAK		97373	461	461	SR	RB1	3	uspA1+	uspA2+	A	1931	4309	blaBRO-1	24	23	21	1	Complete	1087	0_61_5_0_0_0_1_0_0_0
1391	CTMC1760	DRAK		97373	461	461	SR	RB1	3	uspA1+	uspA2+	A	1931	4309	blaBRO-1	24	23	21	1	Complete	1088	0_61_5_0_0_0_2_0_0_0
1392	CTMC1819	DRAK		97285	180	180	SR	RB1	3	uspA1+	uspA2H+	A	1931	4309	blaBRO-1					None	1089	0_15_5_2_1_0_0_0_0_0
1393	CTMC1866	DRAK		93026	594	594	SR	RB1	3	uspA1+	uspA2+	A	1931	4309	blaBRO-2					None	1090	0_38_0_0_1_0_0_0_0_0
1394	CTMC1937	DRAK		92955	483	427	SR	RB1	3	uspA1+	uspA2+	A	1931	4309	blaBRO-1					None	819	0_31_1_1_2_1_0_0_0_0
1395	CTMC2040	DRAK		92955	483	427	SR	RB1	3	uspA1+	uspA2+	A	1931	4309	blaBRO-1					None	819	0_31_1_1_2_1_0_0_0_0
1396	CTMC2182	DRAK		92900	574	465/574	SR	RB1	3	uspA1+	uspA2H+	B	NoAmp	3326	blaBRO-1					None	1091	0_46_2_0_0_0_2_0_0_0
1397	CTMC2294	DRAK		97255	227	576	SR	RB1	3	uspA1+	uspA2+	B	NoAmp	3326	blaBRO-2					None	1092	0_13_10_4_0_1_0_0_0_0
1398	CTMC106	DRAK		97385	520	520	SR	RB1	3	uspA1+	uspA2+	A	1931	4310	blaBRO-1	18	17	19	1	Complete	1093	0_13_9_1_0_0_0_0_0_0
1399	CTMC289	DRAK		97291	70	70	SR	RB1	3	uspA1+	uspA2H+	B	NoAmp	3326	blaBRO-1					None	1094	0_39_3_7_0_0_0_1_0_0
1400	CTMC768	DRAK		92911	596	684/596	SR	RB1	3	uspA1+	uspA2H+	B	NoAmp	3326	blaBRO-1					None	1095	0_46_12_0_0_0_0_0_0_0
1401	CTMC788	DRAK		97263	434	434	SR	RB1	3	uspA1+	uspA2+	A	1931	4309	blaBRO-1	4	2	20	1	Complete	1074	0_23_20_2_0_0_0_0_0_0
1402	CTMC793	DRAK		97386	434	434	SR	RB1	3	uspA1+	uspA2+	A	1931	4309	blaBRO-1	4	2	20	1	Complete	1096	0_23_20_2_3_0_0_0_0_0
1403	CTMC1635	DRAK		97255	227	576	SR	RB1	3	uspA1+	uspA2+	B	NoAmp	3326	blaBRO-2					None	1097	0_13_10_4_0_3_1_0_0_0
1404	CTMC1682	DRAK		92972	608	70	SR	RB1	3	uspA1+	uspA2H+	B	NoAmp	3326	blaBRO-1					None	1098	0_39_6_0_0_0_0_0_0_0
1405	CTMC1709	DRAK		97387	536	536	SR	RB1	3	uspA1+	uspA2H+	A	1931	4309	blaBRO-1	24	24	21	1	Complete	1099	0_61_2_0_3_0_0_0_0_0
1406	CTMC1747	DRAK		92876	508	508	SR	RB1	3	uspA1+	uspA2H+	B	NoAmp	3326	blaBRO-1	18	25	19	1	Complete	1100	0_13_14_0_2_0_0_0_0_0
1407	CTMC1804	DRAK		97366	299	401	SR	RB1	3	uspA1+	uspA2+/-	B	NoAmp	3326	blaBRO-1					None	1101	0_16_9_3_0_0_0_1_0_0
1408	CTMC1847	DRAK		97388	4	4	SR	RB1	3	uspA1+	uspA2H+	A	1931	4309	blaBRO-1					None	1102	0_2_1_0_1_0_0_0_0_0
1409	CTMC1917	DRAK		93042	599	599	SR	RB1	3	uspA1+	uspA2+	A	1931	4309	blaBRO-1	25	21	19	1	Complete	1103	0_27_3_0_0_0_0_0_0_0
1410	CTMC2067	DRAK		97273	420	401	SR	RB1	3	uspA1+	uspA2+	B	NoAmp	3326	blaBRO-1					None	1104	0_16_1_1_0_0_1_0_0_0
1411	CTMC2165	DRAK		92900	574	465/574	SR	RB1	3	uspA1+	uspA2H+	B	NoAmp	3326	blaBRO-1					None	1105	0_46_2_0_0_0_0_0_0_0
1412	CTMC1695	DRAK		97373	461	461	SR	RB1	3	uspA1+	uspA2+	A	1931	4309	blaBRO-1	24	23	21	1	Complete	1086	0_61_5_0_0_0_0_0_0_0
1413	CTMC1744	DRAK		92879	511	215	SR	RB1	3	uspA1+	uspA2+	A	1931	4309	blaBRO-1					None	1106	0_7_0_6_0_1_0_0_0_0
1414	CTMC1799	DRAK		92879	511	215	SR	RB1	3	uspA1+	uspA2+	A	1931	4309	blaBRO-1					None	1106	0_7_0_6_0_1_0_0_0_0
1415	CTMC1912	DRAK		92879	511	215	SR	RB1	3	uspA1+	uspA2+	A	1931	4309	blaBRO-1					None	1106	0_7_0_6_0_1_0_0_0_0
1416	CTMC1972	DRAK		92909	585	585	SR	RB1	3	uspA1+	uspA2+	A	1931	4309	blaBRO-1	4	2	20	1	Complete	1107	0_23_14_0_0_0_0_1_0_0
1417	CTMC2046	DRAK		92912	586	586	SR	RB1	3	uspA1+	uspA2H+	B	NoAmp	3326	blaBRO-1					None	1108	0_10_5_0_0_0_0_0_0_0
1418	CTMC2669	DRAK		92876	508	508	SR	RB1	3	uspA1+	uspA2H+	B	NoAmp	3326	blaBRO-1	18	25	19	1	Complete	514	0_13_14_0_0_0_0_0_0_0
1419	CTMC2749	DRAK		97389	195	70	SR	RB1	3	uspA1+	uspA2+	A	1931	4309	blaBRO-1					None	1109	0_39_8_2_0_0_0_0_0_0
1420	CTMC762	DRAK		93043	685	685	SR	RB1	3	uspA1+	uspA2+	A	1931	4309	blaBRO-1	26	26	20	1	Complete	1110	0_23_15_0_0_0_0_0_0_0
1421	CTMC147	DRAK		93043	685	685	SR	RB1	3	uspA1+	uspA2+	A	1931	4309	blaBRO-1	26	26	20	1	Complete	1110	0_23_15_0_0_0_0_0_0_0
1422	CTMC273	DRAK		93043	685	685	SR	RB1	3	uspA1+	uspA2+	A	1931	4309	blaBRO-1	26	26	20	1	Complete	1110	0_23_15_0_0_0_0_0_0_0
1423	CTMC1680	DRAK		93043	685	685	SR	RB1	3	uspA1+	uspA2+	A	1931	4309	blaBRO-1	26	26	20	1	Complete	1110	0_23_15_0_0_0_0_0_0_0
1424	CTMC1727	DRAK		93043	685	685	SR	RB1	3	uspA1+	uspA2+	A	1931	4309	blaBRO-1	26	26	20	1	Complete	1110	0_23_15_0_0_0_0_0_0_0
1425	CTMC1759	DRAK		93043	685	685	SR	RB1	3	uspA1+	uspA2+	A	1931	4309	blaBRO-1	26	26	20	1	Complete	1110	0_23_15_0_0_0_0_0_0_0
1426	CTMC1836	DRAK		93043	685	685	SR	RB1	3	uspA1+	uspA2+	A	1931	4309	blaBRO-1	26	26	20	1	Complete	1110	0_23_15_0_0_0_0_0_0_0
1427	CTMC1874	DRAK		93043	685	685	SR	RB1	3	uspA1+	uspA2+	A	1931	4309	blaBRO-1	26	26	20	1	Complete	1111	0_23_15_0_0_0_0_0_1_0
1428	CTMC1931	DRAK		97285	180	180	SR	RB1	3	uspA1+	uspA2+	A	1931	4309	blaBRO-1					None	1112	0_15_5_2_1_0_0_1_0_0
1429	CTMC2015	DRAK		93043	685	685	SR	RB1	3	uspA1+	uspA2+	A	1931	4309	blaBRO-1	26	26	20	1	Complete	1110	0_23_15_0_0_0_0_0_0_0
1430	CTMC2052	DRAK		93043	685	685	SR	RB1	3	uspA1+	uspA2+	A	1931	4309	blaBRO-1	26	26	20	1	Complete	1110	0_23_15_0_0_0_0_0_0_0
1431	CTMC2135	DRAK		93043	685	685	SR	RB1	3	uspA1+	uspA2+	A	1931	4309	blaBRO-1	26	26	20	1	Complete	1110	0_23_15_0_0_0_0_0_0_0
1432	CTMC2295	DRAK		93043	685	685	SR	RB1	3	uspA1+	uspA2+	A	1931	4309	blaBRO-1	26	26	20	1	Complete	1110	0_23_15_0_0_0_0_0_0_0
1433	CTMC2732	DRAK		92959	490	490	SS	RB2	2	uspA1+	uspA2+	C	NoAmp	4324	blaBRO-1					None	1113	1_3_2_0_0_0_0_0_0_0
1434	CTMC2796	DRAK		97390	11	645/11	SR	RB1	3	uspA1+	uspA2+	B	NoAmp	3326	blaBRO-1					None	1114	0_46_4_0_0_0_0_0_0_0
1435	CTMC1671	DRAK		92987	553	553/1055	SR	RB1	3	uspA1+	uspA2+	B	NoAmp	3326	blaBRO-1					None	1115	0_46_13_0_0_0_1_0_0_0
1436	CTMC1723	DRAK		92987	553	553/1055	SR	RB1	3	uspA1+	uspA2+	B	NoAmp	3326	blaBRO-1					None	1115	0_46_13_0_0_0_1_0_0_0
1437	CTMC1771	DRAK		92987	553	553/1055	SR	RB1	3	uspA1+	uspA2+	B	NoAmp	3326	blaBRO-1					None	1116	0_46_13_0_0_0_1_0_1_0
1438	CTMC1875	DRAK		97391	553	553/1055	SR	RB1	3	uspA1+	uspA2+	B	NoAmp	3326	blaBRO-1					None	1117	0_46_13_0_0_0_1_0_2_0
1439	CTMC1942	DRAK		92908	593	593	SR	RB1	3	uspA1+	uspA2H+	B	NoAmp	3326	blaBRO-1	19	18	20	1	Complete	458	0_65_1_0_0_0_0_0_1_0
1440	CTMC1997	DRAK		92987	553	553/1055	SR	RB1	3	uspA1+	uspA2+	B	NoAmp	3326	blaBRO-1					None	1118	0_46_13_0_0_0_1_1_0_0
1441	CTMC2106	DRAK		92987	553	553/1055	SR	RB1	3	uspA1+	uspA2+	B	NoAmp	3326	blaBRO-1					None	1118	0_46_13_0_0_0_1_1_0_0
1442	CTMC1661	DRAK		93042	599	599	SR	RB1	3	uspA1+	uspA2+	A	1931	4309	blaBRO-1	25	21	19	1	Complete	1119	0_27_3_0_0_0_0_0_1_0
1443	CTMC1872	DRAK		97273	420	401	SR	RB1	3	uspA1+	uspA2+	B	NoAmp	3326	blaBRO-1					None	1120	0_16_1_1_0_0_2_0_0_0
1444	CTMC2084	DRAK		97266	401	401	SR	RB1	3	uspA1+	uspA2+	B	NoAmp	3326	blaBRO-1					None	1121	0_16_13_0_3_0_0_1_0_0
1445	CTMC2557	DRAK		93083	675	675	SR	RB1	3	uspA1+	uspA2H+	B	NoAmp	3326	blaBRO-1	27		17	1	Partial	1122	0_34_4_0_0_0_0_0_1_0
1446	CTMC2967	DRAK		92896	572	625/572	SR	RB1	3	uspA1+	uspA2H+	A	1931	4309	blaBRO-1	4	2	20	1	Complete	1123	0_23_7_0_0_1_0_0_0_0
1447	CTMC2915	DRAK		93003	502	502	SS	Unknown	20	uspA1-	uspA2+	C*	NoAmp	NoAmp	blaBRO-2					None	1124	1_48_0_0_2_0_0_0_0_0
1448	CTMC148	DRAK		97392	669	669	SS	Unknown	20	uspA1+	uspA2+	C	NoAmp	4324	blaBRO-2					None	1125	1_39_0_1_0_0_0_0_1_0
1449	CTMC276	DRAK		97392	669	669	SS	Unknown	20	uspA1+	uspA2+	C	NoAmp	4324	blaBRO-2					None	1126	1_39_0_1_0_0_0_0_0_0
1450	CTMC150	DRAK		97392	669	669	SS	Unknown	20	uspA1+	uspA2+	C	NoAmp	4324	blaBRO-2					None	1126	1_39_0_1_0_0_0_0_0_0
1451	CTMC1628	DRAK		97297	478	478	SR	RB1	3	uspA1+	uspA2H+	A	1931	4309	blaBRO-1					None	1127	0_4_6_0_0_0_0_0_0_0
1452	CTMC1929	DRAK		97274	167	576	SR	RB1	3	uspA1+	uspA2+	A	1931	4309	blaBRO-1					None	881	0_25_3_1_1_0_0_0_0_0
1453	CTMC1950	DRAK		97274	167	576	SR	RB1	3	uspA1+	uspA2+	A	1931	4309	blaBRO-1					None	1128	0_25_3_1_1_0_0_1_0_0
1454	CTMC2122	DRAK		93058	544	544/190	SR	Unknown	32	uspA1+	uspA2H+	A	1931	4309	blaBRO-2					None	1129	0_29_1_1_0_0_0_0_0_0
1455	CTMC2171	DRAK		92866	224	576	SR	RB1	3	uspA1+	uspA2+	B	NoAmp	3326	blaBRO-1					None	1130	0_13_2_0_0_0_0_0_0_0
1456	CTMC2207	DRAK		92866	224	576	SR	RB1	3	uspA1+	uspA2+	B	NoAmp	3326	blaBRO-1					None	1130	0_13_2_0_0_0_0_0_0_0
1457	CTMC2877	DRAK		92946	468	70	SR	RB1	3	uspA1+	uspA2+	A	1931	4309	blaBRO-1					None	1131	0_39_3_3_0_0_0_2_0_0
1458	CTMC277	DRAK		97263	434	434	SR	RB1	3	uspA1+	uspA2+	A	1931	4309	blaBRO-1	4	2	20	1	Complete	1132	0_23_20_2_0_1_0_0_0_0
1459	CTMC145	DRAK		97263	434	434	SR	RB1	3	uspA1+	uspA2+	A	1931	4309	blaBRO-1	4	2	20	1	Complete	1132	0_23_20_2_0_1_0_0_0_0
1460	CTMC2947	DRAK		97393	314	162	SR	RB1	3	uspA1+	uspA2H+	A	1931	4309	blaBRO-2					None	1133	0_17_0_0_0_0_0_0_0_0
1461	CTMC1669	DRAK		97394	468	70	SR	RB1	3	uspA1+	uspA2+	B	NoAmp	3326	blaBRO-1					None	1134	0_39_3_5_0_0_0_0_0_0
1462	CTMC1714	DRAK		97394	468	70	SR	RB1	3	uspA1+	uspA2+	B	NoAmp	3326	blaBRO-1					None	1134	0_39_3_5_0_0_0_0_0_0
1463	CTMC1774	DRAK		97394	468	70	SR	RB1	3	uspA1+	uspA2+	B	NoAmp	3326	blaBRO-1					None	1134	0_39_3_5_0_0_0_0_0_0
1464	CTMC1808	DRAK		92880	666	576	SR	RB1	3	uspA1+	uspA2+	A	1931	4309	blaBRO-1	18	17	19	1	Complete	1135	0_13_8_0_1_0_0_0_0_0
1465	CTMC1861	DRAK		92880	666	576	SR	RB1	3	uspA1+	uspA2+	A	1931	4309	blaBRO-1	18	17	19	1	Complete	1136	0_13_8_0_1_1_0_0_0_0
1466	CTMC1907	DRAK		97395	11	645/11	SR	RB1	3	uspA1+	uspA2H+	B	NoAmp	3326	blaBRO-1					None	1137	0_46_3_1_0_0_0_0_0_0
1467	CTMC1982	DRAK		97396	666	576	SR	RB1	3	uspA1+	uspA2+	A	1931	4309	blaBRO-1	18	17	19	1	Complete	1138	0_13_8_0_8_0_0_0_0_0
1468	CTMC2114	DRAK		92880	666	576	SR	RB1	3	uspA1+	uspA2+	A	1931	4309	blaBRO-1	18	17	19	1	Complete	1139	0_13_8_0_7_0_0_0_0_0
1469	CTMC2120	DRAK		97267	73	73	SR	RB1	3	uspA1+	uspA2+	A	1931	4309	blaBRO-1					None	1140	0_4_2_1_0_0_1_0_0_0
1470	CTMC2173	DRAK		93042	599	599	SR	RB1	3	uspA1+	uspA2+	A	1931	4309	blaBRO-1	25	21	19	1	Complete	1103	0_27_3_0_0_0_0_0_0_0
1471	CTMC2259	DRAK		93042	599	599	SR	RB1	3	uspA1+	uspA2+	A	1931	4309	blaBRO-1	25	21	19	1	Complete	1103	0_27_3_0_0_0_0_0_0_0
1472	CTMC2277	DRAK		93042	599	599	SR	RB1	3	uspA1+	uspA2+	A	1931	4309	blaBRO-1	25	21	19	1	Complete	1103	0_27_3_0_0_0_0_0_0_0
1473	CTMC2656	DRAK		92998	453	453/43	SR	RB1	3	uspA1+	uspA2H+	A	1931	4309	blaBRO-2					None	1141	0_15_8_0_1_0_0_0_0_0
1474	CTMC2692	DRAK		97256	205	374	SR	RB1	3	uspA1+	uspA2H+	A	1931	4309	blaBRO-1					None	880	0_29_0_6_1_0_1_0_0_0
1475	CTMC2558	DRAK		97256	205	374	SR	RB1	3	uspA1+	uspA2H+	A	1931	4309	blaBRO-1					None	880	0_29_0_6_1_0_1_0_0_0
1476	CTMC2607	DRAK		97277	59	594	SR	RB1	3	uspA1+	uspA2H+	A	1931	4309	blaBRO-2					None	1142	0_38_0_2_2_0_0_0_0_0
1477	CTMC2916	DRAK		93006	575	436	SR	RB1	3	uspA1+	uspA2H+	A	1931	4309	blaBRO-1					None	1143	0_34_1_7_0_0_0_0_0_0
1478	CTMC1675	DRAK		92918	613	613	SR	RB1	3	uspA1+	uspA2+	A	1931	4309	blaBRO-1	28	27	20	1	Complete	1144	0_20_0_0_0_0_0_0_1_0
1479	CTMC1750	DRAK		92918	613	613	SR	RB1	3	uspA1-	uspA2+	A	1931	4309	blaBRO-1	28	27	20	1	Complete	1144	0_20_0_0_0_0_0_0_1_0
1480	CTMC1825	DRAK		92918	613	613	SR	RB1	3	uspA1+	uspA2+	A	1931	4309	blaBRO-1	28	27	20	1	Complete	1144	0_20_0_0_0_0_0_0_1_0
1481	CTMC1871	DRAK		92918	613	613	SR	RB1	3	uspA1+	uspA2+	A	1931	4309	blaBRO-1	28	27	20	1	Complete	1144	0_20_0_0_0_0_0_0_1_0
1482	CTMC1959	DRAK		92918	613	613	SR	RB1	3	uspA1+	uspA2+	A	1931	4309	blaBRO-1	28	27	20	1	Complete	1145	0_20_0_0_0_0_0_1_0_0
1483	CTMC2000	DRAK		97397	613	613	SR	RB1	3	uspA1+	uspA2+	A	1931	4309	blaBRO-1	28	27	20	1	Complete	1146	0_20_0_0_0_0_0_2_0_0
1484	CTMC2117	DRAK		92918	613	613	SR	RB1	3	uspA1+	uspA2+	A	1931	4309	blaBRO-1	28	27	20	1	Complete	1144	0_20_0_0_0_0_0_0_1_0
1485	CTMC2181	DRAK		92918	613	613	SR	RB1	3	uspA1+	uspA2+	A	1931	4309	blaBRO-1	28	27	20	1	Complete	1147	0_20_0_0_0_0_0_0_0_0
1486	CTMC2248	DRAK		92918	613	613	SR	RB1	3	uspA1+	uspA2+	A	1931	4309	blaBRO-1	28	27	20	1	Complete	1144	0_20_0_0_0_0_0_0_1_0
1487	CTMC2355	DRAK		92925	657	657	SR	RB1	3	uspA1+	uspA2+	A	1931	4309	blaBRO-1	44	28	22	1	Complete	1148	0_49_0_0_0_0_0_0_0_0
1488	CTMC2603	DRAK		92925	657	657	SR	RB1	3	uspA1+	uspA2+	A	1931	4309	blaBRO-1	44	28	22	1	Complete	1149	0_49_0_0_0_0_0_0_1_0
1489	CTMC2476	DRAK		92872	540	540	SR	RB1	3	uspA1+	uspA2+	A	1931	4309	blaBRO-1					None	1150	0_60_0_0_2_1_0_0_0_0
1490	CTMC803	DRAK		97255	227	576	SR	RB1	3	uspA1+	uspA2+	B	NoAmp	3326	blaBRO-2					None	395;1012	0_13_10_4_0_0_0_0_0_0
1491	CTMC813	DRAK		97255	227	576	SR	RB1	3	uspA1+	uspA2+	B	NoAmp	3326	blaBRO-2					None	395;1012	0_13_10_4_0_0_0_0_0_0
1492	CTMC1743	DRAK		92962	538	538	SR	RB1	3	uspA1+	uspA2H+	A	1931	4309	blaBRO-1	29	29	20	1	Complete	1151	0_23_11_0_0_1_0_0_0_0
1493	CTMC1803	DRAK		92994	598	598	SR	RB1	3	uspA1+	uspA2+	A	1931	4309	blaBRO-1	23	22	20	3	Complete	1152	0_21_0_5_0_0_0_0_1_0
1494	CTMC1855	DRAK		92994	598	598	SR	RB1	3	uspA1+	uspA2+	A	1931	4309	blaBRO-1	23	22	20	3	Complete	1153	0_21_0_5_0_0_0_0_2_0
1495	CTMC2123	DRAK		93064	136	136/630	SR	RB1	3	uspA1+	uspA2+	A	1931	4309	blaBRO-1	30	30	20	3	Complete	1154	0_22_1_0_0_0_0_0_0_0
1496	CTMC2091	DRAK		93058	544	544/190	SR	Unknown	32	uspA1+	uspA2H+	A	1931	4309	blaBRO-2					None	1155	0_29_1_1_0_0_0_0_1_0
1497	CTMC2205	DRAK		93020	577	577	SR	RB1	3	uspA1+	uspA2+	B	NoAmp	3326	blaBRO-1					None	1156	0_2_5_0_0_1_0_0_0_0
1498	CTMC2281	DRAK		93020	577	577	SR	RB1	3	uspA1+	uspA2+	B	NoAmp	3326	blaBRO-1					None	1156	0_2_5_0_0_1_0_0_0_0
1499	CTMC769	DRAK		97365	162	162	SR	RB1	3	uspA1+	uspA2+	A	1931	4309	blaBRO-1					None	1157	0_17_4_0_0_0_2_0_0_0
1500	CTMC1698	DRAK		92927	681	436	SR	RB1	3	uspA1+	uspA2+	B	NoAmp	3326	blaBRO-1	1	1	17	1	Complete	1158	0_34_1_0_1_0_1_0_0_0
1501	CTMC1748	DRAK		92927	681	436	SR	RB1	3	uspA1+	uspA2+	B	NoAmp	3326	blaBRO-1		1	17	1	Partial	1158	0_34_1_0_1_0_1_0_0_0
1502	CTMC1812	DRAK		92927	681	436	SR	RB1	3	uspA1+	uspA2+	B	NoAmp	3326	blaBRO-1	1	1	17	1	Complete	1158	0_34_1_0_1_0_1_0_0_0
1503	CTMC1974	DRAK		49055	652	504/652	SR	RB1	3	uspA1+	uspA2+	B	NoAmp	3326	blaBRO-2					None	390	0_16_6_0_0_0_0_2_0_0
1504	CTMC2161	DRAK		49055	652	504/652	SR	RB1	3	uspA1+	uspA2+	B	NoAmp	3326	blaBRO-2					None	390	0_16_6_0_0_0_0_2_0_0
1505	CTMC2272	DRAK		92900	574	465/574	SR	RB1	3	uspA1+	uspA2H+	B	NoAmp	3326	blaBRO-1					None	1159	0_46_2_0_0_2_0_0_0_0
1506	CTMC98	DRAK		92883	520	520	SR	RB1	3	uspA1+	uspA2+	AB	1931	3312	blaBRO-1	18	17	19	1	Complete	1160	0_13_9_0_1_0_0_0_0_0
1507	CTMC291	DRAK		92883	520	520	SR	RB1	3	uspA1+	uspA2+	AB	1931	3312	blaBRO-1	18	17	19	1	Complete	1161	0_13_9_0_1_0_0_0_0_1
1508	CTMC290	DRAK		97366	299	401	SR	RB1	3	uspA1+	uspA2+/-	B	NoAmp	3326	blaBRO-1					None	1021;1101;1162	0_16_9_3_0_0_0_1_0_0
1509	CTMC806	DRAK		89543	381	401	SR	RB2	2	uspA1+	uspA2H+	B	NoAmp	3326	blaBRO-1					None	1163	0_16_0_0_0_0_0_0_0_0
1510	CTMC1667	DRAK		93041	600	70	SR	RB1	3	uspA1+	uspA2+	B	NoAmp	3326	blaBRO-1					None	389;1164	0_39_8_1_0_0_0_0_0_0
1511	CTMC1726	DRAK		93041	600	70	SR	RB1	3	uspA1+	uspA2+	B	NoAmp	3326	blaBRO-1					None	389;1164	0_39_8_1_0_0_0_0_0_0
1512	CTMC1762	DRAK		93041	600	70	SR	RB1	3	uspA1+	uspA2+	B	NoAmp	3326	blaBRO-1					None	1165	0_39_8_1_0_0_0_0_1_0
1513	CTMC1956	DRAK		97273	420	401	SR	RB1	3	uspA1+	uspA2+	B	NoAmp	3326	blaBRO-1					None	529	0_16_1_1_0_0_0_0_0_0
1514	CTMC2045	DRAK		97266	401	401	SR	RB1	3	uspA1+	uspA2+	B	NoAmp	3326	blaBRO-1					None	1166	0_16_13_0_0_0_1_3_1_0
1515	CTMC2192	DRAK		97266	401	401	SR	RB1	3	uspA1+	uspA2+	B	NoAmp	3326	blaBRO-1					None	1166	0_16_13_0_0_0_1_3_1_0
1516	CTMC2241	DRAK		93000	617	617	SS	RB2	2	uspA1+	uspA2+	A	1931	4310	blaBRO-1					None	1167	1_13_0_0_0_0_0_0_0_0
1517	CTMC2288	DRAK		92964	578	578/671	SR	RB1	3	uspA1+	uspA2H+	B	NoAmp	3326	blaBRO-1					None	980	0_40_0_0_1_0_0_0_0_0
1518	CTMC2712	DRAK		93000	617	617	SS	RB2	2	uspA1+	uspA2+	A	1931	4310	blaBRO-1					None	1167;1168	1_13_0_0_0_0_0_0_0_0
1519	CTMC1741	DRAK		97285	180	180	SR	RB1	3	uspA1+	uspA2H+	A	1931	4309	blaBRO-1					None	1089	0_15_5_2_1_0_0_0_0_0
1520	CTMC1796	DRAK		97298	374	374	SR	RB1	3	uspA1+	uspA2H+	A	1931	4309	blaBRO-1					None	1169	0_29_0_1_0_0_1_0_0_0
1521	CTMC1849	DRAK		92880	666	576	SR	RB1	3	uspA1+	uspA2+	A	1931	4309	blaBRO-1	18	17	19	1	Complete	1170	0_13_8_0_2_0_0_0_0_0
1522	CTMC1964	DRAK		93042	599	599	SR	RB1	3	uspA1+	uspA2+	A	1931	4309	blaBRO-1	25	21	19	1	Complete	1171	0_27_3_0_1_0_0_0_0_0
1523	CTMC2032	DRAK		97378	161	161/199	SR	RB1	3	uspA1+	uspA2+	A	1931	4309	blaBRO-1	20	19	17	1	Complete	1172	0_4_8_0_0_0_0_0_1_0
1524	CTMC2169	DRAK		97378	161	161/199	SR	RB1	3	uspA1+	uspA2+	A	1931	4309	blaBRO-1	20	19	17	1	Complete	1172	0_4_8_0_0_0_0_0_1_0
1525	CTMC2250	DRAK		97378	161	161/199	SR	RB1	3	uspA1+	uspA2+	A	1931	4309	blaBRO-1	20	19	17	1	Complete	1172	0_4_8_0_0_0_0_0_1_0
1526	CTMC2298	DRAK		97299	70	70	SR	RB1	3	uspA1+	uspA2H+	B	NoAmp	3326	blaBRO-1					None	1173	0_39_3_1_0_0_0_0_0_0
1527	CTMC2457	DRAK		97333	579	579	SR	RB1	3	uspA1+	uspA2+	A	1931	4309	blaBRO-1	25	21	19	1	Complete	1174	0_27_4_1_0_0_0_0_0_0
1528	CTMC2678	DRAK		93035	658	658	SR	RB1	3	uspA1+	uspA2H+	B	NoAmp	3326	blaBRO-1	31	31	23	1	Complete	1175	0_50_1_0_0_0_1_0_0_0
1529	CTMC2903	DRAK		92865	457	457	SR	RB1	3	uspA1+	uspA2+	B	NoAmp	3326	blaBRO-1					None	908	0_16_14_0_0_0_0_0_0_0
1530	CTMC1833	DRAK		97381	576	576	SR	RB1	3	uspA1+	uspA2H+	B	NoAmp	3326	blaBRO-1					None	1067	0_13_11_2_0_0_0_0_0_0
1531	CTMC1890	DRAK		97381	576	576	SR	RB1	3	uspA1+	uspA2H+	B	NoAmp	3326	blaBRO-1					None	1067	0_13_11_2_0_0_0_0_0_0
1532	CTMC1947	DRAK		49055	652	504/652	SR	RB1	3	uspA1+	uspA2+	B	NoAmp	3326	blaBRO-2					None	1176	0_16_6_0_0_0_0_3_0_0
1533	CTMC2026	DRAK		97373	461	461	SR	RB1	3	uspA1+	uspA2+	A	1931	4309	blaBRO-1	24	23	21	1	Complete	1086	0_61_5_0_0_0_0_0_0_0
1534	CTMC2141	DRAK		97373	461	461	SR	RB1	3	uspA1+	uspA2+	A	1931	4309	blaBRO-1	24	23	21	1	Complete	1177	0_61_5_0_0_0_0_0_1_0
1535	CTMC2731	DRAK		97265	227	576	SR	RB1	3	uspA1+	uspA2+	B	NoAmp	3326	blaBRO-2	18	17	19	1	Complete	1178	0_13_10_5_0_0_0_0_1_0
1536	CTMC1736	DRAK		97285	180	180	SR	RB1	3	uspA1+	uspA2H+	A	1931	4309	blaBRO-1					None	1089	0_15_5_2_1_0_0_0_0_0
1537	CTMC1879	DRAK		92893	546	546	SR	RB1	3	uspA1+	uspA2+	A	1931	4309	blaBRO-1	4	2	20	1	Complete	1179	0_23_12_0_0_0_0_0_0_0
1538	CTMC1963	DRAK		92893	546	546	SR	RB1	3	uspA1+	uspA2+	A	1931	4309	blaBRO-1	4	2	20	1	Complete	1180	0_23_12_0_0_0_0_0_1_0
1539	CTMC2027	DRAK		97333	579	579	SR	RB1	3	uspA1+	uspA2+	A	1931	4309	blaBRO-1	25	21	19	1	Complete	1181	0_27_4_1_0_2_0_0_0_0
1540	CTMC2128	DRAK		97333	579	579	SR	RB1	3	uspA1+	uspA2+	A	1931	4309	blaBRO-1	25	21	19	1	Complete	1182	0_27_4_1_0_3_0_0_0_0
1541	CTMC2149	DRAK		93029	623	623	SS	Unknown	25	uspA1-?	uspA2+/-	A	1946	4341	blaBRO-1					None	1183	1_29_0_1_0_0_0_0_0_0
1542	CTMC2219	DRAK		97333	579	579	SR	RB1	3	uspA1+	uspA2+	A	1931	4309	blaBRO-1	25	21	19	1	Complete	1184	0_27_4_1_0_3_0_0_1_0
1543	CTMC2302	DRAK		97333	579	579	SR	RB1	3	uspA1+	uspA2+	A	1931	4309	blaBRO-1	25	21	19	1	Complete	1185	0_27_4_1_0_4_0_0_0_0
1544	CTMC2370	DRAK		93029	623	623	SS	Unknown	25	uspA1-?	uspA2H+	A	1946	4341	blaBRO-1					None	1183	1_29_0_1_0_0_0_0_0_0
1545	CTMC2551	DRAK		93040	560	560	SS	RB2	2	uspA1+	uspA2+	A	1931	4309	blaBRO-1					None	1186	1_43_2_0_0_0_0_0_0_0
1546	CTMC2424	DRAK		93040	560	560	SS	RB2	2	uspA1+	uspA2+	A	1931	4309	blaBRO-1					None	1187	1_43_2_0_0_0_0_0_1_0
1547	CTMC2446	DRAK		93040	560	560	SS	RB2	2	uspA1+	uspA2+	A	1931	4309	blaBRO-1					None	1186	1_43_2_0_0_0_0_0_0_0
1548	CTMC2860	DRAK		97398	560	560	SS	RB2	2	uspA1+	uspA2+	A	1931	4309	blaBRO-1					None	1188	1_43_2_0_0_0_0_1_0_0
1549	CTMC2898	DRAK		93030	672	471/672	SS	Unknown	25	uspA1+	uspA2+	C	NoAmp	4324	blaBRO-1					None	1189	1_15_0_0_0_0_0_0_0_0
1550	CTMC128	DRAK		89543	381	401	SR	RB2	2	uspA1+	uspA2H+	B	NoAmp	3326	blaBRO-1					None	1190	0_16_0_0_0_0_1_0_0_0
1551	CTMC156	DRAK		89543	381	401	SR	RB2	2	uspA1+	uspA2H+	B	NoAmp	3326	blaBRO-1					None	1190	0_16_0_0_0_0_1_0_0_0
1552	CTMC797	DRAK		97269	644	576	SR	RB1	3	uspA1+	uspA2+	B	NoAmp	3326	blaBRO-1	18	17	19	1	Complete	1191	0_13_12_1_0_1_0_0_0_0
1553	CTMC1640	DRAK		49055	652	504/652	SR	RB1	3	uspA1+	uspA2+	B	NoAmp	3326	blaBRO-2					None	1192	0_16_6_0_0_0_0_1_1_0
1554	CTMC1642	DRAK		49055	652	504/652	SR	RB1	3	uspA1+	uspA2+	B	NoAmp	3326	blaBRO-2					None	1192	0_16_6_0_0_0_0_1_1_0
1555	CTMC1673	DRAK		92986	638	514/638	SR	RB1	3	uspA1+	uspA2+	B	NoAmp	3326	blaBRO-1	1	32	22	1	Complete	1193	0_28_0_0_0_1_0_0_0_0
1556	CTMC1694	DRAK		92986	638	514/638	SR	RB1	3	uspA1+	uspA2+	B	NoAmp	3326	blaBRO-1	1	32	22	1	Complete	1194	0_28_0_0_0_0_0_0_0_0
1557	CTMC1827	DRAK		97399	554	401	SR	RB1	3	uspA1+	uspA2+	A	1931	4309	blaBRO-1					None	1195	0_16_16_0_2_0_0_0_0_0
1558	CTMC1900	DRAK		93021	671	578/671	SR	RB1	3	uspA1+	uspA2H+	B	NoAmp	3326	blaBRO-1					None	556	0_40_1_0_0_0_0_0_0_0
1559	CTMC1936	DRAK		97372	215	215	SR	RB1	3	uspA1+	uspA2+	A	1931	4309	blaBRO-1					None	1196	0_7_0_6_3_1_0_0_0_0
1560	CTMC2016	DRAK		97372	215	215	SR	RB1	3	uspA1+	uspA2+	A	1931	4309	blaBRO-1					None	1196	0_7_0_6_3_1_0_0_0_0
1561	CTMC2124	DRAK		97365	162	162	SR	RB1	3	uspA1+	uspA2+	A	1931	4309	blaBRO-1					None	1197	0_17_4_0_0_0_1_0_0_0
1562	CTMC2189	DRAK		97400	62	62	SR	RB1	3	uspA1+	uspA2H+	A	1931	4309	blaBRO-1					None	1198	0_4_0_4_0_0_0_0_0_0
1563	CTMC2206	DRAK		92883	520	520	SR	RB1	3	uspA1+	uspA2+	AB	1931	3312	blaBRO-1	18	17	19	1	Complete	1199	0_13_9_0_1_1_0_0_0_0
1564	CTMC2700	DRAK		92955	483	427	SR	RB1	3	uspA1+	uspA2+	A	1931	4309	blaBRO-1					None	1200	0_31_1_1_1_0_0_0_0_0
1565	CTMC2358	DRAK		92955	483	427	SR	RB1	3	uspA1+	uspA2+	A	1931	4309	blaBRO-1					None	1200	0_31_1_1_1_0_0_0_0_0
1566	CTMC2606	DRAK		92930	662	3	SR	RB1	3	uspA1+	uspA2H+	A	1931	4309	blaBRO-1					None	1201	0_5_6_1_0_0_0_0_2_0
1567	CTMC1938	DRAK		92904	565	565	SR	RB1	3	uspA1+	uspA2+	A	1931	4309	blaBRO-1	32	43	19	1	Complete	1202	0_73_0_0_0_0_0_0_0_0
1568	CTMC2017	DRAK		92904	565	565	SR	RB1	3	uspA1+	uspA2+	A	1931	4309	blaBRO-1	32	43	19	1	Complete	1202	0_73_0_0_0_0_0_0_0_0
1569	CTMC2080	DRAK		92904	565	565	SR	RB1	3	uspA1+	uspA2+	A	1931	4309	blaBRO-1	32	43	19	1	Complete	1202	0_73_0_0_0_0_0_0_0_0
1570	CTMC2130	DRAK		92904	565	565	SR	RB1	3	uspA1+	uspA2+	A	1931	4309	blaBRO-1	32	43	19	1	Complete	1202	0_73_0_0_0_0_0_0_0_0
1571	CTMC2197	DRAK		92904	565	565	SR	RB1	3	uspA1+	uspA2+	A	1931	4309	blaBRO-1	32	43	19	1	Complete	1203	0_73_0_0_0_0_0_0_1_0
1572	CTMC2601	DRAK		93083	675	675	SR	RB1	3	uspA1+	uspA2H+	B	NoAmp	3326	blaBRO-1	27	1	17	1	Complete	1204	0_34_4_0_0_0_0_0_2_0
1573	CTMC2769	DRAK		92930	662	3	SR	RB1	3	uspA1+	uspA2H+	A	1931	4309	blaBRO-1					None	1205	0_5_6_1_0_0_0_0_1_0
1574	CTMC2471	DRAK		97299	70	70	SR	RB1	3	uspA1+	uspA2H+	B	NoAmp	3326	blaBRO-1					None	1173	0_39_3_1_0_0_0_0_0_0
1575	CTMC2904	DRAK		97401	596	684/596	SR	RB1	3	uspA1+	uspA2H+	B	NoAmp	3326	blaBRO-1					None	1206	0_46_12_0_1_0_0_0_0_0
1576	CTMC1683	DRAK		97312	571	401	SR	RB1	3	uspA1+	uspA2+	B	NoAmp	3326	blaBRO-1					None	1207	0_16_16_1_1_0_0_0_0_0
1577	CTMC1704	DRAK		97312	571	401	SR	RB1	3	uspA1+	uspA2+	B	NoAmp	3326	blaBRO-1					None	1208	0_16_16_1_1_0_0_0_1_0
1578	CTMC1792	DRAK		97312	571	401	SR	RB1	3	uspA1+	uspA2+	B	NoAmp	3326	blaBRO-1					None	1207	0_16_16_1_1_0_0_0_0_0
1579	CTMC1854	DRAK		92879	511	215	SR	RB1	3	uspA1+	uspA2+	A	1931	4309	blaBRO-1					None	1209	0_7_0_6_0_0_0_0_0_0
1580	CTMC1914	DRAK		97266	401	401	SR	RB1	3	uspA1+	uspA2+	B	NoAmp	3326	blaBRO-1					None	1210	0_16_13_0_0_0_1_0_0_0
1581	CTMC1968	DRAK		92962	538	538	SR	RB1	3	uspA1+	uspA2H+	A	1931	4309	blaBRO-1	29	29	20	1	Complete	578	0_23_11_0_0_0_0_0_0_0
1582	CTMC2048	DRAK		92962	538	538	SR	RB1	3	uspA1+	uspA2+	A	1931	4309	blaBRO-1	29	29	20	1	Complete	1211	0_23_11_0_0_0_1_0_0_0
1583	CTMC2075	DRAK		92964	578	578/671	SR	RB1	3	uspA1+	uspA2H+	B	NoAmp	3326	blaBRO-1					None	980	0_40_0_0_1_0_0_0_0_0
1584	CTMC2230	DRAK		97402	574	465/574	SR	RB1	3	uspA1+	uspA2H+	B	NoAmp	3326	blaBRO-1					None	1212	0_46_2_0_2_0_0_0_0_0
1585	CTMC2301	DRAK		97268	197	399/197	SR	RB1	3	uspA1+	uspA2+	B	NoAmp	3326	blaBRO-1					None	1213	0_42_1_0_0_0_0_1_0_0
1586	CTMC2642	DRAK		92955	483	427	SR	RB1	3	uspA1+	uspA2+	A	1931	4309	blaBRO-1					None	819	0_31_1_1_2_1_0_0_0_0
1587	CTMC2377	DRAK		97351	215	215	SR	RB1	3	uspA1+	uspA2+	A	1931	4309	blaBRO-1					None	901	0_7_0_9_1_3_0_0_0_0
1588	CTMC2553	DRAK		97351	215	215	SR	RB1	3	uspA1+	uspA2+	A	1931	4308	blaBRO-1					None	901	0_7_0_9_1_3_0_0_0_0
1589	CTMC2419	DRAK		93028	534	534	SR	RB1	3	uspA1+	uspA2+	A	1931	4309	blaBRO-1					None	902	0_5_12_0_2_1_0_0_0_0
1590	CTMC1763	DRAK		92932	665	665	SR	RB1	3	uspA1+	uspA2H+	B	NoAmp	3326	blaBRO-1	24	24	21	1	Complete	643	0_61_0_2_0_0_0_0_0_0
1591	CTMC1868	DRAK		92993	639	533/501	SS	RB2	2	uspA1-	uspA2+	C	NoAmp	4324						None	1214	1_17_2_2_1_1_0_0_0_0
1592	CTMC1928	DRAK		97403	577	577	SR	RB1	3	uspA1+	uspA2+	B	NoAmp	3326	blaBRO-1					None	1215	0_2_5_0_0_2_0_0_0_0
1593	CTMC2088	DRAK		97320	198	62	SR	RB1	3	uspA1+	uspA2+	A	1931	4309	blaBRO-1					None	394	0_4_0_8_0_0_0_0_0_0
1594	CTMC2680	DRAK		93056	480	480	SR	RB1	3	uspA1+	uspA2+	A	1931	4309	blaBRO-1	25	44	19	1	Complete	1216	0_27_5_0_0_0_0_1_1_0
1595	CTMC2364	DRAK		97267	73	73	SR	RB1	3	uspA1+	uspA2+	A	1931	4309	blaBRO-1					None	1217	0_4_2_1_0_1_0_0_0_0
1596	CTMC2572	DRAK		97267	73	73	SR	RB1	3	uspA1+	uspA2+	A	1931	4309	blaBRO-1					None	1217	0_4_2_1_0_1_0_0_0_0
1597	CTMC2543	DRAK		97404	434	434	SR	RB1	3	uspA1+	uspA2+	A	1931	4309	blaBRO-1	4	2	20	1	Complete	1218	0_23_20_1_0_0_0_0_0_0
1598	CTMC2859	DRAK		92945	451	451/581/646	SS	RB2	2	uspA1+	uspA2+	C	NoAmp	4324	blaBRO-1					None	1219	1_25_0_1_0_0_0_0_0_0
1599	CTMC2035	DRAK		97266	401	401	SR	RB1	3	uspA1+	uspA2+	B	NoAmp	3326	blaBRO-1					None	1220	0_16_13_0_0_0_0_0_0_0
1600	CTMC1699	DRAK		93058	544	544/190	SR	Unknown	32	uspA1+	uspA2H+	A	1931	4309	blaBRO-2					None	1155	0_29_1_1_0_0_0_0_1_0
1601	CTMC1880	DRAK		97266	401	401	SR	RB1	3	uspA1+	uspA2+	B	NoAmp	3326	blaBRO-1					None	1221	0_16_13_0_0_0_1_3_0_0
1602	CTMC1962	DRAK		97266	401	401	SR	RB1	3	uspA1+	uspA2+	B	NoAmp	3326	blaBRO-1					None	1221	0_16_13_0_0_0_1_3_0_0
1603	CTMC2029	DRAK		97266	401	401	SR	RB1	3	uspA1+	uspA2+	B	NoAmp	3326	blaBRO-1					None	1222	0_16_13_0_0_0_1_3_2_0
1604	CTMC2147	DRAK		97387	536	536	SR	RB1	3	uspA1+	uspA2H+	A	1931	4309	blaBRO-1	24	24	21	1	Complete	1223	0_61_2_0_3_0_0_1_0_0
1605	CTMC2862	DRAK		93031	503	503/640	SS	RB2	2	uspA1+	uspA2+	C	NoAmp	4324	blaBRO-1					None	1224	1_3_0_0_0_0_0_0_0_0
1606	CTMC2780	DRAK		92893	546	546	SR	RB1	3	uspA1+	uspA2+	A	1931	4309	blaBRO-1	4	2	20	1	Complete	1225	0_23_12_0_0_0_0_0_4_0
1607	CTMC1626	DRAK		97263	434	434	SR	RB1	3	uspA1+	uspA2+	A	1931	4309	blaBRO-1	4	2	20	1	Complete	1226	0_23_20_2_0_1_0_0_0_1
1608	CTMC1670	DRAK		97382	520	520	SR	RB1	3	uspA1+	uspA2+	AB	1931	3312	blaBRO-1	18	17	19	1	Complete	1227	0_13_9_0_0_0_0_1_0_0
1609	CTMC1708	DRAK		97258	423	436	SR	RB1	3	uspA1+	uspA2+	B	NoAmp	3326	blaBRO-1	1	1	27	1	Complete	1228	0_34_1_1_1_0_0_0_0_0
1610	CTMC1740	DRAK		97258	423	436	SR	RB1	3	uspA1+	uspA2+	B	NoAmp	3326	blaBRO-1	1	1	27	1	Complete	1228	0_34_1_1_1_0_0_0_0_0
1611	CTMC2044	DRAK		92880	666	576	SR	RB1	3	uspA1+	uspA2+	A	1931	4309	blaBRO-1	18	17	19	1	Complete	1229	0_13_8_0_5_0_0_0_0_0
1612	CTMC2150	DRAK		92893	546	546	SR	RB1	3	uspA1+	uspA2+	A	1931	4309	blaBRO-1	4	2	20	1	Complete	1230	0_23_12_0_0_0_0_0_2_0
1613	CTMC2228	DRAK		93044	601	594	SR	RB1	3	uspA1+	uspA2H+	A	1931	4309	blaBRO-2					None	1231	0_38_0_0_2_0_0_0_0_0
1614	CTMC2270	DRAK		93076	464	464/634	SS	RB2	2	uspA1+	uspA2+	C*	NoAmp	NoAmp	blaBRO-1					None	1232	1_27_0_0_0_0_0_0_0_0
1615	CTMC2374	DRAK		97406	517	517/689	SS	RB2	2	uspA1+	uspA2+	C	NoAmp	4324	blaBRO-1					None	1233	1_3_6_0_0_0_0_0_0_0
1616	CTMC2703	DRAK		89562	556	556	SR	RB1	3	uspA1+	uspA2+	A	1931	4309	blaBRO-1	33	33	19	3	Complete	1234	0_23_13_1_0_0_0_0_0_0
1617	CTMC2765	DRAK		97349	590	401	SR	RB1	3	uspA1+	uspA2+	B	NoAmp	3326	blaBRO-2					None	1235	0_16_17_0_0_0_0_0_0_0
1618	CTMC2498	DRAK		92980	455	1053/455	SR	RB1	3	uspA1+	uspA2+	A	1931	4309	blaBRO-1	34	2	20	1	Complete	1236	0_23_1_0_0_0_0_0_0_0
1619	CTMC2546	DRAK		89989	435	184	SR	RB1	3	uspA1+	uspA2+	A	1931	4310	blaBRO-1					None	1237	0_10_4_1_1_0_0_0_0_0
1620	CTMC2848	DRAK		92937	661	661	SS	RB2	2	uspA1+	uspA2+/-	C	NoAmp	4322	blaBRO-1					None	1238	1_26_0_0_0_0_0_0_0_0
1621	CTMC1908	DRAK		92993	639	533/501	SS	RB2	2	uspA1-	uspA2+	C	NoAmp	4324						None	1214	1_17_2_2_1_1_0_0_0_0
1622	CTMC1992	DRAK		92993	639	533/501	SS	RB2	2	uspA1-	uspA2+	C	NoAmp	4324						None	1214	1_17_2_2_1_1_0_0_0_0
1623	CTMC2087	DRAK		92993	639	533/501	SS	RB2	2	uspA1-	uspA2+	C	NoAmp	4324						None	1239	1_17_2_2_1_1_0_0_1_0
1624	CTMC2204	DRAK		92993	639	533/501	SS	RB2	2	uspA1-	uspA2+	C	NoAmp	4324						None	1214;1240	1_17_2_2_1_1_0_0_0_0
1625	CTMC2372	DRAK		92993	639	533/501	SS	RB2	2	uspA1-	uspA2+	C	NoAmp	4324						None	1214	1_17_2_2_1_1_0_0_0_0
1626	CTMC2570	DRAK		93056	480	480	SR	RB1	3	uspA1+	uspA2+	A	1931	4309	blaBRO-1	25	44	19	1	Complete	1241	0_27_5_0_0_0_0_1_0_0
1627	CTMC2611	DRAK		93056	480	480	SR	RB1	3	uspA1+	uspA2+	A	1931	4309	blaBRO-1	25	44	19	1	Complete	1242	0_27_5_0_0_1_0_0_0_0
1628	CTMC2885	DRAK		97287	73	73	SR	Unknown	21	uspA1+	uspA2+	A	1931	4309	blaBRO-1					None	1243	0_4_2_5_0_0_1_1_0_0
1629	CTMC1734	DRAK		97263	434	434	SR	RB1	3	uspA1+	uspA2+	A	1931	4309	blaBRO-1	4	2	20	1	Complete	1074	0_23_20_2_0_0_0_0_0_0
1630	CTMC1951	DRAK		97379	561	561	SR	RB1	3	uspA1+	uspA2+	A	1931	4309	blaBRO-1	21	20	19	1	Complete	1057	0_66_0_3_0_3_0_0_0_0
1631	CTMC2105	DRAK		97379	561	561	SR	RB1	3	uspA1+	uspA2+	A	1931	4309	blaBRO-1	21	20	19	1	Complete	1057	0_66_0_3_0_3_0_0_0_0
1632	CTMC2089	DRAK		97379	561	561	SR	RB1	3	uspA1+	uspA2+	A	1931	4309	blaBRO-1	21	20	19	1	Complete	1057	0_66_0_3_0_3_0_0_0_0
1633	CTMC2143	DRAK		97379	561	561	SR	RB1	3	uspA1+	uspA2+	A	1931	4309	blaBRO-1	21	20	19	1	Complete	1057	0_66_0_3_0_3_0_0_0_0
1634	CTMC2268	DRAK		97299	70	70	SR	RB1	3	uspA1+	uspA2H+	B	NoAmp	3326	blaBRO-1					None	1173	0_39_3_1_0_0_0_0_0_0
1635	CTMC2373	DRAK		97299	70	70	SR	RB1	3	uspA1+	uspA2H+	B	NoAmp	3326	blaBRO-1					None	1244	0_39_3_1_0_0_0_0_0_1
1636	CTMC2394	DRAK		89989	631	184	SR	RB1	3	uspA1+	uspA2+	A	1931	4310	blaBRO-1					None	1245	0_10_4_4_0_0_0_0_0_0
1637	CTMC2423	DRAK		89989	631	184	SR	RB1	3	uspA1+	uspA2+	A	1931	4310	blaBRO-1					None	1245	0_10_4_4_0_0_0_0_0_0
1638	CTMC2591	DRAK		89989	631	184	SR	RB1	3	uspA1+	uspA2+	A	1931	4310	blaBRO-1					None	1245	0_10_4_4_0_0_0_0_0_0
1639	CTMC2897	DRAK		97354	436	436	SR	RB1	3	uspA1+	uspA2H+	A	1931	4309	blaBRO-1	1	1	17	1	Complete	1246	0_34_1_6_0_1_0_0_0_0
1640	CTMC1659	DRAK		97300	215	215	SR	RB1	3	uspA1+	uspA2H+	A	1931	4309	blaBRO-1					None	1247	0_7_0_1_0_0_0_0_0_0
1641	CTMC1798	DRAK		93064	136	136/630	SR	RB1	3	uspA1+	uspA2+	A	1931	4309	blaBRO-1	30	30	20	3	Complete	1248	0_22_1_0_0_0_0_0_1_0
1642	CTMC1858	DRAK		93064	136	136/630	SR	RB1	3	uspA1+	uspA2+	A	1931	4309	blaBRO-1	30	30	20	3	Complete	1248	0_22_1_0_0_0_0_0_1_0
1643	CTMC1911	DRAK		92932	665	665	SR	RB1	3	uspA1+	uspA2H+	B	NoAmp	3326	blaBRO-1	24	24	21	1	Complete	1249	0_61_0_2_0_1_0_0_0_0
1644	CTMC1965	DRAK		61201	4	4	SR	RB1	3	uspA1+	uspA2H+	A	1931	4309	blaBRO-1					None	1250	0_2_1_0_2_0_0_0_0_0
1645	CTMC2031	DRAK		97407	665	665	SR	RB1	3	uspA1+	uspA2+	B	NoAmp	3326	blaBRO-1	35	34	21	1	Complete	1251	0_61_0_1_0_0_0_0_0_0
1646	CTMC2100	DRAK		97408	665	665	SR	RB1	3	uspA1+	uspA2+	B	NoAmp	3326	blaBRO-1	35	34	21	1	Complete	1252	0_61_0_0_0_0_0_0_0_0
1647	CTMC2166	DRAK		97285	180	180	SR	RB1	3	uspA1+	uspA2H+	A	1931	4309	blaBRO-1					None	1253	0_15_5_2_2_0_0_0_0_0
1648	CTMC2213	DRAK		97285	180	180	SR	RB1	3	uspA1+	uspA2H+	A	1931	4309	blaBRO-1					None	1254	0_15_5_2_0_1_0_0_0_0
1649	CTMC2651	DRAK		92915	602	602	SS	RB2	2	uspA1+	uspA2+	C	NoAmp	4324	blaBRO-2	36	35	20	5	Complete	1255	1_0_0_0_0_2_0_0_0_0
1650	CTMC2739	DRAK		97260	70	70	SR	RB1	3	uspA1+	uspA2+	A	1931	4309	blaBRO-1					None	1256;1257	0_39_0_1_0_1_0_0_0_0
1651	CTMC2547	DRAK		97260	70	70	SR	RB1	3	uspA1+	uspA2+	A	1931	4309	blaBRO-1					None	1256;1257	0_39_0_1_0_1_0_0_0_0
1652	CTMC2405	DRAK		97260	70	70	SR	RB1	3	uspA1+	uspA2+	A	1931	4309	blaBRO-1					None	1257	0_39_0_1_0_1_0_0_0_0
1653	CTMC2615	DRAK		97260	70	70	SR	RB1	3	uspA1+	uspA2+	A	1931	4309	blaBRO-1					None	1256;1257	0_39_0_1_0_1_0_0_0_0
1654	CTMC2493	DRAK		97260	70	70	SR	RB1	3	uspA1+	uspA2+	A	1931	4309	blaBRO-1					None	1256;1257	0_39_0_1_0_1_0_0_0_0
1655	CTMC2534	DRAK		93009	557	557/532	SS	Unknown	25	uspA1+	uspA2+	C	NoAmp	4324	blaBRO-1					None	1258	1_15_2_1_1_0_0_0_0_0
1656	CTMC2488	DRAK		97260	70	70	SR	RB1	3	uspA1+	uspA2+	A	1931	4309	blaBRO-1					None	1256;1257	0_39_0_1_0_1_0_0_0_0
1657	CTMC2873	DRAK		93073	564	564	SS	RB2	2	uspA1+	uspA2H+	C	NoAmp	4324	blaBRO-1					None	1259	1_34_0_0_0_0_0_0_0_0
1658	CTMC2895	DRAK		93071	498	498	SR	RB1	3	uspA1+	uspA2+	A	1931	4309	blaBRO-1	34	2	20	1	Complete	1260	0_23_2_0_0_0_0_1_0_0
1659	CTMC2021	DRAK		97316	609	609	SR	RB1	3	uspA1+	uspA2+	B	NoAmp	3326	blaBRO-1	37	36	17	1	Complete	1261	0_20_8_4_0_0_0_0_2_0
1660	CTMC2185	DRAK		97316	609	609	SR	RB1	3	uspA1+	uspA2+	B	NoAmp	3326	blaBRO-1	37	36	17	1	Complete	1261	0_20_8_4_0_0_0_0_2_0
1661	CTMC2878	DRAK		97392	669	669	SS	Unknown	20	uspA1+	uspA2+	C	NoAmp	4324	blaBRO-2					None	1262	1_39_0_1_0_1_0_0_0_0
1662	CTMC2896	DRAK		97409	654	654	SR	RB1	3	uspA1+	uspA2+	A	1931	4309	blaBRO-1	4	2	20	1	Complete	1263	0_23_9_1_0_0_0_0_0_0
1663	CTMC1973	DRAK		92893	546	546	SR	RB1	3	uspA1+	uspA2+	A	1931	4309	blaBRO-1	4	2	20	1	Complete	1264	0_23_12_0_0_0_0_0_5_0
1664	CTMC2043	DRAK		92893	546	546	SR	RB1	3	uspA1+	uspA2+	A	1931	4309	blaBRO-1	4	2	20	1	Complete	1265	0_23_12_0_0_0_0_0_3_0
1665	CTMC2145	DRAK		92893	546	546	SR	RB1	3	uspA1+	uspA2+	A	1931	4309	blaBRO-1	4	2	20	1	Complete	1265	0_23_12_0_0_0_0_0_3_0
1666	CTMC2214	DRAK		92893	546	546	SR	RB1	3	uspA1+	uspA2+	A	1931	4309	blaBRO-1	4	2	20	1	Complete	1265	0_23_12_0_0_0_0_0_3_0
1667	CTMC2258	DRAK		92893	546	546	SR	RB1	3	uspA1+	uspA2+	A	1931	4309	blaBRO-1	4	2	20	1	Complete	1265	0_23_12_0_0_0_0_0_3_0
1668	CTMC2587	DRAK		92893	546	546	SR	RB1	3	uspA1+	uspA2+	A	1931	4309	blaBRO-1	4	2	20	1	Complete	1265	0_23_12_0_0_0_0_0_3_0
1669	CTMC2512	DRAK		49055	652	504/652	SR	RB1	3	uspA1+	uspA2+	B	NoAmp	3326	blaBRO-2					None	1266	0_16_6_0_1_0_0_0_0_0
1670	CTMC2030	DRAK		92910	635	180	SR	RB1	3	uspA1+	uspA2+	A	1931	4309	blaBRO-1					None	1267	0_15_5_1_0_0_0_0_0_0
1671	CTMC2073	DRAK		92910	635	180	SR	RB1	3	uspA1+	uspA2+	A	1931	4309	blaBRO-1					None	1267	0_15_5_1_0_0_0_0_0_0
1672	CTMC2152	DRAK		97343	401	401	SR	RB1	3	uspA1+	uspA2+	B	NoAmp	3326	blaBRO-1					None	1268	0_16_16_2_1_0_0_0_0_0
1673	CTMC2212	DRAK		97343	401	401	SR	RB1	3	uspA1+	uspA2+	B	NoAmp	3326	blaBRO-1					None	1268	0_16_16_2_1_0_0_0_0_0
1674	CTMC2267	DRAK		97349	590	401	SR	RB1	3	uspA1+	uspA2+	B	NoAmp	3326	blaBRO-2					None	1235	0_16_17_0_0_0_0_0_0_0
1675	CTMC2300	DRAK		97349	590	401	SR	RB1	3	uspA1+	uspA2+	B	NoAmp	3326	blaBRO-2					None	1235	0_16_17_0_0_0_0_0_0_0
1676	CTMC2429	DRAK		97299	468	70	SR	RB1	3	uspA1+	uspA2+	A	1931	4309	blaBRO-1					None	1269	0_39_3_2_0_0_0_2_0_0
1677	CTMC1816	DRAK		97410	485	609	SR	RB1	3	uspA1+	uspA2+	A	1931	4309	blaBRO-1	37	36	17	1	Complete	1270	0_20_10_4_0_0_0_0_0_0
1678	CTMC1873	DRAK		97410	485	609	SR	RB1	3	uspA1+	uspA2+	A	1931	4309	blaBRO-1	37	36	17	1	Complete	1271	0_20_10_4_0_0_0_0_1_0
1679	CTMC1949	DRAK		97410	485	609	SR	RB1	3	uspA1+	uspA2+	A	1931	4309	blaBRO-1	37	36	17	1	Complete	1271	0_20_10_4_0_0_0_0_1_0
1680	CTMC2007	DRAK		92994	598	598	SR	RB1	3	uspA1+	uspA2+	A	1931	4309	blaBRO-1	23	22	20	3	Complete	1272	0_21_0_5_0_0_0_0_0_0
1681	CTMC2625	DRAK		97378	161	161/199	SR	RB1	3	uspA1+	uspA2+	A	1931	4309	blaBRO-1	20	19	17	1	Complete	1273	0_4_8_0_0_0_0_0_2_0
1682	CTMC1794	DRAK		93064	136	136/630	SR	RB1	3	uspA1+	uspA2+	A	1931	4309	blaBRO-1	30	30	20	3	Complete	1274	0_22_1_0_0_0_0_0_1_1
1683	CTMC1837	DRAK		93064	136	136/630	SR	RB1	3	uspA1+	uspA2+	A	1931	4309	blaBRO-1	30	30	20	3	Complete	1274	0_22_1_0_0_0_0_0_1_1
1684	CTMC1865	DRAK		92912	586	586	SR	RB1	3	uspA1+	uspA2H+	B	NoAmp	3326	blaBRO-1					None	1108	0_10_5_0_0_0_0_0_0_0
1685	CTMC2239	DRAK		92924	640	503/640	SS	RB2	2	uspA1+	uspA2+	C	NoAmp	4324						None	1275	1_3_1_0_0_0_0_0_0_0
1686	CTMC2704	DRAK		93009	532	557/532	SS	Unknown	25	uspA1+	uspA2+	C	NoAmp	4324	blaBRO-1					None	1276	1_15_2_2_1_0_0_0_0_0
1687	CTMC2359	DRAK		93009	532	557/532	SS	Unknown	25	uspA1+	uspA2+	C	NoAmp	4324	blaBRO-1					None	1277	1_15_2_2_0_0_0_0_0_0
1688	CTMC2392	DRAK		97411	401	401	SR	RB1	3	uspA1+	uspA2+	B	NoAmp	3326	blaBRO-1					None	1278	0_16_13_0_1_0_0_0_0_0
1689	CTMC2599	DRAK		97411	401	401	SR	RB1	3	uspA1+	uspA2+	B	NoAmp	3326	blaBRO-1					None	1278	0_16_13_0_1_0_0_0_0_0
1690	CTMC1925	DRAK		93042	599	599	SR	RB1	3	uspA1+	uspA2+	A	1931	4309	blaBRO-1	25	21	19	1	Complete	1103	0_27_3_0_0_0_0_0_0_0
1691	CTMC1988	DRAK		93042	599	599	SR	RB1	3	uspA1+	uspA2+	A	1931	4309	blaBRO-1	25	21	19	1	Complete	1279	0_27_3_0_0_0_0_0_2_0
1692	CTMC2168	DRAK		93042	599	599	SR	RB1	3	uspA1+	uspA2+	A	1931	4309	blaBRO-1	25	21	19	1	Complete	1103	0_27_3_0_0_0_0_0_0_0
1693	CTMC2266	DRAK		93042	599	599	SR	RB1	3	uspA1+	uspA2+	A	1931	4309	blaBRO-1	25	21	19	1	Complete	1103	0_27_3_0_0_0_0_0_0_0
1694	CTMC2522	DRAK		97412	561	561	SR	RB1	3	uspA1+	uspA2+	A	1931	4309	blaBRO-1	21	20	19	1	Complete	1280	0_66_0_1_0_0_0_0_0_0
1695	CTMC2533	DRAK		97412	561	561	SR	RB1	3	uspA1+	uspA2+	A	1931	4309	blaBRO-1	21	20	19	1	Complete	1280	0_66_0_1_0_0_0_0_0_0
1696	CTMC2467	DRAK		97412	561	561	SR	RB1	3	uspA1+	uspA2+	A	1931	4309	blaBRO-1	21	20	19	1	Complete	1280	0_66_0_1_0_0_0_0_0_0
1697	CTMC2624	DRAK		97413	662	3	SR	RB1	3	uspA1+	uspA2+	A	1931	4309	blaBRO-1					None	1281	0_5_5_0_0_0_0_0_0_0
1698	CTMC2633	DRAK		97412	561	561	SR	RB1	3	uspA1+	uspA2+	A	1931	4309	blaBRO-1	21	20	19	1	Complete	1282	0_66_0_1_0_0_1_0_0_0
1699	CTMC1641	DRAK		92962	538	538	SR	RB1	3	uspA1+	uspA2+	A	1931	4309	blaBRO-1	29	29	20	1	Complete	1283	0_23_11_0_0_0_2_0_0_0
1700	CTMC1664	DRAK		97414	515	576	SR	RB1	3	uspA1+	uspA2+	B	NoAmp	3326	blaBRO-1	18	17	19	1	Complete	1284	0_13_11_1_1_0_0_0_0_0
1701	CTMC1835	DRAK		97373	461	461	SR	RB1	3	uspA1+	uspA2+	A	1931	4309	blaBRO-1	24	23	21	1	Complete	1285	0_61_5_0_0_2_0_0_0_0
1702	CTMC1864	DRAK		97373	461	461	SR	RB1	3	uspA1+	uspA2+	A	1931	4309	blaBRO-1	24	23	21	1	Complete	1285	0_61_5_0_0_2_0_0_0_0
1703	CTMC1940	DRAK		97274	167	576	SR	RB1	3	uspA1+	uspA2+	A	1931	4309	blaBRO-1					None	1286	0_25_3_1_2_0_0_1_0_0
1704	CTMC2013	DRAK		97274	167	576	SR	RB1	3	uspA1+	uspA2+	A	1931	4309	blaBRO-1					None	1287	0_25_3_1_2_0_0_1_1_0
1705	CTMC2070	DRAK		97274	167	576	SR	RB1	3	uspA1+	uspA2+	A	1931	4309	blaBRO-1					None	1288	0_25_3_1_2_0_0_3_0_0
1706	CTMC2134	DRAK		97274	167	576	SR	RB1	3	uspA1+	uspA2+	A	1931	4309	blaBRO-1					None	1289	0_25_3_1_2_0_0_2_0_0
1707	CTMC2179	DRAK		97415	11	645/11	SR	RB1	3	uspA1+	uspA2+	B	NoAmp	3326	blaBRO-1					None	1290	0_46_8_0_0_0_0_1_0_0
1708	CTMC2641	DRAK		93038	510	510	SS	RB2	2	uspA1+	uspA2+	C*	NoAmp	NoAmp	blaBRO-2	38	37	24	1	Complete	1291	1_23_2_0_0_0_0_1_0_0
1709	CTMC2702	DRAK		93021	671	578/671	SR	RB1	3	uspA1+	uspA2H+	B	NoAmp	3326	blaBRO-1					None	1292	0_40_1_0_0_0_0_3_0_0
1710	CTMC2356	DRAK		93038	510	510	SS	RB2	2	uspA1+	uspA2+	C*	NoAmp	NoAmp	blaBRO-2	38		24	1	Partial	1293	1_23_2_0_0_0_0_0_0_0
1711	CTMC2600	DRAK		92896	572	625/572	SR	RB1	3	uspA1+	uspA2H+	A	1931	4309	blaBRO-1	4	2	20	1	Complete	1294	0_23_7_0_0_0_0_2_0_0
1712	CTMC2961	DRAK		89989	631	184	SR	RB1	3	uspA1+	uspA2+	A	1931	4310	blaBRO-1					None	1245	0_10_4_4_0_0_0_0_0_0
1713	CTMC2968	DRAK		93003	502	502	SS	Unknown	20	uspA1-	uspA2+	C*	NoAmp	NoAmp	blaBRO-2					None	1295	1_48_0_0_2_1_0_0_0_0
1714	CTMC2910	DRAK		97416	626	626	SR	RB1	3	uspA1+	uspA2+	A	1931	4309	blaBRO-1	18	42	17	3	Complete	1296	0_20_13_0_0_0_0_2_0_0
1715	CTMC1793	DRAK		92994	598	598	SR	RB1	3	uspA1+	uspA2+	A	1931	4309	blaBRO-1	23	22	20	3	Complete	1078	0_21_0_5_1_0_0_0_0_0
1716	CTMC1910	DRAK		92994	598	598	SR	RB1	3	uspA1+	uspA2+	A	1931	4309	blaBRO-1	23	22	20	3	Complete	1078	0_21_0_5_1_0_0_0_0_0
1717	CTMC1978	DRAK		97395	11	645/11	SR	RB1	3	uspA1+	uspA2H+	B	NoAmp	3326	blaBRO-1					None	1137	0_46_3_1_0_0_0_0_0_0
1718	CTMC2119	DRAK		92900	574	465/574	SR	RB1	3	uspA1+	uspA2H+	B	NoAmp	3326	blaBRO-1					None	682	0_46_2_0_0_0_1_0_0_0
1719	CTMC2233	DRAK		92991	646	451/581/646	SS	RB2	2	uspA1+	uspA2+	C	NoAmp	4324	blaBRO-1					None	397;1297	1_25_0_2_0_0_0_0_1_0
1720	CTMC2550	DRAK		92991	646	451/581/646	SS	RB2	2	uspA1+	uspA2+	C	NoAmp	4324	blaBRO-1					None	397;1297	1_25_0_2_0_0_0_0_1_0
1721	CTMC2406	DRAK		92991	646	451/581/646	SS	RB2	2	uspA1+	uspA2+	C	NoAmp	4324	blaBRO-1					None	397;1297	1_25_0_2_0_0_0_0_1_0
1722	CTMC2494	DRAK		97389	195	70	SR	RB1	3	uspA1+	uspA2+	A	1931	4309	blaBRO-1					None	1298	0_39_8_2_0_0_0_1_0_0
1723	CTMC2458	DRAK		97389	195	70	SR	RB1	3	uspA1+	uspA2+	A	1931	4309	blaBRO-1					None	1299	0_39_8_2_0_0_0_0_1_0
1724	CTMC2808	DRAK		92896	572	625/572	SR	RB1	3	uspA1+	uspA2H+	A	1931	4309	blaBRO-1	4	2	20	1	Complete	1123	0_23_7_0_0_1_0_0_0_0
1725	CTMC1733	DRAK		92994	598	598	SR	RB1	3	uspA1+	uspA2+	A	1931	4309	blaBRO-1	23	22	20	3	Complete	1300	0_21_0_5_0_0_0_0_3_0
1726	CTMC1783	DRAK		92994	598	598	SR	RB1	3	uspA1+	uspA2+	A	1931	4309	blaBRO-1	23	22	20	3	Complete	1300	0_21_0_5_0_0_0_0_3_0
1727	CTMC1967	DRAK		92929	648	648	SR	RB1	3	uspA1+	uspA2+/-	B	NoAmp	3326	blaBRO-1					None	1301	0_46_14_0_0_0_0_0_0_0
1728	CTMC2151	DRAK		97417	469	469	SR	RB1	3	uspA1+	uspA2+	A	1931	4309	blaBRO-1	30	22	20	3	Complete	1302	0_22_4_0_0_0_0_0_0_0
1729	CTMC2218	DRAK		97417	469	469	SR	RB1	3	uspA1+	uspA2+	A	1931	4309	blaBRO-1	30	22	20	3	Complete	1302	0_22_4_0_0_0_0_0_0_0
1730	CTMC2670	DRAK		97417	469	469	SR	RB1	3	uspA1+	uspA2+	A	1931	4309	blaBRO-1	30	22	20	3	Complete	1302	0_22_4_0_0_0_0_0_0_0
1731	CTMC2737	DRAK		97417	469	469	SR	RB1	3	uspA1+	uspA2+	A	1931	4309	blaBRO-1	30	22	20	3	Complete	1302	0_22_4_0_0_0_0_0_0_0
1732	CTMC2666	DRAK		97417	469	469	SR	RB1	3	uspA1+	uspA2+	A	1931	4309	blaBRO-1	30	22	20	3	Complete	1303	0_22_4_0_0_0_0_1_0_0
1733	CTMC2687	DRAK		93046	629	669	SS	Unknown	20	uspA1+	uspA2+/-	C	NoAmp	4324	blaBRO-2					None	1304	1_39_0_0_2_0_0_0_0_0
1734	CTMC2511	DRAK		92991	646	451/581/646	SS	RB2	2	uspA1+	uspA2+	C	NoAmp	4324	blaBRO-1					None	1305	1_25_0_0_1_0_0_0_0_0
1735	CTMC2832	DRAK		92991	646	451/581/646	SS	RB2	2	uspA1+	uspA2+	C	NoAmp	4324	blaBRO-1					None	1306	1_25_0_0_1_0_0_1_0_0
1736	CTMC2798	DRAK		92991	646	451/581/646	SS	RB2	2	uspA1+	uspA2+	C	NoAmp	4324	blaBRO-1					None	1305	1_25_0_0_1_0_0_0_0_0
1737	CTMC2881	DRAK		97418	612	609	SR	RB1	3	uspA1+	uspA2+	A	1931	4309	blaBRO-1	5	36	17	1	Complete	1307	0_20_9_1_0_0_0_0_0_0
1738	CTMC1707	DRAK		97255	227	576	SR	RB1	3	uspA1+	uspA2+	B	NoAmp	3326	blaBRO-2					None	1308;1310	0_13_10_4_0_3_0_0_0_0
1739	CTMC1725	DRAK		97255	227	576	SR	RB1	3	uspA1+	uspA2+	B	NoAmp	3326	blaBRO-2					None	1309	0_13_10_4_0_3_0_0_1_0
1740	CTMC1752	DRAK		97255	227	576	SR	RB1	3	uspA1+	uspA2+	B	NoAmp	3326	blaBRO-2					None	1308;1310	0_13_10_4_0_3_0_0_0_0
1741	CTMC1813	DRAK		97255	227	576	SR	RB1	3	uspA1+	uspA2+	B	NoAmp	3326	blaBRO-2					None	1308;1310	0_13_10_4_0_3_0_0_0_0
1742	CTMC1857	DRAK		97255	227	576	SR	RB1	3	uspA1+	uspA2+	B	NoAmp	3326	blaBRO-2					None	1308;1310	0_13_10_4_0_3_0_0_0_0
1743	CTMC1993	DRAK		93058	544	544/190	SR	Unknown	32	uspA1+	uspA2H+	A	1931	4309	blaBRO-2					None	1155	0_29_1_1_0_0_0_0_1_0
1744	CTMC2051	DRAK		97255	227	576	SR	RB1	3	uspA1+	uspA2+	B	NoAmp	3326	blaBRO-2					None	1310	0_13_10_4_0_3_0_0_0_0
1745	CTMC2111	DRAK		97266	401	401	SR	RB1	3	uspA1+	uspA2+	B	NoAmp	3326	blaBRO-1					None	1311	0_16_13_0_0_0_1_1_0_0
1746	CTMC1630	DRAK		97266	401	401	SR	RB1	3	uspA1+	uspA2+	B	NoAmp	3326	blaBRO-1					None	1311	0_16_13_0_0_0_1_1_0_0
1747	CTMC2231	DRAK		93064	136	136/630	SR	RB1	3	uspA1+	uspA2+	A	1931	4309	blaBRO-1	30	30	20	3	Complete	1312	0_22_1_0_0_0_0_1_0_0
1748	CTMC2279	DRAK		97293	42	42	SR	RB1	3	uspA1+	uspA2H+	A	1931	4309	blaBRO-1	24	24	20	1	Complete	1313	0_23_10_0_0_1_0_0_0_0
1749	CTMC2691	DRAK		93043	685	685	SR	RB1	3	uspA1+	uspA2+	A	1931	4309	blaBRO-1	26	26	20	1	Complete	1110	0_23_15_0_0_0_0_0_0_0
1750	CTMC2554	DRAK		93043	685	685	SR	RB1	3	uspA1+	uspA2+	A	1931	4309	blaBRO-1	26	26	20	1	Complete	1110	0_23_15_0_0_0_0_0_0_0
1751	CTMC2617	DRAK		93043	685	685	SR	RB1	3	uspA1+	uspA2+	A	1931	4309	blaBRO-1	26	26	20	1	Complete	1314	0_23_15_0_0_0_0_0_2_0
1752	CTMC2530	DRAK		92975	643	643	SR	RB1	3	uspA1+	uspA2H+	A	1931	4309	blaBRO-1					None	920	0_51_0_0_0_2_0_0_0_0
1753	CTMC2447	DRAK		92922	622	622	SR	RB1	3	uspA1+	uspA2H+	A	1931	4309	blaBRO-1					None	1315	0_15_0_0_0_0_1_0_0_0
1754	CTMC2899	DRAK		92866	224	576	SR	RB1	3	uspA1+	uspA2H+	B	NoAmp	3326	blaBRO-1	18	17	19	1	Complete	1316	0_13_6_0_0_0_0_1_0_0
1755	CTMC1977	DRAK		97390	11	645/11	SR	RB1	3	uspA1+	uspA2+	B	NoAmp	3326	blaBRO-1					None	1317	0_46_4_0_0_0_0_1_0_0
1756	CTMC2055	DRAK		97415	11	645/11	SR	RB1	3	uspA1+	uspA2H+	B	NoAmp	3326	blaBRO-1					None	1318	0_46_8_0_0_0_0_0_0_0
1757	CTMC2148	DRAK		92872	540	540	SR	RB1	3	uspA1+	uspA2+	A	1931	4309	blaBRO-1					None	1319;1320	0_60_0_0_2_0_0_0_0_0
1758	CTMC2210	DRAK		92872	540	540	SR	RB1	3	uspA1+	uspA2+	A	1931	4309	blaBRO-1					None	1319;1320	0_60_0_0_2_0_0_0_0_0
1759	CTMC2251	DRAK		92872	540	540	SR	RB1	3	uspA1+	uspA2+	A	1931	4309	blaBRO-1					None	1320	0_60_0_0_2_0_0_0_0_0
1760	CTMC2306	DRAK		92872	540	540	SR	RB1	3	uspA1+	uspA2+	A	1931	4309	blaBRO-1					None	1319;1320	0_60_0_0_2_0_0_0_0_0
1761	CTMC2574	DRAK		92995	462	462/443	SR	RB1	3	uspA1+	uspA2H+	A	1931	4309	blaBRO-1					None	570	0_5_8_0_0_0_0_0_0_0
1762	CTMC2427	DRAK		92995	462	462/443	SR	RB1	3	uspA1+	uspA2H+	A	1931	4309	blaBRO-1					None	570	0_5_8_0_0_0_0_0_0_0
1763	CTMC2634	DRAK		97267	73	73	SR	RB1	3	uspA1+	uspA2+	A	1931	4309	blaBRO-1					None	1217	0_4_2_1_0_1_0_0_0_0
1764	CTMC1778	DRAK		92923	656	656	SR	RB1	3	uspA1+	uspA2+	A	1931	4309	blaBRO-2	39	38	25	1	Complete	1321	0_68_0_0_0_0_0_0_0_0
1765	CTMC1815	DRAK		92923	656	656	SR	RB1	3	uspA1+	uspA2+	A	1931	4309	blaBRO-2	39	38	25	1	Complete	1321	0_68_0_0_0_0_0_0_0_0
1766	CTMC2097	DRAK		97266	401	401	SR	RB1	3	uspA1+	uspA2+	B	NoAmp	3326	blaBRO-1					None	1322	0_16_13_0_0_0_1_5_0_0
1767	CTMC2131	DRAK		92872	540	540	SR	RB1	3	uspA1+	uspA2+	A	1931	4309	blaBRO-1					None	467	0_60_0_0_2_0_1_0_1_0
1768	CTMC2284	DRAK		49055	652	504/652	SR	RB1	3	uspA1+	uspA2+	B	NoAmp	3326	blaBRO-2					None	574	0_16_6_0_0_0_0_1_0_0
1769	CTMC2698	DRAK		93019	558	558	SS	RB2	2	uspA1+	uspA2+	A	1931	4309	blaBRO-1					None	1323	1_43_0_0_0_0_0_0_0_0
1770	CTMC2386	DRAK		93019	558	558	SS	RB2	2	uspA1+	uspA2+	A	1931	4309	blaBRO-1					None	1324	1_43_0_0_0_0_0_0_1_0
1771	CTMC2605	DRAK		97293	42	42	SR	RB1	3	uspA1+	uspA2H+	A	1931	4309	blaBRO-1	24	24	20	1	Complete	1325	0_23_10_0_0_0_1_0_0_0
1772	CTMC2541	DRAK		93044	601	594	SR	RB1	3	uspA1+	uspA2H+	A	1931	4309	blaBRO-2					None	1231	0_38_0_0_2_0_0_0_0_0
1773	CTMC2461	DRAK		97419	533	533/501	SS	RB2	2	uspA1-	uspA2+	C	NoAmp	4324						None	1326	1_17_2_1_0_0_0_0_0_0
1774	CTMC2623	DRAK		97420	605	576	SR	RB1	3	uspA1+	uspA2H+	B	NoAmp	3326	blaBRO-1	18	17	19	1	Complete	1327	0_13_7_0_0_0_0_0_0_0
1775	CTMC2782	DRAK		97260	70	70	SR	RB1	3	uspA1+	uspA2+	A	1931	4309	blaBRO-1					None	1328	0_39_0_1_0_3_0_0_0_0
1776	CTMC2830	DRAK		97421	215	215	SR	RB1	3	uspA1+	uspA2H+	A	1931	4309	blaBRO-1					None	1329	0_7_0_8_0_0_0_0_0_0
1777	CTMC2884	DRAK		92874	494	494	SS	RB2	2	uspA1-	uspA2+	C	NoAmp	4324	blaBRO-2					None	904	1_17_1_0_0_0_0_0_0_0
1778	CTMC1903	DRAK		92909	585	585	SR	RB1	3	uspA1+	uspA2H+	A	1931	4309	blaBRO-1	4	2	20	1	Complete	1330	0_23_14_0_0_0_0_0_0_1
1779	CTMC1991	DRAK		92909	585	585	SR	RB1	3	uspA1+/-	uspA2+/-	A	1931	4309	blaBRO-1	4	2	20	1	Complete	1330	0_23_14_0_0_0_0_0_0_1
1780	CTMC2079	DRAK		92993	639	533/501	SS	RB2	2	uspA1-	uspA2+	C	NoAmp	4324						None	1331	1_17_2_2_1_0_0_0_0_0
1781	CTMC2172	DRAK		97373	461	461	SR	RB1	3	uspA1+	uspA2+	A	1931	4309	blaBRO-1	24	23	21	1	Complete	1332	0_61_5_0_0_1_0_0_0_0
1782	CTMC2278	DRAK		92993	639	533/501	SS	RB2	2	uspA1-	uspA2+	C	NoAmp	4324						None	1331	1_17_2_2_1_0_0_0_0_0
1783	CTMC2404	DRAK		97378	161	161/199	SR	RB1	3	uspA1+	uspA2+	A	1931	4309	blaBRO-1	20	19	17	1	Complete	1333	0_4_8_0_0_0_0_0_3_0
1784	CTMC2682	DRAK		92872	540	540	SR	RB1	3	uspA1+	uspA2+	A	1931	4309	blaBRO-1					None	1334	0_60_0_0_2_0_0_1_0_0
1785	CTMC2870	DRAK		92960	541	180	SR	RB1	3	uspA1+	uspA2+	A	1931	4309	blaBRO-1					None	1335	0_15_1_1_0_0_0_1_0_0
1786	CTMC2893	DRAK		93003	502	502	SS	Unknown	20	uspA1-	uspA2+	C*	NoAmp	NoAmp	blaBRO-2					None	1336	1_48_0_0_1_0_0_0_0_0
1787	CTMC1902	DRAK		93042	599	599	SR	RB1	3	uspA1+	uspA2+	A	1931	4309	blaBRO-1	25	21	19	1	Complete	1103	0_27_3_0_0_0_0_0_0_0
1788	CTMC1996	DRAK		92964	578	578/671	SR	RB1	3	uspA1+	uspA2H+	B	NoAmp	3326	blaBRO-1					None	980	0_40_0_0_1_0_0_0_0_0
1789	CTMC2096	DRAK		93068	680	680/69	SR	RB1	3	uspA1+	uspA2+	A	1931	4309	blaBRO-1					None	1337	0_47_0_0_0_0_0_0_2_0
1790	CTMC2308	DRAK		93068	680	680/69	SR	RB1	3	uspA1+	uspA2+	A	1931	4309	blaBRO-1					None	1337	0_47_0_0_0_0_0_0_2_0
1791	CTMC2376	DRAK		97422	469	469	SR	RB1	3	uspA1+	uspA2+	A	1931	4309	blaBRO-1	30	22	20	3	Complete	1338	0_22_3_1_0_0_0_0_0_0
1792	CTMC2608	DRAK		97422	469	469	SR	RB1	3	uspA1+	uspA2+	A	1931	4309	blaBRO-1	30	22	20	3	Complete	392	0_22_3_1_1_0_0_0_0_0
1793	CTMC2677	DRAK		97423	469	469	SR	RB1	3	uspA1+	uspA2+	A	1931	4309	blaBRO-1	30	22	20	3	Complete	1339	0_22_3_1_0_0_0_1_0_0
1794	CTMC2437	DRAK		97422	469	469	SR	RB1	3	uspA1+	uspA2+	A	1931	4309	blaBRO-1	30	22	20	3	Complete	1340	0_22_3_1_1_1_0_0_0_0
1795	CTMC2791	DRAK		97422	469	469	SR	RB1	3	uspA1+	uspA2+	A	1931	4309	blaBRO-1	30	22	20	3	Complete	1341	0_22_3_1_1_1_0_0_1_0
1796	CTMC2804	DRAK		97424	215	215	SR	RB1	3	uspA1+	uspA2H+	A	1931	4309	blaBRO-1					None	1342	0_7_0_8_1_0_0_0_0_0
1797	CTMC2811	DRAK		97425	646	451/581/646	SS	RB2	2	uspA1+	uspA2+	C	NoAmp	4324	blaBRO-1					None	1343	1_25_0_0_2_0_0_0_0_0
1798	CTMC2926	DRAK		97260	70	70	SR	RB1	3	uspA1+	uspA2+	A	1931	4309	blaBRO-1					None	1344	0_39_0_0_1_0_0_0_0_0
1799	CTMC1969	DRAK		97300	215	215	SR	RB1	3	uspA1+	uspA2H+	A	1931	4309	blaBRO-1					None	1345	0_7_0_2_1_0_0_0_0_0
1800	CTMC2076	DRAK		92930	662	3	SR	RB1	3	uspA1+	uspA2H+	A	1931	4309	blaBRO-1					None	1346	0_5_6_1_0_0_0_0_3_0
1801	CTMC2101	DRAK		92866	224	576	SR	RB1	3	uspA1+	uspA2+	B	NoAmp	3326	blaBRO-1					None	1130	0_13_2_0_0_0_0_0_0_0
1802	CTMC2160	DRAK		92866	224	576	SR	RB1	3	uspA1+	uspA2+	B	NoAmp	3326	blaBRO-1					None	1130	0_13_2_0_0_0_0_0_0_0
1803	CTMC2209	DRAK		92900	574	465/574	SR	RB1	3	uspA1+	uspA2H+	B	NoAmp	3326	blaBRO-1					None	682	0_46_2_0_0_0_1_0_0_0
1804	CTMC2273	DRAK		92900	574	465/574	SR	RB1	3	uspA1+	uspA2+/-	B	NoAmp	3326	blaBRO-1					None	682	0_46_2_0_0_0_1_0_0_0
1805	CTMC2303	DRAK		97426	646	451/581/646	SS	RB2	2	uspA1+	uspA2+	C	NoAmp	4324	blaBRO-1					None	1347;1348	1_25_0_0_0_0_0_0_0_0
1806	CTMC2696	DRAK		97426	646	451/581/646	SS	RB2	2	uspA1+	uspA2+	C	NoAmp	4324	blaBRO-1					None	1348	1_25_0_0_0_0_0_0_0_0
1807	CTMC2618	DRAK		97426	646	451/581/646	SS	RB2	2	uspA1+	uspA2+	C	NoAmp	4324	blaBRO-1					None	1347;1348	1_25_0_0_0_0_0_0_0_0
1808	CTMC2772	DRAK		97299	70	70	SR	RB1	3	uspA1+	uspA2H+	B	NoAmp	3326	blaBRO-1					None	1173	0_39_3_1_0_0_0_0_0_0
1809	CTMC2472	DRAK		97275	374	374	SR	RB1	3	uspA1+	uspA2+	A	1931	4309	blaBRO-1					None	1349	0_29_0_9_0_0_1_0_0_0
1810	CTMC2674	DRAK		93066	679	679/481	SR	RB1	3	uspA1+	uspA2+	A	1931	4309	blaBRO-2					None	1350;1351	0_6_0_0_0_0_0_0_0_0
1811	CTMC2443	DRAK		93066	679	679/481	SR	RB1	3	uspA1+	uspA2+	A	1931	4309	blaBRO-2					None	1351	0_6_0_0_0_0_0_0_0_0
1812	CTMC2513	DRAK		97426	646	451/581/646	SS	RB2	2	uspA1+	uspA2+	C	NoAmp	4324	blaBRO-1					None	1352	1_25_0_0_0_0_0_1_0_0
1813	CTMC2790	DRAK		92946	468	70	SR	RB1	3	uspA1+	uspA2+	A	1931	4309	blaBRO-1					None	1353	0_39_3_3_1_0_0_0_0_0
1814	CTMC2800	DRAK		97426	646	451/581/646	SS	RB2	2	uspA1+	uspA2+	C	NoAmp	4324	blaBRO-1					None	1352	1_25_0_0_0_0_0_1_0_0
1815	CTMC2831	DRAK		92946	468	70	SR	RB1	3	uspA1+	uspA2+	A	1931	4309	blaBRO-1					None	1353	0_39_3_3_1_0_0_0_0_0
1816	CTMC2922	DRAK		92901	573	573	SR	RB1	3	uspA1+	uspA2H+	B	NoAmp	3326	blaBRO-1	25	21	19	1	Complete	1354	0_27_6_0_0_0_0_0_0_0
1817	CTMC2890	DRAK		92965	478	478	SR	RB1	3	uspA1+	uspA2H+/-	A	1931	4309	blaBRO-1					None	1355	0_4_5_0_0_0_0_0_0_0
1818	CTMC1893	DRAK		92955	483	427	SR	RB1	3	uspA1+	uspA2+	A	1931	4309	blaBRO-1					None	819	0_31_1_1_2_1_0_0_0_0
1819	CTMC1939	DRAK		92955	483	427	SR	RB1	3	uspA1+	uspA2+	A	1931	4309	blaBRO-1					None	819	0_31_1_1_2_1_0_0_0_0
1820	CTMC2036	DRAK		92955	483	427	SR	RB1	3	uspA1+	uspA2+	A	1931	4309	blaBRO-1					None	819	0_31_1_1_2_1_0_0_0_0
1821	CTMC2140	DRAK		97282	566	401	SR	RB1	3	uspA1+	uspA2H+	B	NoAmp	3326	blaBRO-1					None	1356	0_16_15_0_0_0_0_0_0_0
1822	CTMC2260	DRAK		92928	668	668	SR	RB1	3	uspA1+	uspA2H+	A	1931	4309	blaBRO-1					None	1357	0_42_2_3_2_0_0_0_0_0
1823	CTMC2590	DRAK		93083	675	675	SR	RB1	3	uspA1+	uspA2H+	B	NoAmp	3326	blaBRO-1	27	1	17	1	Complete	1358	0_34_4_0_0_0_0_0_0_0
1824	CTMC1926	DRAK		92912	586	586	SR	RB1	3	uspA1+	uspA2H+	B	NoAmp	3326	blaBRO-1					None	1359	0_10_5_0_0_0_0_0_1_0
1825	CTMC2556	DRAK		92987	553	553/1055	SR	RB1	3	uspA1+	uspA2+	B	NoAmp	3326	blaBRO-1					None	1360	0_46_13_0_0_0_2_0_0_0
1826	CTMC2542	DRAK		92987	553	553/1055	SR	RB1	3	uspA1+	uspA2+	B	NoAmp	3326	blaBRO-1					None	1360	0_46_13_0_0_0_2_0_0_0
1827	CTMC2436	DRAK		92987	553	553/1055	SR	RB1	3	uspA1+	uspA2+/-	B	NoAmp	3326	blaBRO-1					None	1360	0_46_13_0_0_0_2_0_0_0
1828	CTMC2805	DRAK		92987	553	553/1055	SR	RB1	3	uspA1+	uspA2+	B	NoAmp	3326	blaBRO-1					None	1360	0_46_13_0_0_0_2_0_0_0
1829	CTMC2819	DRAK		93056	480	480	SR	RB1	3	uspA1+	uspA2+	A	1931	4309	blaBRO-1	25	44	19	1	Complete	1361	0_27_5_0_0_0_0_0_0_0
1830	CTMC2156	DRAK		92872	540	540	SR	RB1	3	uspA1+	uspA2+	A	1931	4309	blaBRO-1					None	1319;1320	0_60_0_0_2_0_0_0_0_0
1831	CTMC2208	DRAK		92872	540	540	SR	RB1	3	uspA1+	uspA2+	A	1931	4309	blaBRO-1					None	1319;1320	0_60_0_0_2_0_0_0_0_0
1832	CTMC2387	DRAK		93079	678	678	SR	RB1	3	uspA1+	uspA2+	A	1931	4309	blaBRO-1	34	2	20	1	Complete	1362	0_23_0_0_0_0_0_0_0_0
1833	CTMC2555	DRAK		93079	678	678	SR	RB1	3	uspA1+	uspA2+	A	1931	4309	blaBRO-1	34	2	20	1	Complete	1362	0_23_0_0_0_0_0_0_0_0
1834	CTMC2411	DRAK		93079	678	678	SR	RB1	3	uspA1+	uspA2+	A	1931	4309	blaBRO-1	34	2	20	1	Complete	1362	0_23_0_0_0_0_0_0_0_0
1835	CTMC2613	DRAK		93079	678	678	SR	RB1	3	uspA1+	uspA2+	A	1931	4309	blaBRO-1	34	2	20	1	Complete	1362	0_23_0_0_0_0_0_0_0_0
1836	CTMC2422	DRAK		93019	558	558	SS	RB2	2	uspA1+	uspA2+	A	1931	4309	blaBRO-1					None	1363	1_43_0_0_0_1_0_0_0_0
1837	CTMC2612	DRAK		97308	474	184	SR	RB1	3	uspA1+	uspA2+	B	NoAmp	3326	blaBRO-1					None	1364	0_10_3_0_0_0_2_0_0_0
1838	CTMC2526	DRAK		97427	479	73	SR	RB1	3	uspA1+	uspA2+	A	1931	4309	blaBRO-1					None	1365	0_4_2_3_1_0_0_0_0_0
1839	CTMC2679	DRAK		92907	592	592	SR	RB1	3	uspA1+	uspA2+	A	1931	4309	blaBRO-1	5	36	17	1	Complete	1366	0_20_11_0_0_1_0_1_0_0
1840	CTMC2450	DRAK		92907	592	592	SR	RB1	3	uspA1+	uspA2+	A	1931	4309	blaBRO-1	5	36	17	1	Complete	1366	0_20_11_0_0_1_0_1_0_0
1841	CTMC2501	DRAK		92907	592	592	SR	RB1	3	uspA1+	uspA2+	A	1931	4309	blaBRO-1	5	36	17	1	Complete	1367	0_20_11_0_0_1_0_0_0_0
1842	CTMC2640	DRAK		92907	592	592	SR	RB1	3	uspA1+	uspA2+	A	1931	4309	blaBRO-1	5	36	17	1	Complete	1367	0_20_11_0_0_1_0_0_0_0
1843	CTMC2439	DRAK		97428	73	73	SR	RB1	3	uspA1+	uspA2+	A	1931	4309	blaBRO-1					None	1368	0_4_2_1_0_0_0_1_0_0
1844	CTMC2801	DRAK		92907	592	592	SR	RB1	3	uspA1+	uspA2+	A	1931	4309	blaBRO-1	5	36	17	1	Complete	1369	0_20_11_0_3_0_0_0_0_0
1845	CTMC2812	DRAK		97299	468	70	SR	RB1	3	uspA1+	uspA2+	A	1931	4309	blaBRO-1					None	1370	0_39_3_2_0_0_0_2_1_0
1846	CTMC2817	DRAK		97299	468	70	SR	RB1	3	uspA1+	uspA2+	A	1931	4309	blaBRO-1					None	1370	0_39_3_2_0_0_0_2_1_0
1847	CTMC2822	DRAK		97429	592	592	SR	RB1	3	uspA1+	uspA2+	A	1931	4309	blaBRO-1	5	36	17	1	Complete	1371	0_20_11_0_4_0_0_0_0_0
1848	CTMC2827	DRAK		92898	548	548	SS	RB2	2	uspA1-	uspA2+	C	NoAmp	4324	blaBRO-2					None	1372	1_17_0_0_1_0_0_0_0_0
1849	CTMC2933	DRAK		92889	551	70	SR	RB1	3	uspA1+	uspA2+	B	NoAmp	3326	blaBRO-1					None	878	0_39_6_1_1_0_0_0_0_0
1850	CTMC2941	DRAK		97291	70	70	SR	RB1	3	uspA1+	uspA2H+	B	NoAmp	3326	blaBRO-1					None	633	0_39_3_7_0_0_0_0_0_0
1851	CTMC2942	DRAK		92879	511	215	SR	RB1	3	uspA1+	uspA2+	A	1931	4309	blaBRO-1					None	473	0_7_0_6_1_0_0_0_0_0
1852	CTMC2957	DRAK		92932	665	665	SR	RB1	3	uspA1+	uspA2H+	B	NoAmp	3326	blaBRO-1	24	24	21	1	Complete	643	0_61_0_2_0_0_0_0_0_0
1853	CTMC2959	DRAK		97316	609	609	SR	RB1	3	uspA1+	uspA2+	B	NoAmp	3326	blaBRO-1	37	36	17	1	Complete	1261	0_20_8_4_0_0_0_0_2_0
1854	CTMC2316	DRAK		93048	584	584	SS	RB1	3	uspA1-	uspA2+/-	A	1931	4308	blaBRO-1	40	37	26	1	Complete	1373	1_21_0_0_0_0_1_0_0_0
1855	CTMC2956	DRAK		93035	658	658	SR	RB1	3	uspA1+	uspA2H+	B	NoAmp	3326	blaBRO-1	31	31	23	1	Complete	963	0_50_1_0_1_0_0_0_0_0
1856	CTMC2937	DRAK		149099	984	984	SR	RB1	3	uspA1+	uspA2+	B	NoAmp	3326	blaBRO-1					None	1374	0_39_10_0_0_0_0_0_0_0
1857	CTMC2779	DRAK		92948	461	461	SR	RB1	3	uspA1+	uspA2+	A	1931	4309	blaBRO-1	6	23	21	1	Complete	1375	0_61_5_1_1_0_0_0_0_0
1858	CTMC2531	DRAK		97275	374	374	SR	RB1	3	uspA1+	uspA2+	A	1931	4309	blaBRO-1					None	1376	0_29_0_9_0_0_0_0_0_0
1859	CTMC2849	DRAK		92970	554	401	SR	RB1	3	uspA1+	uspA2+	A	1931	4309	blaBRO-1					None	1377	0_16_16_0_0_0_0_0_0_0
1860	CTMC2653	DRAK		93018	495	495	SR	RB1	3	uspA1+	uspA2+	A	1931	4309	blaBRO-1	24	24	21	1	Complete	729	0_61_3_1_0_0_0_0_0_0
1861	CTMC2379	DRAK		93083	675	675	SR	RB1	3	uspA1+	uspA2H+	B	NoAmp	3326	blaBRO-1	27	1	17	1	Complete	1378	0_34_4_0_0_0_0_0_3_0
1862	CTMC2383	DRAK		92872	540	540	SR	RB1	3	uspA1+	uspA2+	A	1931	4309	blaBRO-1					None	1150	0_60_0_0_2_1_0_0_0_0
1863	CTMC2163	DRAK		97257	195	70	SR	RB1	3	uspA1+	uspA2H+	A	1931	4309	blaBRO-1					None	1051	0_39_7_0_1_0_0_0_0_0
1864	CTMC2871	DRAK		149094	980	980	SS	Unknown	25	uspA1+	uspA2+/-	C	NoAmp	4324	blaBRO-1					None	1379	1_15_2_3_0_0_0_0_0_0
1865	CTMC2395	DRAK		97288	609	609	SR	RB1	3	uspA1+	uspA2+	A	1931	4309	blaBRO-1	37	36	17	1	Complete	617	0_20_8_1_0_0_0_0_0_0
1866	CTMC2652	DRAK		92861	647	647	SS	RB2	2	uspA1+	uspA2+	C*	NoAmp	NoAmp	blaBRO-1					None	785	1_4_0_0_0_1_0_0_0_0
1867	CTMC2667	DRAK		230320	215	215	SR	RB1	3	uspA1+	uspA2+	A	1931	4309	blaBRO-1					None	1380	0_7_0_9_1_0_0_0_0_0
1868	CTMC2579	DRAK		93064	136	136/630	SR	RB1	3	uspA1+	uspA2+	A	1931	4309	blaBRO-1	41	30	20	3	Complete	1381	0_22_1_0_0_1_0_0_0_1
1869	CTMC2962	DRAK		149096	982	427	SR	RB1	3	uspA1+	uspA2+	A	1931	4309	blaBRO-1					None	1382	0_31_0_0_0_0_0_0_0_0
1870	CTMC2559	DRAK		92946	468	70	SR	RB1	3	uspA1+	uspA2+	A	1931	4309	blaBRO-1					None	889	0_39_3_3_0_0_0_0_3_0
1871	CTMC2969	DRAK		149095	981	981	SS	Unknown		uspA1-	uspA2+/-	A	1931	4308	blaBRO-1	40	37	26	1	Complete	1383	1_21_1_0_0_0_0_0_0_0
1872	CTMC2636	DRAK		97345	472	434	SR	RB1	3	uspA1+	uspA2+	A	1931	4309	blaBRO-1	4	2	20	1	Complete	885	0_23_20_3_0_0_0_0_0_0
1873	CTMC2235	DRAK		230321	180	180	SR	RB1	3	uspA1+	uspA2+	A	1931	4309	blaBRO-1					None	1384	0_15_5_0_0_0_1_0_0_0
1874	CTMC2964	DRAK		92931	667	626	SR	RB1	3	uspA1+	uspA2+	A	1931	4309	blaBRO-1	18	42	17	3	Complete	1385	0_20_13_1_0_1_0_0_0_0
1875	CTMC2781	DRAK		92935	674	674	SR	RB1	3	uspA1+	uspA2+	A	1931	4309	blaBRO-1	7	40	17	3	Complete	1386	0_20_7_0_0_0_0_0_2_0
1876	CTMC2524	DRAK		97307	641	70	SR	RB1	3	uspA1+	uspA2H+	B	NoAmp	3326	blaBRO-1					None	1387	0_39_5_0_0_0_0_1_1_0
1877	CTMC2385	DRAK		149100	979	979	SR	RB1	3	uspA1+	uspA2+	A	1931	4312	blaBRO-1	42	41	17	1	Complete	1388	0_45_0_0_0_0_0_0_0_0
1878	CTMC2955	DRAK		97255	227	576	SR	RB1	3	uspA1+	uspA2+	B	NoAmp	3326	blaBRO-2					None	395;1012	0_13_10_4_0_0_0_0_0_0
1879	CTMC1896	DRAK		97395	11	645/11	SR	RB1	3	uspA1+	uspA2H+	B	NoAmp	3326	blaBRO-1					None	1389	0_46_3_1_0_0_1_0_0_0
1880	CTMC1634	DRAK		97255	227	576	SR	RB1	3	uspA1+	uspA2H+	B	NoAmp	3326	blaBRO-2					None	408;1390	0_13_10_4_1_0_0_0_0_0
1881	CTMC2649	DRAK		97275	374	374	SR	RB1	3	uspA1+	uspA2+/-	A	1931	4309	blaBRO-1					None	1376	0_29_0_9_0_0_0_0_0_0
1882	CTMC2142	DRAK		230322	518	518	SS	RB2	2	uspA1-	uspA2+	C*	NoAmp	NoAmp						None	1391	1_18_0_0_0_0_0_0_0_0
1883	CTMC2950	DRAK		149098	985	985	SR	RB1	3	uspA1+	uspA2H+	AB	1931	3312	blaBRO-2					None	1392	0_9_1_0_0_0_0_0_0_0
1884	CTMC2949	DRAK		97372	215	215	SR	RB1	3	uspA1+	uspA2+	A	1931	4309	blaBRO-1					None	1393	0_7_0_6_3_0_0_0_0_0
1885	CTMC2948	DRAK		97372	215	215	SR	RB1	3	uspA1+	uspA2+	A	1931	4309	blaBRO-1					None	1393	0_7_0_6_3_0_0_0_0_0
1886	CTMC2243	DRAK		92981	454	533/501	SS	RB2	2	uspA1-	uspA2+	C	NoAmp	4324	blaBRO-1					None	1029	1_17_2_3_0_0_0_0_0_0
1887	CTMC2238	DRAK		93066	481	679/481	SR	RB1	3	uspA1+	uspA2+	A	1931	4309	blaBRO-2					None	604	0_6_0_0_0_0_1_0_0_0
1888	CTMC1975	DRAK		92912	586	586	SR	RB1	3	uspA1+	uspA2H+	B	NoAmp	3326	blaBRO-1					None	1394	0_10_5_0_0_0_0_0_1_1
1889	CTMC2760	DRAK		93009	557	557/532	SS	Unknown	25	uspA1+	uspA2+	C	NoAmp	4324	blaBRO-1					None	1395	1_15_2_1_0_0_0_0_0_0
1890	CTMC2945	DRAK		149097	983	983	SR	RB1	3	uspA1+	uspA2H+	B	NoAmp	3326	blaBRO-1	24	24	19	1	Complete	1396	0_61_7_0_0_0_0_0_0_0
1891	CTMC2958	DRAK		92976	531	576	SR	RB1	3	uspA1+	uspA2+	B	NoAmp	3326	blaBRO-1	18	17	19	1	Complete	1083	0_13_4_2_0_0_0_0_0_0
1892	CTMC2946	DRAK		93041	195	70	SR	RB1	3	uspA1+	uspA2+	A	1931	4309	blaBRO-1					None	1397	0_39_8_0_0_0_0_0_0_0
1893	CTMC2953	DRAK		93041	195	70	SR	RB1	3	uspA1+	uspA2+	A	1931	4309	blaBRO-1					None	1397	0_39_8_0_0_0_0_0_0_0
1894	CTMC1983	DRAK		97275	374	374	SR	RB1	3	uspA1+	uspA2+	A	1931	4309	blaBRO-1					None	1398	0_29_0_10_0_0_0_0_0_0
1895	CTMC1644	DRAK		93043	685	685	SR	RB1	3	uspA1+	uspA2+	A	1931	4309	blaBRO-1	26	26	20	1	Complete	1110	0_23_15_0_0_0_0_0_0_0
1896	CTMC2954	DRAK		97392	669	669	SS	Unknown	20	uspA1+	uspA2+	C	NoAmp	4324	blaBRO-2					None	1126	1_39_0_1_0_0_0_0_0_0
1897	CTMC1809	DRAK		97268	197	399/197	SR	RB1	3	uspA1+	uspA2+	B	NoAmp	3326	blaBRO-1					None	1399	0_42_1_0_0_0_0_0_3_0
1898	CTMC272	DRAK		97263	434	434	SR	RB1	3	uspA1+	uspA2+	A	1931	4309	blaBRO-1	4	2	20	1	Complete	1132	0_23_20_2_0_1_0_0_0_0
1899	CTMC2380	DRAK		92900	574	465/574	SR	RB1	3	uspA1+	uspA2H+	B	NoAmp	3326	blaBRO-1					None	1400	0_46_2_0_0_0_1_0_1_0
1900	CTMC2838	DRAK		92872	540	540	SR	RB1	3	uspA1+	uspA2+	A	1931	4309	blaBRO-1					None	1150	0_60_0_0_2_1_0_0_0_0
1901	CTMC112	DRAK		92879	511	215	SR	RB1	3	uspA1+	uspA2+	A	1931	4309	blaBRO-1					None	473	0_7_0_6_1_0_0_0_0_0
1902	CTMC2835	DRAK		97306	399	399/197	SR	RB1	3	uspA1+	uspA2+	A	1931	4309	blaBRO-1					None	1401	0_42_2_2_0_0_1_0_0_0
1903	CTMC2643	DRAK		93000	617	617	SS	RB2	2	uspA1+	uspA2+	A	1931	4310	blaBRO-1					None	1167	1_13_0_0_0_0_0_0_0_0
1904	CTMC2549	DRAK		97299	70	70	SR	RB1	3	uspA1+	uspA2+	B	NoAmp	3326	blaBRO-1					None	1402	0_39_3_1_0_1_0_0_0_0
1905	CTMC2648	DRAK		92955	483	427	SR	RB1	3	uspA1+	uspA2+	A	1931	4309	blaBRO-1					None	1200	0_31_1_1_1_0_0_0_0_0
1906	CTMC2581	DRAK		149100	979	979	SR	RB1	3	uspA1+	uspA2+	A	1931	4312	blaBRO-1	42	41	17	1	Complete	1388	0_45_0_0_0_0_0_0_0_0
1907	CTMC2845	DRAK		92898	548	548	SS	RB2	2	uspA1-	uspA2+	C	NoAmp	4324	blaBRO-2					None	1403	1_17_0_0_0_0_0_0_0_0
1908	CTMC2868	DRAK		93003	502	502	SS	Unknown	20	uspA1-	uspA2+	C*	NoAmp	NoAmp	blaBRO-2					None	1404	1_48_0_1_2_0_0_0_0_0
1909	CTMC2254	DRAK		92915	602	602	SS	RB2	2	uspA1+	uspA2+	C	NoAmp	4324	blaBRO-2	36	35	20	5	Complete	1255	1_0_0_0_0_2_0_0_0_0
1910	CTMC2069	DRAK		97316	609	609	SR	RB1	3	uspA1+	uspA2+	B	NoAmp	3326	blaBRO-1	37	36	17	1	Complete	1261	0_20_8_4_0_0_0_0_2_0
1911	CTMC2252	DRAK		97316	609	609	SR	RB1	3	uspA1+	uspA2+	B	NoAmp	3326	blaBRO-1	37	36	17	1	Complete	1261	0_20_8_4_0_0_0_0_2_0
1912	CTMC2545	DRAK		92893	546	546	SR	RB1	3	uspA1+	uspA2+	A	1931	4309	blaBRO-1	4	2	20	1	Complete	1265	0_23_12_0_0_0_0_0_3_0
1913	CTMC2632	DRAK		49055	652	504/652	SR	RB1	3	uspA1+	uspA2+	B	NoAmp	3326	blaBRO-2					None	1405	0_16_6_0_1_0_1_0_0_0
1914	CTMC2654	DRAK		92924	640	503/640	SS	RB2	2	uspA1+	uspA2+	C	NoAmp	4324						None	1406	1_3_1_0_0_0_0_0_1_0
1915	CTMC2299	DRAK		92883	520	520	SR	RB1	3	uspA1+	uspA2+	AB	1931	3312	blaBRO-1	18	17	19	1	Complete	1199	0_13_9_0_1_1_0_0_0_0
1916	CTMC2738	DRAK		92991	646	451/581/646	SS	RB2	2	uspA1+	uspA2+	C	NoAmp	4324	blaBRO-1					None	397;1297	1_25_0_2_0_0_0_0_1_0
1917	CTMC2253	DRAK		97417	469	469	SR	RB1	3	uspA1+	uspA2+	A	1931	4309	blaBRO-1	30	22	20	3	Complete	1302	0_22_4_0_0_0_0_0_0_0
1918	CTMC2552	DRAK		230323	646	451/581/646	SS	Unknown		uspA1+	uspA2+	C	NoAmp	4324	blaBRO-1					None	1407	1_25_0_0_4_0_0_0_0_0
1919	CTMC2391	DRAK		97308	474	184	SR	RB1	3	uspA1+	uspA2+	B	NoAmp	3326	blaBRO-1					None	1408	0_10_3_0_0_0_0_0_0_0
1920	CTMC2378	DRAK		93043	685	685	SR	RB1	3	uspA1+	uspA2+	A	1931	4309	blaBRO-1	26	26	20	1	Complete	1110	0_23_15_0_0_0_0_0_0_0
1921	CTMC2568	DRAK		97378	161	161/199	SR	RB1	3	uspA1+	uspA2+	A	1931	4309	blaBRO-1	20	19	17	1	Complete	1333	0_4_8_0_0_0_0_0_3_0
1922	CTMC2960	DRAK		89989	435	184	SR	RB1	3	uspA1+	uspA2+	A	1931	4310	blaBRO-1					None	1237	0_10_4_1_1_0_0_0_0_0
1923	CTMC2874	DRAK		97271	224	576	SR	RB1	3	uspA1+	uspA2+	A	1931	4309	blaBRO-1	18	17	19	1	Complete	521;1409	0_13_3_7_0_0_0_0_0_0
1924	CTMC2438	DRAK		97426	646	451/581/646	SS	RB2	2	uspA1+	uspA2+/-	C	NoAmp	4324	blaBRO-1					None	1352	1_25_0_0_0_0_0_1_0_0
1925	CTMC2269	DRAK		92872	540	540	SR	RB1	3	uspA1+	uspA2+	A	1931	4309	blaBRO-1					None	1319;1320	0_60_0_0_2_0_0_0_0_0
