# Supplementary material for: Investigating the population structure of Moraxella catarrhalis using a cgMLST scheme and LIN code system
Source: Nat Commun. 2025 Oct 17;16:9137. doi: 10.1038/s41467-025-64487-8 (PMC12534458; doi:10.1038/s41467-025-64487-8)
Supplement: Supplementary file 12 — Data 10 [file 41467_2025_64487_MOESM12_ESM.xlsx]

## Sheet: Supplementary_data_10
Locus	COG_category	Description	Preferred_name	Count_in_SR	Count_in_SS		Function_by_BLAST
10022-CTMC1693-new-protein1411	L	Transposase IS200 like	VY92_01845	1642	0	IS200/IS605 family transposase
10022-CTMC1693-new-protein1643	P	probably responsible for the translocation of the substrate across the membrane	pstC	1663	0	phosphate ABC transporter permease subunit PstC
10022-CTMC1693-new-protein1644	P	Phosphate transport system permease	pstA	1661	0	phosphate ABC transporter permease PstA
10022-CTMC1693-new-protein1645	P	Part of the ABC transporter complex PstSACB involved in phosphate import. Responsible for energy coupling to the transport system	pstB	1661	0	phosphate ABC transporter ATPase subunit PstB
10022-CTMC1693-new-protein1650	S	proteins of the AP superfamily	-	1643	0	alkaline phosphatase family protein
10022-CTMC1693-new-protein1653	P	ATPases associated with a variety of cellular activities	-	1663	0	ABC transporter ATP-binding protein
10022-CTMC1693-new-protein1654	E	haloacid dehalogenase-like hydrolase	-	1663	0	HAD-IB family phosphatase
10022-CTMC1693-new-protein208	S	Domain of unknown function (DUF4212)	-	1649	0	DUF4212 domain-containing protein
10022-CTMC1693-new-protein376	K	'Cold-shock' DNA-binding domain	capB	1615	0	cold-shock protein
10022-CTMC1693-new-protein534	S	Bacterial protein of unknown function (DUF839)	phoX	1648	0	PhoX family phosphatase
10022-CTMC1693-new-protein904	S	Esterase-like activity of phytase	-	1656	0	esterase-like activity of phytase family protein
1002-CTMC2020-new-protein121	L	2OG-Fe(II) oxygenase superfamily	alkB	1638	0	CRISPR-associated ring nuclease Csm6
11842-CTMC769-new-protein700	P	Bacterial extracellular solute-binding protein	-	1662	0	extracellular solute-binding protein; ABC transporter substrate-binding protein
12694-CTMC1938-new-protein219	Q	dienelactone hydrolase	-	1663	0	dienelactone hydrolase family protein
12966-CTMC2543-new-protein726	P	Binding-protein-dependent transport system inner membrane component	IV02_22295	1660	0	ABC transporter permease subunit
130-563-4-GCF-009379405-protein871	no_hits			1661	0	hypothetical protein
13322-CTMC2498-new-protein300	MU	outer membrane autotransporter barrel domain	-	1660	0	phosphatase PAP2 family protein
46P47B1-GCF-000192945-protein776	P	ABC transporter (permease)	-	1659	0	ABC transporter permease subunit
5922-CTMC818-new-protein744	S	Belongs to the sodium solute symporter (SSF) (TC 2.A.21) family	actP	1656	0	sodium:solute symporter family protein
ATCC25239-GCF-000766665-protein1603	P	Part of the ABC transporter complex PstSACB involved in phosphate import	pstS	1662	0	phosphate ABC transporter substrate-binding protein PstS
ATCC25240-GCF-000740455-protein1439	no_hits			1662	0	hypothetical protein
