# Supplementary material for: Investigating the population structure of Moraxella catarrhalis using a cgMLST scheme and LIN code system
Source: Nat Commun. 2025 Oct 17;16:9137. doi: 10.1038/s41467-025-64487-8 (PMC12534458; doi:10.1038/s41467-025-64487-8)
Supplement: Supplementary file 13 — Data 11 [file 41467_2025_64487_MOESM13_ESM.xlsx]

## Sheet: Supplementary_data_11
Locus	COG_category	Description	Preferred_name	Count_in_SR	Count_in_SS	function_by_blast
10066-CTMC2645-new-protein1032	S	Protein of unknown function (DUF560)	-	0	245	surface lipoprotein assembly modifier
10066-CTMC2645-new-protein1702	I	acyl-CoA dehydrogenase	acdA	0	255	acyl-CoA dehydrogenase family protein
10066-CTMC2645-new-protein216	no_hits			0	247	hypothetical protein
10066-CTMC2645-new-protein218	V	ABC transporter transmembrane region	-	0	247	type I secretion system permease/ATPase
10066-CTMC2645-new-protein219	M	HlyD membrane-fusion protein of T1SS	prsE	0	247	HlyD family type I secretion periplasmic adaptor subunit
10066-CTMC2645-new-protein56	no_hits			0	255	no similarities found by blast, but at nt level it was 83% identical to Mcat SR
12346-CTMC2149-new-protein1281	S	Belongs to the short-chain dehydrogenases reductases (SDR) family	ydfG	0	251	sdr family nad(p)-dependent oxidoreductase
13682-CTMC2873-new-protein1706	S	Protein of unknown function DUF262	-	0	252	DUF262 domain-containing protein
64-108-1-GCF-009378535-protein747	M	Belongs to the membrane fusion protein (MFP) (TC 8.A.1) family	-	0	255	efflux RND transporter periplasmic adaptor
7766-CTMC2919-new-protein161	M	Belongs to the ompA family	-	0	246	ompA family protein
ERR1674683-contigs-new-protein319	no_hits			0	249	hypothetical protein
ERR1674683-contigs-new-protein505	MU	Outer membrane efflux protein	-	0	247	TolC family protein
