# Supplementary material for: Investigating the population structure of Moraxella catarrhalis using a cgMLST scheme and LIN code system
Source: Nat Commun. 2025 Oct 17;16:9137. doi: 10.1038/s41467-025-64487-8 (PMC12534458; doi:10.1038/s41467-025-64487-8)
Supplement: Supplementary file 14 — Data 12 [file 41467_2025_64487_MOESM14_ESM.xlsx]

## Sheet: Supplementary_data_12
clade	Isolates (N)	ST	CC	rST	cgST	LIN2_M832	LIN3_M281	LIN4_M85	LIN10_M0
SR	1644	372	210	559	1201	74	299	526	1154
SS	243	104	79	130	203	54	84	125	190
