# Supplementary material for: Investigating the population structure of Moraxella catarrhalis using a cgMLST scheme and LIN code system
Source: Nat Commun. 2025 Oct 17;16:9137. doi: 10.1038/s41467-025-64487-8 (PMC12534458; doi:10.1038/s41467-025-64487-8)
Supplement: Supplementary file 15 — Data 13 [file 41467_2025_64487_MOESM15_ESM.xlsx]

## Sheet: Supplementary_data_13
Feature	QC pass range	Number of atypical isolates outside range	Number of other QC fail isolates outside range (also failing at least one other criterion)
Number of contigs	1-88	0	10 (8)
Assembly size (Mb)	1.81-2.15	0	9 (8)
% GC	41.2-42.0	1	1 (0)
Number of missing MLST loci	0-0	0	0 (0)
Number of MLST loci with >1 allele	0-0	0	3 (3)
Number of rMLST loci with >1 allele	0-0	1	6 (6)
Total	1429	6 (a)	11 (b)
(a) These isolates had inconclusive rMLST species id results. 1/6 also had a GC content of 43.7% and a single rMLST locus with two alleles. It was successfully resequenced, with consistent results, as was one other isolate. They were therefore classified as 'atypical' and excluded from further analyses.
(b) One of these isolates also had a mixed rMLST species id result: 77% support for M. catarrhalis and 20% support for S. aureus
