# Supplementary material for: Investigating the population structure of Moraxella catarrhalis using a cgMLST scheme and LIN code system
Source: Nat Commun. 2025 Oct 17;16:9137. doi: 10.1038/s41467-025-64487-8 (PMC12534458; doi:10.1038/s41467-025-64487-8)
Supplement: Supplementary file 16 — Data 14 [file 41467_2025_64487_MOESM16_ESM.xlsx]

## Sheet: Supplementary_data_14
Run	Experiment Accession	Dataset	Assay Type	BioProject	BioSample	Center Name	Instrument	LibraryLayout	LibrarySelection	LibrarySource	Organism	Platform	ReleaseDate	Excluded/Included	Exclusion reason
ERR3410278	ERX3433924	DCHS	WGS	PRJEB25371	SAMEA4621278	WELLCOME SANGER INSTITUTE	Illumina HiSeq X Ten	PAIRED	RANDOM	GENOMIC	Moraxella catarrhalis	ILLUMINA	2019-07-03T00:00:00Z	Excluded	WGS repeated
ERR3410281	ERX3433927	DCHS	WGS	PRJEB25371	SAMEA4621281	WELLCOME SANGER INSTITUTE	Illumina HiSeq X Ten	PAIRED	RANDOM	GENOMIC	Moraxella catarrhalis	ILLUMINA	2019-07-03T00:00:00Z	Excluded	Atypical (These isolates had inconclusive rMLST species id results. 1/6 also had a GC content of 43.7% and a single rMLST locus with two alleles)
ERR3410282	ERX3433928	DCHS	WGS	PRJEB25371	SAMEA4621282	WELLCOME SANGER INSTITUTE	Illumina HiSeq X Ten	PAIRED	RANDOM	GENOMIC	Moraxella catarrhalis	ILLUMINA	2019-07-03T00:00:00Z	Excluded	WGS repeated
ERR3410357	ERX3434003	DCHS	WGS	PRJEB25371	SAMEA4621357	WELLCOME SANGER INSTITUTE	Illumina HiSeq X Ten	PAIRED	RANDOM	GENOMIC	Moraxella catarrhalis	ILLUMINA	2019-07-03T00:00:00Z	Excluded	WGS repeated
ERR3410373	ERX3434019	DCHS	WGS	PRJEB25371	SAMEA4621373	WELLCOME SANGER INSTITUTE	Illumina HiSeq X Ten	PAIRED	RANDOM	GENOMIC	Moraxella catarrhalis	ILLUMINA	2019-07-03T00:00:00Z	Excluded	WGS repeated
ERR3410442	ERX3434088	DCHS	WGS	PRJEB25371	SAMEA4621442	WELLCOME SANGER INSTITUTE	Illumina HiSeq X Ten	PAIRED	RANDOM	GENOMIC	Moraxella catarrhalis	ILLUMINA	2019-07-03T00:00:00Z	Excluded	WGS repeated
ERR3410458	ERX3434104	DCHS	WGS	PRJEB25371	SAMEA4621458	WELLCOME SANGER INSTITUTE	Illumina HiSeq X Ten	PAIRED	RANDOM	GENOMIC	Moraxella catarrhalis	ILLUMINA	2019-07-03T00:00:00Z	Excluded	WGS repeated
ERR3410481	ERX3434127	DCHS	WGS	PRJEB25371	SAMEA4621481	WELLCOME SANGER INSTITUTE	Illumina HiSeq X Ten	PAIRED	RANDOM	GENOMIC	Moraxella catarrhalis	ILLUMINA	2019-07-03T00:00:00Z	Excluded	WGS repeated
ERR3410560	ERX3434206	DCHS	WGS	PRJEB25371	SAMEA4621560	WELLCOME SANGER INSTITUTE	Illumina HiSeq X Ten	PAIRED	RANDOM	GENOMIC	Moraxella catarrhalis	ILLUMINA	2019-07-03T00:00:00Z	Excluded	WGS repeated
ERR3410575	ERX3434221	DCHS	WGS	PRJEB25371	SAMEA4621575	WELLCOME SANGER INSTITUTE	Illumina HiSeq X Ten	PAIRED	RANDOM	GENOMIC	Moraxella catarrhalis	ILLUMINA	2019-07-03T00:00:00Z	Excluded	WGS repeated
ERR3410599	ERX3434245	DCHS	WGS	PRJEB25371	SAMEA4621599	WELLCOME SANGER INSTITUTE	Illumina HiSeq X Ten	PAIRED	RANDOM	GENOMIC	Moraxella catarrhalis	ILLUMINA	2019-07-03T00:00:00Z	Excluded	WGS repeated
ERR3410666	ERX3434312	DCHS	WGS	PRJEB25371	SAMEA4622436	WELLCOME SANGER INSTITUTE	Illumina HiSeq X Ten	PAIRED	RANDOM	GENOMIC	Moraxella catarrhalis	ILLUMINA	2019-07-03T00:00:00Z	Excluded	WGS repeated
ERR3410679	ERX3434325	DCHS	WGS	PRJEB25371	SAMEA4622449	WELLCOME SANGER INSTITUTE	Illumina HiSeq X Ten	PAIRED	RANDOM	GENOMIC	Moraxella catarrhalis	ILLUMINA	2019-07-03T00:00:00Z	Excluded	WGS repeated
ERR3410809	ERX3434455	DCHS	WGS	PRJEB25371	SAMEA4622579	WELLCOME SANGER INSTITUTE	Illumina HiSeq X Ten	PAIRED	RANDOM	GENOMIC	Moraxella catarrhalis	ILLUMINA	2019-07-03T00:00:00Z	Excluded	WGS repeated
ERR3410841	ERX3434487	DCHS	WGS	PRJEB25371	SAMEA4622611	WELLCOME SANGER INSTITUTE	Illumina HiSeq X Ten	PAIRED	RANDOM	GENOMIC	Moraxella catarrhalis	ILLUMINA	2019-07-03T00:00:00Z	Excluded	WGS repeated
ERR3410851	ERX3434497	DCHS	WGS	PRJEB25371	SAMEA4622621	WELLCOME SANGER INSTITUTE	Illumina HiSeq X Ten	PAIRED	RANDOM	GENOMIC	Moraxella catarrhalis	ILLUMINA	2019-07-03T00:00:00Z	Excluded	WGS repeated
ERR3410927	ERX3434573	DCHS	WGS	PRJEB25371	SAMEA4622698	WELLCOME SANGER INSTITUTE	Illumina HiSeq X Ten	PAIRED	RANDOM	GENOMIC	Moraxella catarrhalis	ILLUMINA	2019-07-03T00:00:00Z	Excluded	WGS repeated
ERR3411572	ERX3435218	DCHS	WGS	PRJEB25371	SAMEA4620271	WELLCOME SANGER INSTITUTE	Illumina HiSeq X Ten	PAIRED	RANDOM	GENOMIC	Moraxella catarrhalis	ILLUMINA	2019-07-03T00:00:00Z	Excluded	WGS repeated
ERR3411640	ERX3435286	DCHS	WGS	PRJEB25371	SAMEA4620340	WELLCOME SANGER INSTITUTE	Illumina HiSeq X Ten	PAIRED	RANDOM	GENOMIC	Moraxella catarrhalis	ILLUMINA	2019-07-03T00:00:00Z	Excluded	WGS repeated
ERR3411683	ERX3435329	DCHS	WGS	PRJEB25371	SAMEA4620383	WELLCOME SANGER INSTITUTE	Illumina HiSeq X Ten	PAIRED	RANDOM	GENOMIC	Moraxella catarrhalis	ILLUMINA	2019-07-03T00:00:00Z	Excluded	WGS repeated
ERR3410747	ERX3434393	DCHS	WGS	PRJEB25371	SAMEA4622509	WELLCOME SANGER INSTITUTE	Illumina HiSeq X Ten	PAIRED	RANDOM	GENOMIC	Moraxella catarrhalis	ILLUMINA	2019-07-03T00:00:00Z	Excluded	Atypical (These isolates had inconclusive rMLST species id results. 1/6 also had a GC content of 43.7% and a single rMLST locus with two alleles)
ERR3411710	ERX3435356	DCHS	WGS	PRJEB25371	SAMEA4620410	WELLCOME SANGER INSTITUTE	Illumina HiSeq X Ten	PAIRED	RANDOM	GENOMIC	Moraxella catarrhalis	ILLUMINA	2019-07-03T00:00:00Z	Excluded	WGS repeated
ERR3411718	ERX3435364	DCHS	WGS	PRJEB25371	SAMEA4620419	WELLCOME SANGER INSTITUTE	Illumina HiSeq X Ten	PAIRED	RANDOM	GENOMIC	Moraxella catarrhalis	ILLUMINA	2019-07-03T00:00:00Z	Excluded	WGS repeated
ERR3411750	ERX3435396	DCHS	WGS	PRJEB25371	SAMEA4620451	WELLCOME SANGER INSTITUTE	Illumina HiSeq X Ten	PAIRED	RANDOM	GENOMIC	Moraxella catarrhalis	ILLUMINA	2019-07-03T00:00:00Z	Excluded	WGS repeated
ERR3411752	ERX3435398	DCHS	WGS	PRJEB25371	SAMEA4620453	WELLCOME SANGER INSTITUTE	Illumina HiSeq X Ten	PAIRED	RANDOM	GENOMIC	Moraxella catarrhalis	ILLUMINA	2019-07-03T00:00:00Z	Excluded	WGS repeated
ERR3411755	ERX3435401	DCHS	WGS	PRJEB25371	SAMEA4620456	WELLCOME SANGER INSTITUTE	Illumina HiSeq X Ten	PAIRED	RANDOM	GENOMIC	Moraxella catarrhalis	ILLUMINA	2019-07-03T00:00:00Z	Excluded	WGS repeated
ERR3411762	ERX3435408	DCHS	WGS	PRJEB25371	SAMEA4620463	WELLCOME SANGER INSTITUTE	Illumina HiSeq X Ten	PAIRED	RANDOM	GENOMIC	Moraxella catarrhalis	ILLUMINA	2019-07-03T00:00:00Z	Excluded	WGS repeated
ERR3411781	ERX3435427	DCHS	WGS	PRJEB25371	SAMEA4620482	WELLCOME SANGER INSTITUTE	Illumina HiSeq X Ten	PAIRED	RANDOM	GENOMIC	Moraxella catarrhalis	ILLUMINA	2019-07-03T00:00:00Z	Excluded	WGS repeated
ERR3411782	ERX3435428	DCHS	WGS	PRJEB25371	SAMEA4620483	WELLCOME SANGER INSTITUTE	Illumina HiSeq X Ten	PAIRED	RANDOM	GENOMIC	Moraxella catarrhalis	ILLUMINA	2019-07-03T00:00:00Z	Excluded	WGS repeated
ERR3411783	ERX3435429	DCHS	WGS	PRJEB25371	SAMEA4620484	WELLCOME SANGER INSTITUTE	Illumina HiSeq X Ten	PAIRED	RANDOM	GENOMIC	Moraxella catarrhalis	ILLUMINA	2019-07-03T00:00:00Z	Excluded	WGS repeated
ERR3411786	ERX3435432	DCHS	WGS	PRJEB25371	SAMEA4620487	WELLCOME SANGER INSTITUTE	Illumina HiSeq X Ten	PAIRED	RANDOM	GENOMIC	Moraxella catarrhalis	ILLUMINA	2019-07-03T00:00:00Z	Excluded	WGS repeated
ERR3411788	ERX3435434	DCHS	WGS	PRJEB25371	SAMEA4620489	WELLCOME SANGER INSTITUTE	Illumina HiSeq X Ten	PAIRED	RANDOM	GENOMIC	Moraxella catarrhalis	ILLUMINA	2019-07-03T00:00:00Z	Excluded	WGS repeated
ERR3411794	ERX3435440	DCHS	WGS	PRJEB25371	SAMEA4620495	WELLCOME SANGER INSTITUTE	Illumina HiSeq X Ten	PAIRED	RANDOM	GENOMIC	Moraxella catarrhalis	ILLUMINA	2019-07-03T00:00:00Z	Excluded	WGS repeated
ERR3411796	ERX3435442	DCHS	WGS	PRJEB25371	SAMEA4620497	WELLCOME SANGER INSTITUTE	Illumina HiSeq X Ten	PAIRED	RANDOM	GENOMIC	Moraxella catarrhalis	ILLUMINA	2019-07-03T00:00:00Z	Excluded	WGS repeated
ERR3411836	ERX3435482	DCHS	WGS	PRJEB25371	SAMEA4620921	WELLCOME SANGER INSTITUTE	Illumina HiSeq X Ten	PAIRED	RANDOM	GENOMIC	Moraxella catarrhalis	ILLUMINA	2019-07-03T00:00:00Z	Excluded	WGS repeated
ERR3411838	ERX3435484	DCHS	WGS	PRJEB25371	SAMEA4620923	WELLCOME SANGER INSTITUTE	Illumina HiSeq X Ten	PAIRED	RANDOM	GENOMIC	Moraxella catarrhalis	ILLUMINA	2019-07-03T00:00:00Z	Excluded	WGS repeated
ERR3411849	ERX3435495	DCHS	WGS	PRJEB25371	SAMEA4620934	WELLCOME SANGER INSTITUTE	Illumina HiSeq X Ten	PAIRED	RANDOM	GENOMIC	Moraxella catarrhalis	ILLUMINA	2019-07-03T00:00:00Z	Excluded	WGS repeated
ERR3411851	ERX3435497	DCHS	WGS	PRJEB25371	SAMEA4620936	WELLCOME SANGER INSTITUTE	Illumina HiSeq X Ten	PAIRED	RANDOM	GENOMIC	Moraxella catarrhalis	ILLUMINA	2019-07-03T00:00:00Z	Excluded	WGS repeated
ERR3411914	ERX3435560	DCHS	WGS	PRJEB25371	SAMEA4620999	WELLCOME SANGER INSTITUTE	Illumina HiSeq X Ten	PAIRED	RANDOM	GENOMIC	Moraxella catarrhalis	ILLUMINA	2019-07-03T00:00:00Z	Excluded	WGS repeated
ERR3411920	ERX3435566	DCHS	WGS	PRJEB25371	SAMEA4621005	WELLCOME SANGER INSTITUTE	Illumina HiSeq X Ten	PAIRED	RANDOM	GENOMIC	Moraxella catarrhalis	ILLUMINA	2019-07-03T00:00:00Z	Excluded	WGS repeated
ERR3411922	ERX3435568	DCHS	WGS	PRJEB25371	SAMEA4621007	WELLCOME SANGER INSTITUTE	Illumina HiSeq X Ten	PAIRED	RANDOM	GENOMIC	Moraxella catarrhalis	ILLUMINA	2019-07-03T00:00:00Z	Excluded	WGS repeated
ERR3411979	ERX3435625	DCHS	WGS	PRJEB25371	SAMEA4621065	WELLCOME SANGER INSTITUTE	Illumina HiSeq X Ten	PAIRED	RANDOM	GENOMIC	Moraxella catarrhalis	ILLUMINA	2019-07-03T00:00:00Z	Excluded	WGS repeated
ERR3412039	ERX3435685	DCHS	WGS	PRJEB25371	SAMEA4621125	WELLCOME SANGER INSTITUTE	Illumina HiSeq X Ten	PAIRED	RANDOM	GENOMIC	Moraxella catarrhalis	ILLUMINA	2019-07-03T00:00:00Z	Excluded	WGS repeated
ERR3412044	ERX3435690	DCHS	WGS	PRJEB25371	SAMEA4621130	WELLCOME SANGER INSTITUTE	Illumina HiSeq X Ten	PAIRED	RANDOM	GENOMIC	Moraxella catarrhalis	ILLUMINA	2019-07-03T00:00:00Z	Excluded	WGS repeated
ERR3412049	ERX3435695	DCHS	WGS	PRJEB25371	SAMEA4621135	WELLCOME SANGER INSTITUTE	Illumina HiSeq X Ten	PAIRED	RANDOM	GENOMIC	Moraxella catarrhalis	ILLUMINA	2019-07-03T00:00:00Z	Excluded	WGS repeated
ERR3412127	ERX3435773	DCHS	WGS	PRJEB25371	SAMEA4621214	WELLCOME SANGER INSTITUTE	Illumina HiSeq X Ten	PAIRED	RANDOM	GENOMIC	Moraxella catarrhalis	ILLUMINA	2019-07-03T00:00:00Z	Excluded	WGS repeated
ERR3412128	ERX3435774	DCHS	WGS	PRJEB25371	SAMEA4621215	WELLCOME SANGER INSTITUTE	Illumina HiSeq X Ten	PAIRED	RANDOM	GENOMIC	Moraxella catarrhalis	ILLUMINA	2019-07-03T00:00:00Z	Excluded	WGS repeated
ERR3425042	ERX3448479	DCHS	WGS	PRJEB25371	SAMEA4623110	WELLCOME SANGER INSTITUTE	Illumina HiSeq X Ten	PAIRED	RANDOM	GENOMIC	Moraxella catarrhalis	ILLUMINA	2019-07-10T00:00:00Z	Excluded	WGS repeated
ERR3425202	ERX3448639	DCHS	WGS	PRJEB25371	SAMEA4620542	WELLCOME SANGER INSTITUTE	Illumina HiSeq X Ten	PAIRED	RANDOM	GENOMIC	Moraxella catarrhalis	ILLUMINA	2019-07-10T00:00:00Z	Excluded	WGS repeated
ERR3425205	ERX3448642	DCHS	WGS	PRJEB25371	SAMEA4620545	WELLCOME SANGER INSTITUTE	Illumina HiSeq X Ten	PAIRED	RANDOM	GENOMIC	Moraxella catarrhalis	ILLUMINA	2019-07-10T00:00:00Z	Excluded	WGS repeated
ERR3425208	ERX3448645	DCHS	WGS	PRJEB25371	SAMEA4620548	WELLCOME SANGER INSTITUTE	Illumina HiSeq X Ten	PAIRED	RANDOM	GENOMIC	Moraxella catarrhalis	ILLUMINA	2019-07-10T00:00:00Z	Excluded	WGS repeated
ERR3425213	ERX3448650	DCHS	WGS	PRJEB25371	SAMEA4620553	WELLCOME SANGER INSTITUTE	Illumina HiSeq X Ten	PAIRED	RANDOM	GENOMIC	Moraxella catarrhalis	ILLUMINA	2019-07-10T00:00:00Z	Excluded	WGS repeated
ERR3425218	ERX3448655	DCHS	WGS	PRJEB25371	SAMEA4620558	WELLCOME SANGER INSTITUTE	Illumina HiSeq X Ten	PAIRED	RANDOM	GENOMIC	Moraxella catarrhalis	ILLUMINA	2019-07-10T00:00:00Z	Excluded	WGS repeated
ERR3425219	ERX3448656	DCHS	WGS	PRJEB25371	SAMEA4620559	WELLCOME SANGER INSTITUTE	Illumina HiSeq X Ten	PAIRED	RANDOM	GENOMIC	Moraxella catarrhalis	ILLUMINA	2019-07-10T00:00:00Z	Excluded	WGS repeated
ERR3425242	ERX3448679	DCHS	WGS	PRJEB25371	SAMEA4620582	WELLCOME SANGER INSTITUTE	Illumina HiSeq X Ten	PAIRED	RANDOM	GENOMIC	Moraxella catarrhalis	ILLUMINA	2019-07-10T00:00:00Z	Excluded	WGS repeated
ERR3425243	ERX3448680	DCHS	WGS	PRJEB25371	SAMEA4620583	WELLCOME SANGER INSTITUTE	Illumina HiSeq X Ten	PAIRED	RANDOM	GENOMIC	Moraxella catarrhalis	ILLUMINA	2019-07-10T00:00:00Z	Excluded	WGS repeated
ERR3425245	ERX3448682	DCHS	WGS	PRJEB25371	SAMEA4620585	WELLCOME SANGER INSTITUTE	Illumina HiSeq X Ten	PAIRED	RANDOM	GENOMIC	Moraxella catarrhalis	ILLUMINA	2019-07-10T00:00:00Z	Excluded	WGS repeated
ERR3425247	ERX3448684	DCHS	WGS	PRJEB25371	SAMEA4620587	WELLCOME SANGER INSTITUTE	Illumina HiSeq X Ten	PAIRED	RANDOM	GENOMIC	Moraxella catarrhalis	ILLUMINA	2019-07-10T00:00:00Z	Excluded	WGS repeated
ERR3425336	ERX3448773	DCHS	WGS	PRJEB25371	SAMEA4620676	WELLCOME SANGER INSTITUTE	Illumina HiSeq X Ten	PAIRED	RANDOM	GENOMIC	Moraxella catarrhalis	ILLUMINA	2019-07-10T00:00:00Z	Excluded	WGS repeated
ERR3425460	ERX3448897	DCHS	WGS	PRJEB25371	SAMEA4620800	WELLCOME SANGER INSTITUTE	Illumina HiSeq X Ten	PAIRED	RANDOM	GENOMIC	Moraxella catarrhalis	ILLUMINA	2019-07-10T00:00:00Z	Excluded	WGS repeated
ERR3411696	ERX3435342	DCHS	WGS	PRJEB25371	SAMEA4620396	WELLCOME SANGER INSTITUTE	Illumina HiSeq X Ten	PAIRED	RANDOM	GENOMIC	Moraxella catarrhalis	ILLUMINA	2019-07-03T00:00:00Z	Excluded	Atypical (These isolates had inconclusive rMLST species id results. 1/6 also had a GC content of 43.7% and a single rMLST locus with two alleles)
ERR3425516	ERX3448953	DCHS	WGS	PRJEB25371	SAMEA4620856	WELLCOME SANGER INSTITUTE	Illumina HiSeq X Ten	PAIRED	RANDOM	GENOMIC	Moraxella catarrhalis	ILLUMINA	2019-07-10T00:00:00Z	Excluded	WGS repeated
ERR3425517	ERX3448954	DCHS	WGS	PRJEB25371	SAMEA4620857	WELLCOME SANGER INSTITUTE	Illumina HiSeq X Ten	PAIRED	RANDOM	GENOMIC	Moraxella catarrhalis	ILLUMINA	2019-07-10T00:00:00Z	Excluded	WGS repeated
ERR3425525	ERX3448962	DCHS	WGS	PRJEB25371	SAMEA4620865	WELLCOME SANGER INSTITUTE	Illumina HiSeq X Ten	PAIRED	RANDOM	GENOMIC	Moraxella catarrhalis	ILLUMINA	2019-07-10T00:00:00Z	Excluded	WGS repeated
ERR3425627	ERX3449064	DCHS	WGS	PRJEB25371	SAMEA4622890	WELLCOME SANGER INSTITUTE	Illumina HiSeq X Ten	PAIRED	RANDOM	GENOMIC	Moraxella catarrhalis	ILLUMINA	2019-07-10T00:00:00Z	Excluded	WGS repeated
ERR3425657	ERX3449094	DCHS	WGS	PRJEB25371	SAMEA4622921	WELLCOME SANGER INSTITUTE	Illumina HiSeq X Ten	PAIRED	RANDOM	GENOMIC	Moraxella catarrhalis	ILLUMINA	2019-07-10T00:00:00Z	Excluded	WGS repeated
ERR3439930	ERX3461950	DCHS	WGS	PRJEB25371	SAMEA4622716	WELLCOME SANGER INSTITUTE	Illumina HiSeq X Ten	PAIRED	RANDOM	GENOMIC	Moraxella catarrhalis	ILLUMINA	2019-07-18T00:00:00Z	Excluded	WGS repeated
ERR3439972	ERX3461992	DCHS	WGS	PRJEB25371	SAMEA4621690	WELLCOME SANGER INSTITUTE	Illumina HiSeq X Ten	PAIRED	RANDOM	GENOMIC	Moraxella catarrhalis	ILLUMINA	2019-07-18T00:00:00Z	Excluded	WGS repeated
ERR3439994	ERX3462014	DCHS	WGS	PRJEB25371	SAMEA4621712	WELLCOME SANGER INSTITUTE	Illumina HiSeq X Ten	PAIRED	RANDOM	GENOMIC	Moraxella catarrhalis	ILLUMINA	2019-07-18T00:00:00Z	Excluded	WGS repeated
ERR3440007	ERX3462027	DCHS	WGS	PRJEB25371	SAMEA4621725	WELLCOME SANGER INSTITUTE	Illumina HiSeq X Ten	PAIRED	RANDOM	GENOMIC	Moraxella catarrhalis	ILLUMINA	2019-07-18T00:00:00Z	Excluded	WGS repeated
ERR3440056	ERX3462076	DCHS	WGS	PRJEB25371	SAMEA4621774	WELLCOME SANGER INSTITUTE	Illumina HiSeq X Ten	PAIRED	RANDOM	GENOMIC	Moraxella catarrhalis	ILLUMINA	2019-07-18T00:00:00Z	Excluded	WGS repeated
ERR3440135	ERX3462155	DCHS	WGS	PRJEB25371	SAMEA4621853	WELLCOME SANGER INSTITUTE	Illumina HiSeq X Ten	PAIRED	RANDOM	GENOMIC	Moraxella catarrhalis	ILLUMINA	2019-07-18T00:00:00Z	Excluded	WGS repeated
ERR3440140	ERX3462160	DCHS	WGS	PRJEB25371	SAMEA4621858	WELLCOME SANGER INSTITUTE	Illumina HiSeq X Ten	PAIRED	RANDOM	GENOMIC	Moraxella catarrhalis	ILLUMINA	2019-07-18T00:00:00Z	Excluded	WGS repeated
ERR3440145	ERX3462165	DCHS	WGS	PRJEB25371	SAMEA4621863	WELLCOME SANGER INSTITUTE	Illumina HiSeq X Ten	PAIRED	RANDOM	GENOMIC	Moraxella catarrhalis	ILLUMINA	2019-07-18T00:00:00Z	Excluded	WGS repeated
ERR3440176	ERX3462196	DCHS	WGS	PRJEB25371	SAMEA4621894	WELLCOME SANGER INSTITUTE	Illumina HiSeq X Ten	PAIRED	RANDOM	GENOMIC	Moraxella catarrhalis	ILLUMINA	2019-07-18T00:00:00Z	Excluded	WGS repeated
ERR3440191	ERX3462211	DCHS	WGS	PRJEB25371	SAMEA4621909	WELLCOME SANGER INSTITUTE	Illumina HiSeq X Ten	PAIRED	RANDOM	GENOMIC	Moraxella catarrhalis	ILLUMINA	2019-07-18T00:00:00Z	Excluded	WGS repeated
ERR3440243	ERX3462263	DCHS	WGS	PRJEB25371	SAMEA4621962	WELLCOME SANGER INSTITUTE	Illumina HiSeq X Ten	PAIRED	RANDOM	GENOMIC	Moraxella catarrhalis	ILLUMINA	2019-07-18T00:00:00Z	Excluded	WGS repeated
ERR3440247	ERX3462267	DCHS	WGS	PRJEB25371	SAMEA4621966	WELLCOME SANGER INSTITUTE	Illumina HiSeq X Ten	PAIRED	RANDOM	GENOMIC	Moraxella catarrhalis	ILLUMINA	2019-07-18T00:00:00Z	Excluded	WGS repeated
ERR3411758	ERX3435404	DCHS	WGS	PRJEB25371	SAMEA4620459	WELLCOME SANGER INSTITUTE	Illumina HiSeq X Ten	PAIRED	RANDOM	GENOMIC	Moraxella catarrhalis	ILLUMINA	2019-07-03T00:00:00Z	Excluded	Atypical (These isolates had inconclusive rMLST species id results. 1/6 also had a GC content of 43.7% and a single rMLST locus with two alleles)
ERR3440271	ERX3462291	DCHS	WGS	PRJEB25371	SAMEA4621992	WELLCOME SANGER INSTITUTE	Illumina HiSeq X Ten	PAIRED	RANDOM	GENOMIC	Moraxella catarrhalis	ILLUMINA	2019-07-18T00:00:00Z	Excluded	WGS repeated
ERR3448861	ERX3470860	DCHS	WGS	PRJEB25371	SAMEA4623002	WELLCOME SANGER INSTITUTE	Illumina HiSeq X Ten	PAIRED	RANDOM	GENOMIC	Moraxella catarrhalis	ILLUMINA	2019-07-24T00:00:00Z	Excluded	WGS repeated
ERR3904083	ERX3914136	DCHS	WGS	PRJEB25371	SAMEA4622043	WELLCOME SANGER INSTITUTE	HiSeq X Ten	PAIRED	RANDOM	GENOMIC	Moraxella catarrhalis	ILLUMINA	2020-02-13T00:00:00Z	Excluded	WGS repeated
ERR3904134	ERX3914187	DCHS	WGS	PRJEB25371	SAMEA4622094	WELLCOME SANGER INSTITUTE	HiSeq X Ten	PAIRED	RANDOM	GENOMIC	Moraxella catarrhalis	ILLUMINA	2020-02-13T00:00:00Z	Excluded	WGS repeated
ERR3904182	ERX3914235	DCHS	WGS	PRJEB25371	SAMEA4622143	WELLCOME SANGER INSTITUTE	HiSeq X Ten	PAIRED	RANDOM	GENOMIC	Moraxella catarrhalis	ILLUMINA	2020-02-13T00:00:00Z	Excluded	WGS repeated
ERR3904215	ERX3914268	DCHS	WGS	PRJEB25371	SAMEA4622176	WELLCOME SANGER INSTITUTE	HiSeq X Ten	PAIRED	RANDOM	GENOMIC	Moraxella catarrhalis	ILLUMINA	2020-02-13T00:00:00Z	Excluded	WGS repeated
ERR3904231	ERX3914284	DCHS	WGS	PRJEB25371	SAMEA4622192	WELLCOME SANGER INSTITUTE	HiSeq X Ten	PAIRED	RANDOM	GENOMIC	Moraxella catarrhalis	ILLUMINA	2020-02-13T00:00:00Z	Excluded	WGS repeated
ERR3904277	ERX3914330	DCHS	WGS	PRJEB25371	SAMEA4622238	WELLCOME SANGER INSTITUTE	HiSeq X Ten	PAIRED	RANDOM	GENOMIC	Moraxella catarrhalis	ILLUMINA	2020-02-13T00:00:00Z	Excluded	WGS repeated
ERR3904320	ERX3914373	DCHS	WGS	PRJEB25371	SAMEA4622281	WELLCOME SANGER INSTITUTE	HiSeq X Ten	PAIRED	RANDOM	GENOMIC	Moraxella catarrhalis	ILLUMINA	2020-02-13T00:00:00Z	Excluded	WGS repeated
ERR3904372	ERX3914425	DCHS	WGS	PRJEB25371	SAMEA4622333	WELLCOME SANGER INSTITUTE	HiSeq X Ten	PAIRED	RANDOM	GENOMIC	Moraxella catarrhalis	ILLUMINA	2020-02-13T00:00:00Z	Excluded	WGS repeated
ERR3904437	ERX3914490	DCHS	WGS	PRJEB25371	SAMEA4622398	WELLCOME SANGER INSTITUTE	HiSeq X Ten	PAIRED	RANDOM	GENOMIC	Moraxella catarrhalis	ILLUMINA	2020-02-13T00:00:00Z	Excluded	WGS repeated
ERR3904453	ERX3914506	DCHS	WGS	PRJEB25371	SAMEA4622414	WELLCOME SANGER INSTITUTE	HiSeq X Ten	PAIRED	RANDOM	GENOMIC	Moraxella catarrhalis	ILLUMINA	2020-02-13T00:00:00Z	Excluded	WGS repeated
ERR3425506	ERX3448943	DCHS	WGS	PRJEB25371	SAMEA4620846	WELLCOME SANGER INSTITUTE	Illumina HiSeq X Ten	PAIRED	RANDOM	GENOMIC	Moraxella catarrhalis	ILLUMINA	2019-07-10T00:00:00Z	Excluded	QC check failure (genome size)
ERR3440221	ERX3462241	DCHS	WGS	PRJEB25371	SAMEA4621940	WELLCOME SANGER INSTITUTE	Illumina HiSeq X Ten	PAIRED	RANDOM	GENOMIC	Moraxella catarrhalis	ILLUMINA	2019-07-18T00:00:00Z	Excluded	Incorrect species
ERR3440267	ERX3462287	DCHS	WGS	PRJEB25371	SAMEA4621986	WELLCOME SANGER INSTITUTE	Illumina HiSeq X Ten	PAIRED	RANDOM	GENOMIC	Moraxella catarrhalis	ILLUMINA	2019-07-18T00:00:00Z	Excluded	QC check failure (number of contigs)
ERR3967456	ERX3970799	DCHS	WGS	PRJEB25371	SAMEA5130826	WELLCOME SANGER INSTITUTE	HiSeq X Ten	PAIRED	RANDOM	GENOMIC	Moraxella catarrhalis	ILLUMINA	2020-03-05T00:00:00Z	Excluded	QC check failure (number of contigs;genome size)
ERR3967462	ERX3970805	DCHS	WGS	PRJEB25371	SAMEA5130829	WELLCOME SANGER INSTITUTE	HiSeq X Ten	PAIRED	RANDOM	GENOMIC	Moraxella catarrhalis	ILLUMINA	2020-03-05T00:00:00Z	Excluded	QC check failure (number of contigs;genome size)
ERR3967478	ERX3970821	DCHS	WGS	PRJEB25371	SAMEA5130837	WELLCOME SANGER INSTITUTE	HiSeq X Ten	PAIRED	RANDOM	GENOMIC	Moraxella catarrhalis	ILLUMINA	2020-03-05T00:00:00Z	Excluded	QC check failure (number of contigs;genome size)
ERR3967482	ERX3970825	DCHS	WGS	PRJEB25371	SAMEA5130742	WELLCOME SANGER INSTITUTE	HiSeq X Ten	PAIRED	RANDOM	GENOMIC	Moraxella catarrhalis	ILLUMINA	2020-03-05T00:00:00Z	Excluded	Atypical (These isolates had inconclusive rMLST species id results. 1/6 also had a GC content of 43.7% and a single rMLST locus with two alleles)
ERR3967486	ERX3970829	DCHS	WGS	PRJEB25371	SAMEA5130744	WELLCOME SANGER INSTITUTE	HiSeq X Ten	PAIRED	RANDOM	GENOMIC	Moraxella catarrhalis	ILLUMINA	2020-03-05T00:00:00Z	Excluded	QC check failure (number of contigs;genome size)
ERR3967504	ERX3970847	DCHS	WGS	PRJEB25371	SAMEA5130753	WELLCOME SANGER INSTITUTE	HiSeq X Ten	PAIRED	RANDOM	GENOMIC	Moraxella catarrhalis	ILLUMINA	2020-03-05T00:00:00Z	Excluded	QC check failure (number of contigs;genome size)
ERR3967506	ERX3970849	DCHS	WGS	PRJEB25371	SAMEA5130754	WELLCOME SANGER INSTITUTE	HiSeq X Ten	PAIRED	RANDOM	GENOMIC	Moraxella catarrhalis	ILLUMINA	2020-03-05T00:00:00Z	Excluded	Atypical (These isolates had inconclusive rMLST species id results. 1/6 also had a GC content of 43.7% and a single rMLST locus with two alleles)
ERR3967539	ERX3970882	DCHS	WGS	PRJEB25371	SAMEA5130771	WELLCOME SANGER INSTITUTE	HiSeq X Ten	PAIRED	RANDOM	GENOMIC	Moraxella catarrhalis	ILLUMINA	2020-03-05T00:00:00Z	Excluded	QC check failure (number of contigs;genome size)
ERR3967574	ERX3970917	DCHS	WGS	PRJEB25371	SAMEA5130784	WELLCOME SANGER INSTITUTE	HiSeq X Ten	PAIRED	RANDOM	GENOMIC	Moraxella catarrhalis	ILLUMINA	2020-03-05T00:00:00Z	Excluded	QC check failure (number of contigs;genome size)
ERR3967610	ERX3970953	DCHS	WGS	PRJEB25371	SAMEA5130802	WELLCOME SANGER INSTITUTE	HiSeq X Ten	PAIRED	RANDOM	GENOMIC	Moraxella catarrhalis	ILLUMINA	2020-03-05T00:00:00Z	Excluded	QC check failure (number of contigs;genome size)
ERR3967644	ERX3970987	DCHS	WGS	PRJEB25371	SAMEA5130819	WELLCOME SANGER INSTITUTE	HiSeq X Ten	PAIRED	RANDOM	GENOMIC	Moraxella catarrhalis	ILLUMINA	2020-03-05T00:00:00Z	Excluded	QC check failure (number of contigs;genome size)
ERR1766252	ERX1831821	Other public genomes	WGS	PRJEB6403	SAMEA4076728	THE WELLCOME TRUST SANGER INSTITUTE	PacBio RS	SINGLE	RANDOM	GENOMIC	Moraxella catarrhalis	PACBIO_SMRT	2016-12-21T00:00:00Z	Excluded	Duplicate (Genome already included;available in Nucleotide database)
ERR2125610	ERX2182462	Other public genomes	WGS	PRJEB6403	SAMEA4552895	THE WELLCOME TRUST SANGER INSTITUTE	PacBio RS	SINGLE	RANDOM	GENOMIC	Moraxella catarrhalis	PACBIO_SMRT	2017-09-20T00:00:00Z	Excluded	Duplicate (Genome already included;available in Nucleotide database; but failed QC checks)
ERR2125611	ERX2182463	Other public genomes	WGS	PRJEB6403	SAMEA4552896	THE WELLCOME TRUST SANGER INSTITUTE	PacBio RS	SINGLE	RANDOM	GENOMIC	Moraxella catarrhalis	PACBIO_SMRT	2017-09-20T00:00:00Z	Excluded	Duplicate (Genome already included;available in Nucleotide database)
ERR2868824	ERX2874775	Other public genomes	WGS	PRJEB29515	SAMEA5065826	ROSTOCK UNIVERSITY MEDICAL CENTER	Illumina HiSeq 2500	PAIRED	RANDOM PCR	GENOMIC	Moraxella catarrhalis	ILLUMINA	2019-01-24T00:00:00Z	Excluded	QC check failure (rMLST; No rMLST profile At least one partial rMLST allele match prevents profile creation/designation)
ERR3411022	ERX3434668	Other public genomes	WGS	PRJEB25371	SAMEA4622795	WELLCOME SANGER INSTITUTE	Illumina HiSeq X Ten	PAIRED	RANDOM	GENOMIC	Moraxella catarrhalis	ILLUMINA	2019-07-03T00:00:00Z	Excluded	Duplicate of CTMC1892
ERR3412021	ERX3435667	Other public genomes	WGS	PRJEB25371	SAMEA4621107	WELLCOME SANGER INSTITUTE	Illumina HiSeq X Ten	PAIRED	RANDOM	GENOMIC	Moraxella catarrhalis	ILLUMINA	2019-07-03T00:00:00Z	Excluded	QC check failure (MLST)
ERR3412036	ERX3435682	Other public genomes	WGS	PRJEB25371	SAMEA4621122	WELLCOME SANGER INSTITUTE	Illumina HiSeq X Ten	PAIRED	RANDOM	GENOMIC	Moraxella catarrhalis	ILLUMINA	2019-07-03T00:00:00Z	Excluded	QC check failure (genome size; GC%)
ERR3412043	ERX3435689	Other public genomes	WGS	PRJEB25371	SAMEA4621129	WELLCOME SANGER INSTITUTE	Illumina HiSeq X Ten	PAIRED	RANDOM	GENOMIC	Moraxella catarrhalis	ILLUMINA	2019-07-03T00:00:00Z	Excluded	QC check failure (genome size; N50;GC%; contamination)
ERR3425249	ERX3448686	Other public genomes	WGS	PRJEB25371	SAMEA4620589	WELLCOME SANGER INSTITUTE	Illumina HiSeq X Ten	PAIRED	RANDOM	GENOMIC	Moraxella catarrhalis	ILLUMINA	2019-07-10T00:00:00Z	Excluded	Duplicate of CTMC2763
ERR3440044	ERX3462064	Other public genomes	WGS	PRJEB25371	SAMEA4621762	WELLCOME SANGER INSTITUTE	Illumina HiSeq X Ten	PAIRED	RANDOM	GENOMIC	Moraxella catarrhalis	ILLUMINA	2019-07-18T00:00:00Z	Excluded	QC check failure (genome size; GC%; contamination)
ERR3595746	ERX3591617	Other public genomes	WGS	PRJEB25371	SAMEA4622716	WELLCOME SANGER INSTITUTE	HiSeq X Ten	PAIRED	RANDOM	GENOMIC	Moraxella catarrhalis	ILLUMINA	2019-10-22T00:00:00Z	Excluded	Duplicate of CTMC1634
ERR3670986	ERX3662479	Other public genomes	WGS	PRJEB25371	SAMEA4623002	WELLCOME SANGER INSTITUTE	HiSeq X Ten	PAIRED	RANDOM	GENOMIC	Moraxella catarrhalis	ILLUMINA	2019-11-21T00:00:00Z	Excluded	Duplicate (SRA)
ERR3904216	ERX3914269	Other public genomes	WGS	PRJEB25371	SAMEA4622177	WELLCOME SANGER INSTITUTE	HiSeq X Ten	PAIRED	RANDOM	GENOMIC	Moraxella catarrhalis	ILLUMINA	2020-02-13T00:00:00Z	Excluded	Duplicate of CTMC2867
ERR3904238	ERX3914291	Other public genomes	WGS	PRJEB25371	SAMEA4622199	WELLCOME SANGER INSTITUTE	HiSeq X Ten	PAIRED	RANDOM	GENOMIC	Moraxella catarrhalis	ILLUMINA	2020-02-13T00:00:00Z	Excluded	Duplicate of CTMC2881
ERR4014004	ERX4015393	Other public genomes	WGS	PRJEB37711	SAMEA6656945	CENTRE FOR GENOMIC EPIDEMIOLOGY, NATIONAL FOOD INS	NextSeq 500	PAIRED	RANDOM	GENOMIC	Moraxella catarrhalis	ILLUMINA	2021-01-06T00:00:00Z	Excluded	QC check failure (N50; #contigs)
ERR4425981	ERX4366539	Other public genomes	WGS	PRJEB39742	SAMEA7160386	Denise Morris - d.e.morris@soton.ac.uk	unspecified	PAIRED	RANDOM	GENOMIC	Moraxella catarrhalis	ILLUMINA	2020-08-11T00:00:00Z	Excluded	QC check failure (rMLST; No rMLST profile At least one partial rMLST allele match prevents profile creation/designation)
SRR10389223	SRX7089585	Other public genomes	WGS	PRJNA552603	SAMN12880592	THE JACKSON LABORATORY	Illumina HiSeq 2500	PAIRED	RANDOM	GENOMIC	Moraxella catarrhalis	ILLUMINA	2019-11-06T00:00:00Z	Excluded	Duplicate (Genome already included;available in Nucleotide database)
SRR10905879	SRX7573930	Other public genomes	WGS	PRJNA553678	SAMN12251085	ARES GENETICS	NextSeq 500	PAIRED	RANDOM	GENOMIC	Moraxella catarrhalis	ILLUMINA	2020-02-11T00:00:00Z	Excluded	Duplicate (Genome already included;available in Nucleotide database)
SRR12286933	SRX8790542	Other public genomes	WGS	PRJNA643264	SAMN15591387	INSTITUTE FOR GENOME SCIENCES, UNIVERSITY OF MARYLAND, BALTIMORE	Illumina MiSeq	PAIRED	size fractionation	GENOMIC	Moraxella catarrhalis	ILLUMINA	2021-07-01T00:00:00Z	Excluded	Duplicate (SRA)
SRR12286944	SRX8790531	Other public genomes	WGS	PRJNA643264	SAMN15591386	INSTITUTE FOR GENOME SCIENCES, UNIVERSITY OF MARYLAND, BALTIMORE	Illumina MiSeq	PAIRED	size fractionation	GENOMIC	Moraxella catarrhalis	ILLUMINA	2021-07-01T00:00:00Z	Excluded	Duplicate (SRA)
SRR12286955	SRX8790520	Other public genomes	WGS	PRJNA643264	SAMN15591385	INSTITUTE FOR GENOME SCIENCES, UNIVERSITY OF MARYLAND, BALTIMORE	Illumina MiSeq	PAIRED	size fractionation	GENOMIC	Moraxella catarrhalis	ILLUMINA	2021-07-01T00:00:00Z	Excluded	Duplicate (SRA)
SRR12286962	SRX8790513	Other public genomes	WGS	PRJNA643264	SAMN15591461	INSTITUTE FOR GENOME SCIENCES, UNIVERSITY OF MARYLAND, BALTIMORE	Illumina MiSeq	PAIRED	size fractionation	GENOMIC	Moraxella catarrhalis	ILLUMINA	2021-07-01T00:00:00Z	Excluded	Duplicate (SRA)
SRR12286964	SRX8790512	Other public genomes	WGS	PRJNA643264	SAMN15591460	INSTITUTE FOR GENOME SCIENCES, UNIVERSITY OF MARYLAND, BALTIMORE	Illumina MiSeq	PAIRED	size fractionation	GENOMIC	Moraxella catarrhalis	ILLUMINA	2021-07-01T00:00:00Z	Excluded	Duplicate (SRA)
SRR12286965	SRX8790511	Other public genomes	WGS	PRJNA643264	SAMN15591459	INSTITUTE FOR GENOME SCIENCES, UNIVERSITY OF MARYLAND, BALTIMORE	Illumina MiSeq	PAIRED	size fractionation	GENOMIC	Moraxella catarrhalis	ILLUMINA	2021-07-01T00:00:00Z	Excluded	Duplicate (SRA)
SRR12286966	SRX8790510	Other public genomes	WGS	PRJNA643264	SAMN15591458	INSTITUTE FOR GENOME SCIENCES, UNIVERSITY OF MARYLAND, BALTIMORE	Illumina MiSeq	PAIRED	size fractionation	GENOMIC	Moraxella catarrhalis	ILLUMINA	2021-07-01T00:00:00Z	Excluded	Duplicate (SRA)
SRR12286967	SRX8790425	Other public genomes	WGS	PRJNA643264	SAMN15591457	INSTITUTE FOR GENOME SCIENCES, UNIVERSITY OF MARYLAND, BALTIMORE	Illumina MiSeq	PAIRED	size fractionation	GENOMIC	Moraxella catarrhalis	ILLUMINA	2021-07-01T00:00:00Z	Excluded	Duplicate (SRA)
SRR12286968	SRX8790508	Other public genomes	WGS	PRJNA643264	SAMN15591405	INSTITUTE FOR GENOME SCIENCES, UNIVERSITY OF MARYLAND, BALTIMORE	Illumina MiSeq	PAIRED	size fractionation	GENOMIC	Moraxella catarrhalis	ILLUMINA	2021-07-01T00:00:00Z	Excluded	Duplicate (SRA)
SRR12286969	SRX8790507	Other public genomes	WGS	PRJNA643264	SAMN15591404	INSTITUTE FOR GENOME SCIENCES, UNIVERSITY OF MARYLAND, BALTIMORE	Illumina MiSeq	PAIRED	size fractionation	GENOMIC	Moraxella catarrhalis	ILLUMINA	2021-07-01T00:00:00Z	Excluded	Duplicate (SRA)
SRR12286970	SRX8790506	Other public genomes	WGS	PRJNA643264	SAMN15591403	INSTITUTE FOR GENOME SCIENCES, UNIVERSITY OF MARYLAND, BALTIMORE	Illumina MiSeq	PAIRED	size fractionation	GENOMIC	Moraxella catarrhalis	ILLUMINA	2021-07-01T00:00:00Z	Excluded	Duplicate (SRA)
SRR12286971	SRX8790505	Other public genomes	WGS	PRJNA643264	SAMN15591402	INSTITUTE FOR GENOME SCIENCES, UNIVERSITY OF MARYLAND, BALTIMORE	Illumina MiSeq	PAIRED	size fractionation	GENOMIC	Moraxella catarrhalis	ILLUMINA	2021-07-01T00:00:00Z	Excluded	Duplicate (SRA)
SRR12286973	SRX8790503	Other public genomes	WGS	PRJNA643264	SAMN15591401	INSTITUTE FOR GENOME SCIENCES, UNIVERSITY OF MARYLAND, BALTIMORE	Illumina MiSeq	PAIRED	size fractionation	GENOMIC	Moraxella catarrhalis	ILLUMINA	2021-07-01T00:00:00Z	Excluded	Duplicate (SRA)
SRR12286974	SRX8790502	Other public genomes	WGS	PRJNA643264	SAMN15591400	INSTITUTE FOR GENOME SCIENCES, UNIVERSITY OF MARYLAND, BALTIMORE	Illumina MiSeq	PAIRED	size fractionation	GENOMIC	Moraxella catarrhalis	ILLUMINA	2021-07-01T00:00:00Z	Excluded	Duplicate (SRA)
SRR12286975	SRX8790501	Other public genomes	WGS	PRJNA643264	SAMN15591399	INSTITUTE FOR GENOME SCIENCES, UNIVERSITY OF MARYLAND, BALTIMORE	Illumina MiSeq	PAIRED	size fractionation	GENOMIC	Moraxella catarrhalis	ILLUMINA	2021-07-01T00:00:00Z	Excluded	Duplicate (SRA)
SRR12286976	SRX8790500	Other public genomes	WGS	PRJNA643264	SAMN15591398	INSTITUTE FOR GENOME SCIENCES, UNIVERSITY OF MARYLAND, BALTIMORE	Illumina MiSeq	PAIRED	size fractionation	GENOMIC	Moraxella catarrhalis	ILLUMINA	2021-07-01T00:00:00Z	Excluded	Duplicate (SRA)
SRR12286977	SRX8790499	Other public genomes	WGS	PRJNA643264	SAMN15591397	INSTITUTE FOR GENOME SCIENCES, UNIVERSITY OF MARYLAND, BALTIMORE	Illumina MiSeq	PAIRED	size fractionation	GENOMIC	Moraxella catarrhalis	ILLUMINA	2021-07-01T00:00:00Z	Excluded	Duplicate (SRA)
SRR12286978	SRX8790498	Other public genomes	WGS	PRJNA643264	SAMN15591396	INSTITUTE FOR GENOME SCIENCES, UNIVERSITY OF MARYLAND, BALTIMORE	Illumina MiSeq	PAIRED	size fractionation	GENOMIC	Moraxella catarrhalis	ILLUMINA	2021-07-01T00:00:00Z	Excluded	Duplicate (SRA)
SRR12286979	SRX8790497	Other public genomes	WGS	PRJNA643264	SAMN15591395	INSTITUTE FOR GENOME SCIENCES, UNIVERSITY OF MARYLAND, BALTIMORE	Illumina MiSeq	PAIRED	size fractionation	GENOMIC	Moraxella catarrhalis	ILLUMINA	2021-07-01T00:00:00Z	Excluded	Duplicate (SRA)
SRR12286980	SRX8790496	Other public genomes	WGS	PRJNA643264	SAMN15591394	INSTITUTE FOR GENOME SCIENCES, UNIVERSITY OF MARYLAND, BALTIMORE	Illumina MiSeq	PAIRED	size fractionation	GENOMIC	Moraxella catarrhalis	ILLUMINA	2021-07-01T00:00:00Z	Excluded	Duplicate (SRA)
SRR12286983	SRX8790493	Other public genomes	WGS	PRJNA643264	SAMN15591393	INSTITUTE FOR GENOME SCIENCES, UNIVERSITY OF MARYLAND, BALTIMORE	Illumina MiSeq	PAIRED	size fractionation	GENOMIC	Moraxella catarrhalis	ILLUMINA	2021-07-01T00:00:00Z	Excluded	Duplicate (SRA)
SRR12286994	SRX8790482	Other public genomes	WGS	PRJNA643264	SAMN15591392	INSTITUTE FOR GENOME SCIENCES, UNIVERSITY OF MARYLAND, BALTIMORE	Illumina MiSeq	PAIRED	size fractionation	GENOMIC	Moraxella catarrhalis	ILLUMINA	2021-07-01T00:00:00Z	Excluded	Duplicate (SRA)
SRR12286999	SRX8790477	Other public genomes	WGS	PRJNA643264	SAMN15591384	INSTITUTE FOR GENOME SCIENCES, UNIVERSITY OF MARYLAND, BALTIMORE	Illumina MiSeq	PAIRED	size fractionation	GENOMIC	Moraxella catarrhalis	ILLUMINA	2021-07-01T00:00:00Z	Excluded	Duplicate (SRA)
SRR12287009	SRX8790467	Other public genomes	WGS	PRJNA643264	SAMN15591426	INSTITUTE FOR GENOME SCIENCES, UNIVERSITY OF MARYLAND, BALTIMORE	Illumina NovaSeq 6000	PAIRED	size fractionation	GENOMIC	Moraxella catarrhalis	ILLUMINA	2021-07-01T00:00:00Z	Excluded	Duplicate (SRA)
SRR12287010	SRX8790466	Other public genomes	WGS	PRJNA643264	SAMN15591383	INSTITUTE FOR GENOME SCIENCES, UNIVERSITY OF MARYLAND, BALTIMORE	Illumina MiSeq	PAIRED	size fractionation	GENOMIC	Moraxella catarrhalis	ILLUMINA	2021-07-01T00:00:00Z	Excluded	Duplicate (SRA)
SRR12287011	SRX8790465	Other public genomes	WGS	PRJNA643264	SAMN15591425	INSTITUTE FOR GENOME SCIENCES, UNIVERSITY OF MARYLAND, BALTIMORE	Illumina NovaSeq 6000	PAIRED	size fractionation	GENOMIC	Moraxella catarrhalis	ILLUMINA	2021-07-01T00:00:00Z	Excluded	Duplicate (SRA)
SRR12287012	SRX8790464	Other public genomes	WGS	PRJNA643264	SAMN15591424	INSTITUTE FOR GENOME SCIENCES, UNIVERSITY OF MARYLAND, BALTIMORE	Illumina NovaSeq 6000	PAIRED	size fractionation	GENOMIC	Moraxella catarrhalis	ILLUMINA	2021-07-01T00:00:00Z	Excluded	Duplicate (SRA)
SRR12287016	SRX8790460	Other public genomes	WGS	PRJNA643264	SAMN15591420	INSTITUTE FOR GENOME SCIENCES, UNIVERSITY OF MARYLAND, BALTIMORE	Illumina NovaSeq 6000	PAIRED	size fractionation	GENOMIC	Moraxella catarrhalis	ILLUMINA	2021-07-01T00:00:00Z	Excluded	QC check failure (rMLST; No rMLST profile At least one partial rMLST allele match prevents profile creation/designation)
SRR12287021	SRX8790455	Other public genomes	WGS	PRJNA643264	SAMN15591382	INSTITUTE FOR GENOME SCIENCES, UNIVERSITY OF MARYLAND, BALTIMORE	Illumina MiSeq	PAIRED	size fractionation	GENOMIC	Moraxella catarrhalis	ILLUMINA	2021-07-01T00:00:00Z	Excluded	Duplicate (SRA)
SRR12287027	SRX8790449	Other public genomes	WGS	PRJNA643264	SAMN15591411	INSTITUTE FOR GENOME SCIENCES, UNIVERSITY OF MARYLAND, BALTIMORE	Illumina NovaSeq 6000	PAIRED	size fractionation	GENOMIC	Moraxella catarrhalis	ILLUMINA	2021-07-01T00:00:00Z	Excluded	Duplicate (SRA)
SRR12287028	SRX8790448	Other public genomes	WGS	PRJNA643264	SAMN15591410	INSTITUTE FOR GENOME SCIENCES, UNIVERSITY OF MARYLAND, BALTIMORE	Illumina NovaSeq 6000	PAIRED	size fractionation	GENOMIC	Moraxella catarrhalis	ILLUMINA	2021-07-01T00:00:00Z	Excluded	Duplicate (SRA)
SRR12287052	SRX8790424	Other public genomes	WGS	PRJNA643264	SAMN15591456	INSTITUTE FOR GENOME SCIENCES, UNIVERSITY OF MARYLAND, BALTIMORE	Illumina MiSeq	PAIRED	size fractionation	GENOMIC	Moraxella catarrhalis	ILLUMINA	2021-07-01T00:00:00Z	Excluded	Duplicate (SRA)
SRR12287053	SRX8790423	Other public genomes	WGS	PRJNA643264	SAMN15591455	INSTITUTE FOR GENOME SCIENCES, UNIVERSITY OF MARYLAND, BALTIMORE	Illumina MiSeq	PAIRED	size fractionation	GENOMIC	Moraxella catarrhalis	ILLUMINA	2021-07-01T00:00:00Z	Excluded	Duplicate (SRA)
SRR12287054	SRX8790422	Other public genomes	WGS	PRJNA643264	SAMN15591454	INSTITUTE FOR GENOME SCIENCES, UNIVERSITY OF MARYLAND, BALTIMORE	Illumina MiSeq	PAIRED	size fractionation	GENOMIC	Moraxella catarrhalis	ILLUMINA	2021-07-01T00:00:00Z	Excluded	Duplicate (SRA)
SRR12287055	SRX8790421	Other public genomes	WGS	PRJNA643264	SAMN15591453	INSTITUTE FOR GENOME SCIENCES, UNIVERSITY OF MARYLAND, BALTIMORE	Illumina MiSeq	PAIRED	size fractionation	GENOMIC	Moraxella catarrhalis	ILLUMINA	2021-07-01T00:00:00Z	Excluded	Duplicate (SRA)
SRR12287056	SRX8790420	Other public genomes	WGS	PRJNA643264	SAMN15591452	INSTITUTE FOR GENOME SCIENCES, UNIVERSITY OF MARYLAND, BALTIMORE	Illumina MiSeq	PAIRED	size fractionation	GENOMIC	Moraxella catarrhalis	ILLUMINA	2021-07-01T00:00:00Z	Excluded	Duplicate (SRA)
SRR12287057	SRX8790419	Other public genomes	WGS	PRJNA643264	SAMN10536195	INSTITUTE FOR GENOME SCIENCES, UNIVERSITY OF MARYLAND, BALTIMORE	Illumina HiSeq 2500	PAIRED	size fractionation	GENOMIC	Moraxella catarrhalis	ILLUMINA	2021-07-01T00:00:00Z	Excluded	Duplicate (Genome already included;available in Nucleotide database)
SRR12287058	SRX8790418	Other public genomes	WGS	PRJNA643264	SAMN15591451	INSTITUTE FOR GENOME SCIENCES, UNIVERSITY OF MARYLAND, BALTIMORE	Illumina MiSeq	PAIRED	size fractionation	GENOMIC	Moraxella catarrhalis	ILLUMINA	2021-07-01T00:00:00Z	Excluded	Duplicate (SRA)
SRR12287059	SRX8790417	Other public genomes	WGS	PRJNA643264	SAMN15591450	INSTITUTE FOR GENOME SCIENCES, UNIVERSITY OF MARYLAND, BALTIMORE	Illumina MiSeq	PAIRED	size fractionation	GENOMIC	Moraxella catarrhalis	ILLUMINA	2021-07-01T00:00:00Z	Excluded	Duplicate (SRA)
SRR12287060	SRX8790416	Other public genomes	WGS	PRJNA643264	SAMN15591449	INSTITUTE FOR GENOME SCIENCES, UNIVERSITY OF MARYLAND, BALTIMORE	Illumina MiSeq	PAIRED	size fractionation	GENOMIC	Moraxella catarrhalis	ILLUMINA	2021-07-01T00:00:00Z	Excluded	Duplicate (SRA)
SRR12287061	SRX8790415	Other public genomes	WGS	PRJNA643264	SAMN15591448	INSTITUTE FOR GENOME SCIENCES, UNIVERSITY OF MARYLAND, BALTIMORE	Illumina MiSeq	PAIRED	size fractionation	GENOMIC	Moraxella catarrhalis	ILLUMINA	2021-07-01T00:00:00Z	Excluded	Duplicate (SRA)
SRR12287062	SRX8790414	Other public genomes	WGS	PRJNA643264	SAMN15591447	INSTITUTE FOR GENOME SCIENCES, UNIVERSITY OF MARYLAND, BALTIMORE	Illumina MiSeq	PAIRED	size fractionation	GENOMIC	Moraxella catarrhalis	ILLUMINA	2021-07-01T00:00:00Z	Excluded	Duplicate (SRA)
SRR12287063	SRX8790413	Other public genomes	WGS	PRJNA643264	SAMN15591446	INSTITUTE FOR GENOME SCIENCES, UNIVERSITY OF MARYLAND, BALTIMORE	Illumina MiSeq	PAIRED	size fractionation	GENOMIC	Moraxella catarrhalis	ILLUMINA	2021-07-01T00:00:00Z	Excluded	Duplicate (SRA)
SRR12287064	SRX8790412	Other public genomes	WGS	PRJNA643264	SAMN15591445	INSTITUTE FOR GENOME SCIENCES, UNIVERSITY OF MARYLAND, BALTIMORE	Illumina MiSeq	PAIRED	size fractionation	GENOMIC	Moraxella catarrhalis	ILLUMINA	2021-07-01T00:00:00Z	Excluded	Duplicate (SRA)
SRR12287065	SRX8790411	Other public genomes	WGS	PRJNA643264	SAMN15591444	INSTITUTE FOR GENOME SCIENCES, UNIVERSITY OF MARYLAND, BALTIMORE	Illumina MiSeq	PAIRED	size fractionation	GENOMIC	Moraxella catarrhalis	ILLUMINA	2021-07-01T00:00:00Z	Excluded	Duplicate (SRA)
SRR12287066	SRX8790410	Other public genomes	WGS	PRJNA643264	SAMN15591443	INSTITUTE FOR GENOME SCIENCES, UNIVERSITY OF MARYLAND, BALTIMORE	Illumina MiSeq	PAIRED	size fractionation	GENOMIC	Moraxella catarrhalis	ILLUMINA	2021-07-01T00:00:00Z	Excluded	Duplicate (SRA)
SRR12287067	SRX8790409	Other public genomes	WGS	PRJNA643264	SAMN15591442	INSTITUTE FOR GENOME SCIENCES, UNIVERSITY OF MARYLAND, BALTIMORE	Illumina MiSeq	PAIRED	size fractionation	GENOMIC	Moraxella catarrhalis	ILLUMINA	2021-07-01T00:00:00Z	Excluded	Duplicate (SRA)
SRR12287068	SRX8790408	Other public genomes	WGS	PRJNA643264	SAMN10536194	INSTITUTE FOR GENOME SCIENCES, UNIVERSITY OF MARYLAND, BALTIMORE	Illumina HiSeq 2500	PAIRED	size fractionation	GENOMIC	Moraxella catarrhalis	ILLUMINA	2021-07-01T00:00:00Z	Excluded	Duplicate (Genome already included;available in Nucleotide database)
SRR12287069	SRX8790407	Other public genomes	WGS	PRJNA643264	SAMN15591441	INSTITUTE FOR GENOME SCIENCES, UNIVERSITY OF MARYLAND, BALTIMORE	Illumina MiSeq	PAIRED	size fractionation	GENOMIC	Moraxella catarrhalis	ILLUMINA	2021-07-01T00:00:00Z	Excluded	Duplicate (SRA)
SRR12287070	SRX8790406	Other public genomes	WGS	PRJNA643264	SAMN15591440	INSTITUTE FOR GENOME SCIENCES, UNIVERSITY OF MARYLAND, BALTIMORE	Illumina MiSeq	PAIRED	size fractionation	GENOMIC	Moraxella catarrhalis	ILLUMINA	2021-07-01T00:00:00Z	Excluded	Duplicate (SRA)
SRR12287071	SRX8790405	Other public genomes	WGS	PRJNA643264	SAMN15591439	INSTITUTE FOR GENOME SCIENCES, UNIVERSITY OF MARYLAND, BALTIMORE	Illumina MiSeq	PAIRED	size fractionation	GENOMIC	Moraxella catarrhalis	ILLUMINA	2021-07-01T00:00:00Z	Excluded	Duplicate (SRA)
SRR12287072	SRX8790404	Other public genomes	WGS	PRJNA643264	SAMN15591438	INSTITUTE FOR GENOME SCIENCES, UNIVERSITY OF MARYLAND, BALTIMORE	Illumina MiSeq	PAIRED	size fractionation	GENOMIC	Moraxella catarrhalis	ILLUMINA	2021-07-01T00:00:00Z	Excluded	Duplicate (SRA)
SRR12287073	SRX8790403	Other public genomes	WGS	PRJNA643264	SAMN15591437	INSTITUTE FOR GENOME SCIENCES, UNIVERSITY OF MARYLAND, BALTIMORE	Illumina MiSeq	PAIRED	size fractionation	GENOMIC	Moraxella catarrhalis	ILLUMINA	2021-07-01T00:00:00Z	Excluded	Duplicate (SRA)
SRR12287074	SRX8790402	Other public genomes	WGS	PRJNA643264	SAMN15591436	INSTITUTE FOR GENOME SCIENCES, UNIVERSITY OF MARYLAND, BALTIMORE	Illumina MiSeq	PAIRED	size fractionation	GENOMIC	Moraxella catarrhalis	ILLUMINA	2021-07-01T00:00:00Z	Excluded	Duplicate (SRA)
SRR12287075	SRX8790401	Other public genomes	WGS	PRJNA643264	SAMN15591435	INSTITUTE FOR GENOME SCIENCES, UNIVERSITY OF MARYLAND, BALTIMORE	Illumina MiSeq	PAIRED	size fractionation	GENOMIC	Moraxella catarrhalis	ILLUMINA	2021-07-01T00:00:00Z	Excluded	Duplicate (SRA)
SRR12287076	SRX8790400	Other public genomes	WGS	PRJNA643264	SAMN15591434	INSTITUTE FOR GENOME SCIENCES, UNIVERSITY OF MARYLAND, BALTIMORE	Illumina MiSeq	PAIRED	size fractionation	GENOMIC	Moraxella catarrhalis	ILLUMINA	2021-07-01T00:00:00Z	Excluded	Duplicate (SRA)
SRR12287077	SRX8790399	Other public genomes	WGS	PRJNA643264	SAMN15591433	INSTITUTE FOR GENOME SCIENCES, UNIVERSITY OF MARYLAND, BALTIMORE	Illumina MiSeq	PAIRED	size fractionation	GENOMIC	Moraxella catarrhalis	ILLUMINA	2021-07-01T00:00:00Z	Excluded	Duplicate (SRA)
SRR12287078	SRX8790398	Other public genomes	WGS	PRJNA643264	SAMN15591432	INSTITUTE FOR GENOME SCIENCES, UNIVERSITY OF MARYLAND, BALTIMORE	Illumina MiSeq	PAIRED	size fractionation	GENOMIC	Moraxella catarrhalis	ILLUMINA	2021-07-01T00:00:00Z	Excluded	Duplicate (SRA)
SRR12287088	SRX8790388	Other public genomes	WGS	PRJNA643264	SAMN15591788	INSTITUTE FOR GENOME SCIENCES, UNIVERSITY OF MARYLAND, BALTIMORE	Illumina MiSeq	PAIRED	size fractionation	GENOMIC	Moraxella catarrhalis	ILLUMINA	2021-07-01T00:00:00Z	Excluded	Duplicate (SRA)
SRR12287089	SRX8790387	Other public genomes	WGS	PRJNA643264	SAMN15591526	INSTITUTE FOR GENOME SCIENCES, UNIVERSITY OF MARYLAND, BALTIMORE	Illumina MiSeq	PAIRED	size fractionation	GENOMIC	Moraxella catarrhalis	ILLUMINA	2021-07-01T00:00:00Z	Excluded	Duplicate (SRA)
SRR12287090	SRX8790386	Other public genomes	WGS	PRJNA643264	SAMN15591525	INSTITUTE FOR GENOME SCIENCES, UNIVERSITY OF MARYLAND, BALTIMORE	Illumina MiSeq	PAIRED	size fractionation	GENOMIC	Moraxella catarrhalis	ILLUMINA	2021-07-01T00:00:00Z	Excluded	Duplicate (SRA)
SRR12287091	SRX8790385	Other public genomes	WGS	PRJNA643264	SAMN15591524	INSTITUTE FOR GENOME SCIENCES, UNIVERSITY OF MARYLAND, BALTIMORE	Illumina MiSeq	PAIRED	size fractionation	GENOMIC	Moraxella catarrhalis	ILLUMINA	2021-07-01T00:00:00Z	Excluded	Duplicate (SRA)
SRR12287092	SRX8790384	Other public genomes	WGS	PRJNA643264	SAMN15591523	INSTITUTE FOR GENOME SCIENCES, UNIVERSITY OF MARYLAND, BALTIMORE	Illumina MiSeq	PAIRED	size fractionation	GENOMIC	Moraxella catarrhalis	ILLUMINA	2021-07-01T00:00:00Z	Excluded	Duplicate (SRA)
SRR12287093	SRX8790383	Other public genomes	WGS	PRJNA643264	SAMN15591522	INSTITUTE FOR GENOME SCIENCES, UNIVERSITY OF MARYLAND, BALTIMORE	Illumina MiSeq	PAIRED	size fractionation	GENOMIC	Moraxella catarrhalis	ILLUMINA	2021-07-01T00:00:00Z	Excluded	Duplicate (SRA)
SRR12287095	SRX8790381	Other public genomes	WGS	PRJNA643264	SAMN15591521	INSTITUTE FOR GENOME SCIENCES, UNIVERSITY OF MARYLAND, BALTIMORE	Illumina MiSeq	PAIRED	size fractionation	GENOMIC	Moraxella catarrhalis	ILLUMINA	2021-07-01T00:00:00Z	Excluded	Duplicate (SRA)
SRR12287096	SRX8790380	Other public genomes	WGS	PRJNA643264	SAMN15591520	INSTITUTE FOR GENOME SCIENCES, UNIVERSITY OF MARYLAND, BALTIMORE	Illumina MiSeq	PAIRED	size fractionation	GENOMIC	Moraxella catarrhalis	ILLUMINA	2021-07-01T00:00:00Z	Excluded	Duplicate (SRA)
SRR12287097	SRX8790379	Other public genomes	WGS	PRJNA643264	SAMN15591519	INSTITUTE FOR GENOME SCIENCES, UNIVERSITY OF MARYLAND, BALTIMORE	Illumina MiSeq	PAIRED	size fractionation	GENOMIC	Moraxella catarrhalis	ILLUMINA	2021-07-01T00:00:00Z	Excluded	Duplicate (SRA)
SRR12287098	SRX8790378	Other public genomes	WGS	PRJNA643264	SAMN15591518	INSTITUTE FOR GENOME SCIENCES, UNIVERSITY OF MARYLAND, BALTIMORE	Illumina MiSeq	PAIRED	size fractionation	GENOMIC	Moraxella catarrhalis	ILLUMINA	2021-07-01T00:00:00Z	Excluded	Duplicate (SRA)
SRR12287099	SRX8790377	Other public genomes	WGS	PRJNA643264	SAMN15591517	INSTITUTE FOR GENOME SCIENCES, UNIVERSITY OF MARYLAND, BALTIMORE	Illumina MiSeq	PAIRED	size fractionation	GENOMIC	Moraxella catarrhalis	ILLUMINA	2021-07-01T00:00:00Z	Excluded	Duplicate (SRA)
SRR12287100	SRX8790376	Other public genomes	WGS	PRJNA643264	SAMN15591516	INSTITUTE FOR GENOME SCIENCES, UNIVERSITY OF MARYLAND, BALTIMORE	Illumina MiSeq	PAIRED	size fractionation	GENOMIC	Moraxella catarrhalis	ILLUMINA	2021-07-01T00:00:00Z	Excluded	Duplicate (SRA)
SRR12287101	SRX8790375	Other public genomes	WGS	PRJNA643264	SAMN15591515	INSTITUTE FOR GENOME SCIENCES, UNIVERSITY OF MARYLAND, BALTIMORE	Illumina MiSeq	PAIRED	size fractionation	GENOMIC	Moraxella catarrhalis	ILLUMINA	2021-07-01T00:00:00Z	Excluded	Duplicate (SRA)
SRR12287102	SRX8790374	Other public genomes	WGS	PRJNA643264	SAMN15591514	INSTITUTE FOR GENOME SCIENCES, UNIVERSITY OF MARYLAND, BALTIMORE	Illumina MiSeq	PAIRED	size fractionation	GENOMIC	Moraxella catarrhalis	ILLUMINA	2021-07-01T00:00:00Z	Excluded	Duplicate (SRA)
SRR12287103	SRX8790373	Other public genomes	WGS	PRJNA643264	SAMN15591513	INSTITUTE FOR GENOME SCIENCES, UNIVERSITY OF MARYLAND, BALTIMORE	Illumina MiSeq	PAIRED	size fractionation	GENOMIC	Moraxella catarrhalis	ILLUMINA	2021-07-01T00:00:00Z	Excluded	Duplicate (SRA)
SRR12287104	SRX8790372	Other public genomes	WGS	PRJNA643264	SAMN15591512	INSTITUTE FOR GENOME SCIENCES, UNIVERSITY OF MARYLAND, BALTIMORE	Illumina MiSeq	PAIRED	size fractionation	GENOMIC	Moraxella catarrhalis	ILLUMINA	2021-07-01T00:00:00Z	Excluded	Duplicate (SRA)
SRR12287106	SRX8790370	Other public genomes	WGS	PRJNA643264	SAMN15591511	INSTITUTE FOR GENOME SCIENCES, UNIVERSITY OF MARYLAND, BALTIMORE	Illumina MiSeq	PAIRED	size fractionation	GENOMIC	Moraxella catarrhalis	ILLUMINA	2021-07-01T00:00:00Z	Excluded	Duplicate (SRA)
SRR12287107	SRX8790369	Other public genomes	WGS	PRJNA643264	SAMN15591510	INSTITUTE FOR GENOME SCIENCES, UNIVERSITY OF MARYLAND, BALTIMORE	Illumina MiSeq	PAIRED	size fractionation	GENOMIC	Moraxella catarrhalis	ILLUMINA	2021-07-01T00:00:00Z	Excluded	Duplicate (SRA)
SRR12287108	SRX8790368	Other public genomes	WGS	PRJNA643264	SAMN15591509	INSTITUTE FOR GENOME SCIENCES, UNIVERSITY OF MARYLAND, BALTIMORE	Illumina MiSeq	PAIRED	size fractionation	GENOMIC	Moraxella catarrhalis	ILLUMINA	2021-07-01T00:00:00Z	Excluded	Duplicate (SRA)
SRR12287109	SRX8790367	Other public genomes	WGS	PRJNA643264	SAMN15591508	INSTITUTE FOR GENOME SCIENCES, UNIVERSITY OF MARYLAND, BALTIMORE	Illumina MiSeq	PAIRED	size fractionation	GENOMIC	Moraxella catarrhalis	ILLUMINA	2021-07-01T00:00:00Z	Excluded	Duplicate (SRA)
SRR12287110	SRX8790366	Other public genomes	WGS	PRJNA643264	SAMN15591507	INSTITUTE FOR GENOME SCIENCES, UNIVERSITY OF MARYLAND, BALTIMORE	Illumina MiSeq	PAIRED	size fractionation	GENOMIC	Moraxella catarrhalis	ILLUMINA	2021-07-01T00:00:00Z	Excluded	Duplicate (SRA)
SRR12287111	SRX8790365	Other public genomes	WGS	PRJNA643264	SAMN15591506	INSTITUTE FOR GENOME SCIENCES, UNIVERSITY OF MARYLAND, BALTIMORE	Illumina MiSeq	PAIRED	size fractionation	GENOMIC	Moraxella catarrhalis	ILLUMINA	2021-07-01T00:00:00Z	Excluded	Duplicate (SRA)
SRR12287112	SRX8790364	Other public genomes	WGS	PRJNA643264	SAMN15591505	INSTITUTE FOR GENOME SCIENCES, UNIVERSITY OF MARYLAND, BALTIMORE	Illumina MiSeq	PAIRED	size fractionation	GENOMIC	Moraxella catarrhalis	ILLUMINA	2021-07-01T00:00:00Z	Excluded	Duplicate (SRA)
SRR12287113	SRX8790363	Other public genomes	WGS	PRJNA643264	SAMN15591504	INSTITUTE FOR GENOME SCIENCES, UNIVERSITY OF MARYLAND, BALTIMORE	Illumina MiSeq	PAIRED	size fractionation	GENOMIC	Moraxella catarrhalis	ILLUMINA	2021-07-01T00:00:00Z	Excluded	Duplicate (SRA)
SRR12287114	SRX8790362	Other public genomes	WGS	PRJNA643264	SAMN15591503	INSTITUTE FOR GENOME SCIENCES, UNIVERSITY OF MARYLAND, BALTIMORE	Illumina MiSeq	PAIRED	size fractionation	GENOMIC	Moraxella catarrhalis	ILLUMINA	2021-07-01T00:00:00Z	Excluded	Duplicate (SRA)
SRR12287115	SRX8790361	Other public genomes	WGS	PRJNA643264	SAMN15591502	INSTITUTE FOR GENOME SCIENCES, UNIVERSITY OF MARYLAND, BALTIMORE	Illumina MiSeq	PAIRED	size fractionation	GENOMIC	Moraxella catarrhalis	ILLUMINA	2021-07-01T00:00:00Z	Excluded	Duplicate (SRA)
SRR12287117	SRX8790359	Other public genomes	WGS	PRJNA643264	SAMN15591501	INSTITUTE FOR GENOME SCIENCES, UNIVERSITY OF MARYLAND, BALTIMORE	Illumina MiSeq	PAIRED	size fractionation	GENOMIC	Moraxella catarrhalis	ILLUMINA	2021-07-01T00:00:00Z	Excluded	Duplicate (SRA)
SRR12287118	SRX8790358	Other public genomes	WGS	PRJNA643264	SAMN15591500	INSTITUTE FOR GENOME SCIENCES, UNIVERSITY OF MARYLAND, BALTIMORE	Illumina MiSeq	PAIRED	size fractionation	GENOMIC	Moraxella catarrhalis	ILLUMINA	2021-07-01T00:00:00Z	Excluded	Duplicate (SRA)
SRR12287119	SRX8790357	Other public genomes	WGS	PRJNA643264	SAMN15591499	INSTITUTE FOR GENOME SCIENCES, UNIVERSITY OF MARYLAND, BALTIMORE	Illumina MiSeq	PAIRED	size fractionation	GENOMIC	Moraxella catarrhalis	ILLUMINA	2021-07-01T00:00:00Z	Excluded	Duplicate (SRA)
SRR12287120	SRX8790356	Other public genomes	WGS	PRJNA643264	SAMN15591498	INSTITUTE FOR GENOME SCIENCES, UNIVERSITY OF MARYLAND, BALTIMORE	Illumina MiSeq	PAIRED	size fractionation	GENOMIC	Moraxella catarrhalis	ILLUMINA	2021-07-01T00:00:00Z	Excluded	Duplicate (SRA)
SRR12287121	SRX8790355	Other public genomes	WGS	PRJNA643264	SAMN15591497	INSTITUTE FOR GENOME SCIENCES, UNIVERSITY OF MARYLAND, BALTIMORE	Illumina MiSeq	PAIRED	size fractionation	GENOMIC	Moraxella catarrhalis	ILLUMINA	2021-07-01T00:00:00Z	Excluded	Duplicate (SRA)
SRR12287122	SRX8790354	Other public genomes	WGS	PRJNA643264	SAMN15591496	INSTITUTE FOR GENOME SCIENCES, UNIVERSITY OF MARYLAND, BALTIMORE	Illumina MiSeq	PAIRED	size fractionation	GENOMIC	Moraxella catarrhalis	ILLUMINA	2021-07-01T00:00:00Z	Excluded	Duplicate (SRA)
SRR12287123	SRX8790353	Other public genomes	WGS	PRJNA643264	SAMN15591495	INSTITUTE FOR GENOME SCIENCES, UNIVERSITY OF MARYLAND, BALTIMORE	Illumina MiSeq	PAIRED	size fractionation	GENOMIC	Moraxella catarrhalis	ILLUMINA	2021-07-01T00:00:00Z	Excluded	Duplicate (SRA)
SRR12287124	SRX8790352	Other public genomes	WGS	PRJNA643264	SAMN15591494	INSTITUTE FOR GENOME SCIENCES, UNIVERSITY OF MARYLAND, BALTIMORE	Illumina MiSeq	PAIRED	size fractionation	GENOMIC	Moraxella catarrhalis	ILLUMINA	2021-07-01T00:00:00Z	Excluded	Duplicate (SRA)
SRR12287125	SRX8790351	Other public genomes	WGS	PRJNA643264	SAMN15591493	INSTITUTE FOR GENOME SCIENCES, UNIVERSITY OF MARYLAND, BALTIMORE	Illumina MiSeq	PAIRED	size fractionation	GENOMIC	Moraxella catarrhalis	ILLUMINA	2021-07-01T00:00:00Z	Excluded	Duplicate (SRA)
SRR12287126	SRX8790350	Other public genomes	WGS	PRJNA643264	SAMN15591492	INSTITUTE FOR GENOME SCIENCES, UNIVERSITY OF MARYLAND, BALTIMORE	Illumina MiSeq	PAIRED	size fractionation	GENOMIC	Moraxella catarrhalis	ILLUMINA	2021-07-01T00:00:00Z	Excluded	Duplicate (SRA)
SRR12287127	SRX8790349	Other public genomes	WGS	PRJNA643264	SAMN15591375	INSTITUTE FOR GENOME SCIENCES, UNIVERSITY OF MARYLAND, BALTIMORE	Illumina HiSeq 2500	PAIRED	size fractionation	GENOMIC	Moraxella catarrhalis	ILLUMINA	2021-07-01T00:00:00Z	Excluded	QC check failure (MLST)
SRR12287128	SRX8790348	Other public genomes	WGS	PRJNA643264	SAMN15591491	INSTITUTE FOR GENOME SCIENCES, UNIVERSITY OF MARYLAND, BALTIMORE	Illumina MiSeq	PAIRED	size fractionation	GENOMIC	Moraxella catarrhalis	ILLUMINA	2021-07-01T00:00:00Z	Excluded	Duplicate (SRA)
SRR12287129	SRX8790347	Other public genomes	WGS	PRJNA643264	SAMN15591490	INSTITUTE FOR GENOME SCIENCES, UNIVERSITY OF MARYLAND, BALTIMORE	Illumina MiSeq	PAIRED	size fractionation	GENOMIC	Moraxella catarrhalis	ILLUMINA	2021-07-01T00:00:00Z	Excluded	Duplicate (SRA)
SRR12287130	SRX8790346	Other public genomes	WGS	PRJNA643264	SAMN15591489	INSTITUTE FOR GENOME SCIENCES, UNIVERSITY OF MARYLAND, BALTIMORE	Illumina MiSeq	PAIRED	size fractionation	GENOMIC	Moraxella catarrhalis	ILLUMINA	2021-07-01T00:00:00Z	Excluded	Duplicate (SRA)
SRR12287131	SRX8790345	Other public genomes	WGS	PRJNA643264	SAMN15591488	INSTITUTE FOR GENOME SCIENCES, UNIVERSITY OF MARYLAND, BALTIMORE	Illumina MiSeq	PAIRED	size fractionation	GENOMIC	Moraxella catarrhalis	ILLUMINA	2021-07-01T00:00:00Z	Excluded	Duplicate (SRA)
SRR12287132	SRX8790344	Other public genomes	WGS	PRJNA643264	SAMN15591487	INSTITUTE FOR GENOME SCIENCES, UNIVERSITY OF MARYLAND, BALTIMORE	Illumina MiSeq	PAIRED	size fractionation	GENOMIC	Moraxella catarrhalis	ILLUMINA	2021-07-01T00:00:00Z	Excluded	Duplicate (SRA)
SRR12287133	SRX8790343	Other public genomes	WGS	PRJNA643264	SAMN15591486	INSTITUTE FOR GENOME SCIENCES, UNIVERSITY OF MARYLAND, BALTIMORE	Illumina MiSeq	PAIRED	size fractionation	GENOMIC	Moraxella catarrhalis	ILLUMINA	2021-07-01T00:00:00Z	Excluded	Duplicate (SRA)
SRR12287134	SRX8790342	Other public genomes	WGS	PRJNA643264	SAMN15591485	INSTITUTE FOR GENOME SCIENCES, UNIVERSITY OF MARYLAND, BALTIMORE	Illumina MiSeq	PAIRED	size fractionation	GENOMIC	Moraxella catarrhalis	ILLUMINA	2021-07-01T00:00:00Z	Excluded	Duplicate (SRA)
SRR12287135	SRX8790285	Other public genomes	WGS	PRJNA643264	SAMN15591484	INSTITUTE FOR GENOME SCIENCES, UNIVERSITY OF MARYLAND, BALTIMORE	Illumina MiSeq	PAIRED	size fractionation	GENOMIC	Moraxella catarrhalis	ILLUMINA	2021-07-01T00:00:00Z	Excluded	Duplicate (SRA)
SRR12287143	SRX8790333	Other public genomes	WGS	PRJNA643264	SAMN15591508	INSTITUTE FOR GENOME SCIENCES, UNIVERSITY OF MARYLAND, BALTIMORE	Illumina NovaSeq 6000	PAIRED	size fractionation	GENOMIC	Moraxella catarrhalis	ILLUMINA	2021-07-01T00:00:00Z	Excluded	QC check failure (MLST)
SRR12287146	SRX8790330	Other public genomes	WGS	PRJNA643264	SAMN15591391	INSTITUTE FOR GENOME SCIENCES, UNIVERSITY OF MARYLAND, BALTIMORE	Illumina MiSeq	PAIRED	size fractionation	GENOMIC	Moraxella catarrhalis	ILLUMINA	2021-07-01T00:00:00Z	Excluded	Duplicate (SRA)
SRR12287157	SRX8790319	Other public genomes	WGS	PRJNA643264	SAMN15591390	INSTITUTE FOR GENOME SCIENCES, UNIVERSITY OF MARYLAND, BALTIMORE	Illumina MiSeq	PAIRED	size fractionation	GENOMIC	Moraxella catarrhalis	ILLUMINA	2021-07-01T00:00:00Z	Excluded	Duplicate (SRA)
SRR12287163	SRX8790569	Other public genomes	WGS	PRJNA643264	SAMN15591490	INSTITUTE FOR GENOME SCIENCES, UNIVERSITY OF MARYLAND, BALTIMORE	Illumina NovaSeq 6000	PAIRED	size fractionation	GENOMIC	Moraxella catarrhalis	ILLUMINA	2021-07-01T00:00:00Z	Excluded	Duplicate (SRA)
SRR12287164	SRX8790312	Other public genomes	WGS	PRJNA643264	SAMN15591431	INSTITUTE FOR GENOME SCIENCES, UNIVERSITY OF MARYLAND, BALTIMORE	Illumina MiSeq	PAIRED	size fractionation	GENOMIC	Moraxella catarrhalis	ILLUMINA	2021-07-01T00:00:00Z	Excluded	Duplicate (SRA)
SRR12287165	SRX8790311	Other public genomes	WGS	PRJNA643264	SAMN15591430	INSTITUTE FOR GENOME SCIENCES, UNIVERSITY OF MARYLAND, BALTIMORE	Illumina MiSeq	PAIRED	size fractionation	GENOMIC	Moraxella catarrhalis	ILLUMINA	2021-07-01T00:00:00Z	Excluded	Duplicate (SRA)
SRR12287166	SRX8790310	Other public genomes	WGS	PRJNA643264	SAMN15591429	INSTITUTE FOR GENOME SCIENCES, UNIVERSITY OF MARYLAND, BALTIMORE	Illumina MiSeq	PAIRED	size fractionation	GENOMIC	Moraxella catarrhalis	ILLUMINA	2021-07-01T00:00:00Z	Excluded	Duplicate (SRA)
SRR12287167	SRX8790309	Other public genomes	WGS	PRJNA643264	SAMN15591428	INSTITUTE FOR GENOME SCIENCES, UNIVERSITY OF MARYLAND, BALTIMORE	Illumina MiSeq	PAIRED	size fractionation	GENOMIC	Moraxella catarrhalis	ILLUMINA	2021-07-01T00:00:00Z	Excluded	Duplicate (SRA)
SRR12287168	SRX8790308	Other public genomes	WGS	PRJNA643264	SAMN15591427	INSTITUTE FOR GENOME SCIENCES, UNIVERSITY OF MARYLAND, BALTIMORE	Illumina MiSeq	PAIRED	size fractionation	GENOMIC	Moraxella catarrhalis	ILLUMINA	2021-07-01T00:00:00Z	Excluded	Duplicate (SRA)
SRR12287169	SRX8790307	Other public genomes	WGS	PRJNA643264	SAMN15591426	INSTITUTE FOR GENOME SCIENCES, UNIVERSITY OF MARYLAND, BALTIMORE	Illumina MiSeq	PAIRED	size fractionation	GENOMIC	Moraxella catarrhalis	ILLUMINA	2021-07-01T00:00:00Z	Excluded	Duplicate (SRA)
SRR12287170	SRX8790306	Other public genomes	WGS	PRJNA643264	SAMN15591425	INSTITUTE FOR GENOME SCIENCES, UNIVERSITY OF MARYLAND, BALTIMORE	Illumina MiSeq	PAIRED	size fractionation	GENOMIC	Moraxella catarrhalis	ILLUMINA	2021-07-01T00:00:00Z	Excluded	Duplicate (SRA)
SRR12287171	SRX8790305	Other public genomes	WGS	PRJNA643264	SAMN15591424	INSTITUTE FOR GENOME SCIENCES, UNIVERSITY OF MARYLAND, BALTIMORE	Illumina MiSeq	PAIRED	size fractionation	GENOMIC	Moraxella catarrhalis	ILLUMINA	2021-07-01T00:00:00Z	Excluded	Duplicate (SRA)
SRR12287172	SRX8790304	Other public genomes	WGS	PRJNA643264	SAMN15591423	INSTITUTE FOR GENOME SCIENCES, UNIVERSITY OF MARYLAND, BALTIMORE	Illumina MiSeq	PAIRED	size fractionation	GENOMIC	Moraxella catarrhalis	ILLUMINA	2021-07-01T00:00:00Z	Excluded	Duplicate (SRA)
SRR12287173	SRX8790303	Other public genomes	WGS	PRJNA643264	SAMN15591422	INSTITUTE FOR GENOME SCIENCES, UNIVERSITY OF MARYLAND, BALTIMORE	Illumina MiSeq	PAIRED	size fractionation	GENOMIC	Moraxella catarrhalis	ILLUMINA	2021-07-01T00:00:00Z	Excluded	Duplicate (SRA)
SRR12287175	SRX8790301	Other public genomes	WGS	PRJNA643264	SAMN15591421	INSTITUTE FOR GENOME SCIENCES, UNIVERSITY OF MARYLAND, BALTIMORE	Illumina MiSeq	PAIRED	size fractionation	GENOMIC	Moraxella catarrhalis	ILLUMINA	2021-07-01T00:00:00Z	Excluded	Duplicate (SRA)
SRR12287176	SRX8790300	Other public genomes	WGS	PRJNA643264	SAMN15591420	INSTITUTE FOR GENOME SCIENCES, UNIVERSITY OF MARYLAND, BALTIMORE	Illumina MiSeq	PAIRED	size fractionation	GENOMIC	Moraxella catarrhalis	ILLUMINA	2021-07-01T00:00:00Z	Excluded	Duplicate (SRA)
SRR12287177	SRX8790299	Other public genomes	WGS	PRJNA643264	SAMN15591419	INSTITUTE FOR GENOME SCIENCES, UNIVERSITY OF MARYLAND, BALTIMORE	Illumina MiSeq	PAIRED	size fractionation	GENOMIC	Moraxella catarrhalis	ILLUMINA	2021-07-01T00:00:00Z	Excluded	Duplicate (SRA)
SRR12287178	SRX8790298	Other public genomes	WGS	PRJNA643264	SAMN15591418	INSTITUTE FOR GENOME SCIENCES, UNIVERSITY OF MARYLAND, BALTIMORE	Illumina MiSeq	PAIRED	size fractionation	GENOMIC	Moraxella catarrhalis	ILLUMINA	2021-07-01T00:00:00Z	Excluded	Duplicate (SRA)
SRR12287179	SRX8790297	Other public genomes	WGS	PRJNA643264	SAMN15591417	INSTITUTE FOR GENOME SCIENCES, UNIVERSITY OF MARYLAND, BALTIMORE	Illumina MiSeq	PAIRED	size fractionation	GENOMIC	Moraxella catarrhalis	ILLUMINA	2021-07-01T00:00:00Z	Excluded	Duplicate (SRA)
SRR12287180	SRX8790296	Other public genomes	WGS	PRJNA643264	SAMN15591416	INSTITUTE FOR GENOME SCIENCES, UNIVERSITY OF MARYLAND, BALTIMORE	Illumina MiSeq	PAIRED	size fractionation	GENOMIC	Moraxella catarrhalis	ILLUMINA	2021-07-01T00:00:00Z	Excluded	Duplicate (SRA)
SRR12287181	SRX8790295	Other public genomes	WGS	PRJNA643264	SAMN15591415	INSTITUTE FOR GENOME SCIENCES, UNIVERSITY OF MARYLAND, BALTIMORE	Illumina MiSeq	PAIRED	size fractionation	GENOMIC	Moraxella catarrhalis	ILLUMINA	2021-07-01T00:00:00Z	Excluded	Duplicate (SRA)
SRR12287182	SRX8790294	Other public genomes	WGS	PRJNA643264	SAMN15591414	INSTITUTE FOR GENOME SCIENCES, UNIVERSITY OF MARYLAND, BALTIMORE	Illumina MiSeq	PAIRED	size fractionation	GENOMIC	Moraxella catarrhalis	ILLUMINA	2021-07-01T00:00:00Z	Excluded	Duplicate (SRA)
SRR12287183	SRX8790293	Other public genomes	WGS	PRJNA643264	SAMN15591413	INSTITUTE FOR GENOME SCIENCES, UNIVERSITY OF MARYLAND, BALTIMORE	Illumina MiSeq	PAIRED	size fractionation	GENOMIC	Moraxella catarrhalis	ILLUMINA	2021-07-01T00:00:00Z	Excluded	Duplicate (SRA)
SRR12287184	SRX8790292	Other public genomes	WGS	PRJNA643264	SAMN15591412	INSTITUTE FOR GENOME SCIENCES, UNIVERSITY OF MARYLAND, BALTIMORE	Illumina MiSeq	PAIRED	size fractionation	GENOMIC	Moraxella catarrhalis	ILLUMINA	2021-07-01T00:00:00Z	Excluded	Duplicate (SRA)
SRR12287186	SRX8790290	Other public genomes	WGS	PRJNA643264	SAMN15591411	INSTITUTE FOR GENOME SCIENCES, UNIVERSITY OF MARYLAND, BALTIMORE	Illumina MiSeq	PAIRED	size fractionation	GENOMIC	Moraxella catarrhalis	ILLUMINA	2021-07-01T00:00:00Z	Excluded	Duplicate (SRA)
SRR12287187	SRX8790289	Other public genomes	WGS	PRJNA643264	SAMN15591410	INSTITUTE FOR GENOME SCIENCES, UNIVERSITY OF MARYLAND, BALTIMORE	Illumina MiSeq	PAIRED	size fractionation	GENOMIC	Moraxella catarrhalis	ILLUMINA	2021-07-01T00:00:00Z	Excluded	Duplicate (SRA)
SRR12287188	SRX8790288	Other public genomes	WGS	PRJNA643264	SAMN15591409	INSTITUTE FOR GENOME SCIENCES, UNIVERSITY OF MARYLAND, BALTIMORE	Illumina MiSeq	PAIRED	size fractionation	GENOMIC	Moraxella catarrhalis	ILLUMINA	2021-07-01T00:00:00Z	Excluded	Duplicate (SRA)
SRR12287189	SRX8790287	Other public genomes	WGS	PRJNA643264	SAMN15591408	INSTITUTE FOR GENOME SCIENCES, UNIVERSITY OF MARYLAND, BALTIMORE	Illumina MiSeq	PAIRED	size fractionation	GENOMIC	Moraxella catarrhalis	ILLUMINA	2021-07-01T00:00:00Z	Excluded	Duplicate (SRA)
SRR12287190	SRX8790286	Other public genomes	WGS	PRJNA643264	SAMN15591407	INSTITUTE FOR GENOME SCIENCES, UNIVERSITY OF MARYLAND, BALTIMORE	Illumina MiSeq	PAIRED	size fractionation	GENOMIC	Moraxella catarrhalis	ILLUMINA	2021-07-01T00:00:00Z	Excluded	Duplicate (SRA)
SRR12287191	SRX8790509	Other public genomes	WGS	PRJNA643264	SAMN15591406	INSTITUTE FOR GENOME SCIENCES, UNIVERSITY OF MARYLAND, BALTIMORE	Illumina MiSeq	PAIRED	size fractionation	GENOMIC	Moraxella catarrhalis	ILLUMINA	2021-07-01T00:00:00Z	Excluded	Duplicate (SRA)
SRR12287192	SRX8790284	Other public genomes	WGS	PRJNA643264	SAMN15591483	INSTITUTE FOR GENOME SCIENCES, UNIVERSITY OF MARYLAND, BALTIMORE	Illumina MiSeq	PAIRED	size fractionation	GENOMIC	Moraxella catarrhalis	ILLUMINA	2021-07-01T00:00:00Z	Excluded	Duplicate (SRA)
SRR12287193	SRX8790283	Other public genomes	WGS	PRJNA643264	SAMN15591482	INSTITUTE FOR GENOME SCIENCES, UNIVERSITY OF MARYLAND, BALTIMORE	Illumina MiSeq	PAIRED	size fractionation	GENOMIC	Moraxella catarrhalis	ILLUMINA	2021-07-01T00:00:00Z	Excluded	Duplicate (SRA)
SRR12287194	SRX8790282	Other public genomes	WGS	PRJNA643264	SAMN15591374	INSTITUTE FOR GENOME SCIENCES, UNIVERSITY OF MARYLAND, BALTIMORE	Illumina HiSeq 2500	PAIRED	size fractionation	GENOMIC	Moraxella catarrhalis	ILLUMINA	2021-07-01T00:00:00Z	Excluded	QC check failure (MLST)
SRR12287195	SRX8790281	Other public genomes	WGS	PRJNA643264	SAMN15591481	INSTITUTE FOR GENOME SCIENCES, UNIVERSITY OF MARYLAND, BALTIMORE	Illumina MiSeq	PAIRED	size fractionation	GENOMIC	Moraxella catarrhalis	ILLUMINA	2021-07-01T00:00:00Z	Excluded	Duplicate (SRA)
SRR12287196	SRX8790280	Other public genomes	WGS	PRJNA643264	SAMN15591480	INSTITUTE FOR GENOME SCIENCES, UNIVERSITY OF MARYLAND, BALTIMORE	Illumina MiSeq	PAIRED	size fractionation	GENOMIC	Moraxella catarrhalis	ILLUMINA	2021-07-01T00:00:00Z	Excluded	Duplicate (SRA)
SRR12287197	SRX8790279	Other public genomes	WGS	PRJNA643264	SAMN15591479	INSTITUTE FOR GENOME SCIENCES, UNIVERSITY OF MARYLAND, BALTIMORE	Illumina MiSeq	PAIRED	size fractionation	GENOMIC	Moraxella catarrhalis	ILLUMINA	2021-07-01T00:00:00Z	Excluded	Duplicate (SRA)
SRR12287198	SRX8790278	Other public genomes	WGS	PRJNA643264	SAMN15591478	INSTITUTE FOR GENOME SCIENCES, UNIVERSITY OF MARYLAND, BALTIMORE	Illumina MiSeq	PAIRED	size fractionation	GENOMIC	Moraxella catarrhalis	ILLUMINA	2021-07-01T00:00:00Z	Excluded	Duplicate (SRA)
SRR12287199	SRX8790277	Other public genomes	WGS	PRJNA643264	SAMN15591477	INSTITUTE FOR GENOME SCIENCES, UNIVERSITY OF MARYLAND, BALTIMORE	Illumina MiSeq	PAIRED	size fractionation	GENOMIC	Moraxella catarrhalis	ILLUMINA	2021-07-01T00:00:00Z	Excluded	Duplicate (SRA)
SRR12287200	SRX8790276	Other public genomes	WGS	PRJNA643264	SAMN15591476	INSTITUTE FOR GENOME SCIENCES, UNIVERSITY OF MARYLAND, BALTIMORE	Illumina MiSeq	PAIRED	size fractionation	GENOMIC	Moraxella catarrhalis	ILLUMINA	2021-07-01T00:00:00Z	Excluded	Duplicate (SRA)
SRR12287201	SRX8790275	Other public genomes	WGS	PRJNA643264	SAMN15591475	INSTITUTE FOR GENOME SCIENCES, UNIVERSITY OF MARYLAND, BALTIMORE	Illumina MiSeq	PAIRED	size fractionation	GENOMIC	Moraxella catarrhalis	ILLUMINA	2021-07-01T00:00:00Z	Excluded	Duplicate (SRA)
SRR12287202	SRX8790274	Other public genomes	WGS	PRJNA643264	SAMN15591474	INSTITUTE FOR GENOME SCIENCES, UNIVERSITY OF MARYLAND, BALTIMORE	Illumina MiSeq	PAIRED	size fractionation	GENOMIC	Moraxella catarrhalis	ILLUMINA	2021-07-01T00:00:00Z	Excluded	Duplicate (SRA)
SRR12287203	SRX8790273	Other public genomes	WGS	PRJNA643264	SAMN15591473	INSTITUTE FOR GENOME SCIENCES, UNIVERSITY OF MARYLAND, BALTIMORE	Illumina MiSeq	PAIRED	size fractionation	GENOMIC	Moraxella catarrhalis	ILLUMINA	2021-07-01T00:00:00Z	Excluded	Duplicate (SRA)
SRR12287204	SRX8790272	Other public genomes	WGS	PRJNA643264	SAMN15591472	INSTITUTE FOR GENOME SCIENCES, UNIVERSITY OF MARYLAND, BALTIMORE	Illumina MiSeq	PAIRED	size fractionation	GENOMIC	Moraxella catarrhalis	ILLUMINA	2021-07-01T00:00:00Z	Excluded	Duplicate (SRA)
SRR12287206	SRX8790270	Other public genomes	WGS	PRJNA643264	SAMN15591471	INSTITUTE FOR GENOME SCIENCES, UNIVERSITY OF MARYLAND, BALTIMORE	Illumina MiSeq	PAIRED	size fractionation	GENOMIC	Moraxella catarrhalis	ILLUMINA	2021-07-01T00:00:00Z	Excluded	Duplicate (SRA)
SRR12287207	SRX8790269	Other public genomes	WGS	PRJNA643264	SAMN15591470	INSTITUTE FOR GENOME SCIENCES, UNIVERSITY OF MARYLAND, BALTIMORE	Illumina MiSeq	PAIRED	size fractionation	GENOMIC	Moraxella catarrhalis	ILLUMINA	2021-07-01T00:00:00Z	Excluded	Duplicate (SRA)
SRR12287208	SRX8790268	Other public genomes	WGS	PRJNA643264	SAMN15591469	INSTITUTE FOR GENOME SCIENCES, UNIVERSITY OF MARYLAND, BALTIMORE	Illumina MiSeq	PAIRED	size fractionation	GENOMIC	Moraxella catarrhalis	ILLUMINA	2021-07-01T00:00:00Z	Excluded	Duplicate (SRA)
SRR12287209	SRX8790267	Other public genomes	WGS	PRJNA643264	SAMN15591468	INSTITUTE FOR GENOME SCIENCES, UNIVERSITY OF MARYLAND, BALTIMORE	Illumina MiSeq	PAIRED	size fractionation	GENOMIC	Moraxella catarrhalis	ILLUMINA	2021-07-01T00:00:00Z	Excluded	Duplicate (SRA)
SRR12287210	SRX8790266	Other public genomes	WGS	PRJNA643264	SAMN15591467	INSTITUTE FOR GENOME SCIENCES, UNIVERSITY OF MARYLAND, BALTIMORE	Illumina MiSeq	PAIRED	size fractionation	GENOMIC	Moraxella catarrhalis	ILLUMINA	2021-07-01T00:00:00Z	Excluded	Duplicate (SRA)
SRR12287211	SRX8790265	Other public genomes	WGS	PRJNA643264	SAMN15591466	INSTITUTE FOR GENOME SCIENCES, UNIVERSITY OF MARYLAND, BALTIMORE	Illumina MiSeq	PAIRED	size fractionation	GENOMIC	Moraxella catarrhalis	ILLUMINA	2021-07-01T00:00:00Z	Excluded	Duplicate (SRA)
SRR12287212	SRX8790264	Other public genomes	WGS	PRJNA643264	SAMN15591465	INSTITUTE FOR GENOME SCIENCES, UNIVERSITY OF MARYLAND, BALTIMORE	Illumina MiSeq	PAIRED	size fractionation	GENOMIC	Moraxella catarrhalis	ILLUMINA	2021-07-01T00:00:00Z	Excluded	Duplicate (SRA)
SRR12287213	SRX8790263	Other public genomes	WGS	PRJNA643264	SAMN15591464	INSTITUTE FOR GENOME SCIENCES, UNIVERSITY OF MARYLAND, BALTIMORE	Illumina MiSeq	PAIRED	size fractionation	GENOMIC	Moraxella catarrhalis	ILLUMINA	2021-07-01T00:00:00Z	Excluded	Duplicate (SRA)
SRR12287214	SRX8790262	Other public genomes	WGS	PRJNA643264	SAMN15591463	INSTITUTE FOR GENOME SCIENCES, UNIVERSITY OF MARYLAND, BALTIMORE	Illumina MiSeq	PAIRED	size fractionation	GENOMIC	Moraxella catarrhalis	ILLUMINA	2021-07-01T00:00:00Z	Excluded	Duplicate (SRA)
SRR12287215	SRX8790261	Other public genomes	WGS	PRJNA643264	SAMN15591462	INSTITUTE FOR GENOME SCIENCES, UNIVERSITY OF MARYLAND, BALTIMORE	Illumina MiSeq	PAIRED	size fractionation	GENOMIC	Moraxella catarrhalis	ILLUMINA	2021-07-01T00:00:00Z	Excluded	Duplicate (SRA)
SRR12287223	SRX8790564	Other public genomes	WGS	PRJNA643264	SAMN15591389	INSTITUTE FOR GENOME SCIENCES, UNIVERSITY OF MARYLAND, BALTIMORE	Illumina MiSeq	PAIRED	size fractionation	GENOMIC	Moraxella catarrhalis	ILLUMINA	2021-07-01T00:00:00Z	Excluded	Duplicate (SRA)
SRR12287234	SRX8790553	Other public genomes	WGS	PRJNA643264	SAMN15591388	INSTITUTE FOR GENOME SCIENCES, UNIVERSITY OF MARYLAND, BALTIMORE	Illumina MiSeq	PAIRED	size fractionation	GENOMIC	Moraxella catarrhalis	ILLUMINA	2021-07-01T00:00:00Z	Excluded	Duplicate (SRA)
SRR1655579	SRX762045	Other public genomes	WGS	PRJNA267549	SAMN03197347	UNIVERSITY OF WASHINGTON	Illumina HiSeq 2000	PAIRED	RANDOM	GENOMIC	Moraxella catarrhalis	ILLUMINA	2015-07-07T00:00:00Z	Excluded	Duplicate (Genome already included;available in Nucleotide database)
SRR1655580	SRX762046	Other public genomes	WGS	PRJNA267549	SAMN03197348	UNIVERSITY OF WASHINGTON	Illumina HiSeq 2000	PAIRED	RANDOM	GENOMIC	Moraxella catarrhalis	ILLUMINA	2015-07-07T00:00:00Z	Excluded	Duplicate (Genome already included;available in Nucleotide database)
SRR1655728	SRX762194	Other public genomes	WGS	PRJNA267549	SAMN03197496	UNIVERSITY OF WASHINGTON	Illumina HiSeq 2000	PAIRED	RANDOM	GENOMIC	Moraxella catarrhalis	ILLUMINA	2015-07-07T00:00:00Z	Excluded	QC check failure (genome size; N50;GC%; contamination)
SRR1655762	SRX762228	Other public genomes	WGS	PRJNA267549	SAMN03197530	UNIVERSITY OF WASHINGTON	Illumina HiSeq 2000	PAIRED	RANDOM	GENOMIC	Moraxella catarrhalis	ILLUMINA	2015-07-07T00:00:00Z	Excluded	Duplicate (Genome already included;available in Nucleotide database)
SRR1655764	SRX762230	Other public genomes	WGS	PRJNA267549	SAMN03197532	UNIVERSITY OF WASHINGTON	Illumina HiSeq 2000	PAIRED	RANDOM	GENOMIC	Moraxella catarrhalis	ILLUMINA	2015-07-07T00:00:00Z	Excluded	Duplicate (Genome already included;available in Nucleotide database)
SRR1655913	SRX762379	Other public genomes	WGS	PRJNA267549	SAMN03197681	UNIVERSITY OF WASHINGTON	Illumina HiSeq 2000	PAIRED	RANDOM	GENOMIC	Moraxella catarrhalis	ILLUMINA	2015-07-07T00:00:00Z	Excluded	Duplicate (Genome already included;available in Nucleotide database)
SRR1656044	SRX762510	Other public genomes	WGS	PRJNA267549	SAMN03197812	UNIVERSITY OF WASHINGTON	Illumina HiSeq 2000	PAIRED	RANDOM	GENOMIC	Moraxella catarrhalis	ILLUMINA	2015-07-07T00:00:00Z	Excluded	Duplicate (Genome already included;available in Nucleotide database)
SRR1656046	SRX762512	Other public genomes	WGS	PRJNA267549	SAMN03197814	UNIVERSITY OF WASHINGTON	Illumina HiSeq 2000	PAIRED	RANDOM	GENOMIC	Moraxella catarrhalis	ILLUMINA	2015-07-07T00:00:00Z	Excluded	Duplicate (Genome already included;available in Nucleotide database)
SRR4114371	SRX2088162	Other public genomes	WGS	PRJNA341407	SAMN05721781	CALIFORNIA DEPARTMENT OF PUBLIC HEALTH	Illumina MiSeq	PAIRED	RANDOM	GENOMIC	Moraxella catarrhalis	ILLUMINA	2016-09-06T00:00:00Z	Excluded	Duplicate (SRA)
SRR4240461	SRX2161439	Other public genomes	WGS	PRJNA338378	SAMN05614886	BGI_TIANJIN	Illumina HiSeq 2500	PAIRED	RANDOM	GENOMIC	Moraxella catarrhalis	ILLUMINA	2016-12-23T00:00:00Z	Excluded	Duplicate (SRA)
SRR4240473	SRX2161445	Other public genomes	WGS	PRJNA338378	SAMN05614887	BGI_TIANJIN	Illumina HiSeq 2500	PAIRED	RANDOM	GENOMIC	Moraxella catarrhalis	ILLUMINA	2016-12-23T00:00:00Z	Excluded	Duplicate (SRA)
SRR4240475	SRX2161449	Other public genomes	WGS	PRJNA338378	SAMN05614889	BGI_TIANJIN	Illumina HiSeq 2500	PAIRED	RANDOM	GENOMIC	Moraxella catarrhalis	ILLUMINA	2016-12-23T00:00:00Z	Excluded	Duplicate (SRA)
SRR4272103	SRX2179312	Other public genomes	WGS	PRJNA231221	SAMN04875550	UMIGS	Illumina HiSeq 2000	PAIRED	RANDOM	GENOMIC	Moraxella catarrhalis	ILLUMINA	2016-09-20T00:00:00Z	Excluded	Duplicate (SRA)
SRR4272104	SRX2179313	Other public genomes	WGS	PRJNA231221	SAMN04875550	UMIGS	Illumina HiSeq 2500	PAIRED	RANDOM	GENOMIC	Moraxella catarrhalis	ILLUMINA	2016-09-20T00:00:00Z	Excluded	Duplicate (SRA)
SRR4272105	SRX2179314	Other public genomes	WGS	PRJNA231221	SAMN04875550	UMIGS	PacBio RS	SINGLE	RANDOM	GENOMIC	Moraxella catarrhalis	PACBIO_SMRT	2016-09-20T00:00:00Z	Excluded	Duplicate (Genome already included;available in Nucleotide database)
SRR5133325	SRX2447596	Other public genomes	WGS	PRJNA338378	SAMN05614888	BGI	Illumina HiSeq 2500	PAIRED	RANDOM	GENOMIC	Moraxella catarrhalis	ILLUMINA	2016-12-28T00:00:00Z	Excluded	Duplicate (SRA)
SRR5413268	SRX2705218	Other public genomes	WGS	PRJNA231221	SAMN06173317	UMIGS	Illumina HiSeq 2500	PAIRED	RANDOM	GENOMIC	Moraxella catarrhalis	ILLUMINA	2017-04-04T00:00:00Z	Excluded	Duplicate (SRA)
SRR5413269	SRX2705219	Other public genomes	WGS	PRJNA231221	SAMN06173317	UMIGS	PacBio RS	SINGLE	RANDOM	GENOMIC	Moraxella catarrhalis	PACBIO_SMRT	2017-04-04T00:00:00Z	Excluded	Duplicate (Genome already included;available in Nucleotide database)
SRR5481491	SRX2764942	Other public genomes	WGS	PRJNA341407	SAMN05721781	CALIFORNIA DEPARTMENT OF PUBLIC HEALTH	Illumina MiSeq	PAIRED	RANDOM	GENOMIC	Moraxella catarrhalis	ILLUMINA	2017-04-25T00:00:00Z	Excluded	Duplicate (SRA)
SRR5481492	SRX2764943	Other public genomes	WGS	PRJNA341407	SAMN05721781	CALIFORNIA DEPARTMENT OF PUBLIC HEALTH	Illumina MiSeq	PAIRED	RANDOM	GENOMIC	Moraxella catarrhalis	ILLUMINA	2017-04-25T00:00:00Z	Excluded	Duplicate (SRA)
SRR5481493	SRX2764944	Other public genomes	WGS	PRJNA341407	SAMN05721781	CALIFORNIA DEPARTMENT OF PUBLIC HEALTH	Illumina MiSeq	PAIRED	RANDOM	GENOMIC	Moraxella catarrhalis	ILLUMINA	2017-04-25T00:00:00Z	Excluded	Duplicate (Genome already included;available in Nucleotide database)
SRR5481494	SRX2764945	Other public genomes	WGS	PRJNA341407	SAMN05721781	CALIFORNIA DEPARTMENT OF PUBLIC HEALTH	Illumina MiSeq	PAIRED	RANDOM	GENOMIC	Moraxella catarrhalis	ILLUMINA	2017-04-25T00:00:00Z	Excluded	Duplicate (SRA)
ERR3410267	ERX3433913	DCHS	WGS	PRJEB25371	SAMEA4621267	WELLCOME SANGER INSTITUTE	Illumina HiSeq X Ten	PAIRED	RANDOM	GENOMIC	Moraxella catarrhalis	ILLUMINA	2019-07-03T00:00:00Z	Included
ERR3410268	ERX3433914	DCHS	WGS	PRJEB25371	SAMEA4621268	WELLCOME SANGER INSTITUTE	Illumina HiSeq X Ten	PAIRED	RANDOM	GENOMIC	Moraxella catarrhalis	ILLUMINA	2019-07-03T00:00:00Z	Included
ERR3410269	ERX3433915	DCHS	WGS	PRJEB25371	SAMEA4621269	WELLCOME SANGER INSTITUTE	Illumina HiSeq X Ten	PAIRED	RANDOM	GENOMIC	Moraxella catarrhalis	ILLUMINA	2019-07-03T00:00:00Z	Included
ERR3410270	ERX3433916	DCHS	WGS	PRJEB25371	SAMEA4621270	WELLCOME SANGER INSTITUTE	Illumina HiSeq X Ten	PAIRED	RANDOM	GENOMIC	Moraxella catarrhalis	ILLUMINA	2019-07-03T00:00:00Z	Included
ERR3410271	ERX3433917	DCHS	WGS	PRJEB25371	SAMEA4621271	WELLCOME SANGER INSTITUTE	Illumina HiSeq X Ten	PAIRED	RANDOM	GENOMIC	Moraxella catarrhalis	ILLUMINA	2019-07-03T00:00:00Z	Included
ERR3410272	ERX3433918	DCHS	WGS	PRJEB25371	SAMEA4621272	WELLCOME SANGER INSTITUTE	Illumina HiSeq X Ten	PAIRED	RANDOM	GENOMIC	Moraxella catarrhalis	ILLUMINA	2019-07-03T00:00:00Z	Included
ERR3410273	ERX3433919	DCHS	WGS	PRJEB25371	SAMEA4621273	WELLCOME SANGER INSTITUTE	Illumina HiSeq X Ten	PAIRED	RANDOM	GENOMIC	Moraxella catarrhalis	ILLUMINA	2019-07-03T00:00:00Z	Included
ERR3410274	ERX3433920	DCHS	WGS	PRJEB25371	SAMEA4621274	WELLCOME SANGER INSTITUTE	Illumina HiSeq X Ten	PAIRED	RANDOM	GENOMIC	Moraxella catarrhalis	ILLUMINA	2019-07-03T00:00:00Z	Included
ERR3410275	ERX3433921	DCHS	WGS	PRJEB25371	SAMEA4621275	WELLCOME SANGER INSTITUTE	Illumina HiSeq X Ten	PAIRED	RANDOM	GENOMIC	Moraxella catarrhalis	ILLUMINA	2019-07-03T00:00:00Z	Included
ERR3410276	ERX3433922	DCHS	WGS	PRJEB25371	SAMEA4621276	WELLCOME SANGER INSTITUTE	Illumina HiSeq X Ten	PAIRED	RANDOM	GENOMIC	Moraxella catarrhalis	ILLUMINA	2019-07-03T00:00:00Z	Included
ERR3410277	ERX3433923	DCHS	WGS	PRJEB25371	SAMEA4621277	WELLCOME SANGER INSTITUTE	Illumina HiSeq X Ten	PAIRED	RANDOM	GENOMIC	Moraxella catarrhalis	ILLUMINA	2019-07-03T00:00:00Z	Included
ERR3410279	ERX3433925	DCHS	WGS	PRJEB25371	SAMEA4621279	WELLCOME SANGER INSTITUTE	Illumina HiSeq X Ten	PAIRED	RANDOM	GENOMIC	Moraxella catarrhalis	ILLUMINA	2019-07-03T00:00:00Z	Included
ERR3410280	ERX3433926	DCHS	WGS	PRJEB25371	SAMEA4621280	WELLCOME SANGER INSTITUTE	Illumina HiSeq X Ten	PAIRED	RANDOM	GENOMIC	Moraxella catarrhalis	ILLUMINA	2019-07-03T00:00:00Z	Included
ERR3410283	ERX3433929	DCHS	WGS	PRJEB25371	SAMEA4621283	WELLCOME SANGER INSTITUTE	Illumina HiSeq X Ten	PAIRED	RANDOM	GENOMIC	Moraxella catarrhalis	ILLUMINA	2019-07-03T00:00:00Z	Included
ERR3410288	ERX3433934	DCHS	WGS	PRJEB25371	SAMEA4621288	WELLCOME SANGER INSTITUTE	Illumina HiSeq X Ten	PAIRED	RANDOM	GENOMIC	Moraxella catarrhalis	ILLUMINA	2019-07-03T00:00:00Z	Included
ERR3410297	ERX3433943	DCHS	WGS	PRJEB25371	SAMEA4621297	WELLCOME SANGER INSTITUTE	Illumina HiSeq X Ten	PAIRED	RANDOM	GENOMIC	Moraxella catarrhalis	ILLUMINA	2019-07-03T00:00:00Z	Included
ERR3410305	ERX3433951	DCHS	WGS	PRJEB25371	SAMEA4621305	WELLCOME SANGER INSTITUTE	Illumina HiSeq X Ten	PAIRED	RANDOM	GENOMIC	Moraxella catarrhalis	ILLUMINA	2019-07-03T00:00:00Z	Included
ERR3410306	ERX3433952	DCHS	WGS	PRJEB25371	SAMEA4621306	WELLCOME SANGER INSTITUTE	Illumina HiSeq X Ten	PAIRED	RANDOM	GENOMIC	Moraxella catarrhalis	ILLUMINA	2019-07-03T00:00:00Z	Included
ERR3410307	ERX3433953	DCHS	WGS	PRJEB25371	SAMEA4621307	WELLCOME SANGER INSTITUTE	Illumina HiSeq X Ten	PAIRED	RANDOM	GENOMIC	Moraxella catarrhalis	ILLUMINA	2019-07-03T00:00:00Z	Included
ERR3410308	ERX3433954	DCHS	WGS	PRJEB25371	SAMEA4621308	WELLCOME SANGER INSTITUTE	Illumina HiSeq X Ten	PAIRED	RANDOM	GENOMIC	Moraxella catarrhalis	ILLUMINA	2019-07-03T00:00:00Z	Included
ERR3410309	ERX3433955	DCHS	WGS	PRJEB25371	SAMEA4621309	WELLCOME SANGER INSTITUTE	Illumina HiSeq X Ten	PAIRED	RANDOM	GENOMIC	Moraxella catarrhalis	ILLUMINA	2019-07-03T00:00:00Z	Included
ERR3410310	ERX3433956	DCHS	WGS	PRJEB25371	SAMEA4621310	WELLCOME SANGER INSTITUTE	Illumina HiSeq X Ten	PAIRED	RANDOM	GENOMIC	Moraxella catarrhalis	ILLUMINA	2019-07-03T00:00:00Z	Included
ERR3410311	ERX3433957	DCHS	WGS	PRJEB25371	SAMEA4621311	WELLCOME SANGER INSTITUTE	Illumina HiSeq X Ten	PAIRED	RANDOM	GENOMIC	Moraxella catarrhalis	ILLUMINA	2019-07-03T00:00:00Z	Included
ERR3410312	ERX3433958	DCHS	WGS	PRJEB25371	SAMEA4621312	WELLCOME SANGER INSTITUTE	Illumina HiSeq X Ten	PAIRED	RANDOM	GENOMIC	Moraxella catarrhalis	ILLUMINA	2019-07-03T00:00:00Z	Included
ERR3410313	ERX3433959	DCHS	WGS	PRJEB25371	SAMEA4621313	WELLCOME SANGER INSTITUTE	Illumina HiSeq X Ten	PAIRED	RANDOM	GENOMIC	Moraxella catarrhalis	ILLUMINA	2019-07-03T00:00:00Z	Included
ERR3410314	ERX3433960	DCHS	WGS	PRJEB25371	SAMEA4621314	WELLCOME SANGER INSTITUTE	Illumina HiSeq X Ten	PAIRED	RANDOM	GENOMIC	Moraxella catarrhalis	ILLUMINA	2019-07-03T00:00:00Z	Included
ERR3410315	ERX3433961	DCHS	WGS	PRJEB25371	SAMEA4621315	WELLCOME SANGER INSTITUTE	Illumina HiSeq X Ten	PAIRED	RANDOM	GENOMIC	Moraxella catarrhalis	ILLUMINA	2019-07-03T00:00:00Z	Included
ERR3410316	ERX3433962	DCHS	WGS	PRJEB25371	SAMEA4621316	WELLCOME SANGER INSTITUTE	Illumina HiSeq X Ten	PAIRED	RANDOM	GENOMIC	Moraxella catarrhalis	ILLUMINA	2019-07-03T00:00:00Z	Included
ERR3410317	ERX3433963	DCHS	WGS	PRJEB25371	SAMEA4621317	WELLCOME SANGER INSTITUTE	Illumina HiSeq X Ten	PAIRED	RANDOM	GENOMIC	Moraxella catarrhalis	ILLUMINA	2019-07-03T00:00:00Z	Included
ERR3410318	ERX3433964	DCHS	WGS	PRJEB25371	SAMEA4621318	WELLCOME SANGER INSTITUTE	Illumina HiSeq X Ten	PAIRED	RANDOM	GENOMIC	Moraxella catarrhalis	ILLUMINA	2019-07-03T00:00:00Z	Included
ERR3410319	ERX3433965	DCHS	WGS	PRJEB25371	SAMEA4621319	WELLCOME SANGER INSTITUTE	Illumina HiSeq X Ten	PAIRED	RANDOM	GENOMIC	Moraxella catarrhalis	ILLUMINA	2019-07-03T00:00:00Z	Included
ERR3410320	ERX3433966	DCHS	WGS	PRJEB25371	SAMEA4621320	WELLCOME SANGER INSTITUTE	Illumina HiSeq X Ten	PAIRED	RANDOM	GENOMIC	Moraxella catarrhalis	ILLUMINA	2019-07-03T00:00:00Z	Included
ERR3410321	ERX3433967	DCHS	WGS	PRJEB25371	SAMEA4621321	WELLCOME SANGER INSTITUTE	Illumina HiSeq X Ten	PAIRED	RANDOM	GENOMIC	Moraxella catarrhalis	ILLUMINA	2019-07-03T00:00:00Z	Included
ERR3410322	ERX3433968	DCHS	WGS	PRJEB25371	SAMEA4621322	WELLCOME SANGER INSTITUTE	Illumina HiSeq X Ten	PAIRED	RANDOM	GENOMIC	Moraxella catarrhalis	ILLUMINA	2019-07-03T00:00:00Z	Included
ERR3410323	ERX3433969	DCHS	WGS	PRJEB25371	SAMEA4621323	WELLCOME SANGER INSTITUTE	Illumina HiSeq X Ten	PAIRED	RANDOM	GENOMIC	Moraxella catarrhalis	ILLUMINA	2019-07-03T00:00:00Z	Included
ERR3410328	ERX3433974	DCHS	WGS	PRJEB25371	SAMEA4621328	WELLCOME SANGER INSTITUTE	Illumina HiSeq X Ten	PAIRED	RANDOM	GENOMIC	Moraxella catarrhalis	ILLUMINA	2019-07-03T00:00:00Z	Included
ERR3410329	ERX3433975	DCHS	WGS	PRJEB25371	SAMEA4621329	WELLCOME SANGER INSTITUTE	Illumina HiSeq X Ten	PAIRED	RANDOM	GENOMIC	Moraxella catarrhalis	ILLUMINA	2019-07-03T00:00:00Z	Included
ERR3410330	ERX3433976	DCHS	WGS	PRJEB25371	SAMEA4621330	WELLCOME SANGER INSTITUTE	Illumina HiSeq X Ten	PAIRED	RANDOM	GENOMIC	Moraxella catarrhalis	ILLUMINA	2019-07-03T00:00:00Z	Included
ERR3410333	ERX3433979	DCHS	WGS	PRJEB25371	SAMEA4621333	WELLCOME SANGER INSTITUTE	Illumina HiSeq X Ten	PAIRED	RANDOM	GENOMIC	Moraxella catarrhalis	ILLUMINA	2019-07-03T00:00:00Z	Included
ERR3410334	ERX3433980	DCHS	WGS	PRJEB25371	SAMEA4621334	WELLCOME SANGER INSTITUTE	Illumina HiSeq X Ten	PAIRED	RANDOM	GENOMIC	Moraxella catarrhalis	ILLUMINA	2019-07-03T00:00:00Z	Included
ERR3410335	ERX3433981	DCHS	WGS	PRJEB25371	SAMEA4621335	WELLCOME SANGER INSTITUTE	Illumina HiSeq X Ten	PAIRED	RANDOM	GENOMIC	Moraxella catarrhalis	ILLUMINA	2019-07-03T00:00:00Z	Included
ERR3410336	ERX3433982	DCHS	WGS	PRJEB25371	SAMEA4621336	WELLCOME SANGER INSTITUTE	Illumina HiSeq X Ten	PAIRED	RANDOM	GENOMIC	Moraxella catarrhalis	ILLUMINA	2019-07-03T00:00:00Z	Included
ERR3410337	ERX3433983	DCHS	WGS	PRJEB25371	SAMEA4621337	WELLCOME SANGER INSTITUTE	Illumina HiSeq X Ten	PAIRED	RANDOM	GENOMIC	Moraxella catarrhalis	ILLUMINA	2019-07-03T00:00:00Z	Included
ERR3410342	ERX3433988	DCHS	WGS	PRJEB25371	SAMEA4621342	WELLCOME SANGER INSTITUTE	Illumina HiSeq X Ten	PAIRED	RANDOM	GENOMIC	Moraxella catarrhalis	ILLUMINA	2019-07-03T00:00:00Z	Included
ERR3410343	ERX3433989	DCHS	WGS	PRJEB25371	SAMEA4621343	WELLCOME SANGER INSTITUTE	Illumina HiSeq X Ten	PAIRED	RANDOM	GENOMIC	Moraxella catarrhalis	ILLUMINA	2019-07-03T00:00:00Z	Included
ERR3410344	ERX3433990	DCHS	WGS	PRJEB25371	SAMEA4621344	WELLCOME SANGER INSTITUTE	Illumina HiSeq X Ten	PAIRED	RANDOM	GENOMIC	Moraxella catarrhalis	ILLUMINA	2019-07-03T00:00:00Z	Included
ERR3410345	ERX3433991	DCHS	WGS	PRJEB25371	SAMEA4621345	WELLCOME SANGER INSTITUTE	Illumina HiSeq X Ten	PAIRED	RANDOM	GENOMIC	Moraxella catarrhalis	ILLUMINA	2019-07-03T00:00:00Z	Included
ERR3410351	ERX3433997	DCHS	WGS	PRJEB25371	SAMEA4621351	WELLCOME SANGER INSTITUTE	Illumina HiSeq X Ten	PAIRED	RANDOM	GENOMIC	Moraxella catarrhalis	ILLUMINA	2019-07-03T00:00:00Z	Included
ERR3410356	ERX3434002	DCHS	WGS	PRJEB25371	SAMEA4621356	WELLCOME SANGER INSTITUTE	Illumina HiSeq X Ten	PAIRED	RANDOM	GENOMIC	Moraxella catarrhalis	ILLUMINA	2019-07-03T00:00:00Z	Included
ERR3410358	ERX3434004	DCHS	WGS	PRJEB25371	SAMEA4621358	WELLCOME SANGER INSTITUTE	Illumina HiSeq X Ten	PAIRED	RANDOM	GENOMIC	Moraxella catarrhalis	ILLUMINA	2019-07-03T00:00:00Z	Included
ERR3410359	ERX3434005	DCHS	WGS	PRJEB25371	SAMEA4621359	WELLCOME SANGER INSTITUTE	Illumina HiSeq X Ten	PAIRED	RANDOM	GENOMIC	Moraxella catarrhalis	ILLUMINA	2019-07-03T00:00:00Z	Included
ERR3410360	ERX3434006	DCHS	WGS	PRJEB25371	SAMEA4621360	WELLCOME SANGER INSTITUTE	Illumina HiSeq X Ten	PAIRED	RANDOM	GENOMIC	Moraxella catarrhalis	ILLUMINA	2019-07-03T00:00:00Z	Included
ERR3410361	ERX3434007	DCHS	WGS	PRJEB25371	SAMEA4621361	WELLCOME SANGER INSTITUTE	Illumina HiSeq X Ten	PAIRED	RANDOM	GENOMIC	Moraxella catarrhalis	ILLUMINA	2019-07-03T00:00:00Z	Included
ERR3410362	ERX3434008	DCHS	WGS	PRJEB25371	SAMEA4621362	WELLCOME SANGER INSTITUTE	Illumina HiSeq X Ten	PAIRED	RANDOM	GENOMIC	Moraxella catarrhalis	ILLUMINA	2019-07-03T00:00:00Z	Included
ERR3410366	ERX3434012	DCHS	WGS	PRJEB25371	SAMEA4621366	WELLCOME SANGER INSTITUTE	Illumina HiSeq X Ten	PAIRED	RANDOM	GENOMIC	Moraxella catarrhalis	ILLUMINA	2019-07-03T00:00:00Z	Included
ERR3410367	ERX3434013	DCHS	WGS	PRJEB25371	SAMEA4621367	WELLCOME SANGER INSTITUTE	Illumina HiSeq X Ten	PAIRED	RANDOM	GENOMIC	Moraxella catarrhalis	ILLUMINA	2019-07-03T00:00:00Z	Included
ERR3410371	ERX3434017	DCHS	WGS	PRJEB25371	SAMEA4621371	WELLCOME SANGER INSTITUTE	Illumina HiSeq X Ten	PAIRED	RANDOM	GENOMIC	Moraxella catarrhalis	ILLUMINA	2019-07-03T00:00:00Z	Included
ERR3410372	ERX3434018	DCHS	WGS	PRJEB25371	SAMEA4621372	WELLCOME SANGER INSTITUTE	Illumina HiSeq X Ten	PAIRED	RANDOM	GENOMIC	Moraxella catarrhalis	ILLUMINA	2019-07-03T00:00:00Z	Included
ERR3410374	ERX3434020	DCHS	WGS	PRJEB25371	SAMEA4621374	WELLCOME SANGER INSTITUTE	Illumina HiSeq X Ten	PAIRED	RANDOM	GENOMIC	Moraxella catarrhalis	ILLUMINA	2019-07-03T00:00:00Z	Included
ERR3410380	ERX3434026	DCHS	WGS	PRJEB25371	SAMEA4621380	WELLCOME SANGER INSTITUTE	Illumina HiSeq X Ten	PAIRED	RANDOM	GENOMIC	Moraxella catarrhalis	ILLUMINA	2019-07-03T00:00:00Z	Included
ERR3410384	ERX3434030	DCHS	WGS	PRJEB25371	SAMEA4621384	WELLCOME SANGER INSTITUTE	Illumina HiSeq X Ten	PAIRED	RANDOM	GENOMIC	Moraxella catarrhalis	ILLUMINA	2019-07-03T00:00:00Z	Included
ERR3410385	ERX3434031	DCHS	WGS	PRJEB25371	SAMEA4621385	WELLCOME SANGER INSTITUTE	Illumina HiSeq X Ten	PAIRED	RANDOM	GENOMIC	Moraxella catarrhalis	ILLUMINA	2019-07-03T00:00:00Z	Included
ERR3410386	ERX3434032	DCHS	WGS	PRJEB25371	SAMEA4621386	WELLCOME SANGER INSTITUTE	Illumina HiSeq X Ten	PAIRED	RANDOM	GENOMIC	Moraxella catarrhalis	ILLUMINA	2019-07-03T00:00:00Z	Included
ERR3410387	ERX3434033	DCHS	WGS	PRJEB25371	SAMEA4621387	WELLCOME SANGER INSTITUTE	Illumina HiSeq X Ten	PAIRED	RANDOM	GENOMIC	Moraxella catarrhalis	ILLUMINA	2019-07-03T00:00:00Z	Included
ERR3410395	ERX3434041	DCHS	WGS	PRJEB25371	SAMEA4621395	WELLCOME SANGER INSTITUTE	Illumina HiSeq X Ten	PAIRED	RANDOM	GENOMIC	Moraxella catarrhalis	ILLUMINA	2019-07-03T00:00:00Z	Included
ERR3410396	ERX3434042	DCHS	WGS	PRJEB25371	SAMEA4621396	WELLCOME SANGER INSTITUTE	Illumina HiSeq X Ten	PAIRED	RANDOM	GENOMIC	Moraxella catarrhalis	ILLUMINA	2019-07-03T00:00:00Z	Included
ERR3410397	ERX3434043	DCHS	WGS	PRJEB25371	SAMEA4621397	WELLCOME SANGER INSTITUTE	Illumina HiSeq X Ten	PAIRED	RANDOM	GENOMIC	Moraxella catarrhalis	ILLUMINA	2019-07-03T00:00:00Z	Included
ERR3410398	ERX3434044	DCHS	WGS	PRJEB25371	SAMEA4621398	WELLCOME SANGER INSTITUTE	Illumina HiSeq X Ten	PAIRED	RANDOM	GENOMIC	Moraxella catarrhalis	ILLUMINA	2019-07-03T00:00:00Z	Included
ERR3410403	ERX3434049	DCHS	WGS	PRJEB25371	SAMEA4621403	WELLCOME SANGER INSTITUTE	Illumina HiSeq X Ten	PAIRED	RANDOM	GENOMIC	Moraxella catarrhalis	ILLUMINA	2019-07-03T00:00:00Z	Included
ERR3410404	ERX3434050	DCHS	WGS	PRJEB25371	SAMEA4621404	WELLCOME SANGER INSTITUTE	Illumina HiSeq X Ten	PAIRED	RANDOM	GENOMIC	Moraxella catarrhalis	ILLUMINA	2019-07-03T00:00:00Z	Included
ERR3410408	ERX3434054	DCHS	WGS	PRJEB25371	SAMEA4621408	WELLCOME SANGER INSTITUTE	Illumina HiSeq X Ten	PAIRED	RANDOM	GENOMIC	Moraxella catarrhalis	ILLUMINA	2019-07-03T00:00:00Z	Included
ERR3410409	ERX3434055	DCHS	WGS	PRJEB25371	SAMEA4621409	WELLCOME SANGER INSTITUTE	Illumina HiSeq X Ten	PAIRED	RANDOM	GENOMIC	Moraxella catarrhalis	ILLUMINA	2019-07-03T00:00:00Z	Included
ERR3410412	ERX3434058	DCHS	WGS	PRJEB25371	SAMEA4621412	WELLCOME SANGER INSTITUTE	Illumina HiSeq X Ten	PAIRED	RANDOM	GENOMIC	Moraxella catarrhalis	ILLUMINA	2019-07-03T00:00:00Z	Included
ERR3410415	ERX3434061	DCHS	WGS	PRJEB25371	SAMEA4621415	WELLCOME SANGER INSTITUTE	Illumina HiSeq X Ten	PAIRED	RANDOM	GENOMIC	Moraxella catarrhalis	ILLUMINA	2019-07-03T00:00:00Z	Included
ERR3410416	ERX3434062	DCHS	WGS	PRJEB25371	SAMEA4621416	WELLCOME SANGER INSTITUTE	Illumina HiSeq X Ten	PAIRED	RANDOM	GENOMIC	Moraxella catarrhalis	ILLUMINA	2019-07-03T00:00:00Z	Included
ERR3410420	ERX3434066	DCHS	WGS	PRJEB25371	SAMEA4621420	WELLCOME SANGER INSTITUTE	Illumina HiSeq X Ten	PAIRED	RANDOM	GENOMIC	Moraxella catarrhalis	ILLUMINA	2019-07-03T00:00:00Z	Included
ERR3410422	ERX3434068	DCHS	WGS	PRJEB25371	SAMEA4621422	WELLCOME SANGER INSTITUTE	Illumina HiSeq X Ten	PAIRED	RANDOM	GENOMIC	Moraxella catarrhalis	ILLUMINA	2019-07-03T00:00:00Z	Included
ERR3410423	ERX3434069	DCHS	WGS	PRJEB25371	SAMEA4621423	WELLCOME SANGER INSTITUTE	Illumina HiSeq X Ten	PAIRED	RANDOM	GENOMIC	Moraxella catarrhalis	ILLUMINA	2019-07-03T00:00:00Z	Included
ERR3410427	ERX3434073	DCHS	WGS	PRJEB25371	SAMEA4621427	WELLCOME SANGER INSTITUTE	Illumina HiSeq X Ten	PAIRED	RANDOM	GENOMIC	Moraxella catarrhalis	ILLUMINA	2019-07-03T00:00:00Z	Included
ERR3410428	ERX3434074	DCHS	WGS	PRJEB25371	SAMEA4621428	WELLCOME SANGER INSTITUTE	Illumina HiSeq X Ten	PAIRED	RANDOM	GENOMIC	Moraxella catarrhalis	ILLUMINA	2019-07-03T00:00:00Z	Included
ERR3410429	ERX3434075	DCHS	WGS	PRJEB25371	SAMEA4621429	WELLCOME SANGER INSTITUTE	Illumina HiSeq X Ten	PAIRED	RANDOM	GENOMIC	Moraxella catarrhalis	ILLUMINA	2019-07-03T00:00:00Z	Included
ERR3410430	ERX3434076	DCHS	WGS	PRJEB25371	SAMEA4621430	WELLCOME SANGER INSTITUTE	Illumina HiSeq X Ten	PAIRED	RANDOM	GENOMIC	Moraxella catarrhalis	ILLUMINA	2019-07-03T00:00:00Z	Included
ERR3410431	ERX3434077	DCHS	WGS	PRJEB25371	SAMEA4621431	WELLCOME SANGER INSTITUTE	Illumina HiSeq X Ten	PAIRED	RANDOM	GENOMIC	Moraxella catarrhalis	ILLUMINA	2019-07-03T00:00:00Z	Included
ERR3410433	ERX3434079	DCHS	WGS	PRJEB25371	SAMEA4621433	WELLCOME SANGER INSTITUTE	Illumina HiSeq X Ten	PAIRED	RANDOM	GENOMIC	Moraxella catarrhalis	ILLUMINA	2019-07-03T00:00:00Z	Included
ERR3410434	ERX3434080	DCHS	WGS	PRJEB25371	SAMEA4621434	WELLCOME SANGER INSTITUTE	Illumina HiSeq X Ten	PAIRED	RANDOM	GENOMIC	Moraxella catarrhalis	ILLUMINA	2019-07-03T00:00:00Z	Included
ERR3410435	ERX3434081	DCHS	WGS	PRJEB25371	SAMEA4621435	WELLCOME SANGER INSTITUTE	Illumina HiSeq X Ten	PAIRED	RANDOM	GENOMIC	Moraxella catarrhalis	ILLUMINA	2019-07-03T00:00:00Z	Included
ERR3410437	ERX3434083	DCHS	WGS	PRJEB25371	SAMEA4621437	WELLCOME SANGER INSTITUTE	Illumina HiSeq X Ten	PAIRED	RANDOM	GENOMIC	Moraxella catarrhalis	ILLUMINA	2019-07-03T00:00:00Z	Included
ERR3410438	ERX3434084	DCHS	WGS	PRJEB25371	SAMEA4621438	WELLCOME SANGER INSTITUTE	Illumina HiSeq X Ten	PAIRED	RANDOM	GENOMIC	Moraxella catarrhalis	ILLUMINA	2019-07-03T00:00:00Z	Included
ERR3410439	ERX3434085	DCHS	WGS	PRJEB25371	SAMEA4621439	WELLCOME SANGER INSTITUTE	Illumina HiSeq X Ten	PAIRED	RANDOM	GENOMIC	Moraxella catarrhalis	ILLUMINA	2019-07-03T00:00:00Z	Included
ERR3410440	ERX3434086	DCHS	WGS	PRJEB25371	SAMEA4621440	WELLCOME SANGER INSTITUTE	Illumina HiSeq X Ten	PAIRED	RANDOM	GENOMIC	Moraxella catarrhalis	ILLUMINA	2019-07-03T00:00:00Z	Included
ERR3410441	ERX3434087	DCHS	WGS	PRJEB25371	SAMEA4621441	WELLCOME SANGER INSTITUTE	Illumina HiSeq X Ten	PAIRED	RANDOM	GENOMIC	Moraxella catarrhalis	ILLUMINA	2019-07-03T00:00:00Z	Included
ERR3410443	ERX3434089	DCHS	WGS	PRJEB25371	SAMEA4621443	WELLCOME SANGER INSTITUTE	Illumina HiSeq X Ten	PAIRED	RANDOM	GENOMIC	Moraxella catarrhalis	ILLUMINA	2019-07-03T00:00:00Z	Included
ERR3410448	ERX3434094	DCHS	WGS	PRJEB25371	SAMEA4621448	WELLCOME SANGER INSTITUTE	Illumina HiSeq X Ten	PAIRED	RANDOM	GENOMIC	Moraxella catarrhalis	ILLUMINA	2019-07-03T00:00:00Z	Included
ERR3410449	ERX3434095	DCHS	WGS	PRJEB25371	SAMEA4621449	WELLCOME SANGER INSTITUTE	Illumina HiSeq X Ten	PAIRED	RANDOM	GENOMIC	Moraxella catarrhalis	ILLUMINA	2019-07-03T00:00:00Z	Included
ERR3410456	ERX3434102	DCHS	WGS	PRJEB25371	SAMEA4621456	WELLCOME SANGER INSTITUTE	Illumina HiSeq X Ten	PAIRED	RANDOM	GENOMIC	Moraxella catarrhalis	ILLUMINA	2019-07-03T00:00:00Z	Included
ERR3410457	ERX3434103	DCHS	WGS	PRJEB25371	SAMEA4621457	WELLCOME SANGER INSTITUTE	Illumina HiSeq X Ten	PAIRED	RANDOM	GENOMIC	Moraxella catarrhalis	ILLUMINA	2019-07-03T00:00:00Z	Included
ERR3410459	ERX3434105	DCHS	WGS	PRJEB25371	SAMEA4621459	WELLCOME SANGER INSTITUTE	Illumina HiSeq X Ten	PAIRED	RANDOM	GENOMIC	Moraxella catarrhalis	ILLUMINA	2019-07-03T00:00:00Z	Included
ERR3410462	ERX3434108	DCHS	WGS	PRJEB25371	SAMEA4621462	WELLCOME SANGER INSTITUTE	Illumina HiSeq X Ten	PAIRED	RANDOM	GENOMIC	Moraxella catarrhalis	ILLUMINA	2019-07-03T00:00:00Z	Included
ERR3410463	ERX3434109	DCHS	WGS	PRJEB25371	SAMEA4621463	WELLCOME SANGER INSTITUTE	Illumina HiSeq X Ten	PAIRED	RANDOM	GENOMIC	Moraxella catarrhalis	ILLUMINA	2019-07-03T00:00:00Z	Included
ERR3410471	ERX3434117	DCHS	WGS	PRJEB25371	SAMEA4621471	WELLCOME SANGER INSTITUTE	Illumina HiSeq X Ten	PAIRED	RANDOM	GENOMIC	Moraxella catarrhalis	ILLUMINA	2019-07-03T00:00:00Z	Included
ERR3410472	ERX3434118	DCHS	WGS	PRJEB25371	SAMEA4621472	WELLCOME SANGER INSTITUTE	Illumina HiSeq X Ten	PAIRED	RANDOM	GENOMIC	Moraxella catarrhalis	ILLUMINA	2019-07-03T00:00:00Z	Included
ERR3410478	ERX3434124	DCHS	WGS	PRJEB25371	SAMEA4621478	WELLCOME SANGER INSTITUTE	Illumina HiSeq X Ten	PAIRED	RANDOM	GENOMIC	Moraxella catarrhalis	ILLUMINA	2019-07-03T00:00:00Z	Included
ERR3410479	ERX3434125	DCHS	WGS	PRJEB25371	SAMEA4621479	WELLCOME SANGER INSTITUTE	Illumina HiSeq X Ten	PAIRED	RANDOM	GENOMIC	Moraxella catarrhalis	ILLUMINA	2019-07-03T00:00:00Z	Included
ERR3410480	ERX3434126	DCHS	WGS	PRJEB25371	SAMEA4621480	WELLCOME SANGER INSTITUTE	Illumina HiSeq X Ten	PAIRED	RANDOM	GENOMIC	Moraxella catarrhalis	ILLUMINA	2019-07-03T00:00:00Z	Included
ERR3410485	ERX3434131	DCHS	WGS	PRJEB25371	SAMEA4621485	WELLCOME SANGER INSTITUTE	Illumina HiSeq X Ten	PAIRED	RANDOM	GENOMIC	Moraxella catarrhalis	ILLUMINA	2019-07-03T00:00:00Z	Included
ERR3410486	ERX3434132	DCHS	WGS	PRJEB25371	SAMEA4621486	WELLCOME SANGER INSTITUTE	Illumina HiSeq X Ten	PAIRED	RANDOM	GENOMIC	Moraxella catarrhalis	ILLUMINA	2019-07-03T00:00:00Z	Included
ERR3410489	ERX3434135	DCHS	WGS	PRJEB25371	SAMEA4621502	WELLCOME SANGER INSTITUTE	Illumina HiSeq X Ten	PAIRED	RANDOM	GENOMIC	Moraxella catarrhalis	ILLUMINA	2019-07-03T00:00:00Z	Included
ERR3410490	ERX3434136	DCHS	WGS	PRJEB25371	SAMEA4621503	WELLCOME SANGER INSTITUTE	Illumina HiSeq X Ten	PAIRED	RANDOM	GENOMIC	Moraxella catarrhalis	ILLUMINA	2019-07-03T00:00:00Z	Included
ERR3410491	ERX3434137	DCHS	WGS	PRJEB25371	SAMEA4621504	WELLCOME SANGER INSTITUTE	Illumina HiSeq X Ten	PAIRED	RANDOM	GENOMIC	Moraxella catarrhalis	ILLUMINA	2019-07-03T00:00:00Z	Included
ERR3410492	ERX3434138	DCHS	WGS	PRJEB25371	SAMEA4621487	WELLCOME SANGER INSTITUTE	Illumina HiSeq X Ten	PAIRED	RANDOM	GENOMIC	Moraxella catarrhalis	ILLUMINA	2019-07-03T00:00:00Z	Included
ERR3410493	ERX3434139	DCHS	WGS	PRJEB25371	SAMEA4621488	WELLCOME SANGER INSTITUTE	Illumina HiSeq X Ten	PAIRED	RANDOM	GENOMIC	Moraxella catarrhalis	ILLUMINA	2019-07-03T00:00:00Z	Included
ERR3410498	ERX3434144	DCHS	WGS	PRJEB25371	SAMEA4621493	WELLCOME SANGER INSTITUTE	Illumina HiSeq X Ten	PAIRED	RANDOM	GENOMIC	Moraxella catarrhalis	ILLUMINA	2019-07-03T00:00:00Z	Included
ERR3410504	ERX3434150	DCHS	WGS	PRJEB25371	SAMEA4621499	WELLCOME SANGER INSTITUTE	Illumina HiSeq X Ten	PAIRED	RANDOM	GENOMIC	Moraxella catarrhalis	ILLUMINA	2019-07-03T00:00:00Z	Included
ERR3410505	ERX3434151	DCHS	WGS	PRJEB25371	SAMEA4621505	WELLCOME SANGER INSTITUTE	Illumina HiSeq X Ten	PAIRED	RANDOM	GENOMIC	Moraxella catarrhalis	ILLUMINA	2019-07-03T00:00:00Z	Included
ERR3410511	ERX3434157	DCHS	WGS	PRJEB25371	SAMEA4621511	WELLCOME SANGER INSTITUTE	Illumina HiSeq X Ten	PAIRED	RANDOM	GENOMIC	Moraxella catarrhalis	ILLUMINA	2019-07-03T00:00:00Z	Included
ERR3410512	ERX3434158	DCHS	WGS	PRJEB25371	SAMEA4621512	WELLCOME SANGER INSTITUTE	Illumina HiSeq X Ten	PAIRED	RANDOM	GENOMIC	Moraxella catarrhalis	ILLUMINA	2019-07-03T00:00:00Z	Included
ERR3410513	ERX3434159	DCHS	WGS	PRJEB25371	SAMEA4621513	WELLCOME SANGER INSTITUTE	Illumina HiSeq X Ten	PAIRED	RANDOM	GENOMIC	Moraxella catarrhalis	ILLUMINA	2019-07-03T00:00:00Z	Included
ERR3410519	ERX3434165	DCHS	WGS	PRJEB25371	SAMEA4621519	WELLCOME SANGER INSTITUTE	Illumina HiSeq X Ten	PAIRED	RANDOM	GENOMIC	Moraxella catarrhalis	ILLUMINA	2019-07-03T00:00:00Z	Included
ERR3410520	ERX3434166	DCHS	WGS	PRJEB25371	SAMEA4621520	WELLCOME SANGER INSTITUTE	Illumina HiSeq X Ten	PAIRED	RANDOM	GENOMIC	Moraxella catarrhalis	ILLUMINA	2019-07-03T00:00:00Z	Included
ERR3410521	ERX3434167	DCHS	WGS	PRJEB25371	SAMEA4621521	WELLCOME SANGER INSTITUTE	Illumina HiSeq X Ten	PAIRED	RANDOM	GENOMIC	Moraxella catarrhalis	ILLUMINA	2019-07-03T00:00:00Z	Included
ERR3410522	ERX3434168	DCHS	WGS	PRJEB25371	SAMEA4621522	WELLCOME SANGER INSTITUTE	Illumina HiSeq X Ten	PAIRED	RANDOM	GENOMIC	Moraxella catarrhalis	ILLUMINA	2019-07-03T00:00:00Z	Included
ERR3410527	ERX3434173	DCHS	WGS	PRJEB25371	SAMEA4621527	WELLCOME SANGER INSTITUTE	Illumina HiSeq X Ten	PAIRED	RANDOM	GENOMIC	Moraxella catarrhalis	ILLUMINA	2019-07-03T00:00:00Z	Included
ERR3410528	ERX3434174	DCHS	WGS	PRJEB25371	SAMEA4621528	WELLCOME SANGER INSTITUTE	Illumina HiSeq X Ten	PAIRED	RANDOM	GENOMIC	Moraxella catarrhalis	ILLUMINA	2019-07-03T00:00:00Z	Included
ERR3410529	ERX3434175	DCHS	WGS	PRJEB25371	SAMEA4621529	WELLCOME SANGER INSTITUTE	Illumina HiSeq X Ten	PAIRED	RANDOM	GENOMIC	Moraxella catarrhalis	ILLUMINA	2019-07-03T00:00:00Z	Included
ERR3410532	ERX3434178	DCHS	WGS	PRJEB25371	SAMEA4621532	WELLCOME SANGER INSTITUTE	Illumina HiSeq X Ten	PAIRED	RANDOM	GENOMIC	Moraxella catarrhalis	ILLUMINA	2019-07-03T00:00:00Z	Included
ERR3410533	ERX3434179	DCHS	WGS	PRJEB25371	SAMEA4621533	WELLCOME SANGER INSTITUTE	Illumina HiSeq X Ten	PAIRED	RANDOM	GENOMIC	Moraxella catarrhalis	ILLUMINA	2019-07-03T00:00:00Z	Included
ERR3410534	ERX3434180	DCHS	WGS	PRJEB25371	SAMEA4621534	WELLCOME SANGER INSTITUTE	Illumina HiSeq X Ten	PAIRED	RANDOM	GENOMIC	Moraxella catarrhalis	ILLUMINA	2019-07-03T00:00:00Z	Included
ERR3410535	ERX3434181	DCHS	WGS	PRJEB25371	SAMEA4621535	WELLCOME SANGER INSTITUTE	Illumina HiSeq X Ten	PAIRED	RANDOM	GENOMIC	Moraxella catarrhalis	ILLUMINA	2019-07-03T00:00:00Z	Included
ERR3410536	ERX3434182	DCHS	WGS	PRJEB25371	SAMEA4621536	WELLCOME SANGER INSTITUTE	Illumina HiSeq X Ten	PAIRED	RANDOM	GENOMIC	Moraxella catarrhalis	ILLUMINA	2019-07-03T00:00:00Z	Included
ERR3410537	ERX3434183	DCHS	WGS	PRJEB25371	SAMEA4621537	WELLCOME SANGER INSTITUTE	Illumina HiSeq X Ten	PAIRED	RANDOM	GENOMIC	Moraxella catarrhalis	ILLUMINA	2019-07-03T00:00:00Z	Included
ERR3410543	ERX3434189	DCHS	WGS	PRJEB25371	SAMEA4621543	WELLCOME SANGER INSTITUTE	Illumina HiSeq X Ten	PAIRED	RANDOM	GENOMIC	Moraxella catarrhalis	ILLUMINA	2019-07-03T00:00:00Z	Included
ERR3410547	ERX3434193	DCHS	WGS	PRJEB25371	SAMEA4621547	WELLCOME SANGER INSTITUTE	Illumina HiSeq X Ten	PAIRED	RANDOM	GENOMIC	Moraxella catarrhalis	ILLUMINA	2019-07-03T00:00:00Z	Included
ERR3410548	ERX3434194	DCHS	WGS	PRJEB25371	SAMEA4621548	WELLCOME SANGER INSTITUTE	Illumina HiSeq X Ten	PAIRED	RANDOM	GENOMIC	Moraxella catarrhalis	ILLUMINA	2019-07-03T00:00:00Z	Included
ERR3410549	ERX3434195	DCHS	WGS	PRJEB25371	SAMEA4621549	WELLCOME SANGER INSTITUTE	Illumina HiSeq X Ten	PAIRED	RANDOM	GENOMIC	Moraxella catarrhalis	ILLUMINA	2019-07-03T00:00:00Z	Included
ERR3410550	ERX3434196	DCHS	WGS	PRJEB25371	SAMEA4621550	WELLCOME SANGER INSTITUTE	Illumina HiSeq X Ten	PAIRED	RANDOM	GENOMIC	Moraxella catarrhalis	ILLUMINA	2019-07-03T00:00:00Z	Included
ERR3410551	ERX3434197	DCHS	WGS	PRJEB25371	SAMEA4621551	WELLCOME SANGER INSTITUTE	Illumina HiSeq X Ten	PAIRED	RANDOM	GENOMIC	Moraxella catarrhalis	ILLUMINA	2019-07-03T00:00:00Z	Included
ERR3410552	ERX3434198	DCHS	WGS	PRJEB25371	SAMEA4621552	WELLCOME SANGER INSTITUTE	Illumina HiSeq X Ten	PAIRED	RANDOM	GENOMIC	Moraxella catarrhalis	ILLUMINA	2019-07-03T00:00:00Z	Included
ERR3410556	ERX3434202	DCHS	WGS	PRJEB25371	SAMEA4621556	WELLCOME SANGER INSTITUTE	Illumina HiSeq X Ten	PAIRED	RANDOM	GENOMIC	Moraxella catarrhalis	ILLUMINA	2019-07-03T00:00:00Z	Included
ERR3410558	ERX3434204	DCHS	WGS	PRJEB25371	SAMEA4621558	WELLCOME SANGER INSTITUTE	Illumina HiSeq X Ten	PAIRED	RANDOM	GENOMIC	Moraxella catarrhalis	ILLUMINA	2019-07-03T00:00:00Z	Included
ERR3410559	ERX3434205	DCHS	WGS	PRJEB25371	SAMEA4621559	WELLCOME SANGER INSTITUTE	Illumina HiSeq X Ten	PAIRED	RANDOM	GENOMIC	Moraxella catarrhalis	ILLUMINA	2019-07-03T00:00:00Z	Included
ERR3410561	ERX3434207	DCHS	WGS	PRJEB25371	SAMEA4621561	WELLCOME SANGER INSTITUTE	Illumina HiSeq X Ten	PAIRED	RANDOM	GENOMIC	Moraxella catarrhalis	ILLUMINA	2019-07-03T00:00:00Z	Included
ERR3410562	ERX3434208	DCHS	WGS	PRJEB25371	SAMEA4621562	WELLCOME SANGER INSTITUTE	Illumina HiSeq X Ten	PAIRED	RANDOM	GENOMIC	Moraxella catarrhalis	ILLUMINA	2019-07-03T00:00:00Z	Included
ERR3410563	ERX3434209	DCHS	WGS	PRJEB25371	SAMEA4621563	WELLCOME SANGER INSTITUTE	Illumina HiSeq X Ten	PAIRED	RANDOM	GENOMIC	Moraxella catarrhalis	ILLUMINA	2019-07-03T00:00:00Z	Included
ERR3410565	ERX3434211	DCHS	WGS	PRJEB25371	SAMEA4621565	WELLCOME SANGER INSTITUTE	Illumina HiSeq X Ten	PAIRED	RANDOM	GENOMIC	Moraxella catarrhalis	ILLUMINA	2019-07-03T00:00:00Z	Included
ERR3410568	ERX3434214	DCHS	WGS	PRJEB25371	SAMEA4621568	WELLCOME SANGER INSTITUTE	Illumina HiSeq X Ten	PAIRED	RANDOM	GENOMIC	Moraxella catarrhalis	ILLUMINA	2019-07-03T00:00:00Z	Included
ERR3410569	ERX3434215	DCHS	WGS	PRJEB25371	SAMEA4621569	WELLCOME SANGER INSTITUTE	Illumina HiSeq X Ten	PAIRED	RANDOM	GENOMIC	Moraxella catarrhalis	ILLUMINA	2019-07-03T00:00:00Z	Included
ERR3410578	ERX3434224	DCHS	WGS	PRJEB25371	SAMEA4621578	WELLCOME SANGER INSTITUTE	Illumina HiSeq X Ten	PAIRED	RANDOM	GENOMIC	Moraxella catarrhalis	ILLUMINA	2019-07-03T00:00:00Z	Included
ERR3410582	ERX3434228	DCHS	WGS	PRJEB25371	SAMEA4621582	WELLCOME SANGER INSTITUTE	Illumina HiSeq X Ten	PAIRED	RANDOM	GENOMIC	Moraxella catarrhalis	ILLUMINA	2019-07-03T00:00:00Z	Included
ERR3410583	ERX3434229	DCHS	WGS	PRJEB25371	SAMEA4621583	WELLCOME SANGER INSTITUTE	Illumina HiSeq X Ten	PAIRED	RANDOM	GENOMIC	Moraxella catarrhalis	ILLUMINA	2019-07-03T00:00:00Z	Included
ERR3410584	ERX3434230	DCHS	WGS	PRJEB25371	SAMEA4621584	WELLCOME SANGER INSTITUTE	Illumina HiSeq X Ten	PAIRED	RANDOM	GENOMIC	Moraxella catarrhalis	ILLUMINA	2019-07-03T00:00:00Z	Included
ERR3410586	ERX3434232	DCHS	WGS	PRJEB25371	SAMEA4621586	WELLCOME SANGER INSTITUTE	Illumina HiSeq X Ten	PAIRED	RANDOM	GENOMIC	Moraxella catarrhalis	ILLUMINA	2019-07-03T00:00:00Z	Included
ERR3410588	ERX3434234	DCHS	WGS	PRJEB25371	SAMEA4621588	WELLCOME SANGER INSTITUTE	Illumina HiSeq X Ten	PAIRED	RANDOM	GENOMIC	Moraxella catarrhalis	ILLUMINA	2019-07-03T00:00:00Z	Included
ERR3410589	ERX3434235	DCHS	WGS	PRJEB25371	SAMEA4621589	WELLCOME SANGER INSTITUTE	Illumina HiSeq X Ten	PAIRED	RANDOM	GENOMIC	Moraxella catarrhalis	ILLUMINA	2019-07-03T00:00:00Z	Included
ERR3410590	ERX3434236	DCHS	WGS	PRJEB25371	SAMEA4621590	WELLCOME SANGER INSTITUTE	Illumina HiSeq X Ten	PAIRED	RANDOM	GENOMIC	Moraxella catarrhalis	ILLUMINA	2019-07-03T00:00:00Z	Included
ERR3410591	ERX3434237	DCHS	WGS	PRJEB25371	SAMEA4621591	WELLCOME SANGER INSTITUTE	Illumina HiSeq X Ten	PAIRED	RANDOM	GENOMIC	Moraxella catarrhalis	ILLUMINA	2019-07-03T00:00:00Z	Included
ERR3410592	ERX3434238	DCHS	WGS	PRJEB25371	SAMEA4621592	WELLCOME SANGER INSTITUTE	Illumina HiSeq X Ten	PAIRED	RANDOM	GENOMIC	Moraxella catarrhalis	ILLUMINA	2019-07-03T00:00:00Z	Included
ERR3410595	ERX3434241	DCHS	WGS	PRJEB25371	SAMEA4621595	WELLCOME SANGER INSTITUTE	Illumina HiSeq X Ten	PAIRED	RANDOM	GENOMIC	Moraxella catarrhalis	ILLUMINA	2019-07-03T00:00:00Z	Included
ERR3410596	ERX3434242	DCHS	WGS	PRJEB25371	SAMEA4621596	WELLCOME SANGER INSTITUTE	Illumina HiSeq X Ten	PAIRED	RANDOM	GENOMIC	Moraxella catarrhalis	ILLUMINA	2019-07-03T00:00:00Z	Included
ERR3410597	ERX3434243	DCHS	WGS	PRJEB25371	SAMEA4621597	WELLCOME SANGER INSTITUTE	Illumina HiSeq X Ten	PAIRED	RANDOM	GENOMIC	Moraxella catarrhalis	ILLUMINA	2019-07-03T00:00:00Z	Included
ERR3410598	ERX3434244	DCHS	WGS	PRJEB25371	SAMEA4621598	WELLCOME SANGER INSTITUTE	Illumina HiSeq X Ten	PAIRED	RANDOM	GENOMIC	Moraxella catarrhalis	ILLUMINA	2019-07-03T00:00:00Z	Included
ERR3410602	ERX3434248	DCHS	WGS	PRJEB25371	SAMEA4621602	WELLCOME SANGER INSTITUTE	Illumina HiSeq X Ten	PAIRED	RANDOM	GENOMIC	Moraxella catarrhalis	ILLUMINA	2019-07-03T00:00:00Z	Included
ERR3410605	ERX3434251	DCHS	WGS	PRJEB25371	SAMEA4621605	WELLCOME SANGER INSTITUTE	Illumina HiSeq X Ten	PAIRED	RANDOM	GENOMIC	Moraxella catarrhalis	ILLUMINA	2019-07-03T00:00:00Z	Included
ERR3410606	ERX3434252	DCHS	WGS	PRJEB25371	SAMEA4621606	WELLCOME SANGER INSTITUTE	Illumina HiSeq X Ten	PAIRED	RANDOM	GENOMIC	Moraxella catarrhalis	ILLUMINA	2019-07-03T00:00:00Z	Included
ERR3410608	ERX3434254	DCHS	WGS	PRJEB25371	SAMEA4621608	WELLCOME SANGER INSTITUTE	Illumina HiSeq X Ten	PAIRED	RANDOM	GENOMIC	Moraxella catarrhalis	ILLUMINA	2019-07-03T00:00:00Z	Included
ERR3410609	ERX3434255	DCHS	WGS	PRJEB25371	SAMEA4621609	WELLCOME SANGER INSTITUTE	Illumina HiSeq X Ten	PAIRED	RANDOM	GENOMIC	Moraxella catarrhalis	ILLUMINA	2019-07-03T00:00:00Z	Included
ERR3410613	ERX3434259	DCHS	WGS	PRJEB25371	SAMEA4621613	WELLCOME SANGER INSTITUTE	Illumina HiSeq X Ten	PAIRED	RANDOM	GENOMIC	Moraxella catarrhalis	ILLUMINA	2019-07-03T00:00:00Z	Included
ERR3410614	ERX3434260	DCHS	WGS	PRJEB25371	SAMEA4621614	WELLCOME SANGER INSTITUTE	Illumina HiSeq X Ten	PAIRED	RANDOM	GENOMIC	Moraxella catarrhalis	ILLUMINA	2019-07-03T00:00:00Z	Included
ERR3410616	ERX3434262	DCHS	WGS	PRJEB25371	SAMEA4621616	WELLCOME SANGER INSTITUTE	Illumina HiSeq X Ten	PAIRED	RANDOM	GENOMIC	Moraxella catarrhalis	ILLUMINA	2019-07-03T00:00:00Z	Included
ERR3410619	ERX3434265	DCHS	WGS	PRJEB25371	SAMEA4621619	WELLCOME SANGER INSTITUTE	Illumina HiSeq X Ten	PAIRED	RANDOM	GENOMIC	Moraxella catarrhalis	ILLUMINA	2019-07-03T00:00:00Z	Included
ERR3410620	ERX3434266	DCHS	WGS	PRJEB25371	SAMEA4621620	WELLCOME SANGER INSTITUTE	Illumina HiSeq X Ten	PAIRED	RANDOM	GENOMIC	Moraxella catarrhalis	ILLUMINA	2019-07-03T00:00:00Z	Included
ERR3410621	ERX3434267	DCHS	WGS	PRJEB25371	SAMEA4621621	WELLCOME SANGER INSTITUTE	Illumina HiSeq X Ten	PAIRED	RANDOM	GENOMIC	Moraxella catarrhalis	ILLUMINA	2019-07-03T00:00:00Z	Included
ERR3410625	ERX3434271	DCHS	WGS	PRJEB25371	SAMEA4621625	WELLCOME SANGER INSTITUTE	Illumina HiSeq X Ten	PAIRED	RANDOM	GENOMIC	Moraxella catarrhalis	ILLUMINA	2019-07-03T00:00:00Z	Included
ERR3410631	ERX3434277	DCHS	WGS	PRJEB25371	SAMEA4621631	WELLCOME SANGER INSTITUTE	Illumina HiSeq X Ten	PAIRED	RANDOM	GENOMIC	Moraxella catarrhalis	ILLUMINA	2019-07-03T00:00:00Z	Included
ERR3410632	ERX3434278	DCHS	WGS	PRJEB25371	SAMEA4621632	WELLCOME SANGER INSTITUTE	Illumina HiSeq X Ten	PAIRED	RANDOM	GENOMIC	Moraxella catarrhalis	ILLUMINA	2019-07-03T00:00:00Z	Included
ERR3410633	ERX3434279	DCHS	WGS	PRJEB25371	SAMEA4621633	WELLCOME SANGER INSTITUTE	Illumina HiSeq X Ten	PAIRED	RANDOM	GENOMIC	Moraxella catarrhalis	ILLUMINA	2019-07-03T00:00:00Z	Included
ERR3410634	ERX3434280	DCHS	WGS	PRJEB25371	SAMEA4621634	WELLCOME SANGER INSTITUTE	Illumina HiSeq X Ten	PAIRED	RANDOM	GENOMIC	Moraxella catarrhalis	ILLUMINA	2019-07-03T00:00:00Z	Included
ERR3410638	ERX3434284	DCHS	WGS	PRJEB25371	SAMEA4621638	WELLCOME SANGER INSTITUTE	Illumina HiSeq X Ten	PAIRED	RANDOM	GENOMIC	Moraxella catarrhalis	ILLUMINA	2019-07-03T00:00:00Z	Included
ERR3410641	ERX3434287	DCHS	WGS	PRJEB25371	SAMEA4621641	WELLCOME SANGER INSTITUTE	Illumina HiSeq X Ten	PAIRED	RANDOM	GENOMIC	Moraxella catarrhalis	ILLUMINA	2019-07-03T00:00:00Z	Included
ERR3410642	ERX3434288	DCHS	WGS	PRJEB25371	SAMEA4621642	WELLCOME SANGER INSTITUTE	Illumina HiSeq X Ten	PAIRED	RANDOM	GENOMIC	Moraxella catarrhalis	ILLUMINA	2019-07-03T00:00:00Z	Included
ERR3410644	ERX3434290	DCHS	WGS	PRJEB25371	SAMEA4621644	WELLCOME SANGER INSTITUTE	Illumina HiSeq X Ten	PAIRED	RANDOM	GENOMIC	Moraxella catarrhalis	ILLUMINA	2019-07-03T00:00:00Z	Included
ERR3410646	ERX3434292	DCHS	WGS	PRJEB25371	SAMEA4621646	WELLCOME SANGER INSTITUTE	Illumina HiSeq X Ten	PAIRED	RANDOM	GENOMIC	Moraxella catarrhalis	ILLUMINA	2019-07-03T00:00:00Z	Included
ERR3410647	ERX3434293	DCHS	WGS	PRJEB25371	SAMEA4621647	WELLCOME SANGER INSTITUTE	Illumina HiSeq X Ten	PAIRED	RANDOM	GENOMIC	Moraxella catarrhalis	ILLUMINA	2019-07-03T00:00:00Z	Included
ERR3410648	ERX3434294	DCHS	WGS	PRJEB25371	SAMEA4621648	WELLCOME SANGER INSTITUTE	Illumina HiSeq X Ten	PAIRED	RANDOM	GENOMIC	Moraxella catarrhalis	ILLUMINA	2019-07-03T00:00:00Z	Included
ERR3410652	ERX3434298	DCHS	WGS	PRJEB25371	SAMEA4622422	WELLCOME SANGER INSTITUTE	Illumina HiSeq X Ten	PAIRED	RANDOM	GENOMIC	Moraxella catarrhalis	ILLUMINA	2019-07-03T00:00:00Z	Included
ERR3410655	ERX3434301	DCHS	WGS	PRJEB25371	SAMEA4622425	WELLCOME SANGER INSTITUTE	Illumina HiSeq X Ten	PAIRED	RANDOM	GENOMIC	Moraxella catarrhalis	ILLUMINA	2019-07-03T00:00:00Z	Included
ERR3410659	ERX3434305	DCHS	WGS	PRJEB25371	SAMEA4622429	WELLCOME SANGER INSTITUTE	Illumina HiSeq X Ten	PAIRED	RANDOM	GENOMIC	Moraxella catarrhalis	ILLUMINA	2019-07-03T00:00:00Z	Included
ERR3410660	ERX3434306	DCHS	WGS	PRJEB25371	SAMEA4622430	WELLCOME SANGER INSTITUTE	Illumina HiSeq X Ten	PAIRED	RANDOM	GENOMIC	Moraxella catarrhalis	ILLUMINA	2019-07-03T00:00:00Z	Included
ERR3410661	ERX3434307	DCHS	WGS	PRJEB25371	SAMEA4622431	WELLCOME SANGER INSTITUTE	Illumina HiSeq X Ten	PAIRED	RANDOM	GENOMIC	Moraxella catarrhalis	ILLUMINA	2019-07-03T00:00:00Z	Included
ERR3410662	ERX3434308	DCHS	WGS	PRJEB25371	SAMEA4622432	WELLCOME SANGER INSTITUTE	Illumina HiSeq X Ten	PAIRED	RANDOM	GENOMIC	Moraxella catarrhalis	ILLUMINA	2019-07-03T00:00:00Z	Included
ERR3410663	ERX3434309	DCHS	WGS	PRJEB25371	SAMEA4622433	WELLCOME SANGER INSTITUTE	Illumina HiSeq X Ten	PAIRED	RANDOM	GENOMIC	Moraxella catarrhalis	ILLUMINA	2019-07-03T00:00:00Z	Included
ERR3410664	ERX3434310	DCHS	WGS	PRJEB25371	SAMEA4622434	WELLCOME SANGER INSTITUTE	Illumina HiSeq X Ten	PAIRED	RANDOM	GENOMIC	Moraxella catarrhalis	ILLUMINA	2019-07-03T00:00:00Z	Included
ERR3410665	ERX3434311	DCHS	WGS	PRJEB25371	SAMEA4622435	WELLCOME SANGER INSTITUTE	Illumina HiSeq X Ten	PAIRED	RANDOM	GENOMIC	Moraxella catarrhalis	ILLUMINA	2019-07-03T00:00:00Z	Included
ERR3410673	ERX3434319	DCHS	WGS	PRJEB25371	SAMEA4622443	WELLCOME SANGER INSTITUTE	Illumina HiSeq X Ten	PAIRED	RANDOM	GENOMIC	Moraxella catarrhalis	ILLUMINA	2019-07-03T00:00:00Z	Included
ERR3410674	ERX3434320	DCHS	WGS	PRJEB25371	SAMEA4622444	WELLCOME SANGER INSTITUTE	Illumina HiSeq X Ten	PAIRED	RANDOM	GENOMIC	Moraxella catarrhalis	ILLUMINA	2019-07-03T00:00:00Z	Included
ERR3410675	ERX3434321	DCHS	WGS	PRJEB25371	SAMEA4622445	WELLCOME SANGER INSTITUTE	Illumina HiSeq X Ten	PAIRED	RANDOM	GENOMIC	Moraxella catarrhalis	ILLUMINA	2019-07-03T00:00:00Z	Included
ERR3410676	ERX3434322	DCHS	WGS	PRJEB25371	SAMEA4622446	WELLCOME SANGER INSTITUTE	Illumina HiSeq X Ten	PAIRED	RANDOM	GENOMIC	Moraxella catarrhalis	ILLUMINA	2019-07-03T00:00:00Z	Included
ERR3410678	ERX3434324	DCHS	WGS	PRJEB25371	SAMEA4622448	WELLCOME SANGER INSTITUTE	Illumina HiSeq X Ten	PAIRED	RANDOM	GENOMIC	Moraxella catarrhalis	ILLUMINA	2019-07-03T00:00:00Z	Included
ERR3410684	ERX3434330	DCHS	WGS	PRJEB25371	SAMEA4622454	WELLCOME SANGER INSTITUTE	Illumina HiSeq X Ten	PAIRED	RANDOM	GENOMIC	Moraxella catarrhalis	ILLUMINA	2019-07-03T00:00:00Z	Included
ERR3410688	ERX3434334	DCHS	WGS	PRJEB25371	SAMEA4622458	WELLCOME SANGER INSTITUTE	Illumina HiSeq X Ten	PAIRED	RANDOM	GENOMIC	Moraxella catarrhalis	ILLUMINA	2019-07-03T00:00:00Z	Included
ERR3410689	ERX3434335	DCHS	WGS	PRJEB25371	SAMEA4622459	WELLCOME SANGER INSTITUTE	Illumina HiSeq X Ten	PAIRED	RANDOM	GENOMIC	Moraxella catarrhalis	ILLUMINA	2019-07-03T00:00:00Z	Included
ERR3410690	ERX3434336	DCHS	WGS	PRJEB25371	SAMEA4622460	WELLCOME SANGER INSTITUTE	Illumina HiSeq X Ten	PAIRED	RANDOM	GENOMIC	Moraxella catarrhalis	ILLUMINA	2019-07-03T00:00:00Z	Included
ERR3410691	ERX3434337	DCHS	WGS	PRJEB25371	SAMEA4622461	WELLCOME SANGER INSTITUTE	Illumina HiSeq X Ten	PAIRED	RANDOM	GENOMIC	Moraxella catarrhalis	ILLUMINA	2019-07-03T00:00:00Z	Included
ERR3410692	ERX3434338	DCHS	WGS	PRJEB25371	SAMEA4622462	WELLCOME SANGER INSTITUTE	Illumina HiSeq X Ten	PAIRED	RANDOM	GENOMIC	Moraxella catarrhalis	ILLUMINA	2019-07-03T00:00:00Z	Included
ERR3410696	ERX3434342	DCHS	WGS	PRJEB25371	SAMEA4622466	WELLCOME SANGER INSTITUTE	Illumina HiSeq X Ten	PAIRED	RANDOM	GENOMIC	Moraxella catarrhalis	ILLUMINA	2019-07-03T00:00:00Z	Included
ERR3410697	ERX3434343	DCHS	WGS	PRJEB25371	SAMEA4622467	WELLCOME SANGER INSTITUTE	Illumina HiSeq X Ten	PAIRED	RANDOM	GENOMIC	Moraxella catarrhalis	ILLUMINA	2019-07-03T00:00:00Z	Included
ERR3410698	ERX3434344	DCHS	WGS	PRJEB25371	SAMEA4622468	WELLCOME SANGER INSTITUTE	Illumina HiSeq X Ten	PAIRED	RANDOM	GENOMIC	Moraxella catarrhalis	ILLUMINA	2019-07-03T00:00:00Z	Included
ERR3410702	ERX3434348	DCHS	WGS	PRJEB25371	SAMEA4622472	WELLCOME SANGER INSTITUTE	Illumina HiSeq X Ten	PAIRED	RANDOM	GENOMIC	Moraxella catarrhalis	ILLUMINA	2019-07-03T00:00:00Z	Included
ERR3410703	ERX3434349	DCHS	WGS	PRJEB25371	SAMEA4622473	WELLCOME SANGER INSTITUTE	Illumina HiSeq X Ten	PAIRED	RANDOM	GENOMIC	Moraxella catarrhalis	ILLUMINA	2019-07-03T00:00:00Z	Included
ERR3410705	ERX3434351	DCHS	WGS	PRJEB25371	SAMEA4622475	WELLCOME SANGER INSTITUTE	Illumina HiSeq X Ten	PAIRED	RANDOM	GENOMIC	Moraxella catarrhalis	ILLUMINA	2019-07-03T00:00:00Z	Included
ERR3410707	ERX3434353	DCHS	WGS	PRJEB25371	SAMEA4622477	WELLCOME SANGER INSTITUTE	Illumina HiSeq X Ten	PAIRED	RANDOM	GENOMIC	Moraxella catarrhalis	ILLUMINA	2019-07-03T00:00:00Z	Included
ERR3410708	ERX3434354	DCHS	WGS	PRJEB25371	SAMEA4622478	WELLCOME SANGER INSTITUTE	Illumina HiSeq X Ten	PAIRED	RANDOM	GENOMIC	Moraxella catarrhalis	ILLUMINA	2019-07-03T00:00:00Z	Included
ERR3410709	ERX3434355	DCHS	WGS	PRJEB25371	SAMEA4622479	WELLCOME SANGER INSTITUTE	Illumina HiSeq X Ten	PAIRED	RANDOM	GENOMIC	Moraxella catarrhalis	ILLUMINA	2019-07-03T00:00:00Z	Included
ERR3410710	ERX3434356	DCHS	WGS	PRJEB25371	SAMEA4622480	WELLCOME SANGER INSTITUTE	Illumina HiSeq X Ten	PAIRED	RANDOM	GENOMIC	Moraxella catarrhalis	ILLUMINA	2019-07-03T00:00:00Z	Included
ERR3410711	ERX3434357	DCHS	WGS	PRJEB25371	SAMEA4622481	WELLCOME SANGER INSTITUTE	Illumina HiSeq X Ten	PAIRED	RANDOM	GENOMIC	Moraxella catarrhalis	ILLUMINA	2019-07-03T00:00:00Z	Included
ERR3410712	ERX3434358	DCHS	WGS	PRJEB25371	SAMEA4622482	WELLCOME SANGER INSTITUTE	Illumina HiSeq X Ten	PAIRED	RANDOM	GENOMIC	Moraxella catarrhalis	ILLUMINA	2019-07-03T00:00:00Z	Included
ERR3410714	ERX3434360	DCHS	WGS	PRJEB25371	SAMEA4622484	WELLCOME SANGER INSTITUTE	Illumina HiSeq X Ten	PAIRED	RANDOM	GENOMIC	Moraxella catarrhalis	ILLUMINA	2019-07-03T00:00:00Z	Included
ERR3410715	ERX3434361	DCHS	WGS	PRJEB25371	SAMEA4622485	WELLCOME SANGER INSTITUTE	Illumina HiSeq X Ten	PAIRED	RANDOM	GENOMIC	Moraxella catarrhalis	ILLUMINA	2019-07-03T00:00:00Z	Included
ERR3410722	ERX3434368	DCHS	WGS	PRJEB25371	SAMEA4622492	WELLCOME SANGER INSTITUTE	Illumina HiSeq X Ten	PAIRED	RANDOM	GENOMIC	Moraxella catarrhalis	ILLUMINA	2019-07-03T00:00:00Z	Included
ERR3410723	ERX3434369	DCHS	WGS	PRJEB25371	SAMEA4622493	WELLCOME SANGER INSTITUTE	Illumina HiSeq X Ten	PAIRED	RANDOM	GENOMIC	Moraxella catarrhalis	ILLUMINA	2019-07-03T00:00:00Z	Included
ERR3410724	ERX3434370	DCHS	WGS	PRJEB25371	SAMEA4622494	WELLCOME SANGER INSTITUTE	Illumina HiSeq X Ten	PAIRED	RANDOM	GENOMIC	Moraxella catarrhalis	ILLUMINA	2019-07-03T00:00:00Z	Included
ERR3410734	ERX3434380	DCHS	WGS	PRJEB25371	SAMEA4622504	WELLCOME SANGER INSTITUTE	Illumina HiSeq X Ten	PAIRED	RANDOM	GENOMIC	Moraxella catarrhalis	ILLUMINA	2019-07-03T00:00:00Z	Included
ERR3410735	ERX3434381	DCHS	WGS	PRJEB25371	SAMEA4622505	WELLCOME SANGER INSTITUTE	Illumina HiSeq X Ten	PAIRED	RANDOM	GENOMIC	Moraxella catarrhalis	ILLUMINA	2019-07-03T00:00:00Z	Included
ERR3410740	ERX3434386	DCHS	WGS	PRJEB25371	SAMEA4622522	WELLCOME SANGER INSTITUTE	Illumina HiSeq X Ten	PAIRED	RANDOM	GENOMIC	Moraxella catarrhalis	ILLUMINA	2019-07-03T00:00:00Z	Included
ERR3410741	ERX3434387	DCHS	WGS	PRJEB25371	SAMEA4622523	WELLCOME SANGER INSTITUTE	Illumina HiSeq X Ten	PAIRED	RANDOM	GENOMIC	Moraxella catarrhalis	ILLUMINA	2019-07-03T00:00:00Z	Included
ERR3410742	ERX3434388	DCHS	WGS	PRJEB25371	SAMEA4622524	WELLCOME SANGER INSTITUTE	Illumina HiSeq X Ten	PAIRED	RANDOM	GENOMIC	Moraxella catarrhalis	ILLUMINA	2019-07-03T00:00:00Z	Included
ERR3410743	ERX3434389	DCHS	WGS	PRJEB25371	SAMEA4622525	WELLCOME SANGER INSTITUTE	Illumina HiSeq X Ten	PAIRED	RANDOM	GENOMIC	Moraxella catarrhalis	ILLUMINA	2019-07-03T00:00:00Z	Included
ERR3410744	ERX3434390	DCHS	WGS	PRJEB25371	SAMEA4622526	WELLCOME SANGER INSTITUTE	Illumina HiSeq X Ten	PAIRED	RANDOM	GENOMIC	Moraxella catarrhalis	ILLUMINA	2019-07-03T00:00:00Z	Included
ERR3410745	ERX3434391	DCHS	WGS	PRJEB25371	SAMEA4622527	WELLCOME SANGER INSTITUTE	Illumina HiSeq X Ten	PAIRED	RANDOM	GENOMIC	Moraxella catarrhalis	ILLUMINA	2019-07-03T00:00:00Z	Included
ERR3410748	ERX3434394	DCHS	WGS	PRJEB25371	SAMEA4622510	WELLCOME SANGER INSTITUTE	Illumina HiSeq X Ten	PAIRED	RANDOM	GENOMIC	Moraxella catarrhalis	ILLUMINA	2019-07-03T00:00:00Z	Included
ERR3410749	ERX3434395	DCHS	WGS	PRJEB25371	SAMEA4622511	WELLCOME SANGER INSTITUTE	Illumina HiSeq X Ten	PAIRED	RANDOM	GENOMIC	Moraxella catarrhalis	ILLUMINA	2019-07-03T00:00:00Z	Included
ERR3410750	ERX3434396	DCHS	WGS	PRJEB25371	SAMEA4622512	WELLCOME SANGER INSTITUTE	Illumina HiSeq X Ten	PAIRED	RANDOM	GENOMIC	Moraxella catarrhalis	ILLUMINA	2019-07-03T00:00:00Z	Included
ERR3410751	ERX3434397	DCHS	WGS	PRJEB25371	SAMEA4622513	WELLCOME SANGER INSTITUTE	Illumina HiSeq X Ten	PAIRED	RANDOM	GENOMIC	Moraxella catarrhalis	ILLUMINA	2019-07-03T00:00:00Z	Included
ERR3410752	ERX3434398	DCHS	WGS	PRJEB25371	SAMEA4622514	WELLCOME SANGER INSTITUTE	Illumina HiSeq X Ten	PAIRED	RANDOM	GENOMIC	Moraxella catarrhalis	ILLUMINA	2019-07-03T00:00:00Z	Included
ERR3410753	ERX3434399	DCHS	WGS	PRJEB25371	SAMEA4622515	WELLCOME SANGER INSTITUTE	Illumina HiSeq X Ten	PAIRED	RANDOM	GENOMIC	Moraxella catarrhalis	ILLUMINA	2019-07-03T00:00:00Z	Included
ERR3410756	ERX3434402	DCHS	WGS	PRJEB25371	SAMEA4622518	WELLCOME SANGER INSTITUTE	Illumina HiSeq X Ten	PAIRED	RANDOM	GENOMIC	Moraxella catarrhalis	ILLUMINA	2019-07-03T00:00:00Z	Included
ERR3410757	ERX3434403	DCHS	WGS	PRJEB25371	SAMEA4622519	WELLCOME SANGER INSTITUTE	Illumina HiSeq X Ten	PAIRED	RANDOM	GENOMIC	Moraxella catarrhalis	ILLUMINA	2019-07-03T00:00:00Z	Included
ERR3410760	ERX3434406	DCHS	WGS	PRJEB25371	SAMEA4622530	WELLCOME SANGER INSTITUTE	Illumina HiSeq X Ten	PAIRED	RANDOM	GENOMIC	Moraxella catarrhalis	ILLUMINA	2019-07-03T00:00:00Z	Included
ERR3410761	ERX3434407	DCHS	WGS	PRJEB25371	SAMEA4622531	WELLCOME SANGER INSTITUTE	Illumina HiSeq X Ten	PAIRED	RANDOM	GENOMIC	Moraxella catarrhalis	ILLUMINA	2019-07-03T00:00:00Z	Included
ERR3410762	ERX3434408	DCHS	WGS	PRJEB25371	SAMEA4622532	WELLCOME SANGER INSTITUTE	Illumina HiSeq X Ten	PAIRED	RANDOM	GENOMIC	Moraxella catarrhalis	ILLUMINA	2019-07-03T00:00:00Z	Included
ERR3410768	ERX3434414	DCHS	WGS	PRJEB25371	SAMEA4622538	WELLCOME SANGER INSTITUTE	Illumina HiSeq X Ten	PAIRED	RANDOM	GENOMIC	Moraxella catarrhalis	ILLUMINA	2019-07-03T00:00:00Z	Included
ERR3410769	ERX3434415	DCHS	WGS	PRJEB25371	SAMEA4622539	WELLCOME SANGER INSTITUTE	Illumina HiSeq X Ten	PAIRED	RANDOM	GENOMIC	Moraxella catarrhalis	ILLUMINA	2019-07-03T00:00:00Z	Included
ERR3410770	ERX3434416	DCHS	WGS	PRJEB25371	SAMEA4622540	WELLCOME SANGER INSTITUTE	Illumina HiSeq X Ten	PAIRED	RANDOM	GENOMIC	Moraxella catarrhalis	ILLUMINA	2019-07-03T00:00:00Z	Included
ERR3410773	ERX3434419	DCHS	WGS	PRJEB25371	SAMEA4622543	WELLCOME SANGER INSTITUTE	Illumina HiSeq X Ten	PAIRED	RANDOM	GENOMIC	Moraxella catarrhalis	ILLUMINA	2019-07-03T00:00:00Z	Included
ERR3410777	ERX3434423	DCHS	WGS	PRJEB25371	SAMEA4622547	WELLCOME SANGER INSTITUTE	Illumina HiSeq X Ten	PAIRED	RANDOM	GENOMIC	Moraxella catarrhalis	ILLUMINA	2019-07-03T00:00:00Z	Included
ERR3410778	ERX3434424	DCHS	WGS	PRJEB25371	SAMEA4622548	WELLCOME SANGER INSTITUTE	Illumina HiSeq X Ten	PAIRED	RANDOM	GENOMIC	Moraxella catarrhalis	ILLUMINA	2019-07-03T00:00:00Z	Included
ERR3410785	ERX3434431	DCHS	WGS	PRJEB25371	SAMEA4622555	WELLCOME SANGER INSTITUTE	Illumina HiSeq X Ten	PAIRED	RANDOM	GENOMIC	Moraxella catarrhalis	ILLUMINA	2019-07-03T00:00:00Z	Included
ERR3410786	ERX3434432	DCHS	WGS	PRJEB25371	SAMEA4622556	WELLCOME SANGER INSTITUTE	Illumina HiSeq X Ten	PAIRED	RANDOM	GENOMIC	Moraxella catarrhalis	ILLUMINA	2019-07-03T00:00:00Z	Included
ERR3410787	ERX3434433	DCHS	WGS	PRJEB25371	SAMEA4622557	WELLCOME SANGER INSTITUTE	Illumina HiSeq X Ten	PAIRED	RANDOM	GENOMIC	Moraxella catarrhalis	ILLUMINA	2019-07-03T00:00:00Z	Included
ERR3410789	ERX3434435	DCHS	WGS	PRJEB25371	SAMEA4622559	WELLCOME SANGER INSTITUTE	Illumina HiSeq X Ten	PAIRED	RANDOM	GENOMIC	Moraxella catarrhalis	ILLUMINA	2019-07-03T00:00:00Z	Included
ERR3410790	ERX3434436	DCHS	WGS	PRJEB25371	SAMEA4622560	WELLCOME SANGER INSTITUTE	Illumina HiSeq X Ten	PAIRED	RANDOM	GENOMIC	Moraxella catarrhalis	ILLUMINA	2019-07-03T00:00:00Z	Included
ERR3410791	ERX3434437	DCHS	WGS	PRJEB25371	SAMEA4622561	WELLCOME SANGER INSTITUTE	Illumina HiSeq X Ten	PAIRED	RANDOM	GENOMIC	Moraxella catarrhalis	ILLUMINA	2019-07-03T00:00:00Z	Included
ERR3410798	ERX3434444	DCHS	WGS	PRJEB25371	SAMEA4622568	WELLCOME SANGER INSTITUTE	Illumina HiSeq X Ten	PAIRED	RANDOM	GENOMIC	Moraxella catarrhalis	ILLUMINA	2019-07-03T00:00:00Z	Included
ERR3410802	ERX3434448	DCHS	WGS	PRJEB25371	SAMEA4622572	WELLCOME SANGER INSTITUTE	Illumina HiSeq X Ten	PAIRED	RANDOM	GENOMIC	Moraxella catarrhalis	ILLUMINA	2019-07-03T00:00:00Z	Included
ERR3410803	ERX3434449	DCHS	WGS	PRJEB25371	SAMEA4622573	WELLCOME SANGER INSTITUTE	Illumina HiSeq X Ten	PAIRED	RANDOM	GENOMIC	Moraxella catarrhalis	ILLUMINA	2019-07-03T00:00:00Z	Included
ERR3410804	ERX3434450	DCHS	WGS	PRJEB25371	SAMEA4622574	WELLCOME SANGER INSTITUTE	Illumina HiSeq X Ten	PAIRED	RANDOM	GENOMIC	Moraxella catarrhalis	ILLUMINA	2019-07-03T00:00:00Z	Included
ERR3410807	ERX3434453	DCHS	WGS	PRJEB25371	SAMEA4622577	WELLCOME SANGER INSTITUTE	Illumina HiSeq X Ten	PAIRED	RANDOM	GENOMIC	Moraxella catarrhalis	ILLUMINA	2019-07-03T00:00:00Z	Included
ERR3410811	ERX3434457	DCHS	WGS	PRJEB25371	SAMEA4622581	WELLCOME SANGER INSTITUTE	Illumina HiSeq X Ten	PAIRED	RANDOM	GENOMIC	Moraxella catarrhalis	ILLUMINA	2019-07-03T00:00:00Z	Included
ERR3410820	ERX3434466	DCHS	WGS	PRJEB25371	SAMEA4622590	WELLCOME SANGER INSTITUTE	Illumina HiSeq X Ten	PAIRED	RANDOM	GENOMIC	Moraxella catarrhalis	ILLUMINA	2019-07-03T00:00:00Z	Included
ERR3410821	ERX3434467	DCHS	WGS	PRJEB25371	SAMEA4622591	WELLCOME SANGER INSTITUTE	Illumina HiSeq X Ten	PAIRED	RANDOM	GENOMIC	Moraxella catarrhalis	ILLUMINA	2019-07-03T00:00:00Z	Included
ERR3410822	ERX3434468	DCHS	WGS	PRJEB25371	SAMEA4622592	WELLCOME SANGER INSTITUTE	Illumina HiSeq X Ten	PAIRED	RANDOM	GENOMIC	Moraxella catarrhalis	ILLUMINA	2019-07-03T00:00:00Z	Included
ERR3410832	ERX3434478	DCHS	WGS	PRJEB25371	SAMEA4622602	WELLCOME SANGER INSTITUTE	Illumina HiSeq X Ten	PAIRED	RANDOM	GENOMIC	Moraxella catarrhalis	ILLUMINA	2019-07-03T00:00:00Z	Included
ERR3410833	ERX3434479	DCHS	WGS	PRJEB25371	SAMEA4622603	WELLCOME SANGER INSTITUTE	Illumina HiSeq X Ten	PAIRED	RANDOM	GENOMIC	Moraxella catarrhalis	ILLUMINA	2019-07-03T00:00:00Z	Included
ERR3410834	ERX3434480	DCHS	WGS	PRJEB25371	SAMEA4622604	WELLCOME SANGER INSTITUTE	Illumina HiSeq X Ten	PAIRED	RANDOM	GENOMIC	Moraxella catarrhalis	ILLUMINA	2019-07-03T00:00:00Z	Included
ERR3410835	ERX3434481	DCHS	WGS	PRJEB25371	SAMEA4622605	WELLCOME SANGER INSTITUTE	Illumina HiSeq X Ten	PAIRED	RANDOM	GENOMIC	Moraxella catarrhalis	ILLUMINA	2019-07-03T00:00:00Z	Included
ERR3410840	ERX3434486	DCHS	WGS	PRJEB25371	SAMEA4622610	WELLCOME SANGER INSTITUTE	Illumina HiSeq X Ten	PAIRED	RANDOM	GENOMIC	Moraxella catarrhalis	ILLUMINA	2019-07-03T00:00:00Z	Included
ERR3410845	ERX3434491	DCHS	WGS	PRJEB25371	SAMEA4622615	WELLCOME SANGER INSTITUTE	Illumina HiSeq X Ten	PAIRED	RANDOM	GENOMIC	Moraxella catarrhalis	ILLUMINA	2019-07-03T00:00:00Z	Included
ERR3410846	ERX3434492	DCHS	WGS	PRJEB25371	SAMEA4622616	WELLCOME SANGER INSTITUTE	Illumina HiSeq X Ten	PAIRED	RANDOM	GENOMIC	Moraxella catarrhalis	ILLUMINA	2019-07-03T00:00:00Z	Included
ERR3410848	ERX3434494	DCHS	WGS	PRJEB25371	SAMEA4622618	WELLCOME SANGER INSTITUTE	Illumina HiSeq X Ten	PAIRED	RANDOM	GENOMIC	Moraxella catarrhalis	ILLUMINA	2019-07-03T00:00:00Z	Included
ERR3410849	ERX3434495	DCHS	WGS	PRJEB25371	SAMEA4622619	WELLCOME SANGER INSTITUTE	Illumina HiSeq X Ten	PAIRED	RANDOM	GENOMIC	Moraxella catarrhalis	ILLUMINA	2019-07-03T00:00:00Z	Included
ERR3410850	ERX3434496	DCHS	WGS	PRJEB25371	SAMEA4622620	WELLCOME SANGER INSTITUTE	Illumina HiSeq X Ten	PAIRED	RANDOM	GENOMIC	Moraxella catarrhalis	ILLUMINA	2019-07-03T00:00:00Z	Included
ERR3410852	ERX3434498	DCHS	WGS	PRJEB25371	SAMEA4622622	WELLCOME SANGER INSTITUTE	Illumina HiSeq X Ten	PAIRED	RANDOM	GENOMIC	Moraxella catarrhalis	ILLUMINA	2019-07-03T00:00:00Z	Included
ERR3410856	ERX3434502	DCHS	WGS	PRJEB25371	SAMEA4622626	WELLCOME SANGER INSTITUTE	Illumina HiSeq X Ten	PAIRED	RANDOM	GENOMIC	Moraxella catarrhalis	ILLUMINA	2019-07-03T00:00:00Z	Included
ERR3410857	ERX3434503	DCHS	WGS	PRJEB25371	SAMEA4622627	WELLCOME SANGER INSTITUTE	Illumina HiSeq X Ten	PAIRED	RANDOM	GENOMIC	Moraxella catarrhalis	ILLUMINA	2019-07-03T00:00:00Z	Included
ERR3410858	ERX3434504	DCHS	WGS	PRJEB25371	SAMEA4622628	WELLCOME SANGER INSTITUTE	Illumina HiSeq X Ten	PAIRED	RANDOM	GENOMIC	Moraxella catarrhalis	ILLUMINA	2019-07-03T00:00:00Z	Included
ERR3410859	ERX3434505	DCHS	WGS	PRJEB25371	SAMEA4622629	WELLCOME SANGER INSTITUTE	Illumina HiSeq X Ten	PAIRED	RANDOM	GENOMIC	Moraxella catarrhalis	ILLUMINA	2019-07-03T00:00:00Z	Included
ERR3410860	ERX3434506	DCHS	WGS	PRJEB25371	SAMEA4622630	WELLCOME SANGER INSTITUTE	Illumina HiSeq X Ten	PAIRED	RANDOM	GENOMIC	Moraxella catarrhalis	ILLUMINA	2019-07-03T00:00:00Z	Included
ERR3410862	ERX3434508	DCHS	WGS	PRJEB25371	SAMEA4622632	WELLCOME SANGER INSTITUTE	Illumina HiSeq X Ten	PAIRED	RANDOM	GENOMIC	Moraxella catarrhalis	ILLUMINA	2019-07-03T00:00:00Z	Included
ERR3410863	ERX3434509	DCHS	WGS	PRJEB25371	SAMEA4622633	WELLCOME SANGER INSTITUTE	Illumina HiSeq X Ten	PAIRED	RANDOM	GENOMIC	Moraxella catarrhalis	ILLUMINA	2019-07-03T00:00:00Z	Included
ERR3410864	ERX3434510	DCHS	WGS	PRJEB25371	SAMEA4622634	WELLCOME SANGER INSTITUTE	Illumina HiSeq X Ten	PAIRED	RANDOM	GENOMIC	Moraxella catarrhalis	ILLUMINA	2019-07-03T00:00:00Z	Included
ERR3410865	ERX3434511	DCHS	WGS	PRJEB25371	SAMEA4622635	WELLCOME SANGER INSTITUTE	Illumina HiSeq X Ten	PAIRED	RANDOM	GENOMIC	Moraxella catarrhalis	ILLUMINA	2019-07-03T00:00:00Z	Included
ERR3410867	ERX3434513	DCHS	WGS	PRJEB25371	SAMEA4622637	WELLCOME SANGER INSTITUTE	Illumina HiSeq X Ten	PAIRED	RANDOM	GENOMIC	Moraxella catarrhalis	ILLUMINA	2019-07-03T00:00:00Z	Included
ERR3410870	ERX3434516	DCHS	WGS	PRJEB25371	SAMEA4622640	WELLCOME SANGER INSTITUTE	Illumina HiSeq X Ten	PAIRED	RANDOM	GENOMIC	Moraxella catarrhalis	ILLUMINA	2019-07-03T00:00:00Z	Included
ERR3410871	ERX3434517	DCHS	WGS	PRJEB25371	SAMEA4622641	WELLCOME SANGER INSTITUTE	Illumina HiSeq X Ten	PAIRED	RANDOM	GENOMIC	Moraxella catarrhalis	ILLUMINA	2019-07-03T00:00:00Z	Included
ERR3410874	ERX3434520	DCHS	WGS	PRJEB25371	SAMEA4622644	WELLCOME SANGER INSTITUTE	Illumina HiSeq X Ten	PAIRED	RANDOM	GENOMIC	Moraxella catarrhalis	ILLUMINA	2019-07-03T00:00:00Z	Included
ERR3410875	ERX3434521	DCHS	WGS	PRJEB25371	SAMEA4622645	WELLCOME SANGER INSTITUTE	Illumina HiSeq X Ten	PAIRED	RANDOM	GENOMIC	Moraxella catarrhalis	ILLUMINA	2019-07-03T00:00:00Z	Included
ERR3410876	ERX3434522	DCHS	WGS	PRJEB25371	SAMEA4622646	WELLCOME SANGER INSTITUTE	Illumina HiSeq X Ten	PAIRED	RANDOM	GENOMIC	Moraxella catarrhalis	ILLUMINA	2019-07-03T00:00:00Z	Included
ERR3410877	ERX3434523	DCHS	WGS	PRJEB25371	SAMEA4622647	WELLCOME SANGER INSTITUTE	Illumina HiSeq X Ten	PAIRED	RANDOM	GENOMIC	Moraxella catarrhalis	ILLUMINA	2019-07-03T00:00:00Z	Included
ERR3410878	ERX3434524	DCHS	WGS	PRJEB25371	SAMEA4622648	WELLCOME SANGER INSTITUTE	Illumina HiSeq X Ten	PAIRED	RANDOM	GENOMIC	Moraxella catarrhalis	ILLUMINA	2019-07-03T00:00:00Z	Included
ERR3410882	ERX3434528	DCHS	WGS	PRJEB25371	SAMEA4622652	WELLCOME SANGER INSTITUTE	Illumina HiSeq X Ten	PAIRED	RANDOM	GENOMIC	Moraxella catarrhalis	ILLUMINA	2019-07-03T00:00:00Z	Included
ERR3410887	ERX3434533	DCHS	WGS	PRJEB25371	SAMEA4622657	WELLCOME SANGER INSTITUTE	Illumina HiSeq X Ten	PAIRED	RANDOM	GENOMIC	Moraxella catarrhalis	ILLUMINA	2019-07-03T00:00:00Z	Included
ERR3410888	ERX3434534	DCHS	WGS	PRJEB25371	SAMEA4622658	WELLCOME SANGER INSTITUTE	Illumina HiSeq X Ten	PAIRED	RANDOM	GENOMIC	Moraxella catarrhalis	ILLUMINA	2019-07-03T00:00:00Z	Included
ERR3410889	ERX3434535	DCHS	WGS	PRJEB25371	SAMEA4622659	WELLCOME SANGER INSTITUTE	Illumina HiSeq X Ten	PAIRED	RANDOM	GENOMIC	Moraxella catarrhalis	ILLUMINA	2019-07-03T00:00:00Z	Included
ERR3410890	ERX3434536	DCHS	WGS	PRJEB25371	SAMEA4622660	WELLCOME SANGER INSTITUTE	Illumina HiSeq X Ten	PAIRED	RANDOM	GENOMIC	Moraxella catarrhalis	ILLUMINA	2019-07-03T00:00:00Z	Included
ERR3410893	ERX3434539	DCHS	WGS	PRJEB25371	SAMEA4622663	WELLCOME SANGER INSTITUTE	Illumina HiSeq X Ten	PAIRED	RANDOM	GENOMIC	Moraxella catarrhalis	ILLUMINA	2019-07-03T00:00:00Z	Included
ERR3410894	ERX3434540	DCHS	WGS	PRJEB25371	SAMEA4622664	WELLCOME SANGER INSTITUTE	Illumina HiSeq X Ten	PAIRED	RANDOM	GENOMIC	Moraxella catarrhalis	ILLUMINA	2019-07-03T00:00:00Z	Included
ERR3410895	ERX3434541	DCHS	WGS	PRJEB25371	SAMEA4622665	WELLCOME SANGER INSTITUTE	Illumina HiSeq X Ten	PAIRED	RANDOM	GENOMIC	Moraxella catarrhalis	ILLUMINA	2019-07-03T00:00:00Z	Included
ERR3410896	ERX3434542	DCHS	WGS	PRJEB25371	SAMEA4622666	WELLCOME SANGER INSTITUTE	Illumina HiSeq X Ten	PAIRED	RANDOM	GENOMIC	Moraxella catarrhalis	ILLUMINA	2019-07-03T00:00:00Z	Included
ERR3410899	ERX3434545	DCHS	WGS	PRJEB25371	SAMEA4622670	WELLCOME SANGER INSTITUTE	Illumina HiSeq X Ten	PAIRED	RANDOM	GENOMIC	Moraxella catarrhalis	ILLUMINA	2019-07-03T00:00:00Z	Included
ERR3410903	ERX3434549	DCHS	WGS	PRJEB25371	SAMEA4622674	WELLCOME SANGER INSTITUTE	Illumina HiSeq X Ten	PAIRED	RANDOM	GENOMIC	Moraxella catarrhalis	ILLUMINA	2019-07-03T00:00:00Z	Included
ERR3410904	ERX3434550	DCHS	WGS	PRJEB25371	SAMEA4622675	WELLCOME SANGER INSTITUTE	Illumina HiSeq X Ten	PAIRED	RANDOM	GENOMIC	Moraxella catarrhalis	ILLUMINA	2019-07-03T00:00:00Z	Included
ERR3410913	ERX3434559	DCHS	WGS	PRJEB25371	SAMEA4622684	WELLCOME SANGER INSTITUTE	Illumina HiSeq X Ten	PAIRED	RANDOM	GENOMIC	Moraxella catarrhalis	ILLUMINA	2019-07-03T00:00:00Z	Included
ERR3410915	ERX3434561	DCHS	WGS	PRJEB25371	SAMEA4622686	WELLCOME SANGER INSTITUTE	Illumina HiSeq X Ten	PAIRED	RANDOM	GENOMIC	Moraxella catarrhalis	ILLUMINA	2019-07-03T00:00:00Z	Included
ERR3410919	ERX3434565	DCHS	WGS	PRJEB25371	SAMEA4622690	WELLCOME SANGER INSTITUTE	Illumina HiSeq X Ten	PAIRED	RANDOM	GENOMIC	Moraxella catarrhalis	ILLUMINA	2019-07-03T00:00:00Z	Included
ERR3410924	ERX3434570	DCHS	WGS	PRJEB25371	SAMEA4622695	WELLCOME SANGER INSTITUTE	Illumina HiSeq X Ten	PAIRED	RANDOM	GENOMIC	Moraxella catarrhalis	ILLUMINA	2019-07-03T00:00:00Z	Included
ERR3410925	ERX3434571	DCHS	WGS	PRJEB25371	SAMEA4622696	WELLCOME SANGER INSTITUTE	Illumina HiSeq X Ten	PAIRED	RANDOM	GENOMIC	Moraxella catarrhalis	ILLUMINA	2019-07-03T00:00:00Z	Included
ERR3410930	ERX3434576	DCHS	WGS	PRJEB25371	SAMEA4622701	WELLCOME SANGER INSTITUTE	Illumina HiSeq X Ten	PAIRED	RANDOM	GENOMIC	Moraxella catarrhalis	ILLUMINA	2019-07-03T00:00:00Z	Included
ERR3410935	ERX3434581	DCHS	WGS	PRJEB25371	SAMEA4622706	WELLCOME SANGER INSTITUTE	Illumina HiSeq X Ten	PAIRED	RANDOM	GENOMIC	Moraxella catarrhalis	ILLUMINA	2019-07-03T00:00:00Z	Included
ERR3410936	ERX3434582	DCHS	WGS	PRJEB25371	SAMEA4622707	WELLCOME SANGER INSTITUTE	Illumina HiSeq X Ten	PAIRED	RANDOM	GENOMIC	Moraxella catarrhalis	ILLUMINA	2019-07-03T00:00:00Z	Included
ERR3410937	ERX3434583	DCHS	WGS	PRJEB25371	SAMEA4622708	WELLCOME SANGER INSTITUTE	Illumina HiSeq X Ten	PAIRED	RANDOM	GENOMIC	Moraxella catarrhalis	ILLUMINA	2019-07-03T00:00:00Z	Included
ERR3410938	ERX3434584	DCHS	WGS	PRJEB25371	SAMEA4622709	WELLCOME SANGER INSTITUTE	Illumina HiSeq X Ten	PAIRED	RANDOM	GENOMIC	Moraxella catarrhalis	ILLUMINA	2019-07-03T00:00:00Z	Included
ERR3410939	ERX3434585	DCHS	WGS	PRJEB25371	SAMEA4622710	WELLCOME SANGER INSTITUTE	Illumina HiSeq X Ten	PAIRED	RANDOM	GENOMIC	Moraxella catarrhalis	ILLUMINA	2019-07-03T00:00:00Z	Included
ERR3410945	ERX3434591	DCHS	WGS	PRJEB25371	SAMEA4622717	WELLCOME SANGER INSTITUTE	Illumina HiSeq X Ten	PAIRED	RANDOM	GENOMIC	Moraxella catarrhalis	ILLUMINA	2019-07-03T00:00:00Z	Included
ERR3410948	ERX3434594	DCHS	WGS	PRJEB25371	SAMEA4622720	WELLCOME SANGER INSTITUTE	Illumina HiSeq X Ten	PAIRED	RANDOM	GENOMIC	Moraxella catarrhalis	ILLUMINA	2019-07-03T00:00:00Z	Included
ERR3410952	ERX3434598	DCHS	WGS	PRJEB25371	SAMEA4622724	WELLCOME SANGER INSTITUTE	Illumina HiSeq X Ten	PAIRED	RANDOM	GENOMIC	Moraxella catarrhalis	ILLUMINA	2019-07-03T00:00:00Z	Included
ERR3410955	ERX3434601	DCHS	WGS	PRJEB25371	SAMEA4622727	WELLCOME SANGER INSTITUTE	Illumina HiSeq X Ten	PAIRED	RANDOM	GENOMIC	Moraxella catarrhalis	ILLUMINA	2019-07-03T00:00:00Z	Included
ERR3410956	ERX3434602	DCHS	WGS	PRJEB25371	SAMEA4622728	WELLCOME SANGER INSTITUTE	Illumina HiSeq X Ten	PAIRED	RANDOM	GENOMIC	Moraxella catarrhalis	ILLUMINA	2019-07-03T00:00:00Z	Included
ERR3410959	ERX3434605	DCHS	WGS	PRJEB25371	SAMEA4622731	WELLCOME SANGER INSTITUTE	Illumina HiSeq X Ten	PAIRED	RANDOM	GENOMIC	Moraxella catarrhalis	ILLUMINA	2019-07-03T00:00:00Z	Included
ERR3410960	ERX3434606	DCHS	WGS	PRJEB25371	SAMEA4622732	WELLCOME SANGER INSTITUTE	Illumina HiSeq X Ten	PAIRED	RANDOM	GENOMIC	Moraxella catarrhalis	ILLUMINA	2019-07-03T00:00:00Z	Included
ERR3410966	ERX3434612	DCHS	WGS	PRJEB25371	SAMEA4622738	WELLCOME SANGER INSTITUTE	Illumina HiSeq X Ten	PAIRED	RANDOM	GENOMIC	Moraxella catarrhalis	ILLUMINA	2019-07-03T00:00:00Z	Included
ERR3410968	ERX3434614	DCHS	WGS	PRJEB25371	SAMEA4622740	WELLCOME SANGER INSTITUTE	Illumina HiSeq X Ten	PAIRED	RANDOM	GENOMIC	Moraxella catarrhalis	ILLUMINA	2019-07-03T00:00:00Z	Included
ERR3410972	ERX3434618	DCHS	WGS	PRJEB25371	SAMEA4622744	WELLCOME SANGER INSTITUTE	Illumina HiSeq X Ten	PAIRED	RANDOM	GENOMIC	Moraxella catarrhalis	ILLUMINA	2019-07-03T00:00:00Z	Included
ERR3410978	ERX3434624	DCHS	WGS	PRJEB25371	SAMEA4622750	WELLCOME SANGER INSTITUTE	Illumina HiSeq X Ten	PAIRED	RANDOM	GENOMIC	Moraxella catarrhalis	ILLUMINA	2019-07-03T00:00:00Z	Included
ERR3410979	ERX3434625	DCHS	WGS	PRJEB25371	SAMEA4622751	WELLCOME SANGER INSTITUTE	Illumina HiSeq X Ten	PAIRED	RANDOM	GENOMIC	Moraxella catarrhalis	ILLUMINA	2019-07-03T00:00:00Z	Included
ERR3410980	ERX3434626	DCHS	WGS	PRJEB25371	SAMEA4622752	WELLCOME SANGER INSTITUTE	Illumina HiSeq X Ten	PAIRED	RANDOM	GENOMIC	Moraxella catarrhalis	ILLUMINA	2019-07-03T00:00:00Z	Included
ERR3410981	ERX3434627	DCHS	WGS	PRJEB25371	SAMEA4622753	WELLCOME SANGER INSTITUTE	Illumina HiSeq X Ten	PAIRED	RANDOM	GENOMIC	Moraxella catarrhalis	ILLUMINA	2019-07-03T00:00:00Z	Included
ERR3410984	ERX3434630	DCHS	WGS	PRJEB25371	SAMEA4622756	WELLCOME SANGER INSTITUTE	Illumina HiSeq X Ten	PAIRED	RANDOM	GENOMIC	Moraxella catarrhalis	ILLUMINA	2019-07-03T00:00:00Z	Included
ERR3410990	ERX3434636	DCHS	WGS	PRJEB25371	SAMEA4622769	WELLCOME SANGER INSTITUTE	Illumina HiSeq X Ten	PAIRED	RANDOM	GENOMIC	Moraxella catarrhalis	ILLUMINA	2019-07-03T00:00:00Z	Included
ERR3410999	ERX3434645	DCHS	WGS	PRJEB25371	SAMEA4622778	WELLCOME SANGER INSTITUTE	Illumina HiSeq X Ten	PAIRED	RANDOM	GENOMIC	Moraxella catarrhalis	ILLUMINA	2019-07-03T00:00:00Z	Included
ERR3411000	ERX3434646	DCHS	WGS	PRJEB25371	SAMEA4622779	WELLCOME SANGER INSTITUTE	Illumina HiSeq X Ten	PAIRED	RANDOM	GENOMIC	Moraxella catarrhalis	ILLUMINA	2019-07-03T00:00:00Z	Included
ERR3411001	ERX3434647	DCHS	WGS	PRJEB25371	SAMEA4622760	WELLCOME SANGER INSTITUTE	Illumina HiSeq X Ten	PAIRED	RANDOM	GENOMIC	Moraxella catarrhalis	ILLUMINA	2019-07-03T00:00:00Z	Included
ERR3411003	ERX3434649	DCHS	WGS	PRJEB25371	SAMEA4622762	WELLCOME SANGER INSTITUTE	Illumina HiSeq X Ten	PAIRED	RANDOM	GENOMIC	Moraxella catarrhalis	ILLUMINA	2019-07-03T00:00:00Z	Included
ERR3411006	ERX3434652	DCHS	WGS	PRJEB25371	SAMEA4622765	WELLCOME SANGER INSTITUTE	Illumina HiSeq X Ten	PAIRED	RANDOM	GENOMIC	Moraxella catarrhalis	ILLUMINA	2019-07-03T00:00:00Z	Included
ERR3411007	ERX3434653	DCHS	WGS	PRJEB25371	SAMEA4622780	WELLCOME SANGER INSTITUTE	Illumina HiSeq X Ten	PAIRED	RANDOM	GENOMIC	Moraxella catarrhalis	ILLUMINA	2019-07-03T00:00:00Z	Included
ERR3411014	ERX3434660	DCHS	WGS	PRJEB25371	SAMEA4622787	WELLCOME SANGER INSTITUTE	Illumina HiSeq X Ten	PAIRED	RANDOM	GENOMIC	Moraxella catarrhalis	ILLUMINA	2019-07-03T00:00:00Z	Included
ERR3411020	ERX3434666	DCHS	WGS	PRJEB25371	SAMEA4622793	WELLCOME SANGER INSTITUTE	Illumina HiSeq X Ten	PAIRED	RANDOM	GENOMIC	Moraxella catarrhalis	ILLUMINA	2019-07-03T00:00:00Z	Included
ERR3411021	ERX3434667	DCHS	WGS	PRJEB25371	SAMEA4622794	WELLCOME SANGER INSTITUTE	Illumina HiSeq X Ten	PAIRED	RANDOM	GENOMIC	Moraxella catarrhalis	ILLUMINA	2019-07-03T00:00:00Z	Included
ERR3411024	ERX3434670	DCHS	WGS	PRJEB25371	SAMEA4622797	WELLCOME SANGER INSTITUTE	Illumina HiSeq X Ten	PAIRED	RANDOM	GENOMIC	Moraxella catarrhalis	ILLUMINA	2019-07-03T00:00:00Z	Included
ERR3411029	ERX3434675	DCHS	WGS	PRJEB25371	SAMEA4622802	WELLCOME SANGER INSTITUTE	Illumina HiSeq X Ten	PAIRED	RANDOM	GENOMIC	Moraxella catarrhalis	ILLUMINA	2019-07-03T00:00:00Z	Included
ERR3411042	ERX3434688	DCHS	WGS	PRJEB25371	SAMEA4619739	WELLCOME SANGER INSTITUTE	Illumina HiSeq X Ten	PAIRED	RANDOM	GENOMIC	Moraxella catarrhalis	ILLUMINA	2019-07-03T00:00:00Z	Included
ERR3411571	ERX3435217	DCHS	WGS	PRJEB25371	SAMEA4620270	WELLCOME SANGER INSTITUTE	Illumina HiSeq X Ten	PAIRED	RANDOM	GENOMIC	Moraxella catarrhalis	ILLUMINA	2019-07-03T00:00:00Z	Included
ERR3411574	ERX3435220	DCHS	WGS	PRJEB25371	SAMEA4620273	WELLCOME SANGER INSTITUTE	Illumina HiSeq X Ten	PAIRED	RANDOM	GENOMIC	Moraxella catarrhalis	ILLUMINA	2019-07-03T00:00:00Z	Included
ERR3411575	ERX3435221	DCHS	WGS	PRJEB25371	SAMEA4620274	WELLCOME SANGER INSTITUTE	Illumina HiSeq X Ten	PAIRED	RANDOM	GENOMIC	Moraxella catarrhalis	ILLUMINA	2019-07-03T00:00:00Z	Included
ERR3411576	ERX3435222	DCHS	WGS	PRJEB25371	SAMEA4620275	WELLCOME SANGER INSTITUTE	Illumina HiSeq X Ten	PAIRED	RANDOM	GENOMIC	Moraxella catarrhalis	ILLUMINA	2019-07-03T00:00:00Z	Included
ERR3411577	ERX3435223	DCHS	WGS	PRJEB25371	SAMEA4620276	WELLCOME SANGER INSTITUTE	Illumina HiSeq X Ten	PAIRED	RANDOM	GENOMIC	Moraxella catarrhalis	ILLUMINA	2019-07-03T00:00:00Z	Included
ERR3411578	ERX3435224	DCHS	WGS	PRJEB25371	SAMEA4620277	WELLCOME SANGER INSTITUTE	Illumina HiSeq X Ten	PAIRED	RANDOM	GENOMIC	Moraxella catarrhalis	ILLUMINA	2019-07-03T00:00:00Z	Included
ERR3411579	ERX3435225	DCHS	WGS	PRJEB25371	SAMEA4620278	WELLCOME SANGER INSTITUTE	Illumina HiSeq X Ten	PAIRED	RANDOM	GENOMIC	Moraxella catarrhalis	ILLUMINA	2019-07-03T00:00:00Z	Included
ERR3411580	ERX3435226	DCHS	WGS	PRJEB25371	SAMEA4620279	WELLCOME SANGER INSTITUTE	Illumina HiSeq X Ten	PAIRED	RANDOM	GENOMIC	Moraxella catarrhalis	ILLUMINA	2019-07-03T00:00:00Z	Included
ERR3411581	ERX3435227	DCHS	WGS	PRJEB25371	SAMEA4620280	WELLCOME SANGER INSTITUTE	Illumina HiSeq X Ten	PAIRED	RANDOM	GENOMIC	Moraxella catarrhalis	ILLUMINA	2019-07-03T00:00:00Z	Included
ERR3411582	ERX3435228	DCHS	WGS	PRJEB25371	SAMEA4620281	WELLCOME SANGER INSTITUTE	Illumina HiSeq X Ten	PAIRED	RANDOM	GENOMIC	Moraxella catarrhalis	ILLUMINA	2019-07-03T00:00:00Z	Included
ERR3411583	ERX3435229	DCHS	WGS	PRJEB25371	SAMEA4620282	WELLCOME SANGER INSTITUTE	Illumina HiSeq X Ten	PAIRED	RANDOM	GENOMIC	Moraxella catarrhalis	ILLUMINA	2019-07-03T00:00:00Z	Included
ERR3411584	ERX3435230	DCHS	WGS	PRJEB25371	SAMEA4620283	WELLCOME SANGER INSTITUTE	Illumina HiSeq X Ten	PAIRED	RANDOM	GENOMIC	Moraxella catarrhalis	ILLUMINA	2019-07-03T00:00:00Z	Included
ERR3411585	ERX3435231	DCHS	WGS	PRJEB25371	SAMEA4620284	WELLCOME SANGER INSTITUTE	Illumina HiSeq X Ten	PAIRED	RANDOM	GENOMIC	Moraxella catarrhalis	ILLUMINA	2019-07-03T00:00:00Z	Included
ERR3411586	ERX3435232	DCHS	WGS	PRJEB25371	SAMEA4620285	WELLCOME SANGER INSTITUTE	Illumina HiSeq X Ten	PAIRED	RANDOM	GENOMIC	Moraxella catarrhalis	ILLUMINA	2019-07-03T00:00:00Z	Included
ERR3411587	ERX3435233	DCHS	WGS	PRJEB25371	SAMEA4620286	WELLCOME SANGER INSTITUTE	Illumina HiSeq X Ten	PAIRED	RANDOM	GENOMIC	Moraxella catarrhalis	ILLUMINA	2019-07-03T00:00:00Z	Included
ERR3411588	ERX3435234	DCHS	WGS	PRJEB25371	SAMEA4620288	WELLCOME SANGER INSTITUTE	Illumina HiSeq X Ten	PAIRED	RANDOM	GENOMIC	Moraxella catarrhalis	ILLUMINA	2019-07-03T00:00:00Z	Included
ERR3411589	ERX3435235	DCHS	WGS	PRJEB25371	SAMEA4620289	WELLCOME SANGER INSTITUTE	Illumina HiSeq X Ten	PAIRED	RANDOM	GENOMIC	Moraxella catarrhalis	ILLUMINA	2019-07-03T00:00:00Z	Included
ERR3411590	ERX3435236	DCHS	WGS	PRJEB25371	SAMEA4620290	WELLCOME SANGER INSTITUTE	Illumina HiSeq X Ten	PAIRED	RANDOM	GENOMIC	Moraxella catarrhalis	ILLUMINA	2019-07-03T00:00:00Z	Included
ERR3411591	ERX3435237	DCHS	WGS	PRJEB25371	SAMEA4620291	WELLCOME SANGER INSTITUTE	Illumina HiSeq X Ten	PAIRED	RANDOM	GENOMIC	Moraxella catarrhalis	ILLUMINA	2019-07-03T00:00:00Z	Included
ERR3411592	ERX3435238	DCHS	WGS	PRJEB25371	SAMEA4620292	WELLCOME SANGER INSTITUTE	Illumina HiSeq X Ten	PAIRED	RANDOM	GENOMIC	Moraxella catarrhalis	ILLUMINA	2019-07-03T00:00:00Z	Included
ERR3411593	ERX3435239	DCHS	WGS	PRJEB25371	SAMEA4620293	WELLCOME SANGER INSTITUTE	Illumina HiSeq X Ten	PAIRED	RANDOM	GENOMIC	Moraxella catarrhalis	ILLUMINA	2019-07-03T00:00:00Z	Included
ERR3411594	ERX3435240	DCHS	WGS	PRJEB25371	SAMEA4620294	WELLCOME SANGER INSTITUTE	Illumina HiSeq X Ten	PAIRED	RANDOM	GENOMIC	Moraxella catarrhalis	ILLUMINA	2019-07-03T00:00:00Z	Included
ERR3411595	ERX3435241	DCHS	WGS	PRJEB25371	SAMEA4620295	WELLCOME SANGER INSTITUTE	Illumina HiSeq X Ten	PAIRED	RANDOM	GENOMIC	Moraxella catarrhalis	ILLUMINA	2019-07-03T00:00:00Z	Included
ERR3411596	ERX3435242	DCHS	WGS	PRJEB25371	SAMEA4620296	WELLCOME SANGER INSTITUTE	Illumina HiSeq X Ten	PAIRED	RANDOM	GENOMIC	Moraxella catarrhalis	ILLUMINA	2019-07-03T00:00:00Z	Included
ERR3411597	ERX3435243	DCHS	WGS	PRJEB25371	SAMEA4620297	WELLCOME SANGER INSTITUTE	Illumina HiSeq X Ten	PAIRED	RANDOM	GENOMIC	Moraxella catarrhalis	ILLUMINA	2019-07-03T00:00:00Z	Included
ERR3411598	ERX3435244	DCHS	WGS	PRJEB25371	SAMEA4620298	WELLCOME SANGER INSTITUTE	Illumina HiSeq X Ten	PAIRED	RANDOM	GENOMIC	Moraxella catarrhalis	ILLUMINA	2019-07-03T00:00:00Z	Included
ERR3411599	ERX3435245	DCHS	WGS	PRJEB25371	SAMEA4620299	WELLCOME SANGER INSTITUTE	Illumina HiSeq X Ten	PAIRED	RANDOM	GENOMIC	Moraxella catarrhalis	ILLUMINA	2019-07-03T00:00:00Z	Included
ERR3411600	ERX3435246	DCHS	WGS	PRJEB25371	SAMEA4620300	WELLCOME SANGER INSTITUTE	Illumina HiSeq X Ten	PAIRED	RANDOM	GENOMIC	Moraxella catarrhalis	ILLUMINA	2019-07-03T00:00:00Z	Included
ERR3411601	ERX3435247	DCHS	WGS	PRJEB25371	SAMEA4620301	WELLCOME SANGER INSTITUTE	Illumina HiSeq X Ten	PAIRED	RANDOM	GENOMIC	Moraxella catarrhalis	ILLUMINA	2019-07-03T00:00:00Z	Included
ERR3411602	ERX3435248	DCHS	WGS	PRJEB25371	SAMEA4620302	WELLCOME SANGER INSTITUTE	Illumina HiSeq X Ten	PAIRED	RANDOM	GENOMIC	Moraxella catarrhalis	ILLUMINA	2019-07-03T00:00:00Z	Included
ERR3411603	ERX3435249	DCHS	WGS	PRJEB25371	SAMEA4620303	WELLCOME SANGER INSTITUTE	Illumina HiSeq X Ten	PAIRED	RANDOM	GENOMIC	Moraxella catarrhalis	ILLUMINA	2019-07-03T00:00:00Z	Included
ERR3411604	ERX3435250	DCHS	WGS	PRJEB25371	SAMEA4620304	WELLCOME SANGER INSTITUTE	Illumina HiSeq X Ten	PAIRED	RANDOM	GENOMIC	Moraxella catarrhalis	ILLUMINA	2019-07-03T00:00:00Z	Included
ERR3411605	ERX3435251	DCHS	WGS	PRJEB25371	SAMEA4620305	WELLCOME SANGER INSTITUTE	Illumina HiSeq X Ten	PAIRED	RANDOM	GENOMIC	Moraxella catarrhalis	ILLUMINA	2019-07-03T00:00:00Z	Included
ERR3411606	ERX3435252	DCHS	WGS	PRJEB25371	SAMEA4620306	WELLCOME SANGER INSTITUTE	Illumina HiSeq X Ten	PAIRED	RANDOM	GENOMIC	Moraxella catarrhalis	ILLUMINA	2019-07-03T00:00:00Z	Included
ERR3411607	ERX3435253	DCHS	WGS	PRJEB25371	SAMEA4620307	WELLCOME SANGER INSTITUTE	Illumina HiSeq X Ten	PAIRED	RANDOM	GENOMIC	Moraxella catarrhalis	ILLUMINA	2019-07-03T00:00:00Z	Included
ERR3411608	ERX3435254	DCHS	WGS	PRJEB25371	SAMEA4620308	WELLCOME SANGER INSTITUTE	Illumina HiSeq X Ten	PAIRED	RANDOM	GENOMIC	Moraxella catarrhalis	ILLUMINA	2019-07-03T00:00:00Z	Included
ERR3411609	ERX3435255	DCHS	WGS	PRJEB25371	SAMEA4620309	WELLCOME SANGER INSTITUTE	Illumina HiSeq X Ten	PAIRED	RANDOM	GENOMIC	Moraxella catarrhalis	ILLUMINA	2019-07-03T00:00:00Z	Included
ERR3411610	ERX3435256	DCHS	WGS	PRJEB25371	SAMEA4620310	WELLCOME SANGER INSTITUTE	Illumina HiSeq X Ten	PAIRED	RANDOM	GENOMIC	Moraxella catarrhalis	ILLUMINA	2019-07-03T00:00:00Z	Included
ERR3411611	ERX3435257	DCHS	WGS	PRJEB25371	SAMEA4620311	WELLCOME SANGER INSTITUTE	Illumina HiSeq X Ten	PAIRED	RANDOM	GENOMIC	Moraxella catarrhalis	ILLUMINA	2019-07-03T00:00:00Z	Included
ERR3411612	ERX3435258	DCHS	WGS	PRJEB25371	SAMEA4620312	WELLCOME SANGER INSTITUTE	Illumina HiSeq X Ten	PAIRED	RANDOM	GENOMIC	Moraxella catarrhalis	ILLUMINA	2019-07-03T00:00:00Z	Included
ERR3411613	ERX3435259	DCHS	WGS	PRJEB25371	SAMEA4620313	WELLCOME SANGER INSTITUTE	Illumina HiSeq X Ten	PAIRED	RANDOM	GENOMIC	Moraxella catarrhalis	ILLUMINA	2019-07-03T00:00:00Z	Included
ERR3411614	ERX3435260	DCHS	WGS	PRJEB25371	SAMEA4620314	WELLCOME SANGER INSTITUTE	Illumina HiSeq X Ten	PAIRED	RANDOM	GENOMIC	Moraxella catarrhalis	ILLUMINA	2019-07-03T00:00:00Z	Included
ERR3411615	ERX3435261	DCHS	WGS	PRJEB25371	SAMEA4620315	WELLCOME SANGER INSTITUTE	Illumina HiSeq X Ten	PAIRED	RANDOM	GENOMIC	Moraxella catarrhalis	ILLUMINA	2019-07-03T00:00:00Z	Included
ERR3411616	ERX3435262	DCHS	WGS	PRJEB25371	SAMEA4620316	WELLCOME SANGER INSTITUTE	Illumina HiSeq X Ten	PAIRED	RANDOM	GENOMIC	Moraxella catarrhalis	ILLUMINA	2019-07-03T00:00:00Z	Included
ERR3411617	ERX3435263	DCHS	WGS	PRJEB25371	SAMEA4620317	WELLCOME SANGER INSTITUTE	Illumina HiSeq X Ten	PAIRED	RANDOM	GENOMIC	Moraxella catarrhalis	ILLUMINA	2019-07-03T00:00:00Z	Included
ERR3411618	ERX3435264	DCHS	WGS	PRJEB25371	SAMEA4620318	WELLCOME SANGER INSTITUTE	Illumina HiSeq X Ten	PAIRED	RANDOM	GENOMIC	Moraxella catarrhalis	ILLUMINA	2019-07-03T00:00:00Z	Included
ERR3411619	ERX3435265	DCHS	WGS	PRJEB25371	SAMEA4620319	WELLCOME SANGER INSTITUTE	Illumina HiSeq X Ten	PAIRED	RANDOM	GENOMIC	Moraxella catarrhalis	ILLUMINA	2019-07-03T00:00:00Z	Included
ERR3411620	ERX3435266	DCHS	WGS	PRJEB25371	SAMEA4620320	WELLCOME SANGER INSTITUTE	Illumina HiSeq X Ten	PAIRED	RANDOM	GENOMIC	Moraxella catarrhalis	ILLUMINA	2019-07-03T00:00:00Z	Included
ERR3411621	ERX3435267	DCHS	WGS	PRJEB25371	SAMEA4620321	WELLCOME SANGER INSTITUTE	Illumina HiSeq X Ten	PAIRED	RANDOM	GENOMIC	Moraxella catarrhalis	ILLUMINA	2019-07-03T00:00:00Z	Included
ERR3411622	ERX3435268	DCHS	WGS	PRJEB25371	SAMEA4620322	WELLCOME SANGER INSTITUTE	Illumina HiSeq X Ten	PAIRED	RANDOM	GENOMIC	Moraxella catarrhalis	ILLUMINA	2019-07-03T00:00:00Z	Included
ERR3411623	ERX3435269	DCHS	WGS	PRJEB25371	SAMEA4620323	WELLCOME SANGER INSTITUTE	Illumina HiSeq X Ten	PAIRED	RANDOM	GENOMIC	Moraxella catarrhalis	ILLUMINA	2019-07-03T00:00:00Z	Included
ERR3411624	ERX3435270	DCHS	WGS	PRJEB25371	SAMEA4620324	WELLCOME SANGER INSTITUTE	Illumina HiSeq X Ten	PAIRED	RANDOM	GENOMIC	Moraxella catarrhalis	ILLUMINA	2019-07-03T00:00:00Z	Included
ERR3411625	ERX3435271	DCHS	WGS	PRJEB25371	SAMEA4620325	WELLCOME SANGER INSTITUTE	Illumina HiSeq X Ten	PAIRED	RANDOM	GENOMIC	Moraxella catarrhalis	ILLUMINA	2019-07-03T00:00:00Z	Included
ERR3411626	ERX3435272	DCHS	WGS	PRJEB25371	SAMEA4620326	WELLCOME SANGER INSTITUTE	Illumina HiSeq X Ten	PAIRED	RANDOM	GENOMIC	Moraxella catarrhalis	ILLUMINA	2019-07-03T00:00:00Z	Included
ERR3411627	ERX3435273	DCHS	WGS	PRJEB25371	SAMEA4620327	WELLCOME SANGER INSTITUTE	Illumina HiSeq X Ten	PAIRED	RANDOM	GENOMIC	Moraxella catarrhalis	ILLUMINA	2019-07-03T00:00:00Z	Included
ERR3411628	ERX3435274	DCHS	WGS	PRJEB25371	SAMEA4620328	WELLCOME SANGER INSTITUTE	Illumina HiSeq X Ten	PAIRED	RANDOM	GENOMIC	Moraxella catarrhalis	ILLUMINA	2019-07-03T00:00:00Z	Included
ERR3411629	ERX3435275	DCHS	WGS	PRJEB25371	SAMEA4620329	WELLCOME SANGER INSTITUTE	Illumina HiSeq X Ten	PAIRED	RANDOM	GENOMIC	Moraxella catarrhalis	ILLUMINA	2019-07-03T00:00:00Z	Included
ERR3411630	ERX3435276	DCHS	WGS	PRJEB25371	SAMEA4620330	WELLCOME SANGER INSTITUTE	Illumina HiSeq X Ten	PAIRED	RANDOM	GENOMIC	Moraxella catarrhalis	ILLUMINA	2019-07-03T00:00:00Z	Included
ERR3411632	ERX3435278	DCHS	WGS	PRJEB25371	SAMEA4620332	WELLCOME SANGER INSTITUTE	Illumina HiSeq X Ten	PAIRED	RANDOM	GENOMIC	Moraxella catarrhalis	ILLUMINA	2019-07-03T00:00:00Z	Included
ERR3411633	ERX3435279	DCHS	WGS	PRJEB25371	SAMEA4620333	WELLCOME SANGER INSTITUTE	Illumina HiSeq X Ten	PAIRED	RANDOM	GENOMIC	Moraxella catarrhalis	ILLUMINA	2019-07-03T00:00:00Z	Included
ERR3411634	ERX3435280	DCHS	WGS	PRJEB25371	SAMEA4620334	WELLCOME SANGER INSTITUTE	Illumina HiSeq X Ten	PAIRED	RANDOM	GENOMIC	Moraxella catarrhalis	ILLUMINA	2019-07-03T00:00:00Z	Included
ERR3411635	ERX3435281	DCHS	WGS	PRJEB25371	SAMEA4620335	WELLCOME SANGER INSTITUTE	Illumina HiSeq X Ten	PAIRED	RANDOM	GENOMIC	Moraxella catarrhalis	ILLUMINA	2019-07-03T00:00:00Z	Included
ERR3411636	ERX3435282	DCHS	WGS	PRJEB25371	SAMEA4620336	WELLCOME SANGER INSTITUTE	Illumina HiSeq X Ten	PAIRED	RANDOM	GENOMIC	Moraxella catarrhalis	ILLUMINA	2019-07-03T00:00:00Z	Included
ERR3411637	ERX3435283	DCHS	WGS	PRJEB25371	SAMEA4620337	WELLCOME SANGER INSTITUTE	Illumina HiSeq X Ten	PAIRED	RANDOM	GENOMIC	Moraxella catarrhalis	ILLUMINA	2019-07-03T00:00:00Z	Included
ERR3411638	ERX3435284	DCHS	WGS	PRJEB25371	SAMEA4620338	WELLCOME SANGER INSTITUTE	Illumina HiSeq X Ten	PAIRED	RANDOM	GENOMIC	Moraxella catarrhalis	ILLUMINA	2019-07-03T00:00:00Z	Included
ERR3411639	ERX3435285	DCHS	WGS	PRJEB25371	SAMEA4620339	WELLCOME SANGER INSTITUTE	Illumina HiSeq X Ten	PAIRED	RANDOM	GENOMIC	Moraxella catarrhalis	ILLUMINA	2019-07-03T00:00:00Z	Included
ERR3411641	ERX3435287	DCHS	WGS	PRJEB25371	SAMEA4620341	WELLCOME SANGER INSTITUTE	Illumina HiSeq X Ten	PAIRED	RANDOM	GENOMIC	Moraxella catarrhalis	ILLUMINA	2019-07-03T00:00:00Z	Included
ERR3411642	ERX3435288	DCHS	WGS	PRJEB25371	SAMEA4620342	WELLCOME SANGER INSTITUTE	Illumina HiSeq X Ten	PAIRED	RANDOM	GENOMIC	Moraxella catarrhalis	ILLUMINA	2019-07-03T00:00:00Z	Included
ERR3411643	ERX3435289	DCHS	WGS	PRJEB25371	SAMEA4620343	WELLCOME SANGER INSTITUTE	Illumina HiSeq X Ten	PAIRED	RANDOM	GENOMIC	Moraxella catarrhalis	ILLUMINA	2019-07-03T00:00:00Z	Included
ERR3411644	ERX3435290	DCHS	WGS	PRJEB25371	SAMEA4620344	WELLCOME SANGER INSTITUTE	Illumina HiSeq X Ten	PAIRED	RANDOM	GENOMIC	Moraxella catarrhalis	ILLUMINA	2019-07-03T00:00:00Z	Included
ERR3411645	ERX3435291	DCHS	WGS	PRJEB25371	SAMEA4620345	WELLCOME SANGER INSTITUTE	Illumina HiSeq X Ten	PAIRED	RANDOM	GENOMIC	Moraxella catarrhalis	ILLUMINA	2019-07-03T00:00:00Z	Included
ERR3411646	ERX3435292	DCHS	WGS	PRJEB25371	SAMEA4620346	WELLCOME SANGER INSTITUTE	Illumina HiSeq X Ten	PAIRED	RANDOM	GENOMIC	Moraxella catarrhalis	ILLUMINA	2019-07-03T00:00:00Z	Included
ERR3411647	ERX3435293	DCHS	WGS	PRJEB25371	SAMEA4620347	WELLCOME SANGER INSTITUTE	Illumina HiSeq X Ten	PAIRED	RANDOM	GENOMIC	Moraxella catarrhalis	ILLUMINA	2019-07-03T00:00:00Z	Included
ERR3411648	ERX3435294	DCHS	WGS	PRJEB25371	SAMEA4620348	WELLCOME SANGER INSTITUTE	Illumina HiSeq X Ten	PAIRED	RANDOM	GENOMIC	Moraxella catarrhalis	ILLUMINA	2019-07-03T00:00:00Z	Included
ERR3411649	ERX3435295	DCHS	WGS	PRJEB25371	SAMEA4620349	WELLCOME SANGER INSTITUTE	Illumina HiSeq X Ten	PAIRED	RANDOM	GENOMIC	Moraxella catarrhalis	ILLUMINA	2019-07-03T00:00:00Z	Included
ERR3411650	ERX3435296	DCHS	WGS	PRJEB25371	SAMEA4620350	WELLCOME SANGER INSTITUTE	Illumina HiSeq X Ten	PAIRED	RANDOM	GENOMIC	Moraxella catarrhalis	ILLUMINA	2019-07-03T00:00:00Z	Included
ERR3411651	ERX3435297	DCHS	WGS	PRJEB25371	SAMEA4620351	WELLCOME SANGER INSTITUTE	Illumina HiSeq X Ten	PAIRED	RANDOM	GENOMIC	Moraxella catarrhalis	ILLUMINA	2019-07-03T00:00:00Z	Included
ERR3411652	ERX3435298	DCHS	WGS	PRJEB25371	SAMEA4620352	WELLCOME SANGER INSTITUTE	Illumina HiSeq X Ten	PAIRED	RANDOM	GENOMIC	Moraxella catarrhalis	ILLUMINA	2019-07-03T00:00:00Z	Included
ERR3411653	ERX3435299	DCHS	WGS	PRJEB25371	SAMEA4620353	WELLCOME SANGER INSTITUTE	Illumina HiSeq X Ten	PAIRED	RANDOM	GENOMIC	Moraxella catarrhalis	ILLUMINA	2019-07-03T00:00:00Z	Included
ERR3411654	ERX3435300	DCHS	WGS	PRJEB25371	SAMEA4620354	WELLCOME SANGER INSTITUTE	Illumina HiSeq X Ten	PAIRED	RANDOM	GENOMIC	Moraxella catarrhalis	ILLUMINA	2019-07-03T00:00:00Z	Included
ERR3411655	ERX3435301	DCHS	WGS	PRJEB25371	SAMEA4620355	WELLCOME SANGER INSTITUTE	Illumina HiSeq X Ten	PAIRED	RANDOM	GENOMIC	Moraxella catarrhalis	ILLUMINA	2019-07-03T00:00:00Z	Included
ERR3411656	ERX3435302	DCHS	WGS	PRJEB25371	SAMEA4620356	WELLCOME SANGER INSTITUTE	Illumina HiSeq X Ten	PAIRED	RANDOM	GENOMIC	Moraxella catarrhalis	ILLUMINA	2019-07-03T00:00:00Z	Included
ERR3411657	ERX3435303	DCHS	WGS	PRJEB25371	SAMEA4620357	WELLCOME SANGER INSTITUTE	Illumina HiSeq X Ten	PAIRED	RANDOM	GENOMIC	Moraxella catarrhalis	ILLUMINA	2019-07-03T00:00:00Z	Included
ERR3411658	ERX3435304	DCHS	WGS	PRJEB25371	SAMEA4620358	WELLCOME SANGER INSTITUTE	Illumina HiSeq X Ten	PAIRED	RANDOM	GENOMIC	Moraxella catarrhalis	ILLUMINA	2019-07-03T00:00:00Z	Included
ERR3411659	ERX3435305	DCHS	WGS	PRJEB25371	SAMEA4620359	WELLCOME SANGER INSTITUTE	Illumina HiSeq X Ten	PAIRED	RANDOM	GENOMIC	Moraxella catarrhalis	ILLUMINA	2019-07-03T00:00:00Z	Included
ERR3411660	ERX3435306	DCHS	WGS	PRJEB25371	SAMEA4620360	WELLCOME SANGER INSTITUTE	Illumina HiSeq X Ten	PAIRED	RANDOM	GENOMIC	Moraxella catarrhalis	ILLUMINA	2019-07-03T00:00:00Z	Included
ERR3411661	ERX3435307	DCHS	WGS	PRJEB25371	SAMEA4620361	WELLCOME SANGER INSTITUTE	Illumina HiSeq X Ten	PAIRED	RANDOM	GENOMIC	Moraxella catarrhalis	ILLUMINA	2019-07-03T00:00:00Z	Included
ERR3411662	ERX3435308	DCHS	WGS	PRJEB25371	SAMEA4620362	WELLCOME SANGER INSTITUTE	Illumina HiSeq X Ten	PAIRED	RANDOM	GENOMIC	Moraxella catarrhalis	ILLUMINA	2019-07-03T00:00:00Z	Included
ERR3411663	ERX3435309	DCHS	WGS	PRJEB25371	SAMEA4620363	WELLCOME SANGER INSTITUTE	Illumina HiSeq X Ten	PAIRED	RANDOM	GENOMIC	Moraxella catarrhalis	ILLUMINA	2019-07-03T00:00:00Z	Included
ERR3411664	ERX3435310	DCHS	WGS	PRJEB25371	SAMEA4620364	WELLCOME SANGER INSTITUTE	Illumina HiSeq X Ten	PAIRED	RANDOM	GENOMIC	Moraxella catarrhalis	ILLUMINA	2019-07-03T00:00:00Z	Included
ERR3411665	ERX3435311	DCHS	WGS	PRJEB25371	SAMEA4620365	WELLCOME SANGER INSTITUTE	Illumina HiSeq X Ten	PAIRED	RANDOM	GENOMIC	Moraxella catarrhalis	ILLUMINA	2019-07-03T00:00:00Z	Included
ERR3411666	ERX3435312	DCHS	WGS	PRJEB25371	SAMEA4620366	WELLCOME SANGER INSTITUTE	Illumina HiSeq X Ten	PAIRED	RANDOM	GENOMIC	Moraxella catarrhalis	ILLUMINA	2019-07-03T00:00:00Z	Included
ERR3411667	ERX3435313	DCHS	WGS	PRJEB25371	SAMEA4620367	WELLCOME SANGER INSTITUTE	Illumina HiSeq X Ten	PAIRED	RANDOM	GENOMIC	Moraxella catarrhalis	ILLUMINA	2019-07-03T00:00:00Z	Included
ERR3411668	ERX3435314	DCHS	WGS	PRJEB25371	SAMEA4620368	WELLCOME SANGER INSTITUTE	Illumina HiSeq X Ten	PAIRED	RANDOM	GENOMIC	Moraxella catarrhalis	ILLUMINA	2019-07-03T00:00:00Z	Included
ERR3411669	ERX3435315	DCHS	WGS	PRJEB25371	SAMEA4620369	WELLCOME SANGER INSTITUTE	Illumina HiSeq X Ten	PAIRED	RANDOM	GENOMIC	Moraxella catarrhalis	ILLUMINA	2019-07-03T00:00:00Z	Included
ERR3411670	ERX3435316	DCHS	WGS	PRJEB25371	SAMEA4620370	WELLCOME SANGER INSTITUTE	Illumina HiSeq X Ten	PAIRED	RANDOM	GENOMIC	Moraxella catarrhalis	ILLUMINA	2019-07-03T00:00:00Z	Included
ERR3411671	ERX3435317	DCHS	WGS	PRJEB25371	SAMEA4620371	WELLCOME SANGER INSTITUTE	Illumina HiSeq X Ten	PAIRED	RANDOM	GENOMIC	Moraxella catarrhalis	ILLUMINA	2019-07-03T00:00:00Z	Included
ERR3411672	ERX3435318	DCHS	WGS	PRJEB25371	SAMEA4620372	WELLCOME SANGER INSTITUTE	Illumina HiSeq X Ten	PAIRED	RANDOM	GENOMIC	Moraxella catarrhalis	ILLUMINA	2019-07-03T00:00:00Z	Included
ERR3411673	ERX3435319	DCHS	WGS	PRJEB25371	SAMEA4620373	WELLCOME SANGER INSTITUTE	Illumina HiSeq X Ten	PAIRED	RANDOM	GENOMIC	Moraxella catarrhalis	ILLUMINA	2019-07-03T00:00:00Z	Included
ERR3411674	ERX3435320	DCHS	WGS	PRJEB25371	SAMEA4620374	WELLCOME SANGER INSTITUTE	Illumina HiSeq X Ten	PAIRED	RANDOM	GENOMIC	Moraxella catarrhalis	ILLUMINA	2019-07-03T00:00:00Z	Included
ERR3411675	ERX3435321	DCHS	WGS	PRJEB25371	SAMEA4620375	WELLCOME SANGER INSTITUTE	Illumina HiSeq X Ten	PAIRED	RANDOM	GENOMIC	Moraxella catarrhalis	ILLUMINA	2019-07-03T00:00:00Z	Included
ERR3411676	ERX3435322	DCHS	WGS	PRJEB25371	SAMEA4620376	WELLCOME SANGER INSTITUTE	Illumina HiSeq X Ten	PAIRED	RANDOM	GENOMIC	Moraxella catarrhalis	ILLUMINA	2019-07-03T00:00:00Z	Included
ERR3411677	ERX3435323	DCHS	WGS	PRJEB25371	SAMEA4620377	WELLCOME SANGER INSTITUTE	Illumina HiSeq X Ten	PAIRED	RANDOM	GENOMIC	Moraxella catarrhalis	ILLUMINA	2019-07-03T00:00:00Z	Included
ERR3411678	ERX3435324	DCHS	WGS	PRJEB25371	SAMEA4620378	WELLCOME SANGER INSTITUTE	Illumina HiSeq X Ten	PAIRED	RANDOM	GENOMIC	Moraxella catarrhalis	ILLUMINA	2019-07-03T00:00:00Z	Included
ERR3411679	ERX3435325	DCHS	WGS	PRJEB25371	SAMEA4620379	WELLCOME SANGER INSTITUTE	Illumina HiSeq X Ten	PAIRED	RANDOM	GENOMIC	Moraxella catarrhalis	ILLUMINA	2019-07-03T00:00:00Z	Included
ERR3411680	ERX3435326	DCHS	WGS	PRJEB25371	SAMEA4620380	WELLCOME SANGER INSTITUTE	Illumina HiSeq X Ten	PAIRED	RANDOM	GENOMIC	Moraxella catarrhalis	ILLUMINA	2019-07-03T00:00:00Z	Included
ERR3411681	ERX3435327	DCHS	WGS	PRJEB25371	SAMEA4620381	WELLCOME SANGER INSTITUTE	Illumina HiSeq X Ten	PAIRED	RANDOM	GENOMIC	Moraxella catarrhalis	ILLUMINA	2019-07-03T00:00:00Z	Included
ERR3411682	ERX3435328	DCHS	WGS	PRJEB25371	SAMEA4620382	WELLCOME SANGER INSTITUTE	Illumina HiSeq X Ten	PAIRED	RANDOM	GENOMIC	Moraxella catarrhalis	ILLUMINA	2019-07-03T00:00:00Z	Included
ERR3411684	ERX3435330	DCHS	WGS	PRJEB25371	SAMEA4620384	WELLCOME SANGER INSTITUTE	Illumina HiSeq X Ten	PAIRED	RANDOM	GENOMIC	Moraxella catarrhalis	ILLUMINA	2019-07-03T00:00:00Z	Included
ERR3411685	ERX3435331	DCHS	WGS	PRJEB25371	SAMEA4620385	WELLCOME SANGER INSTITUTE	Illumina HiSeq X Ten	PAIRED	RANDOM	GENOMIC	Moraxella catarrhalis	ILLUMINA	2019-07-03T00:00:00Z	Included
ERR3411686	ERX3435332	DCHS	WGS	PRJEB25371	SAMEA4620386	WELLCOME SANGER INSTITUTE	Illumina HiSeq X Ten	PAIRED	RANDOM	GENOMIC	Moraxella catarrhalis	ILLUMINA	2019-07-03T00:00:00Z	Included
ERR3411687	ERX3435333	DCHS	WGS	PRJEB25371	SAMEA4620387	WELLCOME SANGER INSTITUTE	Illumina HiSeq X Ten	PAIRED	RANDOM	GENOMIC	Moraxella catarrhalis	ILLUMINA	2019-07-03T00:00:00Z	Included
ERR3411688	ERX3435334	DCHS	WGS	PRJEB25371	SAMEA4620388	WELLCOME SANGER INSTITUTE	Illumina HiSeq X Ten	PAIRED	RANDOM	GENOMIC	Moraxella catarrhalis	ILLUMINA	2019-07-03T00:00:00Z	Included
ERR3411689	ERX3435335	DCHS	WGS	PRJEB25371	SAMEA4620389	WELLCOME SANGER INSTITUTE	Illumina HiSeq X Ten	PAIRED	RANDOM	GENOMIC	Moraxella catarrhalis	ILLUMINA	2019-07-03T00:00:00Z	Included
ERR3411690	ERX3435336	DCHS	WGS	PRJEB25371	SAMEA4620390	WELLCOME SANGER INSTITUTE	Illumina HiSeq X Ten	PAIRED	RANDOM	GENOMIC	Moraxella catarrhalis	ILLUMINA	2019-07-03T00:00:00Z	Included
ERR3411691	ERX3435337	DCHS	WGS	PRJEB25371	SAMEA4620391	WELLCOME SANGER INSTITUTE	Illumina HiSeq X Ten	PAIRED	RANDOM	GENOMIC	Moraxella catarrhalis	ILLUMINA	2019-07-03T00:00:00Z	Included
ERR3411692	ERX3435338	DCHS	WGS	PRJEB25371	SAMEA4620392	WELLCOME SANGER INSTITUTE	Illumina HiSeq X Ten	PAIRED	RANDOM	GENOMIC	Moraxella catarrhalis	ILLUMINA	2019-07-03T00:00:00Z	Included
ERR3411693	ERX3435339	DCHS	WGS	PRJEB25371	SAMEA4620393	WELLCOME SANGER INSTITUTE	Illumina HiSeq X Ten	PAIRED	RANDOM	GENOMIC	Moraxella catarrhalis	ILLUMINA	2019-07-03T00:00:00Z	Included
ERR3411694	ERX3435340	DCHS	WGS	PRJEB25371	SAMEA4620394	WELLCOME SANGER INSTITUTE	Illumina HiSeq X Ten	PAIRED	RANDOM	GENOMIC	Moraxella catarrhalis	ILLUMINA	2019-07-03T00:00:00Z	Included
ERR3411695	ERX3435341	DCHS	WGS	PRJEB25371	SAMEA4620395	WELLCOME SANGER INSTITUTE	Illumina HiSeq X Ten	PAIRED	RANDOM	GENOMIC	Moraxella catarrhalis	ILLUMINA	2019-07-03T00:00:00Z	Included
ERR3411697	ERX3435343	DCHS	WGS	PRJEB25371	SAMEA4620397	WELLCOME SANGER INSTITUTE	Illumina HiSeq X Ten	PAIRED	RANDOM	GENOMIC	Moraxella catarrhalis	ILLUMINA	2019-07-03T00:00:00Z	Included
ERR3411698	ERX3435344	DCHS	WGS	PRJEB25371	SAMEA4620398	WELLCOME SANGER INSTITUTE	Illumina HiSeq X Ten	PAIRED	RANDOM	GENOMIC	Moraxella catarrhalis	ILLUMINA	2019-07-03T00:00:00Z	Included
ERR3411699	ERX3435345	DCHS	WGS	PRJEB25371	SAMEA4620399	WELLCOME SANGER INSTITUTE	Illumina HiSeq X Ten	PAIRED	RANDOM	GENOMIC	Moraxella catarrhalis	ILLUMINA	2019-07-03T00:00:00Z	Included
ERR3411700	ERX3435346	DCHS	WGS	PRJEB25371	SAMEA4620400	WELLCOME SANGER INSTITUTE	Illumina HiSeq X Ten	PAIRED	RANDOM	GENOMIC	Moraxella catarrhalis	ILLUMINA	2019-07-03T00:00:00Z	Included
ERR3411701	ERX3435347	DCHS	WGS	PRJEB25371	SAMEA4620401	WELLCOME SANGER INSTITUTE	Illumina HiSeq X Ten	PAIRED	RANDOM	GENOMIC	Moraxella catarrhalis	ILLUMINA	2019-07-03T00:00:00Z	Included
ERR3411702	ERX3435348	DCHS	WGS	PRJEB25371	SAMEA4620402	WELLCOME SANGER INSTITUTE	Illumina HiSeq X Ten	PAIRED	RANDOM	GENOMIC	Moraxella catarrhalis	ILLUMINA	2019-07-03T00:00:00Z	Included
ERR3411703	ERX3435349	DCHS	WGS	PRJEB25371	SAMEA4620403	WELLCOME SANGER INSTITUTE	Illumina HiSeq X Ten	PAIRED	RANDOM	GENOMIC	Moraxella catarrhalis	ILLUMINA	2019-07-03T00:00:00Z	Included
ERR3411704	ERX3435350	DCHS	WGS	PRJEB25371	SAMEA4620404	WELLCOME SANGER INSTITUTE	Illumina HiSeq X Ten	PAIRED	RANDOM	GENOMIC	Moraxella catarrhalis	ILLUMINA	2019-07-03T00:00:00Z	Included
ERR3411705	ERX3435351	DCHS	WGS	PRJEB25371	SAMEA4620405	WELLCOME SANGER INSTITUTE	Illumina HiSeq X Ten	PAIRED	RANDOM	GENOMIC	Moraxella catarrhalis	ILLUMINA	2019-07-03T00:00:00Z	Included
ERR3411706	ERX3435352	DCHS	WGS	PRJEB25371	SAMEA4620406	WELLCOME SANGER INSTITUTE	Illumina HiSeq X Ten	PAIRED	RANDOM	GENOMIC	Moraxella catarrhalis	ILLUMINA	2019-07-03T00:00:00Z	Included
ERR3411707	ERX3435353	DCHS	WGS	PRJEB25371	SAMEA4620407	WELLCOME SANGER INSTITUTE	Illumina HiSeq X Ten	PAIRED	RANDOM	GENOMIC	Moraxella catarrhalis	ILLUMINA	2019-07-03T00:00:00Z	Included
ERR3411708	ERX3435354	DCHS	WGS	PRJEB25371	SAMEA4620408	WELLCOME SANGER INSTITUTE	Illumina HiSeq X Ten	PAIRED	RANDOM	GENOMIC	Moraxella catarrhalis	ILLUMINA	2019-07-03T00:00:00Z	Included
ERR3411709	ERX3435355	DCHS	WGS	PRJEB25371	SAMEA4620409	WELLCOME SANGER INSTITUTE	Illumina HiSeq X Ten	PAIRED	RANDOM	GENOMIC	Moraxella catarrhalis	ILLUMINA	2019-07-03T00:00:00Z	Included
ERR3411711	ERX3435357	DCHS	WGS	PRJEB25371	SAMEA4620411	WELLCOME SANGER INSTITUTE	Illumina HiSeq X Ten	PAIRED	RANDOM	GENOMIC	Moraxella catarrhalis	ILLUMINA	2019-07-03T00:00:00Z	Included
ERR3411712	ERX3435358	DCHS	WGS	PRJEB25371	SAMEA4620412	WELLCOME SANGER INSTITUTE	Illumina HiSeq X Ten	PAIRED	RANDOM	GENOMIC	Moraxella catarrhalis	ILLUMINA	2019-07-03T00:00:00Z	Included
ERR3411713	ERX3435359	DCHS	WGS	PRJEB25371	SAMEA4620413	WELLCOME SANGER INSTITUTE	Illumina HiSeq X Ten	PAIRED	RANDOM	GENOMIC	Moraxella catarrhalis	ILLUMINA	2019-07-03T00:00:00Z	Included
ERR3411714	ERX3435360	DCHS	WGS	PRJEB25371	SAMEA4620414	WELLCOME SANGER INSTITUTE	Illumina HiSeq X Ten	PAIRED	RANDOM	GENOMIC	Moraxella catarrhalis	ILLUMINA	2019-07-03T00:00:00Z	Included
ERR3411715	ERX3435361	DCHS	WGS	PRJEB25371	SAMEA4620415	WELLCOME SANGER INSTITUTE	Illumina HiSeq X Ten	PAIRED	RANDOM	GENOMIC	Moraxella catarrhalis	ILLUMINA	2019-07-03T00:00:00Z	Included
ERR3411716	ERX3435362	DCHS	WGS	PRJEB25371	SAMEA4620416	WELLCOME SANGER INSTITUTE	Illumina HiSeq X Ten	PAIRED	RANDOM	GENOMIC	Moraxella catarrhalis	ILLUMINA	2019-07-03T00:00:00Z	Included
ERR3411717	ERX3435363	DCHS	WGS	PRJEB25371	SAMEA4620417	WELLCOME SANGER INSTITUTE	Illumina HiSeq X Ten	PAIRED	RANDOM	GENOMIC	Moraxella catarrhalis	ILLUMINA	2019-07-03T00:00:00Z	Included
ERR3411719	ERX3435365	DCHS	WGS	PRJEB25371	SAMEA4620420	WELLCOME SANGER INSTITUTE	Illumina HiSeq X Ten	PAIRED	RANDOM	GENOMIC	Moraxella catarrhalis	ILLUMINA	2019-07-03T00:00:00Z	Included
ERR3411720	ERX3435366	DCHS	WGS	PRJEB25371	SAMEA4620421	WELLCOME SANGER INSTITUTE	Illumina HiSeq X Ten	PAIRED	RANDOM	GENOMIC	Moraxella catarrhalis	ILLUMINA	2019-07-03T00:00:00Z	Included
ERR3411721	ERX3435367	DCHS	WGS	PRJEB25371	SAMEA4620422	WELLCOME SANGER INSTITUTE	Illumina HiSeq X Ten	PAIRED	RANDOM	GENOMIC	Moraxella catarrhalis	ILLUMINA	2019-07-03T00:00:00Z	Included
ERR3411722	ERX3435368	DCHS	WGS	PRJEB25371	SAMEA4620423	WELLCOME SANGER INSTITUTE	Illumina HiSeq X Ten	PAIRED	RANDOM	GENOMIC	Moraxella catarrhalis	ILLUMINA	2019-07-03T00:00:00Z	Included
ERR3411723	ERX3435369	DCHS	WGS	PRJEB25371	SAMEA4620424	WELLCOME SANGER INSTITUTE	Illumina HiSeq X Ten	PAIRED	RANDOM	GENOMIC	Moraxella catarrhalis	ILLUMINA	2019-07-03T00:00:00Z	Included
ERR3411724	ERX3435370	DCHS	WGS	PRJEB25371	SAMEA4620425	WELLCOME SANGER INSTITUTE	Illumina HiSeq X Ten	PAIRED	RANDOM	GENOMIC	Moraxella catarrhalis	ILLUMINA	2019-07-03T00:00:00Z	Included
ERR3411725	ERX3435371	DCHS	WGS	PRJEB25371	SAMEA4620426	WELLCOME SANGER INSTITUTE	Illumina HiSeq X Ten	PAIRED	RANDOM	GENOMIC	Moraxella catarrhalis	ILLUMINA	2019-07-03T00:00:00Z	Included
ERR3411726	ERX3435372	DCHS	WGS	PRJEB25371	SAMEA4620427	WELLCOME SANGER INSTITUTE	Illumina HiSeq X Ten	PAIRED	RANDOM	GENOMIC	Moraxella catarrhalis	ILLUMINA	2019-07-03T00:00:00Z	Included
ERR3411727	ERX3435373	DCHS	WGS	PRJEB25371	SAMEA4620428	WELLCOME SANGER INSTITUTE	Illumina HiSeq X Ten	PAIRED	RANDOM	GENOMIC	Moraxella catarrhalis	ILLUMINA	2019-07-03T00:00:00Z	Included
ERR3411728	ERX3435374	DCHS	WGS	PRJEB25371	SAMEA4620429	WELLCOME SANGER INSTITUTE	Illumina HiSeq X Ten	PAIRED	RANDOM	GENOMIC	Moraxella catarrhalis	ILLUMINA	2019-07-03T00:00:00Z	Included
ERR3411729	ERX3435375	DCHS	WGS	PRJEB25371	SAMEA4620430	WELLCOME SANGER INSTITUTE	Illumina HiSeq X Ten	PAIRED	RANDOM	GENOMIC	Moraxella catarrhalis	ILLUMINA	2019-07-03T00:00:00Z	Included
ERR3411730	ERX3435376	DCHS	WGS	PRJEB25371	SAMEA4620431	WELLCOME SANGER INSTITUTE	Illumina HiSeq X Ten	PAIRED	RANDOM	GENOMIC	Moraxella catarrhalis	ILLUMINA	2019-07-03T00:00:00Z	Included
ERR3411731	ERX3435377	DCHS	WGS	PRJEB25371	SAMEA4620432	WELLCOME SANGER INSTITUTE	Illumina HiSeq X Ten	PAIRED	RANDOM	GENOMIC	Moraxella catarrhalis	ILLUMINA	2019-07-03T00:00:00Z	Included
ERR3411732	ERX3435378	DCHS	WGS	PRJEB25371	SAMEA4620433	WELLCOME SANGER INSTITUTE	Illumina HiSeq X Ten	PAIRED	RANDOM	GENOMIC	Moraxella catarrhalis	ILLUMINA	2019-07-03T00:00:00Z	Included
ERR3411733	ERX3435379	DCHS	WGS	PRJEB25371	SAMEA4620434	WELLCOME SANGER INSTITUTE	Illumina HiSeq X Ten	PAIRED	RANDOM	GENOMIC	Moraxella catarrhalis	ILLUMINA	2019-07-03T00:00:00Z	Included
ERR3411734	ERX3435380	DCHS	WGS	PRJEB25371	SAMEA4620435	WELLCOME SANGER INSTITUTE	Illumina HiSeq X Ten	PAIRED	RANDOM	GENOMIC	Moraxella catarrhalis	ILLUMINA	2019-07-03T00:00:00Z	Included
ERR3411735	ERX3435381	DCHS	WGS	PRJEB25371	SAMEA4620436	WELLCOME SANGER INSTITUTE	Illumina HiSeq X Ten	PAIRED	RANDOM	GENOMIC	Moraxella catarrhalis	ILLUMINA	2019-07-03T00:00:00Z	Included
ERR3411736	ERX3435382	DCHS	WGS	PRJEB25371	SAMEA4620437	WELLCOME SANGER INSTITUTE	Illumina HiSeq X Ten	PAIRED	RANDOM	GENOMIC	Moraxella catarrhalis	ILLUMINA	2019-07-03T00:00:00Z	Included
ERR3411737	ERX3435383	DCHS	WGS	PRJEB25371	SAMEA4620438	WELLCOME SANGER INSTITUTE	Illumina HiSeq X Ten	PAIRED	RANDOM	GENOMIC	Moraxella catarrhalis	ILLUMINA	2019-07-03T00:00:00Z	Included
ERR3411738	ERX3435384	DCHS	WGS	PRJEB25371	SAMEA4620439	WELLCOME SANGER INSTITUTE	Illumina HiSeq X Ten	PAIRED	RANDOM	GENOMIC	Moraxella catarrhalis	ILLUMINA	2019-07-03T00:00:00Z	Included
ERR3411739	ERX3435385	DCHS	WGS	PRJEB25371	SAMEA4620440	WELLCOME SANGER INSTITUTE	Illumina HiSeq X Ten	PAIRED	RANDOM	GENOMIC	Moraxella catarrhalis	ILLUMINA	2019-07-03T00:00:00Z	Included
ERR3411740	ERX3435386	DCHS	WGS	PRJEB25371	SAMEA4620441	WELLCOME SANGER INSTITUTE	Illumina HiSeq X Ten	PAIRED	RANDOM	GENOMIC	Moraxella catarrhalis	ILLUMINA	2019-07-03T00:00:00Z	Included
ERR3411741	ERX3435387	DCHS	WGS	PRJEB25371	SAMEA4620442	WELLCOME SANGER INSTITUTE	Illumina HiSeq X Ten	PAIRED	RANDOM	GENOMIC	Moraxella catarrhalis	ILLUMINA	2019-07-03T00:00:00Z	Included
ERR3411742	ERX3435388	DCHS	WGS	PRJEB25371	SAMEA4620443	WELLCOME SANGER INSTITUTE	Illumina HiSeq X Ten	PAIRED	RANDOM	GENOMIC	Moraxella catarrhalis	ILLUMINA	2019-07-03T00:00:00Z	Included
ERR3411743	ERX3435389	DCHS	WGS	PRJEB25371	SAMEA4620444	WELLCOME SANGER INSTITUTE	Illumina HiSeq X Ten	PAIRED	RANDOM	GENOMIC	Moraxella catarrhalis	ILLUMINA	2019-07-03T00:00:00Z	Included
ERR3411744	ERX3435390	DCHS	WGS	PRJEB25371	SAMEA4620445	WELLCOME SANGER INSTITUTE	Illumina HiSeq X Ten	PAIRED	RANDOM	GENOMIC	Moraxella catarrhalis	ILLUMINA	2019-07-03T00:00:00Z	Included
ERR3411745	ERX3435391	DCHS	WGS	PRJEB25371	SAMEA4620446	WELLCOME SANGER INSTITUTE	Illumina HiSeq X Ten	PAIRED	RANDOM	GENOMIC	Moraxella catarrhalis	ILLUMINA	2019-07-03T00:00:00Z	Included
ERR3411746	ERX3435392	DCHS	WGS	PRJEB25371	SAMEA4620447	WELLCOME SANGER INSTITUTE	Illumina HiSeq X Ten	PAIRED	RANDOM	GENOMIC	Moraxella catarrhalis	ILLUMINA	2019-07-03T00:00:00Z	Included
ERR3411747	ERX3435393	DCHS	WGS	PRJEB25371	SAMEA4620448	WELLCOME SANGER INSTITUTE	Illumina HiSeq X Ten	PAIRED	RANDOM	GENOMIC	Moraxella catarrhalis	ILLUMINA	2019-07-03T00:00:00Z	Included
ERR3411748	ERX3435394	DCHS	WGS	PRJEB25371	SAMEA4620449	WELLCOME SANGER INSTITUTE	Illumina HiSeq X Ten	PAIRED	RANDOM	GENOMIC	Moraxella catarrhalis	ILLUMINA	2019-07-03T00:00:00Z	Included
ERR3411749	ERX3435395	DCHS	WGS	PRJEB25371	SAMEA4620450	WELLCOME SANGER INSTITUTE	Illumina HiSeq X Ten	PAIRED	RANDOM	GENOMIC	Moraxella catarrhalis	ILLUMINA	2019-07-03T00:00:00Z	Included
ERR3411751	ERX3435397	DCHS	WGS	PRJEB25371	SAMEA4620452	WELLCOME SANGER INSTITUTE	Illumina HiSeq X Ten	PAIRED	RANDOM	GENOMIC	Moraxella catarrhalis	ILLUMINA	2019-07-03T00:00:00Z	Included
ERR3411753	ERX3435399	DCHS	WGS	PRJEB25371	SAMEA4620454	WELLCOME SANGER INSTITUTE	Illumina HiSeq X Ten	PAIRED	RANDOM	GENOMIC	Moraxella catarrhalis	ILLUMINA	2019-07-03T00:00:00Z	Included
ERR3411754	ERX3435400	DCHS	WGS	PRJEB25371	SAMEA4620455	WELLCOME SANGER INSTITUTE	Illumina HiSeq X Ten	PAIRED	RANDOM	GENOMIC	Moraxella catarrhalis	ILLUMINA	2019-07-03T00:00:00Z	Included
ERR3411756	ERX3435402	DCHS	WGS	PRJEB25371	SAMEA4620457	WELLCOME SANGER INSTITUTE	Illumina HiSeq X Ten	PAIRED	RANDOM	GENOMIC	Moraxella catarrhalis	ILLUMINA	2019-07-03T00:00:00Z	Included
ERR3411757	ERX3435403	DCHS	WGS	PRJEB25371	SAMEA4620458	WELLCOME SANGER INSTITUTE	Illumina HiSeq X Ten	PAIRED	RANDOM	GENOMIC	Moraxella catarrhalis	ILLUMINA	2019-07-03T00:00:00Z	Included
ERR3411759	ERX3435405	DCHS	WGS	PRJEB25371	SAMEA4620460	WELLCOME SANGER INSTITUTE	Illumina HiSeq X Ten	PAIRED	RANDOM	GENOMIC	Moraxella catarrhalis	ILLUMINA	2019-07-03T00:00:00Z	Included
ERR3411760	ERX3435406	DCHS	WGS	PRJEB25371	SAMEA4620461	WELLCOME SANGER INSTITUTE	Illumina HiSeq X Ten	PAIRED	RANDOM	GENOMIC	Moraxella catarrhalis	ILLUMINA	2019-07-03T00:00:00Z	Included
ERR3411761	ERX3435407	DCHS	WGS	PRJEB25371	SAMEA4620462	WELLCOME SANGER INSTITUTE	Illumina HiSeq X Ten	PAIRED	RANDOM	GENOMIC	Moraxella catarrhalis	ILLUMINA	2019-07-03T00:00:00Z	Included
ERR3411763	ERX3435409	DCHS	WGS	PRJEB25371	SAMEA4620464	WELLCOME SANGER INSTITUTE	Illumina HiSeq X Ten	PAIRED	RANDOM	GENOMIC	Moraxella catarrhalis	ILLUMINA	2019-07-03T00:00:00Z	Included
ERR3411765	ERX3435411	DCHS	WGS	PRJEB25371	SAMEA4620481	WELLCOME SANGER INSTITUTE	Illumina HiSeq X Ten	PAIRED	RANDOM	GENOMIC	Moraxella catarrhalis	ILLUMINA	2019-07-03T00:00:00Z	Included
ERR3411766	ERX3435412	DCHS	WGS	PRJEB25371	SAMEA4620466	WELLCOME SANGER INSTITUTE	Illumina HiSeq X Ten	PAIRED	RANDOM	GENOMIC	Moraxella catarrhalis	ILLUMINA	2019-07-03T00:00:00Z	Included
ERR3411767	ERX3435413	DCHS	WGS	PRJEB25371	SAMEA4620467	WELLCOME SANGER INSTITUTE	Illumina HiSeq X Ten	PAIRED	RANDOM	GENOMIC	Moraxella catarrhalis	ILLUMINA	2019-07-03T00:00:00Z	Included
ERR3411768	ERX3435414	DCHS	WGS	PRJEB25371	SAMEA4620468	WELLCOME SANGER INSTITUTE	Illumina HiSeq X Ten	PAIRED	RANDOM	GENOMIC	Moraxella catarrhalis	ILLUMINA	2019-07-03T00:00:00Z	Included
ERR3411769	ERX3435415	DCHS	WGS	PRJEB25371	SAMEA4620469	WELLCOME SANGER INSTITUTE	Illumina HiSeq X Ten	PAIRED	RANDOM	GENOMIC	Moraxella catarrhalis	ILLUMINA	2019-07-03T00:00:00Z	Included
ERR3411770	ERX3435416	DCHS	WGS	PRJEB25371	SAMEA4620470	WELLCOME SANGER INSTITUTE	Illumina HiSeq X Ten	PAIRED	RANDOM	GENOMIC	Moraxella catarrhalis	ILLUMINA	2019-07-03T00:00:00Z	Included
ERR3411771	ERX3435417	DCHS	WGS	PRJEB25371	SAMEA4620471	WELLCOME SANGER INSTITUTE	Illumina HiSeq X Ten	PAIRED	RANDOM	GENOMIC	Moraxella catarrhalis	ILLUMINA	2019-07-03T00:00:00Z	Included
ERR3411772	ERX3435418	DCHS	WGS	PRJEB25371	SAMEA4620472	WELLCOME SANGER INSTITUTE	Illumina HiSeq X Ten	PAIRED	RANDOM	GENOMIC	Moraxella catarrhalis	ILLUMINA	2019-07-03T00:00:00Z	Included
ERR3411773	ERX3435419	DCHS	WGS	PRJEB25371	SAMEA4620473	WELLCOME SANGER INSTITUTE	Illumina HiSeq X Ten	PAIRED	RANDOM	GENOMIC	Moraxella catarrhalis	ILLUMINA	2019-07-03T00:00:00Z	Included
ERR3411774	ERX3435420	DCHS	WGS	PRJEB25371	SAMEA4620474	WELLCOME SANGER INSTITUTE	Illumina HiSeq X Ten	PAIRED	RANDOM	GENOMIC	Moraxella catarrhalis	ILLUMINA	2019-07-03T00:00:00Z	Included
ERR3411775	ERX3435421	DCHS	WGS	PRJEB25371	SAMEA4620475	WELLCOME SANGER INSTITUTE	Illumina HiSeq X Ten	PAIRED	RANDOM	GENOMIC	Moraxella catarrhalis	ILLUMINA	2019-07-03T00:00:00Z	Included
ERR3411776	ERX3435422	DCHS	WGS	PRJEB25371	SAMEA4620476	WELLCOME SANGER INSTITUTE	Illumina HiSeq X Ten	PAIRED	RANDOM	GENOMIC	Moraxella catarrhalis	ILLUMINA	2019-07-03T00:00:00Z	Included
ERR3411777	ERX3435423	DCHS	WGS	PRJEB25371	SAMEA4620477	WELLCOME SANGER INSTITUTE	Illumina HiSeq X Ten	PAIRED	RANDOM	GENOMIC	Moraxella catarrhalis	ILLUMINA	2019-07-03T00:00:00Z	Included
ERR3411778	ERX3435424	DCHS	WGS	PRJEB25371	SAMEA4620478	WELLCOME SANGER INSTITUTE	Illumina HiSeq X Ten	PAIRED	RANDOM	GENOMIC	Moraxella catarrhalis	ILLUMINA	2019-07-03T00:00:00Z	Included
ERR3411779	ERX3435425	DCHS	WGS	PRJEB25371	SAMEA4620479	WELLCOME SANGER INSTITUTE	Illumina HiSeq X Ten	PAIRED	RANDOM	GENOMIC	Moraxella catarrhalis	ILLUMINA	2019-07-03T00:00:00Z	Included
ERR3411780	ERX3435426	DCHS	WGS	PRJEB25371	SAMEA4620480	WELLCOME SANGER INSTITUTE	Illumina HiSeq X Ten	PAIRED	RANDOM	GENOMIC	Moraxella catarrhalis	ILLUMINA	2019-07-03T00:00:00Z	Included
ERR3411784	ERX3435430	DCHS	WGS	PRJEB25371	SAMEA4620485	WELLCOME SANGER INSTITUTE	Illumina HiSeq X Ten	PAIRED	RANDOM	GENOMIC	Moraxella catarrhalis	ILLUMINA	2019-07-03T00:00:00Z	Included
ERR3411785	ERX3435431	DCHS	WGS	PRJEB25371	SAMEA4620486	WELLCOME SANGER INSTITUTE	Illumina HiSeq X Ten	PAIRED	RANDOM	GENOMIC	Moraxella catarrhalis	ILLUMINA	2019-07-03T00:00:00Z	Included
ERR3411787	ERX3435433	DCHS	WGS	PRJEB25371	SAMEA4620488	WELLCOME SANGER INSTITUTE	Illumina HiSeq X Ten	PAIRED	RANDOM	GENOMIC	Moraxella catarrhalis	ILLUMINA	2019-07-03T00:00:00Z	Included
ERR3411789	ERX3435435	DCHS	WGS	PRJEB25371	SAMEA4620490	WELLCOME SANGER INSTITUTE	Illumina HiSeq X Ten	PAIRED	RANDOM	GENOMIC	Moraxella catarrhalis	ILLUMINA	2019-07-03T00:00:00Z	Included
ERR3411790	ERX3435436	DCHS	WGS	PRJEB25371	SAMEA4620491	WELLCOME SANGER INSTITUTE	Illumina HiSeq X Ten	PAIRED	RANDOM	GENOMIC	Moraxella catarrhalis	ILLUMINA	2019-07-03T00:00:00Z	Included
ERR3411791	ERX3435437	DCHS	WGS	PRJEB25371	SAMEA4620492	WELLCOME SANGER INSTITUTE	Illumina HiSeq X Ten	PAIRED	RANDOM	GENOMIC	Moraxella catarrhalis	ILLUMINA	2019-07-03T00:00:00Z	Included
ERR3411792	ERX3435438	DCHS	WGS	PRJEB25371	SAMEA4620493	WELLCOME SANGER INSTITUTE	Illumina HiSeq X Ten	PAIRED	RANDOM	GENOMIC	Moraxella catarrhalis	ILLUMINA	2019-07-03T00:00:00Z	Included
ERR3411793	ERX3435439	DCHS	WGS	PRJEB25371	SAMEA4620494	WELLCOME SANGER INSTITUTE	Illumina HiSeq X Ten	PAIRED	RANDOM	GENOMIC	Moraxella catarrhalis	ILLUMINA	2019-07-03T00:00:00Z	Included
ERR3411795	ERX3435441	DCHS	WGS	PRJEB25371	SAMEA4620496	WELLCOME SANGER INSTITUTE	Illumina HiSeq X Ten	PAIRED	RANDOM	GENOMIC	Moraxella catarrhalis	ILLUMINA	2019-07-03T00:00:00Z	Included
ERR3411820	ERX3435466	DCHS	WGS	PRJEB25371	SAMEA4620905	WELLCOME SANGER INSTITUTE	Illumina HiSeq X Ten	PAIRED	RANDOM	GENOMIC	Moraxella catarrhalis	ILLUMINA	2019-07-03T00:00:00Z	Included
ERR3411821	ERX3435467	DCHS	WGS	PRJEB25371	SAMEA4620906	WELLCOME SANGER INSTITUTE	Illumina HiSeq X Ten	PAIRED	RANDOM	GENOMIC	Moraxella catarrhalis	ILLUMINA	2019-07-03T00:00:00Z	Included
ERR3411822	ERX3435468	DCHS	WGS	PRJEB25371	SAMEA4620907	WELLCOME SANGER INSTITUTE	Illumina HiSeq X Ten	PAIRED	RANDOM	GENOMIC	Moraxella catarrhalis	ILLUMINA	2019-07-03T00:00:00Z	Included
ERR3411823	ERX3435469	DCHS	WGS	PRJEB25371	SAMEA4620908	WELLCOME SANGER INSTITUTE	Illumina HiSeq X Ten	PAIRED	RANDOM	GENOMIC	Moraxella catarrhalis	ILLUMINA	2019-07-03T00:00:00Z	Included
ERR3411824	ERX3435470	DCHS	WGS	PRJEB25371	SAMEA4620909	WELLCOME SANGER INSTITUTE	Illumina HiSeq X Ten	PAIRED	RANDOM	GENOMIC	Moraxella catarrhalis	ILLUMINA	2019-07-03T00:00:00Z	Included
ERR3411825	ERX3435471	DCHS	WGS	PRJEB25371	SAMEA4620910	WELLCOME SANGER INSTITUTE	Illumina HiSeq X Ten	PAIRED	RANDOM	GENOMIC	Moraxella catarrhalis	ILLUMINA	2019-07-03T00:00:00Z	Included
ERR3411826	ERX3435472	DCHS	WGS	PRJEB25371	SAMEA4620911	WELLCOME SANGER INSTITUTE	Illumina HiSeq X Ten	PAIRED	RANDOM	GENOMIC	Moraxella catarrhalis	ILLUMINA	2019-07-03T00:00:00Z	Included
ERR3411827	ERX3435473	DCHS	WGS	PRJEB25371	SAMEA4620912	WELLCOME SANGER INSTITUTE	Illumina HiSeq X Ten	PAIRED	RANDOM	GENOMIC	Moraxella catarrhalis	ILLUMINA	2019-07-03T00:00:00Z	Included
ERR3411828	ERX3435474	DCHS	WGS	PRJEB25371	SAMEA4620913	WELLCOME SANGER INSTITUTE	Illumina HiSeq X Ten	PAIRED	RANDOM	GENOMIC	Moraxella catarrhalis	ILLUMINA	2019-07-03T00:00:00Z	Included
ERR3411829	ERX3435475	DCHS	WGS	PRJEB25371	SAMEA4620914	WELLCOME SANGER INSTITUTE	Illumina HiSeq X Ten	PAIRED	RANDOM	GENOMIC	Moraxella catarrhalis	ILLUMINA	2019-07-03T00:00:00Z	Included
ERR3411830	ERX3435476	DCHS	WGS	PRJEB25371	SAMEA4620915	WELLCOME SANGER INSTITUTE	Illumina HiSeq X Ten	PAIRED	RANDOM	GENOMIC	Moraxella catarrhalis	ILLUMINA	2019-07-03T00:00:00Z	Included
ERR3411831	ERX3435477	DCHS	WGS	PRJEB25371	SAMEA4620916	WELLCOME SANGER INSTITUTE	Illumina HiSeq X Ten	PAIRED	RANDOM	GENOMIC	Moraxella catarrhalis	ILLUMINA	2019-07-03T00:00:00Z	Included
ERR3411832	ERX3435478	DCHS	WGS	PRJEB25371	SAMEA4620917	WELLCOME SANGER INSTITUTE	Illumina HiSeq X Ten	PAIRED	RANDOM	GENOMIC	Moraxella catarrhalis	ILLUMINA	2019-07-03T00:00:00Z	Included
ERR3411833	ERX3435479	DCHS	WGS	PRJEB25371	SAMEA4620918	WELLCOME SANGER INSTITUTE	Illumina HiSeq X Ten	PAIRED	RANDOM	GENOMIC	Moraxella catarrhalis	ILLUMINA	2019-07-03T00:00:00Z	Included
ERR3411834	ERX3435480	DCHS	WGS	PRJEB25371	SAMEA4620919	WELLCOME SANGER INSTITUTE	Illumina HiSeq X Ten	PAIRED	RANDOM	GENOMIC	Moraxella catarrhalis	ILLUMINA	2019-07-03T00:00:00Z	Included
ERR3411835	ERX3435481	DCHS	WGS	PRJEB25371	SAMEA4620920	WELLCOME SANGER INSTITUTE	Illumina HiSeq X Ten	PAIRED	RANDOM	GENOMIC	Moraxella catarrhalis	ILLUMINA	2019-07-03T00:00:00Z	Included
ERR3411837	ERX3435483	DCHS	WGS	PRJEB25371	SAMEA4620922	WELLCOME SANGER INSTITUTE	Illumina HiSeq X Ten	PAIRED	RANDOM	GENOMIC	Moraxella catarrhalis	ILLUMINA	2019-07-03T00:00:00Z	Included
ERR3411839	ERX3435485	DCHS	WGS	PRJEB25371	SAMEA4620924	WELLCOME SANGER INSTITUTE	Illumina HiSeq X Ten	PAIRED	RANDOM	GENOMIC	Moraxella catarrhalis	ILLUMINA	2019-07-03T00:00:00Z	Included
ERR3411840	ERX3435486	DCHS	WGS	PRJEB25371	SAMEA4620925	WELLCOME SANGER INSTITUTE	Illumina HiSeq X Ten	PAIRED	RANDOM	GENOMIC	Moraxella catarrhalis	ILLUMINA	2019-07-03T00:00:00Z	Included
ERR3411841	ERX3435487	DCHS	WGS	PRJEB25371	SAMEA4620926	WELLCOME SANGER INSTITUTE	Illumina HiSeq X Ten	PAIRED	RANDOM	GENOMIC	Moraxella catarrhalis	ILLUMINA	2019-07-03T00:00:00Z	Included
ERR3411842	ERX3435488	DCHS	WGS	PRJEB25371	SAMEA4620927	WELLCOME SANGER INSTITUTE	Illumina HiSeq X Ten	PAIRED	RANDOM	GENOMIC	Moraxella catarrhalis	ILLUMINA	2019-07-03T00:00:00Z	Included
ERR3411843	ERX3435489	DCHS	WGS	PRJEB25371	SAMEA4620928	WELLCOME SANGER INSTITUTE	Illumina HiSeq X Ten	PAIRED	RANDOM	GENOMIC	Moraxella catarrhalis	ILLUMINA	2019-07-03T00:00:00Z	Included
ERR3411844	ERX3435490	DCHS	WGS	PRJEB25371	SAMEA4620929	WELLCOME SANGER INSTITUTE	Illumina HiSeq X Ten	PAIRED	RANDOM	GENOMIC	Moraxella catarrhalis	ILLUMINA	2019-07-03T00:00:00Z	Included
ERR3411845	ERX3435491	DCHS	WGS	PRJEB25371	SAMEA4620930	WELLCOME SANGER INSTITUTE	Illumina HiSeq X Ten	PAIRED	RANDOM	GENOMIC	Moraxella catarrhalis	ILLUMINA	2019-07-03T00:00:00Z	Included
ERR3411846	ERX3435492	DCHS	WGS	PRJEB25371	SAMEA4620931	WELLCOME SANGER INSTITUTE	Illumina HiSeq X Ten	PAIRED	RANDOM	GENOMIC	Moraxella catarrhalis	ILLUMINA	2019-07-03T00:00:00Z	Included
ERR3411847	ERX3435493	DCHS	WGS	PRJEB25371	SAMEA4620932	WELLCOME SANGER INSTITUTE	Illumina HiSeq X Ten	PAIRED	RANDOM	GENOMIC	Moraxella catarrhalis	ILLUMINA	2019-07-03T00:00:00Z	Included
ERR3411848	ERX3435494	DCHS	WGS	PRJEB25371	SAMEA4620933	WELLCOME SANGER INSTITUTE	Illumina HiSeq X Ten	PAIRED	RANDOM	GENOMIC	Moraxella catarrhalis	ILLUMINA	2019-07-03T00:00:00Z	Included
ERR3411850	ERX3435496	DCHS	WGS	PRJEB25371	SAMEA4620935	WELLCOME SANGER INSTITUTE	Illumina HiSeq X Ten	PAIRED	RANDOM	GENOMIC	Moraxella catarrhalis	ILLUMINA	2019-07-03T00:00:00Z	Included
ERR3411854	ERX3435500	DCHS	WGS	PRJEB25371	SAMEA4620939	WELLCOME SANGER INSTITUTE	Illumina HiSeq X Ten	PAIRED	RANDOM	GENOMIC	Moraxella catarrhalis	ILLUMINA	2019-07-03T00:00:00Z	Included
ERR3411856	ERX3435502	DCHS	WGS	PRJEB25371	SAMEA4620941	WELLCOME SANGER INSTITUTE	Illumina HiSeq X Ten	PAIRED	RANDOM	GENOMIC	Moraxella catarrhalis	ILLUMINA	2019-07-03T00:00:00Z	Included
ERR3411892	ERX3435538	DCHS	WGS	PRJEB25371	SAMEA4620984	WELLCOME SANGER INSTITUTE	Illumina HiSeq X Ten	PAIRED	RANDOM	GENOMIC	Moraxella catarrhalis	ILLUMINA	2019-07-03T00:00:00Z	Included
ERR3411893	ERX3435539	DCHS	WGS	PRJEB25371	SAMEA4620985	WELLCOME SANGER INSTITUTE	Illumina HiSeq X Ten	PAIRED	RANDOM	GENOMIC	Moraxella catarrhalis	ILLUMINA	2019-07-03T00:00:00Z	Included
ERR3411894	ERX3435540	DCHS	WGS	PRJEB25371	SAMEA4620970	WELLCOME SANGER INSTITUTE	Illumina HiSeq X Ten	PAIRED	RANDOM	GENOMIC	Moraxella catarrhalis	ILLUMINA	2019-07-03T00:00:00Z	Included
ERR3411895	ERX3435541	DCHS	WGS	PRJEB25371	SAMEA4620971	WELLCOME SANGER INSTITUTE	Illumina HiSeq X Ten	PAIRED	RANDOM	GENOMIC	Moraxella catarrhalis	ILLUMINA	2019-07-03T00:00:00Z	Included
ERR3411896	ERX3435542	DCHS	WGS	PRJEB25371	SAMEA4620972	WELLCOME SANGER INSTITUTE	Illumina HiSeq X Ten	PAIRED	RANDOM	GENOMIC	Moraxella catarrhalis	ILLUMINA	2019-07-03T00:00:00Z	Included
ERR3411897	ERX3435543	DCHS	WGS	PRJEB25371	SAMEA4620973	WELLCOME SANGER INSTITUTE	Illumina HiSeq X Ten	PAIRED	RANDOM	GENOMIC	Moraxella catarrhalis	ILLUMINA	2019-07-03T00:00:00Z	Included
ERR3411898	ERX3435544	DCHS	WGS	PRJEB25371	SAMEA4620974	WELLCOME SANGER INSTITUTE	Illumina HiSeq X Ten	PAIRED	RANDOM	GENOMIC	Moraxella catarrhalis	ILLUMINA	2019-07-03T00:00:00Z	Included
ERR3411899	ERX3435545	DCHS	WGS	PRJEB25371	SAMEA4620975	WELLCOME SANGER INSTITUTE	Illumina HiSeq X Ten	PAIRED	RANDOM	GENOMIC	Moraxella catarrhalis	ILLUMINA	2019-07-03T00:00:00Z	Included
ERR3411900	ERX3435546	DCHS	WGS	PRJEB25371	SAMEA4620976	WELLCOME SANGER INSTITUTE	Illumina HiSeq X Ten	PAIRED	RANDOM	GENOMIC	Moraxella catarrhalis	ILLUMINA	2019-07-03T00:00:00Z	Included
ERR3411901	ERX3435547	DCHS	WGS	PRJEB25371	SAMEA4620986	WELLCOME SANGER INSTITUTE	Illumina HiSeq X Ten	PAIRED	RANDOM	GENOMIC	Moraxella catarrhalis	ILLUMINA	2019-07-03T00:00:00Z	Included
ERR3411902	ERX3435548	DCHS	WGS	PRJEB25371	SAMEA4620987	WELLCOME SANGER INSTITUTE	Illumina HiSeq X Ten	PAIRED	RANDOM	GENOMIC	Moraxella catarrhalis	ILLUMINA	2019-07-03T00:00:00Z	Included
ERR3411903	ERX3435549	DCHS	WGS	PRJEB25371	SAMEA4620988	WELLCOME SANGER INSTITUTE	Illumina HiSeq X Ten	PAIRED	RANDOM	GENOMIC	Moraxella catarrhalis	ILLUMINA	2019-07-03T00:00:00Z	Included
ERR3411904	ERX3435550	DCHS	WGS	PRJEB25371	SAMEA4620989	WELLCOME SANGER INSTITUTE	Illumina HiSeq X Ten	PAIRED	RANDOM	GENOMIC	Moraxella catarrhalis	ILLUMINA	2019-07-03T00:00:00Z	Included
ERR3411905	ERX3435551	DCHS	WGS	PRJEB25371	SAMEA4620990	WELLCOME SANGER INSTITUTE	Illumina HiSeq X Ten	PAIRED	RANDOM	GENOMIC	Moraxella catarrhalis	ILLUMINA	2019-07-03T00:00:00Z	Included
ERR3411906	ERX3435552	DCHS	WGS	PRJEB25371	SAMEA4620991	WELLCOME SANGER INSTITUTE	Illumina HiSeq X Ten	PAIRED	RANDOM	GENOMIC	Moraxella catarrhalis	ILLUMINA	2019-07-03T00:00:00Z	Included
ERR3411907	ERX3435553	DCHS	WGS	PRJEB25371	SAMEA4620992	WELLCOME SANGER INSTITUTE	Illumina HiSeq X Ten	PAIRED	RANDOM	GENOMIC	Moraxella catarrhalis	ILLUMINA	2019-07-03T00:00:00Z	Included
ERR3411908	ERX3435554	DCHS	WGS	PRJEB25371	SAMEA4620993	WELLCOME SANGER INSTITUTE	Illumina HiSeq X Ten	PAIRED	RANDOM	GENOMIC	Moraxella catarrhalis	ILLUMINA	2019-07-03T00:00:00Z	Included
ERR3411909	ERX3435555	DCHS	WGS	PRJEB25371	SAMEA4620994	WELLCOME SANGER INSTITUTE	Illumina HiSeq X Ten	PAIRED	RANDOM	GENOMIC	Moraxella catarrhalis	ILLUMINA	2019-07-03T00:00:00Z	Included
ERR3411910	ERX3435556	DCHS	WGS	PRJEB25371	SAMEA4620995	WELLCOME SANGER INSTITUTE	Illumina HiSeq X Ten	PAIRED	RANDOM	GENOMIC	Moraxella catarrhalis	ILLUMINA	2019-07-03T00:00:00Z	Included
ERR3411911	ERX3435557	DCHS	WGS	PRJEB25371	SAMEA4620996	WELLCOME SANGER INSTITUTE	Illumina HiSeq X Ten	PAIRED	RANDOM	GENOMIC	Moraxella catarrhalis	ILLUMINA	2019-07-03T00:00:00Z	Included
ERR3411912	ERX3435558	DCHS	WGS	PRJEB25371	SAMEA4620997	WELLCOME SANGER INSTITUTE	Illumina HiSeq X Ten	PAIRED	RANDOM	GENOMIC	Moraxella catarrhalis	ILLUMINA	2019-07-03T00:00:00Z	Included
ERR3411913	ERX3435559	DCHS	WGS	PRJEB25371	SAMEA4620998	WELLCOME SANGER INSTITUTE	Illumina HiSeq X Ten	PAIRED	RANDOM	GENOMIC	Moraxella catarrhalis	ILLUMINA	2019-07-03T00:00:00Z	Included
ERR3411915	ERX3435561	DCHS	WGS	PRJEB25371	SAMEA4621000	WELLCOME SANGER INSTITUTE	Illumina HiSeq X Ten	PAIRED	RANDOM	GENOMIC	Moraxella catarrhalis	ILLUMINA	2019-07-03T00:00:00Z	Included
ERR3411916	ERX3435562	DCHS	WGS	PRJEB25371	SAMEA4621001	WELLCOME SANGER INSTITUTE	Illumina HiSeq X Ten	PAIRED	RANDOM	GENOMIC	Moraxella catarrhalis	ILLUMINA	2019-07-03T00:00:00Z	Included
ERR3411917	ERX3435563	DCHS	WGS	PRJEB25371	SAMEA4621002	WELLCOME SANGER INSTITUTE	Illumina HiSeq X Ten	PAIRED	RANDOM	GENOMIC	Moraxella catarrhalis	ILLUMINA	2019-07-03T00:00:00Z	Included
ERR3411918	ERX3435564	DCHS	WGS	PRJEB25371	SAMEA4621003	WELLCOME SANGER INSTITUTE	Illumina HiSeq X Ten	PAIRED	RANDOM	GENOMIC	Moraxella catarrhalis	ILLUMINA	2019-07-03T00:00:00Z	Included
ERR3411919	ERX3435565	DCHS	WGS	PRJEB25371	SAMEA4621004	WELLCOME SANGER INSTITUTE	Illumina HiSeq X Ten	PAIRED	RANDOM	GENOMIC	Moraxella catarrhalis	ILLUMINA	2019-07-03T00:00:00Z	Included
ERR3411921	ERX3435567	DCHS	WGS	PRJEB25371	SAMEA4621006	WELLCOME SANGER INSTITUTE	Illumina HiSeq X Ten	PAIRED	RANDOM	GENOMIC	Moraxella catarrhalis	ILLUMINA	2019-07-03T00:00:00Z	Included
ERR3411928	ERX3435574	DCHS	WGS	PRJEB25371	SAMEA4621013	WELLCOME SANGER INSTITUTE	Illumina HiSeq X Ten	PAIRED	RANDOM	GENOMIC	Moraxella catarrhalis	ILLUMINA	2019-07-03T00:00:00Z	Included
ERR3411940	ERX3435586	DCHS	WGS	PRJEB25371	SAMEA4621025	WELLCOME SANGER INSTITUTE	Illumina HiSeq X Ten	PAIRED	RANDOM	GENOMIC	Moraxella catarrhalis	ILLUMINA	2019-07-03T00:00:00Z	Included
ERR3411941	ERX3435587	DCHS	WGS	PRJEB25371	SAMEA4621026	WELLCOME SANGER INSTITUTE	Illumina HiSeq X Ten	PAIRED	RANDOM	GENOMIC	Moraxella catarrhalis	ILLUMINA	2019-07-03T00:00:00Z	Included
ERR3411958	ERX3435604	DCHS	WGS	PRJEB25371	SAMEA4621043	WELLCOME SANGER INSTITUTE	Illumina HiSeq X Ten	PAIRED	RANDOM	GENOMIC	Moraxella catarrhalis	ILLUMINA	2019-07-03T00:00:00Z	Included
ERR3411959	ERX3435605	DCHS	WGS	PRJEB25371	SAMEA4621044	WELLCOME SANGER INSTITUTE	Illumina HiSeq X Ten	PAIRED	RANDOM	GENOMIC	Moraxella catarrhalis	ILLUMINA	2019-07-03T00:00:00Z	Included
ERR3411960	ERX3435606	DCHS	WGS	PRJEB25371	SAMEA4621045	WELLCOME SANGER INSTITUTE	Illumina HiSeq X Ten	PAIRED	RANDOM	GENOMIC	Moraxella catarrhalis	ILLUMINA	2019-07-03T00:00:00Z	Included
ERR3411961	ERX3435607	DCHS	WGS	PRJEB25371	SAMEA4621046	WELLCOME SANGER INSTITUTE	Illumina HiSeq X Ten	PAIRED	RANDOM	GENOMIC	Moraxella catarrhalis	ILLUMINA	2019-07-03T00:00:00Z	Included
ERR3411962	ERX3435608	DCHS	WGS	PRJEB25371	SAMEA4621047	WELLCOME SANGER INSTITUTE	Illumina HiSeq X Ten	PAIRED	RANDOM	GENOMIC	Moraxella catarrhalis	ILLUMINA	2019-07-03T00:00:00Z	Included
ERR3411963	ERX3435609	DCHS	WGS	PRJEB25371	SAMEA4621048	WELLCOME SANGER INSTITUTE	Illumina HiSeq X Ten	PAIRED	RANDOM	GENOMIC	Moraxella catarrhalis	ILLUMINA	2019-07-03T00:00:00Z	Included
ERR3411964	ERX3435610	DCHS	WGS	PRJEB25371	SAMEA4621049	WELLCOME SANGER INSTITUTE	Illumina HiSeq X Ten	PAIRED	RANDOM	GENOMIC	Moraxella catarrhalis	ILLUMINA	2019-07-03T00:00:00Z	Included
ERR3411965	ERX3435611	DCHS	WGS	PRJEB25371	SAMEA4621050	WELLCOME SANGER INSTITUTE	Illumina HiSeq X Ten	PAIRED	RANDOM	GENOMIC	Moraxella catarrhalis	ILLUMINA	2019-07-03T00:00:00Z	Included
ERR3411966	ERX3435612	DCHS	WGS	PRJEB25371	SAMEA4621051	WELLCOME SANGER INSTITUTE	Illumina HiSeq X Ten	PAIRED	RANDOM	GENOMIC	Moraxella catarrhalis	ILLUMINA	2019-07-03T00:00:00Z	Included
ERR3411967	ERX3435613	DCHS	WGS	PRJEB25371	SAMEA4621052	WELLCOME SANGER INSTITUTE	Illumina HiSeq X Ten	PAIRED	RANDOM	GENOMIC	Moraxella catarrhalis	ILLUMINA	2019-07-03T00:00:00Z	Included
ERR3411968	ERX3435614	DCHS	WGS	PRJEB25371	SAMEA4621053	WELLCOME SANGER INSTITUTE	Illumina HiSeq X Ten	PAIRED	RANDOM	GENOMIC	Moraxella catarrhalis	ILLUMINA	2019-07-03T00:00:00Z	Included
ERR3411969	ERX3435615	DCHS	WGS	PRJEB25371	SAMEA4621054	WELLCOME SANGER INSTITUTE	Illumina HiSeq X Ten	PAIRED	RANDOM	GENOMIC	Moraxella catarrhalis	ILLUMINA	2019-07-03T00:00:00Z	Included
ERR3411970	ERX3435616	DCHS	WGS	PRJEB25371	SAMEA4621055	WELLCOME SANGER INSTITUTE	Illumina HiSeq X Ten	PAIRED	RANDOM	GENOMIC	Moraxella catarrhalis	ILLUMINA	2019-07-03T00:00:00Z	Included
ERR3411971	ERX3435617	DCHS	WGS	PRJEB25371	SAMEA4621057	WELLCOME SANGER INSTITUTE	Illumina HiSeq X Ten	PAIRED	RANDOM	GENOMIC	Moraxella catarrhalis	ILLUMINA	2019-07-03T00:00:00Z	Included
ERR3411972	ERX3435618	DCHS	WGS	PRJEB25371	SAMEA4621058	WELLCOME SANGER INSTITUTE	Illumina HiSeq X Ten	PAIRED	RANDOM	GENOMIC	Moraxella catarrhalis	ILLUMINA	2019-07-03T00:00:00Z	Included
ERR3411973	ERX3435619	DCHS	WGS	PRJEB25371	SAMEA4621059	WELLCOME SANGER INSTITUTE	Illumina HiSeq X Ten	PAIRED	RANDOM	GENOMIC	Moraxella catarrhalis	ILLUMINA	2019-07-03T00:00:00Z	Included
ERR3411974	ERX3435620	DCHS	WGS	PRJEB25371	SAMEA4621060	WELLCOME SANGER INSTITUTE	Illumina HiSeq X Ten	PAIRED	RANDOM	GENOMIC	Moraxella catarrhalis	ILLUMINA	2019-07-03T00:00:00Z	Included
ERR3411975	ERX3435621	DCHS	WGS	PRJEB25371	SAMEA4621061	WELLCOME SANGER INSTITUTE	Illumina HiSeq X Ten	PAIRED	RANDOM	GENOMIC	Moraxella catarrhalis	ILLUMINA	2019-07-03T00:00:00Z	Included
ERR3411976	ERX3435622	DCHS	WGS	PRJEB25371	SAMEA4621062	WELLCOME SANGER INSTITUTE	Illumina HiSeq X Ten	PAIRED	RANDOM	GENOMIC	Moraxella catarrhalis	ILLUMINA	2019-07-03T00:00:00Z	Included
ERR3411977	ERX3435623	DCHS	WGS	PRJEB25371	SAMEA4621063	WELLCOME SANGER INSTITUTE	Illumina HiSeq X Ten	PAIRED	RANDOM	GENOMIC	Moraxella catarrhalis	ILLUMINA	2019-07-03T00:00:00Z	Included
ERR3411978	ERX3435624	DCHS	WGS	PRJEB25371	SAMEA4621064	WELLCOME SANGER INSTITUTE	Illumina HiSeq X Ten	PAIRED	RANDOM	GENOMIC	Moraxella catarrhalis	ILLUMINA	2019-07-03T00:00:00Z	Included
ERR3411988	ERX3435634	DCHS	WGS	PRJEB25371	SAMEA4621074	WELLCOME SANGER INSTITUTE	Illumina HiSeq X Ten	PAIRED	RANDOM	GENOMIC	Moraxella catarrhalis	ILLUMINA	2019-07-03T00:00:00Z	Included
ERR3411989	ERX3435635	DCHS	WGS	PRJEB25371	SAMEA4621075	WELLCOME SANGER INSTITUTE	Illumina HiSeq X Ten	PAIRED	RANDOM	GENOMIC	Moraxella catarrhalis	ILLUMINA	2019-07-03T00:00:00Z	Included
ERR3411990	ERX3435636	DCHS	WGS	PRJEB25371	SAMEA4621076	WELLCOME SANGER INSTITUTE	Illumina HiSeq X Ten	PAIRED	RANDOM	GENOMIC	Moraxella catarrhalis	ILLUMINA	2019-07-03T00:00:00Z	Included
ERR3412013	ERX3435659	DCHS	WGS	PRJEB25371	SAMEA4621099	WELLCOME SANGER INSTITUTE	Illumina HiSeq X Ten	PAIRED	RANDOM	GENOMIC	Moraxella catarrhalis	ILLUMINA	2019-07-03T00:00:00Z	Included
ERR3412014	ERX3435660	DCHS	WGS	PRJEB25371	SAMEA4621100	WELLCOME SANGER INSTITUTE	Illumina HiSeq X Ten	PAIRED	RANDOM	GENOMIC	Moraxella catarrhalis	ILLUMINA	2019-07-03T00:00:00Z	Included
ERR3412015	ERX3435661	DCHS	WGS	PRJEB25371	SAMEA4621101	WELLCOME SANGER INSTITUTE	Illumina HiSeq X Ten	PAIRED	RANDOM	GENOMIC	Moraxella catarrhalis	ILLUMINA	2019-07-03T00:00:00Z	Included
ERR3412016	ERX3435662	DCHS	WGS	PRJEB25371	SAMEA4621102	WELLCOME SANGER INSTITUTE	Illumina HiSeq X Ten	PAIRED	RANDOM	GENOMIC	Moraxella catarrhalis	ILLUMINA	2019-07-03T00:00:00Z	Included
ERR3412017	ERX3435663	DCHS	WGS	PRJEB25371	SAMEA4621103	WELLCOME SANGER INSTITUTE	Illumina HiSeq X Ten	PAIRED	RANDOM	GENOMIC	Moraxella catarrhalis	ILLUMINA	2019-07-03T00:00:00Z	Included
ERR3412018	ERX3435664	DCHS	WGS	PRJEB25371	SAMEA4621104	WELLCOME SANGER INSTITUTE	Illumina HiSeq X Ten	PAIRED	RANDOM	GENOMIC	Moraxella catarrhalis	ILLUMINA	2019-07-03T00:00:00Z	Included
ERR3412019	ERX3435665	DCHS	WGS	PRJEB25371	SAMEA4621105	WELLCOME SANGER INSTITUTE	Illumina HiSeq X Ten	PAIRED	RANDOM	GENOMIC	Moraxella catarrhalis	ILLUMINA	2019-07-03T00:00:00Z	Included
ERR3412020	ERX3435666	DCHS	WGS	PRJEB25371	SAMEA4621106	WELLCOME SANGER INSTITUTE	Illumina HiSeq X Ten	PAIRED	RANDOM	GENOMIC	Moraxella catarrhalis	ILLUMINA	2019-07-03T00:00:00Z	Included
ERR3412022	ERX3435668	DCHS	WGS	PRJEB25371	SAMEA4621108	WELLCOME SANGER INSTITUTE	Illumina HiSeq X Ten	PAIRED	RANDOM	GENOMIC	Moraxella catarrhalis	ILLUMINA	2019-07-03T00:00:00Z	Included
ERR3412023	ERX3435669	DCHS	WGS	PRJEB25371	SAMEA4621109	WELLCOME SANGER INSTITUTE	Illumina HiSeq X Ten	PAIRED	RANDOM	GENOMIC	Moraxella catarrhalis	ILLUMINA	2019-07-03T00:00:00Z	Included
ERR3412024	ERX3435670	DCHS	WGS	PRJEB25371	SAMEA4621110	WELLCOME SANGER INSTITUTE	Illumina HiSeq X Ten	PAIRED	RANDOM	GENOMIC	Moraxella catarrhalis	ILLUMINA	2019-07-03T00:00:00Z	Included
ERR3412025	ERX3435671	DCHS	WGS	PRJEB25371	SAMEA4621111	WELLCOME SANGER INSTITUTE	Illumina HiSeq X Ten	PAIRED	RANDOM	GENOMIC	Moraxella catarrhalis	ILLUMINA	2019-07-03T00:00:00Z	Included
ERR3412026	ERX3435672	DCHS	WGS	PRJEB25371	SAMEA4621112	WELLCOME SANGER INSTITUTE	Illumina HiSeq X Ten	PAIRED	RANDOM	GENOMIC	Moraxella catarrhalis	ILLUMINA	2019-07-03T00:00:00Z	Included
ERR3412027	ERX3435673	DCHS	WGS	PRJEB25371	SAMEA4621113	WELLCOME SANGER INSTITUTE	Illumina HiSeq X Ten	PAIRED	RANDOM	GENOMIC	Moraxella catarrhalis	ILLUMINA	2019-07-03T00:00:00Z	Included
ERR3412028	ERX3435674	DCHS	WGS	PRJEB25371	SAMEA4621114	WELLCOME SANGER INSTITUTE	Illumina HiSeq X Ten	PAIRED	RANDOM	GENOMIC	Moraxella catarrhalis	ILLUMINA	2019-07-03T00:00:00Z	Included
ERR3412029	ERX3435675	DCHS	WGS	PRJEB25371	SAMEA4621115	WELLCOME SANGER INSTITUTE	Illumina HiSeq X Ten	PAIRED	RANDOM	GENOMIC	Moraxella catarrhalis	ILLUMINA	2019-07-03T00:00:00Z	Included
ERR3412030	ERX3435676	DCHS	WGS	PRJEB25371	SAMEA4621116	WELLCOME SANGER INSTITUTE	Illumina HiSeq X Ten	PAIRED	RANDOM	GENOMIC	Moraxella catarrhalis	ILLUMINA	2019-07-03T00:00:00Z	Included
ERR3412031	ERX3435677	DCHS	WGS	PRJEB25371	SAMEA4621117	WELLCOME SANGER INSTITUTE	Illumina HiSeq X Ten	PAIRED	RANDOM	GENOMIC	Moraxella catarrhalis	ILLUMINA	2019-07-03T00:00:00Z	Included
ERR3412032	ERX3435678	DCHS	WGS	PRJEB25371	SAMEA4621118	WELLCOME SANGER INSTITUTE	Illumina HiSeq X Ten	PAIRED	RANDOM	GENOMIC	Moraxella catarrhalis	ILLUMINA	2019-07-03T00:00:00Z	Included
ERR3412033	ERX3435679	DCHS	WGS	PRJEB25371	SAMEA4621119	WELLCOME SANGER INSTITUTE	Illumina HiSeq X Ten	PAIRED	RANDOM	GENOMIC	Moraxella catarrhalis	ILLUMINA	2019-07-03T00:00:00Z	Included
ERR3412034	ERX3435680	DCHS	WGS	PRJEB25371	SAMEA4621120	WELLCOME SANGER INSTITUTE	Illumina HiSeq X Ten	PAIRED	RANDOM	GENOMIC	Moraxella catarrhalis	ILLUMINA	2019-07-03T00:00:00Z	Included
ERR3412035	ERX3435681	DCHS	WGS	PRJEB25371	SAMEA4621121	WELLCOME SANGER INSTITUTE	Illumina HiSeq X Ten	PAIRED	RANDOM	GENOMIC	Moraxella catarrhalis	ILLUMINA	2019-07-03T00:00:00Z	Included
ERR3412037	ERX3435683	DCHS	WGS	PRJEB25371	SAMEA4621123	WELLCOME SANGER INSTITUTE	Illumina HiSeq X Ten	PAIRED	RANDOM	GENOMIC	Moraxella catarrhalis	ILLUMINA	2019-07-03T00:00:00Z	Included
ERR3412038	ERX3435684	DCHS	WGS	PRJEB25371	SAMEA4621124	WELLCOME SANGER INSTITUTE	Illumina HiSeq X Ten	PAIRED	RANDOM	GENOMIC	Moraxella catarrhalis	ILLUMINA	2019-07-03T00:00:00Z	Included
ERR3412040	ERX3435686	DCHS	WGS	PRJEB25371	SAMEA4621126	WELLCOME SANGER INSTITUTE	Illumina HiSeq X Ten	PAIRED	RANDOM	GENOMIC	Moraxella catarrhalis	ILLUMINA	2019-07-03T00:00:00Z	Included
ERR3412041	ERX3435687	DCHS	WGS	PRJEB25371	SAMEA4621127	WELLCOME SANGER INSTITUTE	Illumina HiSeq X Ten	PAIRED	RANDOM	GENOMIC	Moraxella catarrhalis	ILLUMINA	2019-07-03T00:00:00Z	Included
ERR3412042	ERX3435688	DCHS	WGS	PRJEB25371	SAMEA4621128	WELLCOME SANGER INSTITUTE	Illumina HiSeq X Ten	PAIRED	RANDOM	GENOMIC	Moraxella catarrhalis	ILLUMINA	2019-07-03T00:00:00Z	Included
ERR3412045	ERX3435691	DCHS	WGS	PRJEB25371	SAMEA4621131	WELLCOME SANGER INSTITUTE	Illumina HiSeq X Ten	PAIRED	RANDOM	GENOMIC	Moraxella catarrhalis	ILLUMINA	2019-07-03T00:00:00Z	Included
ERR3412046	ERX3435692	DCHS	WGS	PRJEB25371	SAMEA4621132	WELLCOME SANGER INSTITUTE	Illumina HiSeq X Ten	PAIRED	RANDOM	GENOMIC	Moraxella catarrhalis	ILLUMINA	2019-07-03T00:00:00Z	Included
ERR3412047	ERX3435693	DCHS	WGS	PRJEB25371	SAMEA4621133	WELLCOME SANGER INSTITUTE	Illumina HiSeq X Ten	PAIRED	RANDOM	GENOMIC	Moraxella catarrhalis	ILLUMINA	2019-07-03T00:00:00Z	Included
ERR3412048	ERX3435694	DCHS	WGS	PRJEB25371	SAMEA4621134	WELLCOME SANGER INSTITUTE	Illumina HiSeq X Ten	PAIRED	RANDOM	GENOMIC	Moraxella catarrhalis	ILLUMINA	2019-07-03T00:00:00Z	Included
ERR3412055	ERX3435701	DCHS	WGS	PRJEB25371	SAMEA4621141	WELLCOME SANGER INSTITUTE	Illumina HiSeq X Ten	PAIRED	RANDOM	GENOMIC	Moraxella catarrhalis	ILLUMINA	2019-07-03T00:00:00Z	Included
ERR3412056	ERX3435702	DCHS	WGS	PRJEB25371	SAMEA4621142	WELLCOME SANGER INSTITUTE	Illumina HiSeq X Ten	PAIRED	RANDOM	GENOMIC	Moraxella catarrhalis	ILLUMINA	2019-07-03T00:00:00Z	Included
ERR3412057	ERX3435703	DCHS	WGS	PRJEB25371	SAMEA4621143	WELLCOME SANGER INSTITUTE	Illumina HiSeq X Ten	PAIRED	RANDOM	GENOMIC	Moraxella catarrhalis	ILLUMINA	2019-07-03T00:00:00Z	Included
ERR3412086	ERX3435732	DCHS	WGS	PRJEB25371	SAMEA4621173	WELLCOME SANGER INSTITUTE	Illumina HiSeq X Ten	PAIRED	RANDOM	GENOMIC	Moraxella catarrhalis	ILLUMINA	2019-07-03T00:00:00Z	Included
ERR3412087	ERX3435733	DCHS	WGS	PRJEB25371	SAMEA4621174	WELLCOME SANGER INSTITUTE	Illumina HiSeq X Ten	PAIRED	RANDOM	GENOMIC	Moraxella catarrhalis	ILLUMINA	2019-07-03T00:00:00Z	Included
ERR3412088	ERX3435734	DCHS	WGS	PRJEB25371	SAMEA4621175	WELLCOME SANGER INSTITUTE	Illumina HiSeq X Ten	PAIRED	RANDOM	GENOMIC	Moraxella catarrhalis	ILLUMINA	2019-07-03T00:00:00Z	Included
ERR3412089	ERX3435735	DCHS	WGS	PRJEB25371	SAMEA4621176	WELLCOME SANGER INSTITUTE	Illumina HiSeq X Ten	PAIRED	RANDOM	GENOMIC	Moraxella catarrhalis	ILLUMINA	2019-07-03T00:00:00Z	Included
ERR3412090	ERX3435736	DCHS	WGS	PRJEB25371	SAMEA4621177	WELLCOME SANGER INSTITUTE	Illumina HiSeq X Ten	PAIRED	RANDOM	GENOMIC	Moraxella catarrhalis	ILLUMINA	2019-07-03T00:00:00Z	Included
ERR3412091	ERX3435737	DCHS	WGS	PRJEB25371	SAMEA4621178	WELLCOME SANGER INSTITUTE	Illumina HiSeq X Ten	PAIRED	RANDOM	GENOMIC	Moraxella catarrhalis	ILLUMINA	2019-07-03T00:00:00Z	Included
ERR3412092	ERX3435738	DCHS	WGS	PRJEB25371	SAMEA4621179	WELLCOME SANGER INSTITUTE	Illumina HiSeq X Ten	PAIRED	RANDOM	GENOMIC	Moraxella catarrhalis	ILLUMINA	2019-07-03T00:00:00Z	Included
ERR3412093	ERX3435739	DCHS	WGS	PRJEB25371	SAMEA4621180	WELLCOME SANGER INSTITUTE	Illumina HiSeq X Ten	PAIRED	RANDOM	GENOMIC	Moraxella catarrhalis	ILLUMINA	2019-07-03T00:00:00Z	Included
ERR3412094	ERX3435740	DCHS	WGS	PRJEB25371	SAMEA4621181	WELLCOME SANGER INSTITUTE	Illumina HiSeq X Ten	PAIRED	RANDOM	GENOMIC	Moraxella catarrhalis	ILLUMINA	2019-07-03T00:00:00Z	Included
ERR3412095	ERX3435741	DCHS	WGS	PRJEB25371	SAMEA4621182	WELLCOME SANGER INSTITUTE	Illumina HiSeq X Ten	PAIRED	RANDOM	GENOMIC	Moraxella catarrhalis	ILLUMINA	2019-07-03T00:00:00Z	Included
ERR3412096	ERX3435742	DCHS	WGS	PRJEB25371	SAMEA4621183	WELLCOME SANGER INSTITUTE	Illumina HiSeq X Ten	PAIRED	RANDOM	GENOMIC	Moraxella catarrhalis	ILLUMINA	2019-07-03T00:00:00Z	Included
ERR3412097	ERX3435743	DCHS	WGS	PRJEB25371	SAMEA4621184	WELLCOME SANGER INSTITUTE	Illumina HiSeq X Ten	PAIRED	RANDOM	GENOMIC	Moraxella catarrhalis	ILLUMINA	2019-07-03T00:00:00Z	Included
ERR3412098	ERX3435744	DCHS	WGS	PRJEB25371	SAMEA4621185	WELLCOME SANGER INSTITUTE	Illumina HiSeq X Ten	PAIRED	RANDOM	GENOMIC	Moraxella catarrhalis	ILLUMINA	2019-07-03T00:00:00Z	Included
ERR3412100	ERX3435746	DCHS	WGS	PRJEB25371	SAMEA4621187	WELLCOME SANGER INSTITUTE	Illumina HiSeq X Ten	PAIRED	RANDOM	GENOMIC	Moraxella catarrhalis	ILLUMINA	2019-07-03T00:00:00Z	Included
ERR3412101	ERX3435747	DCHS	WGS	PRJEB25371	SAMEA4621188	WELLCOME SANGER INSTITUTE	Illumina HiSeq X Ten	PAIRED	RANDOM	GENOMIC	Moraxella catarrhalis	ILLUMINA	2019-07-03T00:00:00Z	Included
ERR3412102	ERX3435748	DCHS	WGS	PRJEB25371	SAMEA4621189	WELLCOME SANGER INSTITUTE	Illumina HiSeq X Ten	PAIRED	RANDOM	GENOMIC	Moraxella catarrhalis	ILLUMINA	2019-07-03T00:00:00Z	Included
ERR3412103	ERX3435749	DCHS	WGS	PRJEB25371	SAMEA4621190	WELLCOME SANGER INSTITUTE	Illumina HiSeq X Ten	PAIRED	RANDOM	GENOMIC	Moraxella catarrhalis	ILLUMINA	2019-07-03T00:00:00Z	Included
ERR3412104	ERX3435750	DCHS	WGS	PRJEB25371	SAMEA4621191	WELLCOME SANGER INSTITUTE	Illumina HiSeq X Ten	PAIRED	RANDOM	GENOMIC	Moraxella catarrhalis	ILLUMINA	2019-07-03T00:00:00Z	Included
ERR3412105	ERX3435751	DCHS	WGS	PRJEB25371	SAMEA4621192	WELLCOME SANGER INSTITUTE	Illumina HiSeq X Ten	PAIRED	RANDOM	GENOMIC	Moraxella catarrhalis	ILLUMINA	2019-07-03T00:00:00Z	Included
ERR3412106	ERX3435752	DCHS	WGS	PRJEB25371	SAMEA4621193	WELLCOME SANGER INSTITUTE	Illumina HiSeq X Ten	PAIRED	RANDOM	GENOMIC	Moraxella catarrhalis	ILLUMINA	2019-07-03T00:00:00Z	Included
ERR3412107	ERX3435753	DCHS	WGS	PRJEB25371	SAMEA4621194	WELLCOME SANGER INSTITUTE	Illumina HiSeq X Ten	PAIRED	RANDOM	GENOMIC	Moraxella catarrhalis	ILLUMINA	2019-07-03T00:00:00Z	Included
ERR3412108	ERX3435754	DCHS	WGS	PRJEB25371	SAMEA4621195	WELLCOME SANGER INSTITUTE	Illumina HiSeq X Ten	PAIRED	RANDOM	GENOMIC	Moraxella catarrhalis	ILLUMINA	2019-07-03T00:00:00Z	Included
ERR3412109	ERX3435755	DCHS	WGS	PRJEB25371	SAMEA4621196	WELLCOME SANGER INSTITUTE	Illumina HiSeq X Ten	PAIRED	RANDOM	GENOMIC	Moraxella catarrhalis	ILLUMINA	2019-07-03T00:00:00Z	Included
ERR3412110	ERX3435756	DCHS	WGS	PRJEB25371	SAMEA4621197	WELLCOME SANGER INSTITUTE	Illumina HiSeq X Ten	PAIRED	RANDOM	GENOMIC	Moraxella catarrhalis	ILLUMINA	2019-07-03T00:00:00Z	Included
ERR3412111	ERX3435757	DCHS	WGS	PRJEB25371	SAMEA4621198	WELLCOME SANGER INSTITUTE	Illumina HiSeq X Ten	PAIRED	RANDOM	GENOMIC	Moraxella catarrhalis	ILLUMINA	2019-07-03T00:00:00Z	Included
ERR3412112	ERX3435758	DCHS	WGS	PRJEB25371	SAMEA4621199	WELLCOME SANGER INSTITUTE	Illumina HiSeq X Ten	PAIRED	RANDOM	GENOMIC	Moraxella catarrhalis	ILLUMINA	2019-07-03T00:00:00Z	Included
ERR3412113	ERX3435759	DCHS	WGS	PRJEB25371	SAMEA4621200	WELLCOME SANGER INSTITUTE	Illumina HiSeq X Ten	PAIRED	RANDOM	GENOMIC	Moraxella catarrhalis	ILLUMINA	2019-07-03T00:00:00Z	Included
ERR3412114	ERX3435760	DCHS	WGS	PRJEB25371	SAMEA4621201	WELLCOME SANGER INSTITUTE	Illumina HiSeq X Ten	PAIRED	RANDOM	GENOMIC	Moraxella catarrhalis	ILLUMINA	2019-07-03T00:00:00Z	Included
ERR3412115	ERX3435761	DCHS	WGS	PRJEB25371	SAMEA4621202	WELLCOME SANGER INSTITUTE	Illumina HiSeq X Ten	PAIRED	RANDOM	GENOMIC	Moraxella catarrhalis	ILLUMINA	2019-07-03T00:00:00Z	Included
ERR3412116	ERX3435762	DCHS	WGS	PRJEB25371	SAMEA4621203	WELLCOME SANGER INSTITUTE	Illumina HiSeq X Ten	PAIRED	RANDOM	GENOMIC	Moraxella catarrhalis	ILLUMINA	2019-07-03T00:00:00Z	Included
ERR3412117	ERX3435763	DCHS	WGS	PRJEB25371	SAMEA4621204	WELLCOME SANGER INSTITUTE	Illumina HiSeq X Ten	PAIRED	RANDOM	GENOMIC	Moraxella catarrhalis	ILLUMINA	2019-07-03T00:00:00Z	Included
ERR3412118	ERX3435764	DCHS	WGS	PRJEB25371	SAMEA4621205	WELLCOME SANGER INSTITUTE	Illumina HiSeq X Ten	PAIRED	RANDOM	GENOMIC	Moraxella catarrhalis	ILLUMINA	2019-07-03T00:00:00Z	Included
ERR3412119	ERX3435765	DCHS	WGS	PRJEB25371	SAMEA4621206	WELLCOME SANGER INSTITUTE	Illumina HiSeq X Ten	PAIRED	RANDOM	GENOMIC	Moraxella catarrhalis	ILLUMINA	2019-07-03T00:00:00Z	Included
ERR3412120	ERX3435766	DCHS	WGS	PRJEB25371	SAMEA4621207	WELLCOME SANGER INSTITUTE	Illumina HiSeq X Ten	PAIRED	RANDOM	GENOMIC	Moraxella catarrhalis	ILLUMINA	2019-07-03T00:00:00Z	Included
ERR3412121	ERX3435767	DCHS	WGS	PRJEB25371	SAMEA4621208	WELLCOME SANGER INSTITUTE	Illumina HiSeq X Ten	PAIRED	RANDOM	GENOMIC	Moraxella catarrhalis	ILLUMINA	2019-07-03T00:00:00Z	Included
ERR3412122	ERX3435768	DCHS	WGS	PRJEB25371	SAMEA4621209	WELLCOME SANGER INSTITUTE	Illumina HiSeq X Ten	PAIRED	RANDOM	GENOMIC	Moraxella catarrhalis	ILLUMINA	2019-07-03T00:00:00Z	Included
ERR3412123	ERX3435769	DCHS	WGS	PRJEB25371	SAMEA4621210	WELLCOME SANGER INSTITUTE	Illumina HiSeq X Ten	PAIRED	RANDOM	GENOMIC	Moraxella catarrhalis	ILLUMINA	2019-07-03T00:00:00Z	Included
ERR3412124	ERX3435770	DCHS	WGS	PRJEB25371	SAMEA4621211	WELLCOME SANGER INSTITUTE	Illumina HiSeq X Ten	PAIRED	RANDOM	GENOMIC	Moraxella catarrhalis	ILLUMINA	2019-07-03T00:00:00Z	Included
ERR3412125	ERX3435771	DCHS	WGS	PRJEB25371	SAMEA4621212	WELLCOME SANGER INSTITUTE	Illumina HiSeq X Ten	PAIRED	RANDOM	GENOMIC	Moraxella catarrhalis	ILLUMINA	2019-07-03T00:00:00Z	Included
ERR3412126	ERX3435772	DCHS	WGS	PRJEB25371	SAMEA4621213	WELLCOME SANGER INSTITUTE	Illumina HiSeq X Ten	PAIRED	RANDOM	GENOMIC	Moraxella catarrhalis	ILLUMINA	2019-07-03T00:00:00Z	Included
ERR3412129	ERX3435775	DCHS	WGS	PRJEB25371	SAMEA4621216	WELLCOME SANGER INSTITUTE	Illumina HiSeq X Ten	PAIRED	RANDOM	GENOMIC	Moraxella catarrhalis	ILLUMINA	2019-07-03T00:00:00Z	Included
ERR3412136	ERX3435782	DCHS	WGS	PRJEB25371	SAMEA4621228	WELLCOME SANGER INSTITUTE	Illumina HiSeq X Ten	PAIRED	RANDOM	GENOMIC	Moraxella catarrhalis	ILLUMINA	2019-07-03T00:00:00Z	Included
ERR3412137	ERX3435783	DCHS	WGS	PRJEB25371	SAMEA4621229	WELLCOME SANGER INSTITUTE	Illumina HiSeq X Ten	PAIRED	RANDOM	GENOMIC	Moraxella catarrhalis	ILLUMINA	2019-07-03T00:00:00Z	Included
ERR3412152	ERX3435798	DCHS	WGS	PRJEB25371	SAMEA4621221	WELLCOME SANGER INSTITUTE	Illumina HiSeq X Ten	PAIRED	RANDOM	GENOMIC	Moraxella catarrhalis	ILLUMINA	2019-07-03T00:00:00Z	Included
ERR3412175	ERX3435821	DCHS	WGS	PRJEB25371	SAMEA4621262	WELLCOME SANGER INSTITUTE	Illumina HiSeq X Ten	PAIRED	RANDOM	GENOMIC	Moraxella catarrhalis	ILLUMINA	2019-07-03T00:00:00Z	Included
ERR3412176	ERX3435822	DCHS	WGS	PRJEB25371	SAMEA4621263	WELLCOME SANGER INSTITUTE	Illumina HiSeq X Ten	PAIRED	RANDOM	GENOMIC	Moraxella catarrhalis	ILLUMINA	2019-07-03T00:00:00Z	Included
ERR3412177	ERX3435823	DCHS	WGS	PRJEB25371	SAMEA4621264	WELLCOME SANGER INSTITUTE	Illumina HiSeq X Ten	PAIRED	RANDOM	GENOMIC	Moraxella catarrhalis	ILLUMINA	2019-07-03T00:00:00Z	Included
ERR3412178	ERX3435824	DCHS	WGS	PRJEB25371	SAMEA4621265	WELLCOME SANGER INSTITUTE	Illumina HiSeq X Ten	PAIRED	RANDOM	GENOMIC	Moraxella catarrhalis	ILLUMINA	2019-07-03T00:00:00Z	Included
ERR3412179	ERX3435825	DCHS	WGS	PRJEB25371	SAMEA4621266	WELLCOME SANGER INSTITUTE	Illumina HiSeq X Ten	PAIRED	RANDOM	GENOMIC	Moraxella catarrhalis	ILLUMINA	2019-07-03T00:00:00Z	Included
ERR3425091	ERX3448528	DCHS	WGS	PRJEB25371	SAMEA4623159	WELLCOME SANGER INSTITUTE	Illumina HiSeq X Ten	PAIRED	RANDOM	GENOMIC	Moraxella catarrhalis	ILLUMINA	2019-07-10T00:00:00Z	Included
ERR3425158	ERX3448595	DCHS	WGS	PRJEB25371	SAMEA4620498	WELLCOME SANGER INSTITUTE	Illumina HiSeq X Ten	PAIRED	RANDOM	GENOMIC	Moraxella catarrhalis	ILLUMINA	2019-07-10T00:00:00Z	Included
ERR3425159	ERX3448596	DCHS	WGS	PRJEB25371	SAMEA4620499	WELLCOME SANGER INSTITUTE	Illumina HiSeq X Ten	PAIRED	RANDOM	GENOMIC	Moraxella catarrhalis	ILLUMINA	2019-07-10T00:00:00Z	Included
ERR3425160	ERX3448597	DCHS	WGS	PRJEB25371	SAMEA4620500	WELLCOME SANGER INSTITUTE	Illumina HiSeq X Ten	PAIRED	RANDOM	GENOMIC	Moraxella catarrhalis	ILLUMINA	2019-07-10T00:00:00Z	Included
ERR3425161	ERX3448598	DCHS	WGS	PRJEB25371	SAMEA4620501	WELLCOME SANGER INSTITUTE	Illumina HiSeq X Ten	PAIRED	RANDOM	GENOMIC	Moraxella catarrhalis	ILLUMINA	2019-07-10T00:00:00Z	Included
ERR3425162	ERX3448599	DCHS	WGS	PRJEB25371	SAMEA4620502	WELLCOME SANGER INSTITUTE	Illumina HiSeq X Ten	PAIRED	RANDOM	GENOMIC	Moraxella catarrhalis	ILLUMINA	2019-07-10T00:00:00Z	Included
ERR3425163	ERX3448600	DCHS	WGS	PRJEB25371	SAMEA4620503	WELLCOME SANGER INSTITUTE	Illumina HiSeq X Ten	PAIRED	RANDOM	GENOMIC	Moraxella catarrhalis	ILLUMINA	2019-07-10T00:00:00Z	Included
ERR3425164	ERX3448601	DCHS	WGS	PRJEB25371	SAMEA4620504	WELLCOME SANGER INSTITUTE	Illumina HiSeq X Ten	PAIRED	RANDOM	GENOMIC	Moraxella catarrhalis	ILLUMINA	2019-07-10T00:00:00Z	Included
ERR3425165	ERX3448602	DCHS	WGS	PRJEB25371	SAMEA4620505	WELLCOME SANGER INSTITUTE	Illumina HiSeq X Ten	PAIRED	RANDOM	GENOMIC	Moraxella catarrhalis	ILLUMINA	2019-07-10T00:00:00Z	Included
ERR3425166	ERX3448603	DCHS	WGS	PRJEB25371	SAMEA4620506	WELLCOME SANGER INSTITUTE	Illumina HiSeq X Ten	PAIRED	RANDOM	GENOMIC	Moraxella catarrhalis	ILLUMINA	2019-07-10T00:00:00Z	Included
ERR3425167	ERX3448604	DCHS	WGS	PRJEB25371	SAMEA4620507	WELLCOME SANGER INSTITUTE	Illumina HiSeq X Ten	PAIRED	RANDOM	GENOMIC	Moraxella catarrhalis	ILLUMINA	2019-07-10T00:00:00Z	Included
ERR3425168	ERX3448605	DCHS	WGS	PRJEB25371	SAMEA4620508	WELLCOME SANGER INSTITUTE	Illumina HiSeq X Ten	PAIRED	RANDOM	GENOMIC	Moraxella catarrhalis	ILLUMINA	2019-07-10T00:00:00Z	Included
ERR3425169	ERX3448606	DCHS	WGS	PRJEB25371	SAMEA4620509	WELLCOME SANGER INSTITUTE	Illumina HiSeq X Ten	PAIRED	RANDOM	GENOMIC	Moraxella catarrhalis	ILLUMINA	2019-07-10T00:00:00Z	Included
ERR3425170	ERX3448607	DCHS	WGS	PRJEB25371	SAMEA4620510	WELLCOME SANGER INSTITUTE	Illumina HiSeq X Ten	PAIRED	RANDOM	GENOMIC	Moraxella catarrhalis	ILLUMINA	2019-07-10T00:00:00Z	Included
ERR3425171	ERX3448608	DCHS	WGS	PRJEB25371	SAMEA4620511	WELLCOME SANGER INSTITUTE	Illumina HiSeq X Ten	PAIRED	RANDOM	GENOMIC	Moraxella catarrhalis	ILLUMINA	2019-07-10T00:00:00Z	Included
ERR3425172	ERX3448609	DCHS	WGS	PRJEB25371	SAMEA4620512	WELLCOME SANGER INSTITUTE	Illumina HiSeq X Ten	PAIRED	RANDOM	GENOMIC	Moraxella catarrhalis	ILLUMINA	2019-07-10T00:00:00Z	Included
ERR3425173	ERX3448610	DCHS	WGS	PRJEB25371	SAMEA4620513	WELLCOME SANGER INSTITUTE	Illumina HiSeq X Ten	PAIRED	RANDOM	GENOMIC	Moraxella catarrhalis	ILLUMINA	2019-07-10T00:00:00Z	Included
ERR3425174	ERX3448611	DCHS	WGS	PRJEB25371	SAMEA4620514	WELLCOME SANGER INSTITUTE	Illumina HiSeq X Ten	PAIRED	RANDOM	GENOMIC	Moraxella catarrhalis	ILLUMINA	2019-07-10T00:00:00Z	Included
ERR3425175	ERX3448612	DCHS	WGS	PRJEB25371	SAMEA4620515	WELLCOME SANGER INSTITUTE	Illumina HiSeq X Ten	PAIRED	RANDOM	GENOMIC	Moraxella catarrhalis	ILLUMINA	2019-07-10T00:00:00Z	Included
ERR3425176	ERX3448613	DCHS	WGS	PRJEB25371	SAMEA4620516	WELLCOME SANGER INSTITUTE	Illumina HiSeq X Ten	PAIRED	RANDOM	GENOMIC	Moraxella catarrhalis	ILLUMINA	2019-07-10T00:00:00Z	Included
ERR3425177	ERX3448614	DCHS	WGS	PRJEB25371	SAMEA4620517	WELLCOME SANGER INSTITUTE	Illumina HiSeq X Ten	PAIRED	RANDOM	GENOMIC	Moraxella catarrhalis	ILLUMINA	2019-07-10T00:00:00Z	Included
ERR3425178	ERX3448615	DCHS	WGS	PRJEB25371	SAMEA4620518	WELLCOME SANGER INSTITUTE	Illumina HiSeq X Ten	PAIRED	RANDOM	GENOMIC	Moraxella catarrhalis	ILLUMINA	2019-07-10T00:00:00Z	Included
ERR3425179	ERX3448616	DCHS	WGS	PRJEB25371	SAMEA4620519	WELLCOME SANGER INSTITUTE	Illumina HiSeq X Ten	PAIRED	RANDOM	GENOMIC	Moraxella catarrhalis	ILLUMINA	2019-07-10T00:00:00Z	Included
ERR3425180	ERX3448617	DCHS	WGS	PRJEB25371	SAMEA4620520	WELLCOME SANGER INSTITUTE	Illumina HiSeq X Ten	PAIRED	RANDOM	GENOMIC	Moraxella catarrhalis	ILLUMINA	2019-07-10T00:00:00Z	Included
ERR3425181	ERX3448618	DCHS	WGS	PRJEB25371	SAMEA4620521	WELLCOME SANGER INSTITUTE	Illumina HiSeq X Ten	PAIRED	RANDOM	GENOMIC	Moraxella catarrhalis	ILLUMINA	2019-07-10T00:00:00Z	Included
ERR3425182	ERX3448619	DCHS	WGS	PRJEB25371	SAMEA4620522	WELLCOME SANGER INSTITUTE	Illumina HiSeq X Ten	PAIRED	RANDOM	GENOMIC	Moraxella catarrhalis	ILLUMINA	2019-07-10T00:00:00Z	Included
ERR3425183	ERX3448620	DCHS	WGS	PRJEB25371	SAMEA4620523	WELLCOME SANGER INSTITUTE	Illumina HiSeq X Ten	PAIRED	RANDOM	GENOMIC	Moraxella catarrhalis	ILLUMINA	2019-07-10T00:00:00Z	Included
ERR3425184	ERX3448621	DCHS	WGS	PRJEB25371	SAMEA4620524	WELLCOME SANGER INSTITUTE	Illumina HiSeq X Ten	PAIRED	RANDOM	GENOMIC	Moraxella catarrhalis	ILLUMINA	2019-07-10T00:00:00Z	Included
ERR3425185	ERX3448622	DCHS	WGS	PRJEB25371	SAMEA4620525	WELLCOME SANGER INSTITUTE	Illumina HiSeq X Ten	PAIRED	RANDOM	GENOMIC	Moraxella catarrhalis	ILLUMINA	2019-07-10T00:00:00Z	Included
ERR3425186	ERX3448623	DCHS	WGS	PRJEB25371	SAMEA4620526	WELLCOME SANGER INSTITUTE	Illumina HiSeq X Ten	PAIRED	RANDOM	GENOMIC	Moraxella catarrhalis	ILLUMINA	2019-07-10T00:00:00Z	Included
ERR3425187	ERX3448624	DCHS	WGS	PRJEB25371	SAMEA4620527	WELLCOME SANGER INSTITUTE	Illumina HiSeq X Ten	PAIRED	RANDOM	GENOMIC	Moraxella catarrhalis	ILLUMINA	2019-07-10T00:00:00Z	Included
ERR3425188	ERX3448625	DCHS	WGS	PRJEB25371	SAMEA4620528	WELLCOME SANGER INSTITUTE	Illumina HiSeq X Ten	PAIRED	RANDOM	GENOMIC	Moraxella catarrhalis	ILLUMINA	2019-07-10T00:00:00Z	Included
ERR3425189	ERX3448626	DCHS	WGS	PRJEB25371	SAMEA4620529	WELLCOME SANGER INSTITUTE	Illumina HiSeq X Ten	PAIRED	RANDOM	GENOMIC	Moraxella catarrhalis	ILLUMINA	2019-07-10T00:00:00Z	Included
ERR3425190	ERX3448627	DCHS	WGS	PRJEB25371	SAMEA4620530	WELLCOME SANGER INSTITUTE	Illumina HiSeq X Ten	PAIRED	RANDOM	GENOMIC	Moraxella catarrhalis	ILLUMINA	2019-07-10T00:00:00Z	Included
ERR3425191	ERX3448628	DCHS	WGS	PRJEB25371	SAMEA4620531	WELLCOME SANGER INSTITUTE	Illumina HiSeq X Ten	PAIRED	RANDOM	GENOMIC	Moraxella catarrhalis	ILLUMINA	2019-07-10T00:00:00Z	Included
ERR3425192	ERX3448629	DCHS	WGS	PRJEB25371	SAMEA4620532	WELLCOME SANGER INSTITUTE	Illumina HiSeq X Ten	PAIRED	RANDOM	GENOMIC	Moraxella catarrhalis	ILLUMINA	2019-07-10T00:00:00Z	Included
ERR3425193	ERX3448630	DCHS	WGS	PRJEB25371	SAMEA4620533	WELLCOME SANGER INSTITUTE	Illumina HiSeq X Ten	PAIRED	RANDOM	GENOMIC	Moraxella catarrhalis	ILLUMINA	2019-07-10T00:00:00Z	Included
ERR3425194	ERX3448631	DCHS	WGS	PRJEB25371	SAMEA4620534	WELLCOME SANGER INSTITUTE	Illumina HiSeq X Ten	PAIRED	RANDOM	GENOMIC	Moraxella catarrhalis	ILLUMINA	2019-07-10T00:00:00Z	Included
ERR3425195	ERX3448632	DCHS	WGS	PRJEB25371	SAMEA4620535	WELLCOME SANGER INSTITUTE	Illumina HiSeq X Ten	PAIRED	RANDOM	GENOMIC	Moraxella catarrhalis	ILLUMINA	2019-07-10T00:00:00Z	Included
ERR3425196	ERX3448633	DCHS	WGS	PRJEB25371	SAMEA4620536	WELLCOME SANGER INSTITUTE	Illumina HiSeq X Ten	PAIRED	RANDOM	GENOMIC	Moraxella catarrhalis	ILLUMINA	2019-07-10T00:00:00Z	Included
ERR3425197	ERX3448634	DCHS	WGS	PRJEB25371	SAMEA4620537	WELLCOME SANGER INSTITUTE	Illumina HiSeq X Ten	PAIRED	RANDOM	GENOMIC	Moraxella catarrhalis	ILLUMINA	2019-07-10T00:00:00Z	Included
ERR3425198	ERX3448635	DCHS	WGS	PRJEB25371	SAMEA4620538	WELLCOME SANGER INSTITUTE	Illumina HiSeq X Ten	PAIRED	RANDOM	GENOMIC	Moraxella catarrhalis	ILLUMINA	2019-07-10T00:00:00Z	Included
ERR3425199	ERX3448636	DCHS	WGS	PRJEB25371	SAMEA4620539	WELLCOME SANGER INSTITUTE	Illumina HiSeq X Ten	PAIRED	RANDOM	GENOMIC	Moraxella catarrhalis	ILLUMINA	2019-07-10T00:00:00Z	Included
ERR3425201	ERX3448638	DCHS	WGS	PRJEB25371	SAMEA4620541	WELLCOME SANGER INSTITUTE	Illumina HiSeq X Ten	PAIRED	RANDOM	GENOMIC	Moraxella catarrhalis	ILLUMINA	2019-07-10T00:00:00Z	Included
ERR3425203	ERX3448640	DCHS	WGS	PRJEB25371	SAMEA4620543	WELLCOME SANGER INSTITUTE	Illumina HiSeq X Ten	PAIRED	RANDOM	GENOMIC	Moraxella catarrhalis	ILLUMINA	2019-07-10T00:00:00Z	Included
ERR3425204	ERX3448641	DCHS	WGS	PRJEB25371	SAMEA4620544	WELLCOME SANGER INSTITUTE	Illumina HiSeq X Ten	PAIRED	RANDOM	GENOMIC	Moraxella catarrhalis	ILLUMINA	2019-07-10T00:00:00Z	Included
ERR3425206	ERX3448643	DCHS	WGS	PRJEB25371	SAMEA4620546	WELLCOME SANGER INSTITUTE	Illumina HiSeq X Ten	PAIRED	RANDOM	GENOMIC	Moraxella catarrhalis	ILLUMINA	2019-07-10T00:00:00Z	Included
ERR3425207	ERX3448644	DCHS	WGS	PRJEB25371	SAMEA4620547	WELLCOME SANGER INSTITUTE	Illumina HiSeq X Ten	PAIRED	RANDOM	GENOMIC	Moraxella catarrhalis	ILLUMINA	2019-07-10T00:00:00Z	Included
ERR3425209	ERX3448646	DCHS	WGS	PRJEB25371	SAMEA4620549	WELLCOME SANGER INSTITUTE	Illumina HiSeq X Ten	PAIRED	RANDOM	GENOMIC	Moraxella catarrhalis	ILLUMINA	2019-07-10T00:00:00Z	Included
ERR3425210	ERX3448647	DCHS	WGS	PRJEB25371	SAMEA4620550	WELLCOME SANGER INSTITUTE	Illumina HiSeq X Ten	PAIRED	RANDOM	GENOMIC	Moraxella catarrhalis	ILLUMINA	2019-07-10T00:00:00Z	Included
ERR3425211	ERX3448648	DCHS	WGS	PRJEB25371	SAMEA4620551	WELLCOME SANGER INSTITUTE	Illumina HiSeq X Ten	PAIRED	RANDOM	GENOMIC	Moraxella catarrhalis	ILLUMINA	2019-07-10T00:00:00Z	Included
ERR3425212	ERX3448649	DCHS	WGS	PRJEB25371	SAMEA4620552	WELLCOME SANGER INSTITUTE	Illumina HiSeq X Ten	PAIRED	RANDOM	GENOMIC	Moraxella catarrhalis	ILLUMINA	2019-07-10T00:00:00Z	Included
ERR3425214	ERX3448651	DCHS	WGS	PRJEB25371	SAMEA4620554	WELLCOME SANGER INSTITUTE	Illumina HiSeq X Ten	PAIRED	RANDOM	GENOMIC	Moraxella catarrhalis	ILLUMINA	2019-07-10T00:00:00Z	Included
ERR3425215	ERX3448652	DCHS	WGS	PRJEB25371	SAMEA4620555	WELLCOME SANGER INSTITUTE	Illumina HiSeq X Ten	PAIRED	RANDOM	GENOMIC	Moraxella catarrhalis	ILLUMINA	2019-07-10T00:00:00Z	Included
ERR3425216	ERX3448653	DCHS	WGS	PRJEB25371	SAMEA4620556	WELLCOME SANGER INSTITUTE	Illumina HiSeq X Ten	PAIRED	RANDOM	GENOMIC	Moraxella catarrhalis	ILLUMINA	2019-07-10T00:00:00Z	Included
ERR3425217	ERX3448654	DCHS	WGS	PRJEB25371	SAMEA4620557	WELLCOME SANGER INSTITUTE	Illumina HiSeq X Ten	PAIRED	RANDOM	GENOMIC	Moraxella catarrhalis	ILLUMINA	2019-07-10T00:00:00Z	Included
ERR3425220	ERX3448657	DCHS	WGS	PRJEB25371	SAMEA4620560	WELLCOME SANGER INSTITUTE	Illumina HiSeq X Ten	PAIRED	RANDOM	GENOMIC	Moraxella catarrhalis	ILLUMINA	2019-07-10T00:00:00Z	Included
ERR3425221	ERX3448658	DCHS	WGS	PRJEB25371	SAMEA4620561	WELLCOME SANGER INSTITUTE	Illumina HiSeq X Ten	PAIRED	RANDOM	GENOMIC	Moraxella catarrhalis	ILLUMINA	2019-07-10T00:00:00Z	Included
ERR3425222	ERX3448659	DCHS	WGS	PRJEB25371	SAMEA4620562	WELLCOME SANGER INSTITUTE	Illumina HiSeq X Ten	PAIRED	RANDOM	GENOMIC	Moraxella catarrhalis	ILLUMINA	2019-07-10T00:00:00Z	Included
ERR3425223	ERX3448660	DCHS	WGS	PRJEB25371	SAMEA4620563	WELLCOME SANGER INSTITUTE	Illumina HiSeq X Ten	PAIRED	RANDOM	GENOMIC	Moraxella catarrhalis	ILLUMINA	2019-07-10T00:00:00Z	Included
ERR3425224	ERX3448661	DCHS	WGS	PRJEB25371	SAMEA4620564	WELLCOME SANGER INSTITUTE	Illumina HiSeq X Ten	PAIRED	RANDOM	GENOMIC	Moraxella catarrhalis	ILLUMINA	2019-07-10T00:00:00Z	Included
ERR3425225	ERX3448662	DCHS	WGS	PRJEB25371	SAMEA4620565	WELLCOME SANGER INSTITUTE	Illumina HiSeq X Ten	PAIRED	RANDOM	GENOMIC	Moraxella catarrhalis	ILLUMINA	2019-07-10T00:00:00Z	Included
ERR3425226	ERX3448663	DCHS	WGS	PRJEB25371	SAMEA4620566	WELLCOME SANGER INSTITUTE	Illumina HiSeq X Ten	PAIRED	RANDOM	GENOMIC	Moraxella catarrhalis	ILLUMINA	2019-07-10T00:00:00Z	Included
ERR3425227	ERX3448664	DCHS	WGS	PRJEB25371	SAMEA4620567	WELLCOME SANGER INSTITUTE	Illumina HiSeq X Ten	PAIRED	RANDOM	GENOMIC	Moraxella catarrhalis	ILLUMINA	2019-07-10T00:00:00Z	Included
ERR3425228	ERX3448665	DCHS	WGS	PRJEB25371	SAMEA4620568	WELLCOME SANGER INSTITUTE	Illumina HiSeq X Ten	PAIRED	RANDOM	GENOMIC	Moraxella catarrhalis	ILLUMINA	2019-07-10T00:00:00Z	Included
ERR3425229	ERX3448666	DCHS	WGS	PRJEB25371	SAMEA4620569	WELLCOME SANGER INSTITUTE	Illumina HiSeq X Ten	PAIRED	RANDOM	GENOMIC	Moraxella catarrhalis	ILLUMINA	2019-07-10T00:00:00Z	Included
ERR3425230	ERX3448667	DCHS	WGS	PRJEB25371	SAMEA4620570	WELLCOME SANGER INSTITUTE	Illumina HiSeq X Ten	PAIRED	RANDOM	GENOMIC	Moraxella catarrhalis	ILLUMINA	2019-07-10T00:00:00Z	Included
ERR3425231	ERX3448668	DCHS	WGS	PRJEB25371	SAMEA4620571	WELLCOME SANGER INSTITUTE	Illumina HiSeq X Ten	PAIRED	RANDOM	GENOMIC	Moraxella catarrhalis	ILLUMINA	2019-07-10T00:00:00Z	Included
ERR3425232	ERX3448669	DCHS	WGS	PRJEB25371	SAMEA4620572	WELLCOME SANGER INSTITUTE	Illumina HiSeq X Ten	PAIRED	RANDOM	GENOMIC	Moraxella catarrhalis	ILLUMINA	2019-07-10T00:00:00Z	Included
ERR3425233	ERX3448670	DCHS	WGS	PRJEB25371	SAMEA4620573	WELLCOME SANGER INSTITUTE	Illumina HiSeq X Ten	PAIRED	RANDOM	GENOMIC	Moraxella catarrhalis	ILLUMINA	2019-07-10T00:00:00Z	Included
ERR3425234	ERX3448671	DCHS	WGS	PRJEB25371	SAMEA4620574	WELLCOME SANGER INSTITUTE	Illumina HiSeq X Ten	PAIRED	RANDOM	GENOMIC	Moraxella catarrhalis	ILLUMINA	2019-07-10T00:00:00Z	Included
ERR3425235	ERX3448672	DCHS	WGS	PRJEB25371	SAMEA4620575	WELLCOME SANGER INSTITUTE	Illumina HiSeq X Ten	PAIRED	RANDOM	GENOMIC	Moraxella catarrhalis	ILLUMINA	2019-07-10T00:00:00Z	Included
ERR3425236	ERX3448673	DCHS	WGS	PRJEB25371	SAMEA4620576	WELLCOME SANGER INSTITUTE	Illumina HiSeq X Ten	PAIRED	RANDOM	GENOMIC	Moraxella catarrhalis	ILLUMINA	2019-07-10T00:00:00Z	Included
ERR3425237	ERX3448674	DCHS	WGS	PRJEB25371	SAMEA4620577	WELLCOME SANGER INSTITUTE	Illumina HiSeq X Ten	PAIRED	RANDOM	GENOMIC	Moraxella catarrhalis	ILLUMINA	2019-07-10T00:00:00Z	Included
ERR3425238	ERX3448675	DCHS	WGS	PRJEB25371	SAMEA4620578	WELLCOME SANGER INSTITUTE	Illumina HiSeq X Ten	PAIRED	RANDOM	GENOMIC	Moraxella catarrhalis	ILLUMINA	2019-07-10T00:00:00Z	Included
ERR3425239	ERX3448676	DCHS	WGS	PRJEB25371	SAMEA4620579	WELLCOME SANGER INSTITUTE	Illumina HiSeq X Ten	PAIRED	RANDOM	GENOMIC	Moraxella catarrhalis	ILLUMINA	2019-07-10T00:00:00Z	Included
ERR3425240	ERX3448677	DCHS	WGS	PRJEB25371	SAMEA4620580	WELLCOME SANGER INSTITUTE	Illumina HiSeq X Ten	PAIRED	RANDOM	GENOMIC	Moraxella catarrhalis	ILLUMINA	2019-07-10T00:00:00Z	Included
ERR3425241	ERX3448678	DCHS	WGS	PRJEB25371	SAMEA4620581	WELLCOME SANGER INSTITUTE	Illumina HiSeq X Ten	PAIRED	RANDOM	GENOMIC	Moraxella catarrhalis	ILLUMINA	2019-07-10T00:00:00Z	Included
ERR3425244	ERX3448681	DCHS	WGS	PRJEB25371	SAMEA4620584	WELLCOME SANGER INSTITUTE	Illumina HiSeq X Ten	PAIRED	RANDOM	GENOMIC	Moraxella catarrhalis	ILLUMINA	2019-07-10T00:00:00Z	Included
ERR3425246	ERX3448683	DCHS	WGS	PRJEB25371	SAMEA4620586	WELLCOME SANGER INSTITUTE	Illumina HiSeq X Ten	PAIRED	RANDOM	GENOMIC	Moraxella catarrhalis	ILLUMINA	2019-07-10T00:00:00Z	Included
ERR3425248	ERX3448685	DCHS	WGS	PRJEB25371	SAMEA4620588	WELLCOME SANGER INSTITUTE	Illumina HiSeq X Ten	PAIRED	RANDOM	GENOMIC	Moraxella catarrhalis	ILLUMINA	2019-07-10T00:00:00Z	Included
ERR3425250	ERX3448687	DCHS	WGS	PRJEB25371	SAMEA4620590	WELLCOME SANGER INSTITUTE	Illumina HiSeq X Ten	PAIRED	RANDOM	GENOMIC	Moraxella catarrhalis	ILLUMINA	2019-07-10T00:00:00Z	Included
ERR3425251	ERX3448688	DCHS	WGS	PRJEB25371	SAMEA4620591	WELLCOME SANGER INSTITUTE	Illumina HiSeq X Ten	PAIRED	RANDOM	GENOMIC	Moraxella catarrhalis	ILLUMINA	2019-07-10T00:00:00Z	Included
ERR3425252	ERX3448689	DCHS	WGS	PRJEB25371	SAMEA4620592	WELLCOME SANGER INSTITUTE	Illumina HiSeq X Ten	PAIRED	RANDOM	GENOMIC	Moraxella catarrhalis	ILLUMINA	2019-07-10T00:00:00Z	Included
ERR3425253	ERX3448690	DCHS	WGS	PRJEB25371	SAMEA4620593	WELLCOME SANGER INSTITUTE	Illumina HiSeq X Ten	PAIRED	RANDOM	GENOMIC	Moraxella catarrhalis	ILLUMINA	2019-07-10T00:00:00Z	Included
ERR3425254	ERX3448691	DCHS	WGS	PRJEB25371	SAMEA4620594	WELLCOME SANGER INSTITUTE	Illumina HiSeq X Ten	PAIRED	RANDOM	GENOMIC	Moraxella catarrhalis	ILLUMINA	2019-07-10T00:00:00Z	Included
ERR3425255	ERX3448692	DCHS	WGS	PRJEB25371	SAMEA4620595	WELLCOME SANGER INSTITUTE	Illumina HiSeq X Ten	PAIRED	RANDOM	GENOMIC	Moraxella catarrhalis	ILLUMINA	2019-07-10T00:00:00Z	Included
ERR3425256	ERX3448693	DCHS	WGS	PRJEB25371	SAMEA4620596	WELLCOME SANGER INSTITUTE	Illumina HiSeq X Ten	PAIRED	RANDOM	GENOMIC	Moraxella catarrhalis	ILLUMINA	2019-07-10T00:00:00Z	Included
ERR3425312	ERX3448749	DCHS	WGS	PRJEB25371	SAMEA4620652	WELLCOME SANGER INSTITUTE	Illumina HiSeq X Ten	PAIRED	RANDOM	GENOMIC	Moraxella catarrhalis	ILLUMINA	2019-07-10T00:00:00Z	Included
ERR3425313	ERX3448750	DCHS	WGS	PRJEB25371	SAMEA4620653	WELLCOME SANGER INSTITUTE	Illumina HiSeq X Ten	PAIRED	RANDOM	GENOMIC	Moraxella catarrhalis	ILLUMINA	2019-07-10T00:00:00Z	Included
ERR3425314	ERX3448751	DCHS	WGS	PRJEB25371	SAMEA4620654	WELLCOME SANGER INSTITUTE	Illumina HiSeq X Ten	PAIRED	RANDOM	GENOMIC	Moraxella catarrhalis	ILLUMINA	2019-07-10T00:00:00Z	Included
ERR3425315	ERX3448752	DCHS	WGS	PRJEB25371	SAMEA4620655	WELLCOME SANGER INSTITUTE	Illumina HiSeq X Ten	PAIRED	RANDOM	GENOMIC	Moraxella catarrhalis	ILLUMINA	2019-07-10T00:00:00Z	Included
ERR3425316	ERX3448753	DCHS	WGS	PRJEB25371	SAMEA4620656	WELLCOME SANGER INSTITUTE	Illumina HiSeq X Ten	PAIRED	RANDOM	GENOMIC	Moraxella catarrhalis	ILLUMINA	2019-07-10T00:00:00Z	Included
ERR3425317	ERX3448754	DCHS	WGS	PRJEB25371	SAMEA4620657	WELLCOME SANGER INSTITUTE	Illumina HiSeq X Ten	PAIRED	RANDOM	GENOMIC	Moraxella catarrhalis	ILLUMINA	2019-07-10T00:00:00Z	Included
ERR3425318	ERX3448755	DCHS	WGS	PRJEB25371	SAMEA4620658	WELLCOME SANGER INSTITUTE	Illumina HiSeq X Ten	PAIRED	RANDOM	GENOMIC	Moraxella catarrhalis	ILLUMINA	2019-07-10T00:00:00Z	Included
ERR3425319	ERX3448756	DCHS	WGS	PRJEB25371	SAMEA4620659	WELLCOME SANGER INSTITUTE	Illumina HiSeq X Ten	PAIRED	RANDOM	GENOMIC	Moraxella catarrhalis	ILLUMINA	2019-07-10T00:00:00Z	Included
ERR3425320	ERX3448757	DCHS	WGS	PRJEB25371	SAMEA4620660	WELLCOME SANGER INSTITUTE	Illumina HiSeq X Ten	PAIRED	RANDOM	GENOMIC	Moraxella catarrhalis	ILLUMINA	2019-07-10T00:00:00Z	Included
ERR3425321	ERX3448758	DCHS	WGS	PRJEB25371	SAMEA4620661	WELLCOME SANGER INSTITUTE	Illumina HiSeq X Ten	PAIRED	RANDOM	GENOMIC	Moraxella catarrhalis	ILLUMINA	2019-07-10T00:00:00Z	Included
ERR3425322	ERX3448759	DCHS	WGS	PRJEB25371	SAMEA4620662	WELLCOME SANGER INSTITUTE	Illumina HiSeq X Ten	PAIRED	RANDOM	GENOMIC	Moraxella catarrhalis	ILLUMINA	2019-07-10T00:00:00Z	Included
ERR3425323	ERX3448760	DCHS	WGS	PRJEB25371	SAMEA4620663	WELLCOME SANGER INSTITUTE	Illumina HiSeq X Ten	PAIRED	RANDOM	GENOMIC	Moraxella catarrhalis	ILLUMINA	2019-07-10T00:00:00Z	Included
ERR3425324	ERX3448761	DCHS	WGS	PRJEB25371	SAMEA4620664	WELLCOME SANGER INSTITUTE	Illumina HiSeq X Ten	PAIRED	RANDOM	GENOMIC	Moraxella catarrhalis	ILLUMINA	2019-07-10T00:00:00Z	Included
ERR3425325	ERX3448762	DCHS	WGS	PRJEB25371	SAMEA4620665	WELLCOME SANGER INSTITUTE	Illumina HiSeq X Ten	PAIRED	RANDOM	GENOMIC	Moraxella catarrhalis	ILLUMINA	2019-07-10T00:00:00Z	Included
ERR3425326	ERX3448763	DCHS	WGS	PRJEB25371	SAMEA4620666	WELLCOME SANGER INSTITUTE	Illumina HiSeq X Ten	PAIRED	RANDOM	GENOMIC	Moraxella catarrhalis	ILLUMINA	2019-07-10T00:00:00Z	Included
ERR3425327	ERX3448764	DCHS	WGS	PRJEB25371	SAMEA4620667	WELLCOME SANGER INSTITUTE	Illumina HiSeq X Ten	PAIRED	RANDOM	GENOMIC	Moraxella catarrhalis	ILLUMINA	2019-07-10T00:00:00Z	Included
ERR3425328	ERX3448765	DCHS	WGS	PRJEB25371	SAMEA4620668	WELLCOME SANGER INSTITUTE	Illumina HiSeq X Ten	PAIRED	RANDOM	GENOMIC	Moraxella catarrhalis	ILLUMINA	2019-07-10T00:00:00Z	Included
ERR3425329	ERX3448766	DCHS	WGS	PRJEB25371	SAMEA4620669	WELLCOME SANGER INSTITUTE	Illumina HiSeq X Ten	PAIRED	RANDOM	GENOMIC	Moraxella catarrhalis	ILLUMINA	2019-07-10T00:00:00Z	Included
ERR3425330	ERX3448767	DCHS	WGS	PRJEB25371	SAMEA4620670	WELLCOME SANGER INSTITUTE	Illumina HiSeq X Ten	PAIRED	RANDOM	GENOMIC	Moraxella catarrhalis	ILLUMINA	2019-07-10T00:00:00Z	Included
ERR3425331	ERX3448768	DCHS	WGS	PRJEB25371	SAMEA4620671	WELLCOME SANGER INSTITUTE	Illumina HiSeq X Ten	PAIRED	RANDOM	GENOMIC	Moraxella catarrhalis	ILLUMINA	2019-07-10T00:00:00Z	Included
ERR3425332	ERX3448769	DCHS	WGS	PRJEB25371	SAMEA4620672	WELLCOME SANGER INSTITUTE	Illumina HiSeq X Ten	PAIRED	RANDOM	GENOMIC	Moraxella catarrhalis	ILLUMINA	2019-07-10T00:00:00Z	Included
ERR3425333	ERX3448770	DCHS	WGS	PRJEB25371	SAMEA4620673	WELLCOME SANGER INSTITUTE	Illumina HiSeq X Ten	PAIRED	RANDOM	GENOMIC	Moraxella catarrhalis	ILLUMINA	2019-07-10T00:00:00Z	Included
ERR3425334	ERX3448771	DCHS	WGS	PRJEB25371	SAMEA4620674	WELLCOME SANGER INSTITUTE	Illumina HiSeq X Ten	PAIRED	RANDOM	GENOMIC	Moraxella catarrhalis	ILLUMINA	2019-07-10T00:00:00Z	Included
ERR3425335	ERX3448772	DCHS	WGS	PRJEB25371	SAMEA4620675	WELLCOME SANGER INSTITUTE	Illumina HiSeq X Ten	PAIRED	RANDOM	GENOMIC	Moraxella catarrhalis	ILLUMINA	2019-07-10T00:00:00Z	Included
ERR3425337	ERX3448774	DCHS	WGS	PRJEB25371	SAMEA4620677	WELLCOME SANGER INSTITUTE	Illumina HiSeq X Ten	PAIRED	RANDOM	GENOMIC	Moraxella catarrhalis	ILLUMINA	2019-07-10T00:00:00Z	Included
ERR3425338	ERX3448775	DCHS	WGS	PRJEB25371	SAMEA4620678	WELLCOME SANGER INSTITUTE	Illumina HiSeq X Ten	PAIRED	RANDOM	GENOMIC	Moraxella catarrhalis	ILLUMINA	2019-07-10T00:00:00Z	Included
ERR3425375	ERX3448812	DCHS	WGS	PRJEB25371	SAMEA4620715	WELLCOME SANGER INSTITUTE	Illumina HiSeq X Ten	PAIRED	RANDOM	GENOMIC	Moraxella catarrhalis	ILLUMINA	2019-07-10T00:00:00Z	Included
ERR3425376	ERX3448813	DCHS	WGS	PRJEB25371	SAMEA4620734	WELLCOME SANGER INSTITUTE	Illumina HiSeq X Ten	PAIRED	RANDOM	GENOMIC	Moraxella catarrhalis	ILLUMINA	2019-07-10T00:00:00Z	Included
ERR3425377	ERX3448814	DCHS	WGS	PRJEB25371	SAMEA4620735	WELLCOME SANGER INSTITUTE	Illumina HiSeq X Ten	PAIRED	RANDOM	GENOMIC	Moraxella catarrhalis	ILLUMINA	2019-07-10T00:00:00Z	Included
ERR3425378	ERX3448815	DCHS	WGS	PRJEB25371	SAMEA4620736	WELLCOME SANGER INSTITUTE	Illumina HiSeq X Ten	PAIRED	RANDOM	GENOMIC	Moraxella catarrhalis	ILLUMINA	2019-07-10T00:00:00Z	Included
ERR3425379	ERX3448816	DCHS	WGS	PRJEB25371	SAMEA4620737	WELLCOME SANGER INSTITUTE	Illumina HiSeq X Ten	PAIRED	RANDOM	GENOMIC	Moraxella catarrhalis	ILLUMINA	2019-07-10T00:00:00Z	Included
ERR3425380	ERX3448817	DCHS	WGS	PRJEB25371	SAMEA4620738	WELLCOME SANGER INSTITUTE	Illumina HiSeq X Ten	PAIRED	RANDOM	GENOMIC	Moraxella catarrhalis	ILLUMINA	2019-07-10T00:00:00Z	Included
ERR3425381	ERX3448818	DCHS	WGS	PRJEB25371	SAMEA4620739	WELLCOME SANGER INSTITUTE	Illumina HiSeq X Ten	PAIRED	RANDOM	GENOMIC	Moraxella catarrhalis	ILLUMINA	2019-07-10T00:00:00Z	Included
ERR3425382	ERX3448819	DCHS	WGS	PRJEB25371	SAMEA4620740	WELLCOME SANGER INSTITUTE	Illumina HiSeq X Ten	PAIRED	RANDOM	GENOMIC	Moraxella catarrhalis	ILLUMINA	2019-07-10T00:00:00Z	Included
ERR3425383	ERX3448820	DCHS	WGS	PRJEB25371	SAMEA4620716	WELLCOME SANGER INSTITUTE	Illumina HiSeq X Ten	PAIRED	RANDOM	GENOMIC	Moraxella catarrhalis	ILLUMINA	2019-07-10T00:00:00Z	Included
ERR3425384	ERX3448821	DCHS	WGS	PRJEB25371	SAMEA4620717	WELLCOME SANGER INSTITUTE	Illumina HiSeq X Ten	PAIRED	RANDOM	GENOMIC	Moraxella catarrhalis	ILLUMINA	2019-07-10T00:00:00Z	Included
ERR3425385	ERX3448822	DCHS	WGS	PRJEB25371	SAMEA4620718	WELLCOME SANGER INSTITUTE	Illumina HiSeq X Ten	PAIRED	RANDOM	GENOMIC	Moraxella catarrhalis	ILLUMINA	2019-07-10T00:00:00Z	Included
ERR3425386	ERX3448823	DCHS	WGS	PRJEB25371	SAMEA4620719	WELLCOME SANGER INSTITUTE	Illumina HiSeq X Ten	PAIRED	RANDOM	GENOMIC	Moraxella catarrhalis	ILLUMINA	2019-07-10T00:00:00Z	Included
ERR3425387	ERX3448824	DCHS	WGS	PRJEB25371	SAMEA4620720	WELLCOME SANGER INSTITUTE	Illumina HiSeq X Ten	PAIRED	RANDOM	GENOMIC	Moraxella catarrhalis	ILLUMINA	2019-07-10T00:00:00Z	Included
ERR3425388	ERX3448825	DCHS	WGS	PRJEB25371	SAMEA4620721	WELLCOME SANGER INSTITUTE	Illumina HiSeq X Ten	PAIRED	RANDOM	GENOMIC	Moraxella catarrhalis	ILLUMINA	2019-07-10T00:00:00Z	Included
ERR3425389	ERX3448826	DCHS	WGS	PRJEB25371	SAMEA4620722	WELLCOME SANGER INSTITUTE	Illumina HiSeq X Ten	PAIRED	RANDOM	GENOMIC	Moraxella catarrhalis	ILLUMINA	2019-07-10T00:00:00Z	Included
ERR3425390	ERX3448827	DCHS	WGS	PRJEB25371	SAMEA4620723	WELLCOME SANGER INSTITUTE	Illumina HiSeq X Ten	PAIRED	RANDOM	GENOMIC	Moraxella catarrhalis	ILLUMINA	2019-07-10T00:00:00Z	Included
ERR3425391	ERX3448828	DCHS	WGS	PRJEB25371	SAMEA4620724	WELLCOME SANGER INSTITUTE	Illumina HiSeq X Ten	PAIRED	RANDOM	GENOMIC	Moraxella catarrhalis	ILLUMINA	2019-07-10T00:00:00Z	Included
ERR3425392	ERX3448829	DCHS	WGS	PRJEB25371	SAMEA4620725	WELLCOME SANGER INSTITUTE	Illumina HiSeq X Ten	PAIRED	RANDOM	GENOMIC	Moraxella catarrhalis	ILLUMINA	2019-07-10T00:00:00Z	Included
ERR3425393	ERX3448830	DCHS	WGS	PRJEB25371	SAMEA4620726	WELLCOME SANGER INSTITUTE	Illumina HiSeq X Ten	PAIRED	RANDOM	GENOMIC	Moraxella catarrhalis	ILLUMINA	2019-07-10T00:00:00Z	Included
ERR3425394	ERX3448831	DCHS	WGS	PRJEB25371	SAMEA4620727	WELLCOME SANGER INSTITUTE	Illumina HiSeq X Ten	PAIRED	RANDOM	GENOMIC	Moraxella catarrhalis	ILLUMINA	2019-07-10T00:00:00Z	Included
ERR3425395	ERX3448832	DCHS	WGS	PRJEB25371	SAMEA4620728	WELLCOME SANGER INSTITUTE	Illumina HiSeq X Ten	PAIRED	RANDOM	GENOMIC	Moraxella catarrhalis	ILLUMINA	2019-07-10T00:00:00Z	Included
ERR3425396	ERX3448833	DCHS	WGS	PRJEB25371	SAMEA4620729	WELLCOME SANGER INSTITUTE	Illumina HiSeq X Ten	PAIRED	RANDOM	GENOMIC	Moraxella catarrhalis	ILLUMINA	2019-07-10T00:00:00Z	Included
ERR3425397	ERX3448834	DCHS	WGS	PRJEB25371	SAMEA4620730	WELLCOME SANGER INSTITUTE	Illumina HiSeq X Ten	PAIRED	RANDOM	GENOMIC	Moraxella catarrhalis	ILLUMINA	2019-07-10T00:00:00Z	Included
ERR3425398	ERX3448835	DCHS	WGS	PRJEB25371	SAMEA4620731	WELLCOME SANGER INSTITUTE	Illumina HiSeq X Ten	PAIRED	RANDOM	GENOMIC	Moraxella catarrhalis	ILLUMINA	2019-07-10T00:00:00Z	Included
ERR3425399	ERX3448836	DCHS	WGS	PRJEB25371	SAMEA4620732	WELLCOME SANGER INSTITUTE	Illumina HiSeq X Ten	PAIRED	RANDOM	GENOMIC	Moraxella catarrhalis	ILLUMINA	2019-07-10T00:00:00Z	Included
ERR3425400	ERX3448837	DCHS	WGS	PRJEB25371	SAMEA4620733	WELLCOME SANGER INSTITUTE	Illumina HiSeq X Ten	PAIRED	RANDOM	GENOMIC	Moraxella catarrhalis	ILLUMINA	2019-07-10T00:00:00Z	Included
ERR3425401	ERX3448838	DCHS	WGS	PRJEB25371	SAMEA4620741	WELLCOME SANGER INSTITUTE	Illumina HiSeq X Ten	PAIRED	RANDOM	GENOMIC	Moraxella catarrhalis	ILLUMINA	2019-07-10T00:00:00Z	Included
ERR3425439	ERX3448876	DCHS	WGS	PRJEB25371	SAMEA4620779	WELLCOME SANGER INSTITUTE	Illumina HiSeq X Ten	PAIRED	RANDOM	GENOMIC	Moraxella catarrhalis	ILLUMINA	2019-07-10T00:00:00Z	Included
ERR3425440	ERX3448877	DCHS	WGS	PRJEB25371	SAMEA4620780	WELLCOME SANGER INSTITUTE	Illumina HiSeq X Ten	PAIRED	RANDOM	GENOMIC	Moraxella catarrhalis	ILLUMINA	2019-07-10T00:00:00Z	Included
ERR3425441	ERX3448878	DCHS	WGS	PRJEB25371	SAMEA4620781	WELLCOME SANGER INSTITUTE	Illumina HiSeq X Ten	PAIRED	RANDOM	GENOMIC	Moraxella catarrhalis	ILLUMINA	2019-07-10T00:00:00Z	Included
ERR3425442	ERX3448879	DCHS	WGS	PRJEB25371	SAMEA4620782	WELLCOME SANGER INSTITUTE	Illumina HiSeq X Ten	PAIRED	RANDOM	GENOMIC	Moraxella catarrhalis	ILLUMINA	2019-07-10T00:00:00Z	Included
ERR3425443	ERX3448880	DCHS	WGS	PRJEB25371	SAMEA4620783	WELLCOME SANGER INSTITUTE	Illumina HiSeq X Ten	PAIRED	RANDOM	GENOMIC	Moraxella catarrhalis	ILLUMINA	2019-07-10T00:00:00Z	Included
ERR3425444	ERX3448881	DCHS	WGS	PRJEB25371	SAMEA4620784	WELLCOME SANGER INSTITUTE	Illumina HiSeq X Ten	PAIRED	RANDOM	GENOMIC	Moraxella catarrhalis	ILLUMINA	2019-07-10T00:00:00Z	Included
ERR3425445	ERX3448882	DCHS	WGS	PRJEB25371	SAMEA4620785	WELLCOME SANGER INSTITUTE	Illumina HiSeq X Ten	PAIRED	RANDOM	GENOMIC	Moraxella catarrhalis	ILLUMINA	2019-07-10T00:00:00Z	Included
ERR3425446	ERX3448883	DCHS	WGS	PRJEB25371	SAMEA4620786	WELLCOME SANGER INSTITUTE	Illumina HiSeq X Ten	PAIRED	RANDOM	GENOMIC	Moraxella catarrhalis	ILLUMINA	2019-07-10T00:00:00Z	Included
ERR3425447	ERX3448884	DCHS	WGS	PRJEB25371	SAMEA4620787	WELLCOME SANGER INSTITUTE	Illumina HiSeq X Ten	PAIRED	RANDOM	GENOMIC	Moraxella catarrhalis	ILLUMINA	2019-07-10T00:00:00Z	Included
ERR3425448	ERX3448885	DCHS	WGS	PRJEB25371	SAMEA4620788	WELLCOME SANGER INSTITUTE	Illumina HiSeq X Ten	PAIRED	RANDOM	GENOMIC	Moraxella catarrhalis	ILLUMINA	2019-07-10T00:00:00Z	Included
ERR3425449	ERX3448886	DCHS	WGS	PRJEB25371	SAMEA4620789	WELLCOME SANGER INSTITUTE	Illumina HiSeq X Ten	PAIRED	RANDOM	GENOMIC	Moraxella catarrhalis	ILLUMINA	2019-07-10T00:00:00Z	Included
ERR3425450	ERX3448887	DCHS	WGS	PRJEB25371	SAMEA4620790	WELLCOME SANGER INSTITUTE	Illumina HiSeq X Ten	PAIRED	RANDOM	GENOMIC	Moraxella catarrhalis	ILLUMINA	2019-07-10T00:00:00Z	Included
ERR3425451	ERX3448888	DCHS	WGS	PRJEB25371	SAMEA4620791	WELLCOME SANGER INSTITUTE	Illumina HiSeq X Ten	PAIRED	RANDOM	GENOMIC	Moraxella catarrhalis	ILLUMINA	2019-07-10T00:00:00Z	Included
ERR3425452	ERX3448889	DCHS	WGS	PRJEB25371	SAMEA4620792	WELLCOME SANGER INSTITUTE	Illumina HiSeq X Ten	PAIRED	RANDOM	GENOMIC	Moraxella catarrhalis	ILLUMINA	2019-07-10T00:00:00Z	Included
ERR3425453	ERX3448890	DCHS	WGS	PRJEB25371	SAMEA4620793	WELLCOME SANGER INSTITUTE	Illumina HiSeq X Ten	PAIRED	RANDOM	GENOMIC	Moraxella catarrhalis	ILLUMINA	2019-07-10T00:00:00Z	Included
ERR3425454	ERX3448891	DCHS	WGS	PRJEB25371	SAMEA4620794	WELLCOME SANGER INSTITUTE	Illumina HiSeq X Ten	PAIRED	RANDOM	GENOMIC	Moraxella catarrhalis	ILLUMINA	2019-07-10T00:00:00Z	Included
ERR3425455	ERX3448892	DCHS	WGS	PRJEB25371	SAMEA4620795	WELLCOME SANGER INSTITUTE	Illumina HiSeq X Ten	PAIRED	RANDOM	GENOMIC	Moraxella catarrhalis	ILLUMINA	2019-07-10T00:00:00Z	Included
ERR3425456	ERX3448893	DCHS	WGS	PRJEB25371	SAMEA4620796	WELLCOME SANGER INSTITUTE	Illumina HiSeq X Ten	PAIRED	RANDOM	GENOMIC	Moraxella catarrhalis	ILLUMINA	2019-07-10T00:00:00Z	Included
ERR3425457	ERX3448894	DCHS	WGS	PRJEB25371	SAMEA4620797	WELLCOME SANGER INSTITUTE	Illumina HiSeq X Ten	PAIRED	RANDOM	GENOMIC	Moraxella catarrhalis	ILLUMINA	2019-07-10T00:00:00Z	Included
ERR3425458	ERX3448895	DCHS	WGS	PRJEB25371	SAMEA4620798	WELLCOME SANGER INSTITUTE	Illumina HiSeq X Ten	PAIRED	RANDOM	GENOMIC	Moraxella catarrhalis	ILLUMINA	2019-07-10T00:00:00Z	Included
ERR3425459	ERX3448896	DCHS	WGS	PRJEB25371	SAMEA4620799	WELLCOME SANGER INSTITUTE	Illumina HiSeq X Ten	PAIRED	RANDOM	GENOMIC	Moraxella catarrhalis	ILLUMINA	2019-07-10T00:00:00Z	Included
ERR3425461	ERX3448898	DCHS	WGS	PRJEB25371	SAMEA4620801	WELLCOME SANGER INSTITUTE	Illumina HiSeq X Ten	PAIRED	RANDOM	GENOMIC	Moraxella catarrhalis	ILLUMINA	2019-07-10T00:00:00Z	Included
ERR3425462	ERX3448899	DCHS	WGS	PRJEB25371	SAMEA4620802	WELLCOME SANGER INSTITUTE	Illumina HiSeq X Ten	PAIRED	RANDOM	GENOMIC	Moraxella catarrhalis	ILLUMINA	2019-07-10T00:00:00Z	Included
ERR3425493	ERX3448930	DCHS	WGS	PRJEB25371	SAMEA4620833	WELLCOME SANGER INSTITUTE	Illumina HiSeq X Ten	PAIRED	RANDOM	GENOMIC	Moraxella catarrhalis	ILLUMINA	2019-07-10T00:00:00Z	Included
ERR3425494	ERX3448931	DCHS	WGS	PRJEB25371	SAMEA4620834	WELLCOME SANGER INSTITUTE	Illumina HiSeq X Ten	PAIRED	RANDOM	GENOMIC	Moraxella catarrhalis	ILLUMINA	2019-07-10T00:00:00Z	Included
ERR3425495	ERX3448932	DCHS	WGS	PRJEB25371	SAMEA4620835	WELLCOME SANGER INSTITUTE	Illumina HiSeq X Ten	PAIRED	RANDOM	GENOMIC	Moraxella catarrhalis	ILLUMINA	2019-07-10T00:00:00Z	Included
ERR3425496	ERX3448933	DCHS	WGS	PRJEB25371	SAMEA4620836	WELLCOME SANGER INSTITUTE	Illumina HiSeq X Ten	PAIRED	RANDOM	GENOMIC	Moraxella catarrhalis	ILLUMINA	2019-07-10T00:00:00Z	Included
ERR3425497	ERX3448934	DCHS	WGS	PRJEB25371	SAMEA4620837	WELLCOME SANGER INSTITUTE	Illumina HiSeq X Ten	PAIRED	RANDOM	GENOMIC	Moraxella catarrhalis	ILLUMINA	2019-07-10T00:00:00Z	Included
ERR3425498	ERX3448935	DCHS	WGS	PRJEB25371	SAMEA4620838	WELLCOME SANGER INSTITUTE	Illumina HiSeq X Ten	PAIRED	RANDOM	GENOMIC	Moraxella catarrhalis	ILLUMINA	2019-07-10T00:00:00Z	Included
ERR3425499	ERX3448936	DCHS	WGS	PRJEB25371	SAMEA4620839	WELLCOME SANGER INSTITUTE	Illumina HiSeq X Ten	PAIRED	RANDOM	GENOMIC	Moraxella catarrhalis	ILLUMINA	2019-07-10T00:00:00Z	Included
ERR3425500	ERX3448937	DCHS	WGS	PRJEB25371	SAMEA4620840	WELLCOME SANGER INSTITUTE	Illumina HiSeq X Ten	PAIRED	RANDOM	GENOMIC	Moraxella catarrhalis	ILLUMINA	2019-07-10T00:00:00Z	Included
ERR3425501	ERX3448938	DCHS	WGS	PRJEB25371	SAMEA4620841	WELLCOME SANGER INSTITUTE	Illumina HiSeq X Ten	PAIRED	RANDOM	GENOMIC	Moraxella catarrhalis	ILLUMINA	2019-07-10T00:00:00Z	Included
ERR3425502	ERX3448939	DCHS	WGS	PRJEB25371	SAMEA4620842	WELLCOME SANGER INSTITUTE	Illumina HiSeq X Ten	PAIRED	RANDOM	GENOMIC	Moraxella catarrhalis	ILLUMINA	2019-07-10T00:00:00Z	Included
ERR3425503	ERX3448940	DCHS	WGS	PRJEB25371	SAMEA4620843	WELLCOME SANGER INSTITUTE	Illumina HiSeq X Ten	PAIRED	RANDOM	GENOMIC	Moraxella catarrhalis	ILLUMINA	2019-07-10T00:00:00Z	Included
ERR3425504	ERX3448941	DCHS	WGS	PRJEB25371	SAMEA4620844	WELLCOME SANGER INSTITUTE	Illumina HiSeq X Ten	PAIRED	RANDOM	GENOMIC	Moraxella catarrhalis	ILLUMINA	2019-07-10T00:00:00Z	Included
ERR3425505	ERX3448942	DCHS	WGS	PRJEB25371	SAMEA4620845	WELLCOME SANGER INSTITUTE	Illumina HiSeq X Ten	PAIRED	RANDOM	GENOMIC	Moraxella catarrhalis	ILLUMINA	2019-07-10T00:00:00Z	Included
ERR3425507	ERX3448944	DCHS	WGS	PRJEB25371	SAMEA4620847	WELLCOME SANGER INSTITUTE	Illumina HiSeq X Ten	PAIRED	RANDOM	GENOMIC	Moraxella catarrhalis	ILLUMINA	2019-07-10T00:00:00Z	Included
ERR3425508	ERX3448945	DCHS	WGS	PRJEB25371	SAMEA4620848	WELLCOME SANGER INSTITUTE	Illumina HiSeq X Ten	PAIRED	RANDOM	GENOMIC	Moraxella catarrhalis	ILLUMINA	2019-07-10T00:00:00Z	Included
ERR3425509	ERX3448946	DCHS	WGS	PRJEB25371	SAMEA4620849	WELLCOME SANGER INSTITUTE	Illumina HiSeq X Ten	PAIRED	RANDOM	GENOMIC	Moraxella catarrhalis	ILLUMINA	2019-07-10T00:00:00Z	Included
ERR3425510	ERX3448947	DCHS	WGS	PRJEB25371	SAMEA4620850	WELLCOME SANGER INSTITUTE	Illumina HiSeq X Ten	PAIRED	RANDOM	GENOMIC	Moraxella catarrhalis	ILLUMINA	2019-07-10T00:00:00Z	Included
ERR3425511	ERX3448948	DCHS	WGS	PRJEB25371	SAMEA4620851	WELLCOME SANGER INSTITUTE	Illumina HiSeq X Ten	PAIRED	RANDOM	GENOMIC	Moraxella catarrhalis	ILLUMINA	2019-07-10T00:00:00Z	Included
ERR3425512	ERX3448949	DCHS	WGS	PRJEB25371	SAMEA4620852	WELLCOME SANGER INSTITUTE	Illumina HiSeq X Ten	PAIRED	RANDOM	GENOMIC	Moraxella catarrhalis	ILLUMINA	2019-07-10T00:00:00Z	Included
ERR3425513	ERX3448950	DCHS	WGS	PRJEB25371	SAMEA4620853	WELLCOME SANGER INSTITUTE	Illumina HiSeq X Ten	PAIRED	RANDOM	GENOMIC	Moraxella catarrhalis	ILLUMINA	2019-07-10T00:00:00Z	Included
ERR3425514	ERX3448951	DCHS	WGS	PRJEB25371	SAMEA4620854	WELLCOME SANGER INSTITUTE	Illumina HiSeq X Ten	PAIRED	RANDOM	GENOMIC	Moraxella catarrhalis	ILLUMINA	2019-07-10T00:00:00Z	Included
ERR3425515	ERX3448952	DCHS	WGS	PRJEB25371	SAMEA4620855	WELLCOME SANGER INSTITUTE	Illumina HiSeq X Ten	PAIRED	RANDOM	GENOMIC	Moraxella catarrhalis	ILLUMINA	2019-07-10T00:00:00Z	Included
ERR3425518	ERX3448955	DCHS	WGS	PRJEB25371	SAMEA4620858	WELLCOME SANGER INSTITUTE	Illumina HiSeq X Ten	PAIRED	RANDOM	GENOMIC	Moraxella catarrhalis	ILLUMINA	2019-07-10T00:00:00Z	Included
ERR3425519	ERX3448956	DCHS	WGS	PRJEB25371	SAMEA4620859	WELLCOME SANGER INSTITUTE	Illumina HiSeq X Ten	PAIRED	RANDOM	GENOMIC	Moraxella catarrhalis	ILLUMINA	2019-07-10T00:00:00Z	Included
ERR3425520	ERX3448957	DCHS	WGS	PRJEB25371	SAMEA4620860	WELLCOME SANGER INSTITUTE	Illumina HiSeq X Ten	PAIRED	RANDOM	GENOMIC	Moraxella catarrhalis	ILLUMINA	2019-07-10T00:00:00Z	Included
ERR3425526	ERX3448963	DCHS	WGS	PRJEB25371	SAMEA4620866	WELLCOME SANGER INSTITUTE	Illumina HiSeq X Ten	PAIRED	RANDOM	GENOMIC	Moraxella catarrhalis	ILLUMINA	2019-07-10T00:00:00Z	Included
ERR3425527	ERX3448964	DCHS	WGS	PRJEB25371	SAMEA4620867	WELLCOME SANGER INSTITUTE	Illumina HiSeq X Ten	PAIRED	RANDOM	GENOMIC	Moraxella catarrhalis	ILLUMINA	2019-07-10T00:00:00Z	Included
ERR3425540	ERX3448977	DCHS	WGS	PRJEB25371	SAMEA4620880	WELLCOME SANGER INSTITUTE	Illumina HiSeq X Ten	PAIRED	RANDOM	GENOMIC	Moraxella catarrhalis	ILLUMINA	2019-07-10T00:00:00Z	Included
ERR3425541	ERX3448978	DCHS	WGS	PRJEB25371	SAMEA4620881	WELLCOME SANGER INSTITUTE	Illumina HiSeq X Ten	PAIRED	RANDOM	GENOMIC	Moraxella catarrhalis	ILLUMINA	2019-07-10T00:00:00Z	Included
ERR3425542	ERX3448979	DCHS	WGS	PRJEB25371	SAMEA4622805	WELLCOME SANGER INSTITUTE	Illumina HiSeq X Ten	PAIRED	RANDOM	GENOMIC	Moraxella catarrhalis	ILLUMINA	2019-07-10T00:00:00Z	Included
ERR3425547	ERX3448984	DCHS	WGS	PRJEB25371	SAMEA4622810	WELLCOME SANGER INSTITUTE	Illumina HiSeq X Ten	PAIRED	RANDOM	GENOMIC	Moraxella catarrhalis	ILLUMINA	2019-07-10T00:00:00Z	Included
ERR3425548	ERX3448985	DCHS	WGS	PRJEB25371	SAMEA4622811	WELLCOME SANGER INSTITUTE	Illumina HiSeq X Ten	PAIRED	RANDOM	GENOMIC	Moraxella catarrhalis	ILLUMINA	2019-07-10T00:00:00Z	Included
ERR3425549	ERX3448986	DCHS	WGS	PRJEB25371	SAMEA4622812	WELLCOME SANGER INSTITUTE	Illumina HiSeq X Ten	PAIRED	RANDOM	GENOMIC	Moraxella catarrhalis	ILLUMINA	2019-07-10T00:00:00Z	Included
ERR3425556	ERX3448993	DCHS	WGS	PRJEB25371	SAMEA4622819	WELLCOME SANGER INSTITUTE	Illumina HiSeq X Ten	PAIRED	RANDOM	GENOMIC	Moraxella catarrhalis	ILLUMINA	2019-07-10T00:00:00Z	Included
ERR3425559	ERX3448996	DCHS	WGS	PRJEB25371	SAMEA4622822	WELLCOME SANGER INSTITUTE	Illumina HiSeq X Ten	PAIRED	RANDOM	GENOMIC	Moraxella catarrhalis	ILLUMINA	2019-07-10T00:00:00Z	Included
ERR3425562	ERX3448999	DCHS	WGS	PRJEB25371	SAMEA4622825	WELLCOME SANGER INSTITUTE	Illumina HiSeq X Ten	PAIRED	RANDOM	GENOMIC	Moraxella catarrhalis	ILLUMINA	2019-07-10T00:00:00Z	Included
ERR3425563	ERX3449000	DCHS	WGS	PRJEB25371	SAMEA4622826	WELLCOME SANGER INSTITUTE	Illumina HiSeq X Ten	PAIRED	RANDOM	GENOMIC	Moraxella catarrhalis	ILLUMINA	2019-07-10T00:00:00Z	Included
ERR3425564	ERX3449001	DCHS	WGS	PRJEB25371	SAMEA4622827	WELLCOME SANGER INSTITUTE	Illumina HiSeq X Ten	PAIRED	RANDOM	GENOMIC	Moraxella catarrhalis	ILLUMINA	2019-07-10T00:00:00Z	Included
ERR3425567	ERX3449004	DCHS	WGS	PRJEB25371	SAMEA4622830	WELLCOME SANGER INSTITUTE	Illumina HiSeq X Ten	PAIRED	RANDOM	GENOMIC	Moraxella catarrhalis	ILLUMINA	2019-07-10T00:00:00Z	Included
ERR3425569	ERX3449006	DCHS	WGS	PRJEB25371	SAMEA4622832	WELLCOME SANGER INSTITUTE	Illumina HiSeq X Ten	PAIRED	RANDOM	GENOMIC	Moraxella catarrhalis	ILLUMINA	2019-07-10T00:00:00Z	Included
ERR3425576	ERX3449013	DCHS	WGS	PRJEB25371	SAMEA4622839	WELLCOME SANGER INSTITUTE	Illumina HiSeq X Ten	PAIRED	RANDOM	GENOMIC	Moraxella catarrhalis	ILLUMINA	2019-07-10T00:00:00Z	Included
ERR3425581	ERX3449018	DCHS	WGS	PRJEB25371	SAMEA4622844	WELLCOME SANGER INSTITUTE	Illumina HiSeq X Ten	PAIRED	RANDOM	GENOMIC	Moraxella catarrhalis	ILLUMINA	2019-07-10T00:00:00Z	Included
ERR3425582	ERX3449019	DCHS	WGS	PRJEB25371	SAMEA4622845	WELLCOME SANGER INSTITUTE	Illumina HiSeq X Ten	PAIRED	RANDOM	GENOMIC	Moraxella catarrhalis	ILLUMINA	2019-07-10T00:00:00Z	Included
ERR3425591	ERX3449028	DCHS	WGS	PRJEB25371	SAMEA4622854	WELLCOME SANGER INSTITUTE	Illumina HiSeq X Ten	PAIRED	RANDOM	GENOMIC	Moraxella catarrhalis	ILLUMINA	2019-07-10T00:00:00Z	Included
ERR3425596	ERX3449033	DCHS	WGS	PRJEB25371	SAMEA4622859	WELLCOME SANGER INSTITUTE	Illumina HiSeq X Ten	PAIRED	RANDOM	GENOMIC	Moraxella catarrhalis	ILLUMINA	2019-07-10T00:00:00Z	Included
ERR3425597	ERX3449034	DCHS	WGS	PRJEB25371	SAMEA4622860	WELLCOME SANGER INSTITUTE	Illumina HiSeq X Ten	PAIRED	RANDOM	GENOMIC	Moraxella catarrhalis	ILLUMINA	2019-07-10T00:00:00Z	Included
ERR3425601	ERX3449038	DCHS	WGS	PRJEB25371	SAMEA4622864	WELLCOME SANGER INSTITUTE	Illumina HiSeq X Ten	PAIRED	RANDOM	GENOMIC	Moraxella catarrhalis	ILLUMINA	2019-07-10T00:00:00Z	Included
ERR3425602	ERX3449039	DCHS	WGS	PRJEB25371	SAMEA4622865	WELLCOME SANGER INSTITUTE	Illumina HiSeq X Ten	PAIRED	RANDOM	GENOMIC	Moraxella catarrhalis	ILLUMINA	2019-07-10T00:00:00Z	Included
ERR3425606	ERX3449043	DCHS	WGS	PRJEB25371	SAMEA4622869	WELLCOME SANGER INSTITUTE	Illumina HiSeq X Ten	PAIRED	RANDOM	GENOMIC	Moraxella catarrhalis	ILLUMINA	2019-07-10T00:00:00Z	Included
ERR3425610	ERX3449047	DCHS	WGS	PRJEB25371	SAMEA4622873	WELLCOME SANGER INSTITUTE	Illumina HiSeq X Ten	PAIRED	RANDOM	GENOMIC	Moraxella catarrhalis	ILLUMINA	2019-07-10T00:00:00Z	Included
ERR3425611	ERX3449048	DCHS	WGS	PRJEB25371	SAMEA4622874	WELLCOME SANGER INSTITUTE	Illumina HiSeq X Ten	PAIRED	RANDOM	GENOMIC	Moraxella catarrhalis	ILLUMINA	2019-07-10T00:00:00Z	Included
ERR3425612	ERX3449049	DCHS	WGS	PRJEB25371	SAMEA4622875	WELLCOME SANGER INSTITUTE	Illumina HiSeq X Ten	PAIRED	RANDOM	GENOMIC	Moraxella catarrhalis	ILLUMINA	2019-07-10T00:00:00Z	Included
ERR3425614	ERX3449051	DCHS	WGS	PRJEB25371	SAMEA4622877	WELLCOME SANGER INSTITUTE	Illumina HiSeq X Ten	PAIRED	RANDOM	GENOMIC	Moraxella catarrhalis	ILLUMINA	2019-07-10T00:00:00Z	Included
ERR3425617	ERX3449054	DCHS	WGS	PRJEB25371	SAMEA4622880	WELLCOME SANGER INSTITUTE	Illumina HiSeq X Ten	PAIRED	RANDOM	GENOMIC	Moraxella catarrhalis	ILLUMINA	2019-07-10T00:00:00Z	Included
ERR3425620	ERX3449057	DCHS	WGS	PRJEB25371	SAMEA4622883	WELLCOME SANGER INSTITUTE	Illumina HiSeq X Ten	PAIRED	RANDOM	GENOMIC	Moraxella catarrhalis	ILLUMINA	2019-07-10T00:00:00Z	Included
ERR3425621	ERX3449058	DCHS	WGS	PRJEB25371	SAMEA4622884	WELLCOME SANGER INSTITUTE	Illumina HiSeq X Ten	PAIRED	RANDOM	GENOMIC	Moraxella catarrhalis	ILLUMINA	2019-07-10T00:00:00Z	Included
ERR3425630	ERX3449067	DCHS	WGS	PRJEB25371	SAMEA4622894	WELLCOME SANGER INSTITUTE	Illumina HiSeq X Ten	PAIRED	RANDOM	GENOMIC	Moraxella catarrhalis	ILLUMINA	2019-07-10T00:00:00Z	Included
ERR3425633	ERX3449070	DCHS	WGS	PRJEB25371	SAMEA4622897	WELLCOME SANGER INSTITUTE	Illumina HiSeq X Ten	PAIRED	RANDOM	GENOMIC	Moraxella catarrhalis	ILLUMINA	2019-07-10T00:00:00Z	Included
ERR3425634	ERX3449071	DCHS	WGS	PRJEB25371	SAMEA4622898	WELLCOME SANGER INSTITUTE	Illumina HiSeq X Ten	PAIRED	RANDOM	GENOMIC	Moraxella catarrhalis	ILLUMINA	2019-07-10T00:00:00Z	Included
ERR3425638	ERX3449075	DCHS	WGS	PRJEB25371	SAMEA4622902	WELLCOME SANGER INSTITUTE	Illumina HiSeq X Ten	PAIRED	RANDOM	GENOMIC	Moraxella catarrhalis	ILLUMINA	2019-07-10T00:00:00Z	Included
ERR3425639	ERX3449076	DCHS	WGS	PRJEB25371	SAMEA4622903	WELLCOME SANGER INSTITUTE	Illumina HiSeq X Ten	PAIRED	RANDOM	GENOMIC	Moraxella catarrhalis	ILLUMINA	2019-07-10T00:00:00Z	Included
ERR3425644	ERX3449081	DCHS	WGS	PRJEB25371	SAMEA4622908	WELLCOME SANGER INSTITUTE	Illumina HiSeq X Ten	PAIRED	RANDOM	GENOMIC	Moraxella catarrhalis	ILLUMINA	2019-07-10T00:00:00Z	Included
ERR3425646	ERX3449083	DCHS	WGS	PRJEB25371	SAMEA4622910	WELLCOME SANGER INSTITUTE	Illumina HiSeq X Ten	PAIRED	RANDOM	GENOMIC	Moraxella catarrhalis	ILLUMINA	2019-07-10T00:00:00Z	Included
ERR3425647	ERX3449084	DCHS	WGS	PRJEB25371	SAMEA4622911	WELLCOME SANGER INSTITUTE	Illumina HiSeq X Ten	PAIRED	RANDOM	GENOMIC	Moraxella catarrhalis	ILLUMINA	2019-07-10T00:00:00Z	Included
ERR3425648	ERX3449085	DCHS	WGS	PRJEB25371	SAMEA4622912	WELLCOME SANGER INSTITUTE	Illumina HiSeq X Ten	PAIRED	RANDOM	GENOMIC	Moraxella catarrhalis	ILLUMINA	2019-07-10T00:00:00Z	Included
ERR3425653	ERX3449090	DCHS	WGS	PRJEB25371	SAMEA4622917	WELLCOME SANGER INSTITUTE	Illumina HiSeq X Ten	PAIRED	RANDOM	GENOMIC	Moraxella catarrhalis	ILLUMINA	2019-07-10T00:00:00Z	Included
ERR3425656	ERX3449093	DCHS	WGS	PRJEB25371	SAMEA4622920	WELLCOME SANGER INSTITUTE	Illumina HiSeq X Ten	PAIRED	RANDOM	GENOMIC	Moraxella catarrhalis	ILLUMINA	2019-07-10T00:00:00Z	Included
ERR3425660	ERX3449097	DCHS	WGS	PRJEB25371	SAMEA4622924	WELLCOME SANGER INSTITUTE	Illumina HiSeq X Ten	PAIRED	RANDOM	GENOMIC	Moraxella catarrhalis	ILLUMINA	2019-07-10T00:00:00Z	Included
ERR3425662	ERX3449099	DCHS	WGS	PRJEB25371	SAMEA4622926	WELLCOME SANGER INSTITUTE	Illumina HiSeq X Ten	PAIRED	RANDOM	GENOMIC	Moraxella catarrhalis	ILLUMINA	2019-07-10T00:00:00Z	Included
ERR3425673	ERX3449110	DCHS	WGS	PRJEB25371	SAMEA4622937	WELLCOME SANGER INSTITUTE	Illumina HiSeq X Ten	PAIRED	RANDOM	GENOMIC	Moraxella catarrhalis	ILLUMINA	2019-07-10T00:00:00Z	Included
ERR3425687	ERX3449124	DCHS	WGS	PRJEB25371	SAMEA4622951	WELLCOME SANGER INSTITUTE	Illumina HiSeq X Ten	PAIRED	RANDOM	GENOMIC	Moraxella catarrhalis	ILLUMINA	2019-07-10T00:00:00Z	Included
ERR3425688	ERX3449125	DCHS	WGS	PRJEB25371	SAMEA4622952	WELLCOME SANGER INSTITUTE	Illumina HiSeq X Ten	PAIRED	RANDOM	GENOMIC	Moraxella catarrhalis	ILLUMINA	2019-07-10T00:00:00Z	Included
ERR3425702	ERX3449139	DCHS	WGS	PRJEB25371	SAMEA4622966	WELLCOME SANGER INSTITUTE	Illumina HiSeq X Ten	PAIRED	RANDOM	GENOMIC	Moraxella catarrhalis	ILLUMINA	2019-07-10T00:00:00Z	Included
ERR3425714	ERX3449151	DCHS	WGS	PRJEB25371	SAMEA4622978	WELLCOME SANGER INSTITUTE	Illumina HiSeq X Ten	PAIRED	RANDOM	GENOMIC	Moraxella catarrhalis	ILLUMINA	2019-07-10T00:00:00Z	Included
ERR3425717	ERX3449154	DCHS	WGS	PRJEB25371	SAMEA4622981	WELLCOME SANGER INSTITUTE	Illumina HiSeq X Ten	PAIRED	RANDOM	GENOMIC	Moraxella catarrhalis	ILLUMINA	2019-07-10T00:00:00Z	Included
ERR3425718	ERX3449155	DCHS	WGS	PRJEB25371	SAMEA4622982	WELLCOME SANGER INSTITUTE	Illumina HiSeq X Ten	PAIRED	RANDOM	GENOMIC	Moraxella catarrhalis	ILLUMINA	2019-07-10T00:00:00Z	Included
ERR3425723	ERX3449160	DCHS	WGS	PRJEB25371	SAMEA4622987	WELLCOME SANGER INSTITUTE	Illumina HiSeq X Ten	PAIRED	RANDOM	GENOMIC	Moraxella catarrhalis	ILLUMINA	2019-07-10T00:00:00Z	Included
ERR3425729	ERX3449166	DCHS	WGS	PRJEB25371	SAMEA4622993	WELLCOME SANGER INSTITUTE	Illumina HiSeq X Ten	PAIRED	RANDOM	GENOMIC	Moraxella catarrhalis	ILLUMINA	2019-07-10T00:00:00Z	Included
ERR3425736	ERX3449173	DCHS	WGS	PRJEB25371	SAMEA4623000	WELLCOME SANGER INSTITUTE	Illumina HiSeq X Ten	PAIRED	RANDOM	GENOMIC	Moraxella catarrhalis	ILLUMINA	2019-07-10T00:00:00Z	Included
ERR3425744	ERX3449181	DCHS	WGS	PRJEB25371	SAMEA4623009	WELLCOME SANGER INSTITUTE	Illumina HiSeq X Ten	PAIRED	RANDOM	GENOMIC	Moraxella catarrhalis	ILLUMINA	2019-07-10T00:00:00Z	Included
ERR3425745	ERX3449182	DCHS	WGS	PRJEB25371	SAMEA4623010	WELLCOME SANGER INSTITUTE	Illumina HiSeq X Ten	PAIRED	RANDOM	GENOMIC	Moraxella catarrhalis	ILLUMINA	2019-07-10T00:00:00Z	Included
ERR3425754	ERX3449191	DCHS	WGS	PRJEB25371	SAMEA4623022	WELLCOME SANGER INSTITUTE	Illumina HiSeq X Ten	PAIRED	RANDOM	GENOMIC	Moraxella catarrhalis	ILLUMINA	2019-07-10T00:00:00Z	Included
ERR3425787	ERX3449224	DCHS	WGS	PRJEB25371	SAMEA4623052	WELLCOME SANGER INSTITUTE	Illumina HiSeq X Ten	PAIRED	RANDOM	GENOMIC	Moraxella catarrhalis	ILLUMINA	2019-07-10T00:00:00Z	Included
ERR3425807	ERX3449244	DCHS	WGS	PRJEB25371	SAMEA4623072	WELLCOME SANGER INSTITUTE	Illumina HiSeq X Ten	PAIRED	RANDOM	GENOMIC	Moraxella catarrhalis	ILLUMINA	2019-07-10T00:00:00Z	Included
ERR3425873	ERX3449310	DCHS	WGS	PRJEB25371	SAMEA4623234	WELLCOME SANGER INSTITUTE	Illumina HiSeq X Ten	PAIRED	RANDOM	GENOMIC	Moraxella catarrhalis	ILLUMINA	2019-07-10T00:00:00Z	Included
ERR3439931	ERX3461951	DCHS	WGS	PRJEB25371	SAMEA4622767	WELLCOME SANGER INSTITUTE	Illumina HiSeq X Ten	PAIRED	RANDOM	GENOMIC	Moraxella catarrhalis	ILLUMINA	2019-07-18T00:00:00Z	Included
ERR3439937	ERX3461957	DCHS	WGS	PRJEB25371	SAMEA4621655	WELLCOME SANGER INSTITUTE	Illumina HiSeq X Ten	PAIRED	RANDOM	GENOMIC	Moraxella catarrhalis	ILLUMINA	2019-07-18T00:00:00Z	Included
ERR3439939	ERX3461959	DCHS	WGS	PRJEB25371	SAMEA4621657	WELLCOME SANGER INSTITUTE	Illumina HiSeq X Ten	PAIRED	RANDOM	GENOMIC	Moraxella catarrhalis	ILLUMINA	2019-07-18T00:00:00Z	Included
ERR3439940	ERX3461960	DCHS	WGS	PRJEB25371	SAMEA4621658	WELLCOME SANGER INSTITUTE	Illumina HiSeq X Ten	PAIRED	RANDOM	GENOMIC	Moraxella catarrhalis	ILLUMINA	2019-07-18T00:00:00Z	Included
ERR3439941	ERX3461961	DCHS	WGS	PRJEB25371	SAMEA4621659	WELLCOME SANGER INSTITUTE	Illumina HiSeq X Ten	PAIRED	RANDOM	GENOMIC	Moraxella catarrhalis	ILLUMINA	2019-07-18T00:00:00Z	Included
ERR3439942	ERX3461962	DCHS	WGS	PRJEB25371	SAMEA4621660	WELLCOME SANGER INSTITUTE	Illumina HiSeq X Ten	PAIRED	RANDOM	GENOMIC	Moraxella catarrhalis	ILLUMINA	2019-07-18T00:00:00Z	Included
ERR3439943	ERX3461963	DCHS	WGS	PRJEB25371	SAMEA4621661	WELLCOME SANGER INSTITUTE	Illumina HiSeq X Ten	PAIRED	RANDOM	GENOMIC	Moraxella catarrhalis	ILLUMINA	2019-07-18T00:00:00Z	Included
ERR3439944	ERX3461964	DCHS	WGS	PRJEB25371	SAMEA4621662	WELLCOME SANGER INSTITUTE	Illumina HiSeq X Ten	PAIRED	RANDOM	GENOMIC	Moraxella catarrhalis	ILLUMINA	2019-07-18T00:00:00Z	Included
ERR3439945	ERX3461965	DCHS	WGS	PRJEB25371	SAMEA4621663	WELLCOME SANGER INSTITUTE	Illumina HiSeq X Ten	PAIRED	RANDOM	GENOMIC	Moraxella catarrhalis	ILLUMINA	2019-07-18T00:00:00Z	Included
ERR3439952	ERX3461972	DCHS	WGS	PRJEB25371	SAMEA4621670	WELLCOME SANGER INSTITUTE	Illumina HiSeq X Ten	PAIRED	RANDOM	GENOMIC	Moraxella catarrhalis	ILLUMINA	2019-07-18T00:00:00Z	Included
ERR3439954	ERX3461974	DCHS	WGS	PRJEB25371	SAMEA4621672	WELLCOME SANGER INSTITUTE	Illumina HiSeq X Ten	PAIRED	RANDOM	GENOMIC	Moraxella catarrhalis	ILLUMINA	2019-07-18T00:00:00Z	Included
ERR3439955	ERX3461975	DCHS	WGS	PRJEB25371	SAMEA4621673	WELLCOME SANGER INSTITUTE	Illumina HiSeq X Ten	PAIRED	RANDOM	GENOMIC	Moraxella catarrhalis	ILLUMINA	2019-07-18T00:00:00Z	Included
ERR3439956	ERX3461976	DCHS	WGS	PRJEB25371	SAMEA4621674	WELLCOME SANGER INSTITUTE	Illumina HiSeq X Ten	PAIRED	RANDOM	GENOMIC	Moraxella catarrhalis	ILLUMINA	2019-07-18T00:00:00Z	Included
ERR3439957	ERX3461977	DCHS	WGS	PRJEB25371	SAMEA4621675	WELLCOME SANGER INSTITUTE	Illumina HiSeq X Ten	PAIRED	RANDOM	GENOMIC	Moraxella catarrhalis	ILLUMINA	2019-07-18T00:00:00Z	Included
ERR3439958	ERX3461978	DCHS	WGS	PRJEB25371	SAMEA4621676	WELLCOME SANGER INSTITUTE	Illumina HiSeq X Ten	PAIRED	RANDOM	GENOMIC	Moraxella catarrhalis	ILLUMINA	2019-07-18T00:00:00Z	Included
ERR3439959	ERX3461979	DCHS	WGS	PRJEB25371	SAMEA4621677	WELLCOME SANGER INSTITUTE	Illumina HiSeq X Ten	PAIRED	RANDOM	GENOMIC	Moraxella catarrhalis	ILLUMINA	2019-07-18T00:00:00Z	Included
ERR3439965	ERX3461985	DCHS	WGS	PRJEB25371	SAMEA4621683	WELLCOME SANGER INSTITUTE	Illumina HiSeq X Ten	PAIRED	RANDOM	GENOMIC	Moraxella catarrhalis	ILLUMINA	2019-07-18T00:00:00Z	Included
ERR3439967	ERX3461987	DCHS	WGS	PRJEB25371	SAMEA4621685	WELLCOME SANGER INSTITUTE	Illumina HiSeq X Ten	PAIRED	RANDOM	GENOMIC	Moraxella catarrhalis	ILLUMINA	2019-07-18T00:00:00Z	Included
ERR3439968	ERX3461988	DCHS	WGS	PRJEB25371	SAMEA4621686	WELLCOME SANGER INSTITUTE	Illumina HiSeq X Ten	PAIRED	RANDOM	GENOMIC	Moraxella catarrhalis	ILLUMINA	2019-07-18T00:00:00Z	Included
ERR3439969	ERX3461989	DCHS	WGS	PRJEB25371	SAMEA4621687	WELLCOME SANGER INSTITUTE	Illumina HiSeq X Ten	PAIRED	RANDOM	GENOMIC	Moraxella catarrhalis	ILLUMINA	2019-07-18T00:00:00Z	Included
ERR3439970	ERX3461990	DCHS	WGS	PRJEB25371	SAMEA4621688	WELLCOME SANGER INSTITUTE	Illumina HiSeq X Ten	PAIRED	RANDOM	GENOMIC	Moraxella catarrhalis	ILLUMINA	2019-07-18T00:00:00Z	Included
ERR3439971	ERX3461991	DCHS	WGS	PRJEB25371	SAMEA4621689	WELLCOME SANGER INSTITUTE	Illumina HiSeq X Ten	PAIRED	RANDOM	GENOMIC	Moraxella catarrhalis	ILLUMINA	2019-07-18T00:00:00Z	Included
ERR3439973	ERX3461993	DCHS	WGS	PRJEB25371	SAMEA4621691	WELLCOME SANGER INSTITUTE	Illumina HiSeq X Ten	PAIRED	RANDOM	GENOMIC	Moraxella catarrhalis	ILLUMINA	2019-07-18T00:00:00Z	Included
ERR3439977	ERX3461997	DCHS	WGS	PRJEB25371	SAMEA4621695	WELLCOME SANGER INSTITUTE	Illumina HiSeq X Ten	PAIRED	RANDOM	GENOMIC	Moraxella catarrhalis	ILLUMINA	2019-07-18T00:00:00Z	Included
ERR3439978	ERX3461998	DCHS	WGS	PRJEB25371	SAMEA4621696	WELLCOME SANGER INSTITUTE	Illumina HiSeq X Ten	PAIRED	RANDOM	GENOMIC	Moraxella catarrhalis	ILLUMINA	2019-07-18T00:00:00Z	Included
ERR3439979	ERX3461999	DCHS	WGS	PRJEB25371	SAMEA4621697	WELLCOME SANGER INSTITUTE	Illumina HiSeq X Ten	PAIRED	RANDOM	GENOMIC	Moraxella catarrhalis	ILLUMINA	2019-07-18T00:00:00Z	Included
ERR3439980	ERX3462000	DCHS	WGS	PRJEB25371	SAMEA4621698	WELLCOME SANGER INSTITUTE	Illumina HiSeq X Ten	PAIRED	RANDOM	GENOMIC	Moraxella catarrhalis	ILLUMINA	2019-07-18T00:00:00Z	Included
ERR3439981	ERX3462001	DCHS	WGS	PRJEB25371	SAMEA4621699	WELLCOME SANGER INSTITUTE	Illumina HiSeq X Ten	PAIRED	RANDOM	GENOMIC	Moraxella catarrhalis	ILLUMINA	2019-07-18T00:00:00Z	Included
ERR3439982	ERX3462002	DCHS	WGS	PRJEB25371	SAMEA4621700	WELLCOME SANGER INSTITUTE	Illumina HiSeq X Ten	PAIRED	RANDOM	GENOMIC	Moraxella catarrhalis	ILLUMINA	2019-07-18T00:00:00Z	Included
ERR3439983	ERX3462003	DCHS	WGS	PRJEB25371	SAMEA4621701	WELLCOME SANGER INSTITUTE	Illumina HiSeq X Ten	PAIRED	RANDOM	GENOMIC	Moraxella catarrhalis	ILLUMINA	2019-07-18T00:00:00Z	Included
ERR3439984	ERX3462004	DCHS	WGS	PRJEB25371	SAMEA4621702	WELLCOME SANGER INSTITUTE	Illumina HiSeq X Ten	PAIRED	RANDOM	GENOMIC	Moraxella catarrhalis	ILLUMINA	2019-07-18T00:00:00Z	Included
ERR3439985	ERX3462005	DCHS	WGS	PRJEB25371	SAMEA4621703	WELLCOME SANGER INSTITUTE	Illumina HiSeq X Ten	PAIRED	RANDOM	GENOMIC	Moraxella catarrhalis	ILLUMINA	2019-07-18T00:00:00Z	Included
ERR3439988	ERX3462008	DCHS	WGS	PRJEB25371	SAMEA4621706	WELLCOME SANGER INSTITUTE	Illumina HiSeq X Ten	PAIRED	RANDOM	GENOMIC	Moraxella catarrhalis	ILLUMINA	2019-07-18T00:00:00Z	Included
ERR3439992	ERX3462012	DCHS	WGS	PRJEB25371	SAMEA4621710	WELLCOME SANGER INSTITUTE	Illumina HiSeq X Ten	PAIRED	RANDOM	GENOMIC	Moraxella catarrhalis	ILLUMINA	2019-07-18T00:00:00Z	Included
ERR3439993	ERX3462013	DCHS	WGS	PRJEB25371	SAMEA4621711	WELLCOME SANGER INSTITUTE	Illumina HiSeq X Ten	PAIRED	RANDOM	GENOMIC	Moraxella catarrhalis	ILLUMINA	2019-07-18T00:00:00Z	Included
ERR3439995	ERX3462015	DCHS	WGS	PRJEB25371	SAMEA4621713	WELLCOME SANGER INSTITUTE	Illumina HiSeq X Ten	PAIRED	RANDOM	GENOMIC	Moraxella catarrhalis	ILLUMINA	2019-07-18T00:00:00Z	Included
ERR3439996	ERX3462016	DCHS	WGS	PRJEB25371	SAMEA4621714	WELLCOME SANGER INSTITUTE	Illumina HiSeq X Ten	PAIRED	RANDOM	GENOMIC	Moraxella catarrhalis	ILLUMINA	2019-07-18T00:00:00Z	Included
ERR3439997	ERX3462017	DCHS	WGS	PRJEB25371	SAMEA4621715	WELLCOME SANGER INSTITUTE	Illumina HiSeq X Ten	PAIRED	RANDOM	GENOMIC	Moraxella catarrhalis	ILLUMINA	2019-07-18T00:00:00Z	Included
ERR3439998	ERX3462018	DCHS	WGS	PRJEB25371	SAMEA4621716	WELLCOME SANGER INSTITUTE	Illumina HiSeq X Ten	PAIRED	RANDOM	GENOMIC	Moraxella catarrhalis	ILLUMINA	2019-07-18T00:00:00Z	Included
ERR3439999	ERX3462019	DCHS	WGS	PRJEB25371	SAMEA4621717	WELLCOME SANGER INSTITUTE	Illumina HiSeq X Ten	PAIRED	RANDOM	GENOMIC	Moraxella catarrhalis	ILLUMINA	2019-07-18T00:00:00Z	Included
ERR3440002	ERX3462022	DCHS	WGS	PRJEB25371	SAMEA4621720	WELLCOME SANGER INSTITUTE	Illumina HiSeq X Ten	PAIRED	RANDOM	GENOMIC	Moraxella catarrhalis	ILLUMINA	2019-07-18T00:00:00Z	Included
ERR3440003	ERX3462023	DCHS	WGS	PRJEB25371	SAMEA4621721	WELLCOME SANGER INSTITUTE	Illumina HiSeq X Ten	PAIRED	RANDOM	GENOMIC	Moraxella catarrhalis	ILLUMINA	2019-07-18T00:00:00Z	Included
ERR3440004	ERX3462024	DCHS	WGS	PRJEB25371	SAMEA4621722	WELLCOME SANGER INSTITUTE	Illumina HiSeq X Ten	PAIRED	RANDOM	GENOMIC	Moraxella catarrhalis	ILLUMINA	2019-07-18T00:00:00Z	Included
ERR3440005	ERX3462025	DCHS	WGS	PRJEB25371	SAMEA4621723	WELLCOME SANGER INSTITUTE	Illumina HiSeq X Ten	PAIRED	RANDOM	GENOMIC	Moraxella catarrhalis	ILLUMINA	2019-07-18T00:00:00Z	Included
ERR3440006	ERX3462026	DCHS	WGS	PRJEB25371	SAMEA4621724	WELLCOME SANGER INSTITUTE	Illumina HiSeq X Ten	PAIRED	RANDOM	GENOMIC	Moraxella catarrhalis	ILLUMINA	2019-07-18T00:00:00Z	Included
ERR3440009	ERX3462029	DCHS	WGS	PRJEB25371	SAMEA4621727	WELLCOME SANGER INSTITUTE	Illumina HiSeq X Ten	PAIRED	RANDOM	GENOMIC	Moraxella catarrhalis	ILLUMINA	2019-07-18T00:00:00Z	Included
ERR3440010	ERX3462030	DCHS	WGS	PRJEB25371	SAMEA4621728	WELLCOME SANGER INSTITUTE	Illumina HiSeq X Ten	PAIRED	RANDOM	GENOMIC	Moraxella catarrhalis	ILLUMINA	2019-07-18T00:00:00Z	Included
ERR3440011	ERX3462031	DCHS	WGS	PRJEB25371	SAMEA4621729	WELLCOME SANGER INSTITUTE	Illumina HiSeq X Ten	PAIRED	RANDOM	GENOMIC	Moraxella catarrhalis	ILLUMINA	2019-07-18T00:00:00Z	Included
ERR3440012	ERX3462032	DCHS	WGS	PRJEB25371	SAMEA4621730	WELLCOME SANGER INSTITUTE	Illumina HiSeq X Ten	PAIRED	RANDOM	GENOMIC	Moraxella catarrhalis	ILLUMINA	2019-07-18T00:00:00Z	Included
ERR3440013	ERX3462033	DCHS	WGS	PRJEB25371	SAMEA4621731	WELLCOME SANGER INSTITUTE	Illumina HiSeq X Ten	PAIRED	RANDOM	GENOMIC	Moraxella catarrhalis	ILLUMINA	2019-07-18T00:00:00Z	Included
ERR3440014	ERX3462034	DCHS	WGS	PRJEB25371	SAMEA4621732	WELLCOME SANGER INSTITUTE	Illumina HiSeq X Ten	PAIRED	RANDOM	GENOMIC	Moraxella catarrhalis	ILLUMINA	2019-07-18T00:00:00Z	Included
ERR3440015	ERX3462035	DCHS	WGS	PRJEB25371	SAMEA4621733	WELLCOME SANGER INSTITUTE	Illumina HiSeq X Ten	PAIRED	RANDOM	GENOMIC	Moraxella catarrhalis	ILLUMINA	2019-07-18T00:00:00Z	Included
ERR3440021	ERX3462041	DCHS	WGS	PRJEB25371	SAMEA4621750	WELLCOME SANGER INSTITUTE	Illumina HiSeq X Ten	PAIRED	RANDOM	GENOMIC	Moraxella catarrhalis	ILLUMINA	2019-07-18T00:00:00Z	Included
ERR3440023	ERX3462043	DCHS	WGS	PRJEB25371	SAMEA4621752	WELLCOME SANGER INSTITUTE	Illumina HiSeq X Ten	PAIRED	RANDOM	GENOMIC	Moraxella catarrhalis	ILLUMINA	2019-07-18T00:00:00Z	Included
ERR3440024	ERX3462044	DCHS	WGS	PRJEB25371	SAMEA4621753	WELLCOME SANGER INSTITUTE	Illumina HiSeq X Ten	PAIRED	RANDOM	GENOMIC	Moraxella catarrhalis	ILLUMINA	2019-07-18T00:00:00Z	Included
ERR3440025	ERX3462045	DCHS	WGS	PRJEB25371	SAMEA4621754	WELLCOME SANGER INSTITUTE	Illumina HiSeq X Ten	PAIRED	RANDOM	GENOMIC	Moraxella catarrhalis	ILLUMINA	2019-07-18T00:00:00Z	Included
ERR3440026	ERX3462046	DCHS	WGS	PRJEB25371	SAMEA4621755	WELLCOME SANGER INSTITUTE	Illumina HiSeq X Ten	PAIRED	RANDOM	GENOMIC	Moraxella catarrhalis	ILLUMINA	2019-07-18T00:00:00Z	Included
ERR3440027	ERX3462047	DCHS	WGS	PRJEB25371	SAMEA4621756	WELLCOME SANGER INSTITUTE	Illumina HiSeq X Ten	PAIRED	RANDOM	GENOMIC	Moraxella catarrhalis	ILLUMINA	2019-07-18T00:00:00Z	Included
ERR3440028	ERX3462048	DCHS	WGS	PRJEB25371	SAMEA4621757	WELLCOME SANGER INSTITUTE	Illumina HiSeq X Ten	PAIRED	RANDOM	GENOMIC	Moraxella catarrhalis	ILLUMINA	2019-07-18T00:00:00Z	Included
ERR3440034	ERX3462054	DCHS	WGS	PRJEB25371	SAMEA4621741	WELLCOME SANGER INSTITUTE	Illumina HiSeq X Ten	PAIRED	RANDOM	GENOMIC	Moraxella catarrhalis	ILLUMINA	2019-07-18T00:00:00Z	Included
ERR3440036	ERX3462056	DCHS	WGS	PRJEB25371	SAMEA4621743	WELLCOME SANGER INSTITUTE	Illumina HiSeq X Ten	PAIRED	RANDOM	GENOMIC	Moraxella catarrhalis	ILLUMINA	2019-07-18T00:00:00Z	Included
ERR3440037	ERX3462057	DCHS	WGS	PRJEB25371	SAMEA4621744	WELLCOME SANGER INSTITUTE	Illumina HiSeq X Ten	PAIRED	RANDOM	GENOMIC	Moraxella catarrhalis	ILLUMINA	2019-07-18T00:00:00Z	Included
ERR3440041	ERX3462061	DCHS	WGS	PRJEB25371	SAMEA4621759	WELLCOME SANGER INSTITUTE	Illumina HiSeq X Ten	PAIRED	RANDOM	GENOMIC	Moraxella catarrhalis	ILLUMINA	2019-07-18T00:00:00Z	Included
ERR3440042	ERX3462062	DCHS	WGS	PRJEB25371	SAMEA4621760	WELLCOME SANGER INSTITUTE	Illumina HiSeq X Ten	PAIRED	RANDOM	GENOMIC	Moraxella catarrhalis	ILLUMINA	2019-07-18T00:00:00Z	Included
ERR3440043	ERX3462063	DCHS	WGS	PRJEB25371	SAMEA4621761	WELLCOME SANGER INSTITUTE	Illumina HiSeq X Ten	PAIRED	RANDOM	GENOMIC	Moraxella catarrhalis	ILLUMINA	2019-07-18T00:00:00Z	Included
ERR3440046	ERX3462066	DCHS	WGS	PRJEB25371	SAMEA4621764	WELLCOME SANGER INSTITUTE	Illumina HiSeq X Ten	PAIRED	RANDOM	GENOMIC	Moraxella catarrhalis	ILLUMINA	2019-07-18T00:00:00Z	Included
ERR3440049	ERX3462069	DCHS	WGS	PRJEB25371	SAMEA4621767	WELLCOME SANGER INSTITUTE	Illumina HiSeq X Ten	PAIRED	RANDOM	GENOMIC	Moraxella catarrhalis	ILLUMINA	2019-07-18T00:00:00Z	Included
ERR3440051	ERX3462071	DCHS	WGS	PRJEB25371	SAMEA4621769	WELLCOME SANGER INSTITUTE	Illumina HiSeq X Ten	PAIRED	RANDOM	GENOMIC	Moraxella catarrhalis	ILLUMINA	2019-07-18T00:00:00Z	Included
ERR3440052	ERX3462072	DCHS	WGS	PRJEB25371	SAMEA4621770	WELLCOME SANGER INSTITUTE	Illumina HiSeq X Ten	PAIRED	RANDOM	GENOMIC	Moraxella catarrhalis	ILLUMINA	2019-07-18T00:00:00Z	Included
ERR3440054	ERX3462074	DCHS	WGS	PRJEB25371	SAMEA4621772	WELLCOME SANGER INSTITUTE	Illumina HiSeq X Ten	PAIRED	RANDOM	GENOMIC	Moraxella catarrhalis	ILLUMINA	2019-07-18T00:00:00Z	Included
ERR3440055	ERX3462075	DCHS	WGS	PRJEB25371	SAMEA4621773	WELLCOME SANGER INSTITUTE	Illumina HiSeq X Ten	PAIRED	RANDOM	GENOMIC	Moraxella catarrhalis	ILLUMINA	2019-07-18T00:00:00Z	Included
ERR3440057	ERX3462077	DCHS	WGS	PRJEB25371	SAMEA4621775	WELLCOME SANGER INSTITUTE	Illumina HiSeq X Ten	PAIRED	RANDOM	GENOMIC	Moraxella catarrhalis	ILLUMINA	2019-07-18T00:00:00Z	Included
ERR3440058	ERX3462078	DCHS	WGS	PRJEB25371	SAMEA4621776	WELLCOME SANGER INSTITUTE	Illumina HiSeq X Ten	PAIRED	RANDOM	GENOMIC	Moraxella catarrhalis	ILLUMINA	2019-07-18T00:00:00Z	Included
ERR3440059	ERX3462079	DCHS	WGS	PRJEB25371	SAMEA4621777	WELLCOME SANGER INSTITUTE	Illumina HiSeq X Ten	PAIRED	RANDOM	GENOMIC	Moraxella catarrhalis	ILLUMINA	2019-07-18T00:00:00Z	Included
ERR3440064	ERX3462084	DCHS	WGS	PRJEB25371	SAMEA4621782	WELLCOME SANGER INSTITUTE	Illumina HiSeq X Ten	PAIRED	RANDOM	GENOMIC	Moraxella catarrhalis	ILLUMINA	2019-07-18T00:00:00Z	Included
ERR3440071	ERX3462091	DCHS	WGS	PRJEB25371	SAMEA4621789	WELLCOME SANGER INSTITUTE	Illumina HiSeq X Ten	PAIRED	RANDOM	GENOMIC	Moraxella catarrhalis	ILLUMINA	2019-07-18T00:00:00Z	Included
ERR3440072	ERX3462092	DCHS	WGS	PRJEB25371	SAMEA4621790	WELLCOME SANGER INSTITUTE	Illumina HiSeq X Ten	PAIRED	RANDOM	GENOMIC	Moraxella catarrhalis	ILLUMINA	2019-07-18T00:00:00Z	Included
ERR3440073	ERX3462093	DCHS	WGS	PRJEB25371	SAMEA4621791	WELLCOME SANGER INSTITUTE	Illumina HiSeq X Ten	PAIRED	RANDOM	GENOMIC	Moraxella catarrhalis	ILLUMINA	2019-07-18T00:00:00Z	Included
ERR3440077	ERX3462097	DCHS	WGS	PRJEB25371	SAMEA4621795	WELLCOME SANGER INSTITUTE	Illumina HiSeq X Ten	PAIRED	RANDOM	GENOMIC	Moraxella catarrhalis	ILLUMINA	2019-07-18T00:00:00Z	Included
ERR3440078	ERX3462098	DCHS	WGS	PRJEB25371	SAMEA4621796	WELLCOME SANGER INSTITUTE	Illumina HiSeq X Ten	PAIRED	RANDOM	GENOMIC	Moraxella catarrhalis	ILLUMINA	2019-07-18T00:00:00Z	Included
ERR3440081	ERX3462101	DCHS	WGS	PRJEB25371	SAMEA4621799	WELLCOME SANGER INSTITUTE	Illumina HiSeq X Ten	PAIRED	RANDOM	GENOMIC	Moraxella catarrhalis	ILLUMINA	2019-07-18T00:00:00Z	Included
ERR3440089	ERX3462109	DCHS	WGS	PRJEB25371	SAMEA4621807	WELLCOME SANGER INSTITUTE	Illumina HiSeq X Ten	PAIRED	RANDOM	GENOMIC	Moraxella catarrhalis	ILLUMINA	2019-07-18T00:00:00Z	Included
ERR3440091	ERX3462111	DCHS	WGS	PRJEB25371	SAMEA4621809	WELLCOME SANGER INSTITUTE	Illumina HiSeq X Ten	PAIRED	RANDOM	GENOMIC	Moraxella catarrhalis	ILLUMINA	2019-07-18T00:00:00Z	Included
ERR3440092	ERX3462112	DCHS	WGS	PRJEB25371	SAMEA4621810	WELLCOME SANGER INSTITUTE	Illumina HiSeq X Ten	PAIRED	RANDOM	GENOMIC	Moraxella catarrhalis	ILLUMINA	2019-07-18T00:00:00Z	Included
ERR3440093	ERX3462113	DCHS	WGS	PRJEB25371	SAMEA4621811	WELLCOME SANGER INSTITUTE	Illumina HiSeq X Ten	PAIRED	RANDOM	GENOMIC	Moraxella catarrhalis	ILLUMINA	2019-07-18T00:00:00Z	Included
ERR3440094	ERX3462114	DCHS	WGS	PRJEB25371	SAMEA4621812	WELLCOME SANGER INSTITUTE	Illumina HiSeq X Ten	PAIRED	RANDOM	GENOMIC	Moraxella catarrhalis	ILLUMINA	2019-07-18T00:00:00Z	Included
ERR3440095	ERX3462115	DCHS	WGS	PRJEB25371	SAMEA4621813	WELLCOME SANGER INSTITUTE	Illumina HiSeq X Ten	PAIRED	RANDOM	GENOMIC	Moraxella catarrhalis	ILLUMINA	2019-07-18T00:00:00Z	Included
ERR3440097	ERX3462117	DCHS	WGS	PRJEB25371	SAMEA4621815	WELLCOME SANGER INSTITUTE	Illumina HiSeq X Ten	PAIRED	RANDOM	GENOMIC	Moraxella catarrhalis	ILLUMINA	2019-07-18T00:00:00Z	Included
ERR3440100	ERX3462120	DCHS	WGS	PRJEB25371	SAMEA4621818	WELLCOME SANGER INSTITUTE	Illumina HiSeq X Ten	PAIRED	RANDOM	GENOMIC	Moraxella catarrhalis	ILLUMINA	2019-07-18T00:00:00Z	Included
ERR3440101	ERX3462121	DCHS	WGS	PRJEB25371	SAMEA4621819	WELLCOME SANGER INSTITUTE	Illumina HiSeq X Ten	PAIRED	RANDOM	GENOMIC	Moraxella catarrhalis	ILLUMINA	2019-07-18T00:00:00Z	Included
ERR3440102	ERX3462122	DCHS	WGS	PRJEB25371	SAMEA4621820	WELLCOME SANGER INSTITUTE	Illumina HiSeq X Ten	PAIRED	RANDOM	GENOMIC	Moraxella catarrhalis	ILLUMINA	2019-07-18T00:00:00Z	Included
ERR3440103	ERX3462123	DCHS	WGS	PRJEB25371	SAMEA4621821	WELLCOME SANGER INSTITUTE	Illumina HiSeq X Ten	PAIRED	RANDOM	GENOMIC	Moraxella catarrhalis	ILLUMINA	2019-07-18T00:00:00Z	Included
ERR3440106	ERX3462126	DCHS	WGS	PRJEB25371	SAMEA4621824	WELLCOME SANGER INSTITUTE	Illumina HiSeq X Ten	PAIRED	RANDOM	GENOMIC	Moraxella catarrhalis	ILLUMINA	2019-07-18T00:00:00Z	Included
ERR3440107	ERX3462127	DCHS	WGS	PRJEB25371	SAMEA4621825	WELLCOME SANGER INSTITUTE	Illumina HiSeq X Ten	PAIRED	RANDOM	GENOMIC	Moraxella catarrhalis	ILLUMINA	2019-07-18T00:00:00Z	Included
ERR3440108	ERX3462128	DCHS	WGS	PRJEB25371	SAMEA4621826	WELLCOME SANGER INSTITUTE	Illumina HiSeq X Ten	PAIRED	RANDOM	GENOMIC	Moraxella catarrhalis	ILLUMINA	2019-07-18T00:00:00Z	Included
ERR3440115	ERX3462135	DCHS	WGS	PRJEB25371	SAMEA4621833	WELLCOME SANGER INSTITUTE	Illumina HiSeq X Ten	PAIRED	RANDOM	GENOMIC	Moraxella catarrhalis	ILLUMINA	2019-07-18T00:00:00Z	Included
ERR3440116	ERX3462136	DCHS	WGS	PRJEB25371	SAMEA4621834	WELLCOME SANGER INSTITUTE	Illumina HiSeq X Ten	PAIRED	RANDOM	GENOMIC	Moraxella catarrhalis	ILLUMINA	2019-07-18T00:00:00Z	Included
ERR3440117	ERX3462137	DCHS	WGS	PRJEB25371	SAMEA4621835	WELLCOME SANGER INSTITUTE	Illumina HiSeq X Ten	PAIRED	RANDOM	GENOMIC	Moraxella catarrhalis	ILLUMINA	2019-07-18T00:00:00Z	Included
ERR3440123	ERX3462143	DCHS	WGS	PRJEB25371	SAMEA4621841	WELLCOME SANGER INSTITUTE	Illumina HiSeq X Ten	PAIRED	RANDOM	GENOMIC	Moraxella catarrhalis	ILLUMINA	2019-07-18T00:00:00Z	Included
ERR3440124	ERX3462144	DCHS	WGS	PRJEB25371	SAMEA4621842	WELLCOME SANGER INSTITUTE	Illumina HiSeq X Ten	PAIRED	RANDOM	GENOMIC	Moraxella catarrhalis	ILLUMINA	2019-07-18T00:00:00Z	Included
ERR3440128	ERX3462148	DCHS	WGS	PRJEB25371	SAMEA4621846	WELLCOME SANGER INSTITUTE	Illumina HiSeq X Ten	PAIRED	RANDOM	GENOMIC	Moraxella catarrhalis	ILLUMINA	2019-07-18T00:00:00Z	Included
ERR3440134	ERX3462154	DCHS	WGS	PRJEB25371	SAMEA4621852	WELLCOME SANGER INSTITUTE	Illumina HiSeq X Ten	PAIRED	RANDOM	GENOMIC	Moraxella catarrhalis	ILLUMINA	2019-07-18T00:00:00Z	Included
ERR3440137	ERX3462157	DCHS	WGS	PRJEB25371	SAMEA4621855	WELLCOME SANGER INSTITUTE	Illumina HiSeq X Ten	PAIRED	RANDOM	GENOMIC	Moraxella catarrhalis	ILLUMINA	2019-07-18T00:00:00Z	Included
ERR3440138	ERX3462158	DCHS	WGS	PRJEB25371	SAMEA4621856	WELLCOME SANGER INSTITUTE	Illumina HiSeq X Ten	PAIRED	RANDOM	GENOMIC	Moraxella catarrhalis	ILLUMINA	2019-07-18T00:00:00Z	Included
ERR3440139	ERX3462159	DCHS	WGS	PRJEB25371	SAMEA4621857	WELLCOME SANGER INSTITUTE	Illumina HiSeq X Ten	PAIRED	RANDOM	GENOMIC	Moraxella catarrhalis	ILLUMINA	2019-07-18T00:00:00Z	Included
ERR3440146	ERX3462166	DCHS	WGS	PRJEB25371	SAMEA4621864	WELLCOME SANGER INSTITUTE	Illumina HiSeq X Ten	PAIRED	RANDOM	GENOMIC	Moraxella catarrhalis	ILLUMINA	2019-07-18T00:00:00Z	Included
ERR3440154	ERX3462174	DCHS	WGS	PRJEB25371	SAMEA4621872	WELLCOME SANGER INSTITUTE	Illumina HiSeq X Ten	PAIRED	RANDOM	GENOMIC	Moraxella catarrhalis	ILLUMINA	2019-07-18T00:00:00Z	Included
ERR3440157	ERX3462177	DCHS	WGS	PRJEB25371	SAMEA4621875	WELLCOME SANGER INSTITUTE	Illumina HiSeq X Ten	PAIRED	RANDOM	GENOMIC	Moraxella catarrhalis	ILLUMINA	2019-07-18T00:00:00Z	Included
ERR3440158	ERX3462178	DCHS	WGS	PRJEB25371	SAMEA4621876	WELLCOME SANGER INSTITUTE	Illumina HiSeq X Ten	PAIRED	RANDOM	GENOMIC	Moraxella catarrhalis	ILLUMINA	2019-07-18T00:00:00Z	Included
ERR3440159	ERX3462179	DCHS	WGS	PRJEB25371	SAMEA4621877	WELLCOME SANGER INSTITUTE	Illumina HiSeq X Ten	PAIRED	RANDOM	GENOMIC	Moraxella catarrhalis	ILLUMINA	2019-07-18T00:00:00Z	Included
ERR3440160	ERX3462180	DCHS	WGS	PRJEB25371	SAMEA4621878	WELLCOME SANGER INSTITUTE	Illumina HiSeq X Ten	PAIRED	RANDOM	GENOMIC	Moraxella catarrhalis	ILLUMINA	2019-07-18T00:00:00Z	Included
ERR3440161	ERX3462181	DCHS	WGS	PRJEB25371	SAMEA4621879	WELLCOME SANGER INSTITUTE	Illumina HiSeq X Ten	PAIRED	RANDOM	GENOMIC	Moraxella catarrhalis	ILLUMINA	2019-07-18T00:00:00Z	Included
ERR3440162	ERX3462182	DCHS	WGS	PRJEB25371	SAMEA4621880	WELLCOME SANGER INSTITUTE	Illumina HiSeq X Ten	PAIRED	RANDOM	GENOMIC	Moraxella catarrhalis	ILLUMINA	2019-07-18T00:00:00Z	Included
ERR3440163	ERX3462183	DCHS	WGS	PRJEB25371	SAMEA4621881	WELLCOME SANGER INSTITUTE	Illumina HiSeq X Ten	PAIRED	RANDOM	GENOMIC	Moraxella catarrhalis	ILLUMINA	2019-07-18T00:00:00Z	Included
ERR3440167	ERX3462187	DCHS	WGS	PRJEB25371	SAMEA4621885	WELLCOME SANGER INSTITUTE	Illumina HiSeq X Ten	PAIRED	RANDOM	GENOMIC	Moraxella catarrhalis	ILLUMINA	2019-07-18T00:00:00Z	Included
ERR3440168	ERX3462188	DCHS	WGS	PRJEB25371	SAMEA4621886	WELLCOME SANGER INSTITUTE	Illumina HiSeq X Ten	PAIRED	RANDOM	GENOMIC	Moraxella catarrhalis	ILLUMINA	2019-07-18T00:00:00Z	Included
ERR3440170	ERX3462190	DCHS	WGS	PRJEB25371	SAMEA4621888	WELLCOME SANGER INSTITUTE	Illumina HiSeq X Ten	PAIRED	RANDOM	GENOMIC	Moraxella catarrhalis	ILLUMINA	2019-07-18T00:00:00Z	Included
ERR3440171	ERX3462191	DCHS	WGS	PRJEB25371	SAMEA4621889	WELLCOME SANGER INSTITUTE	Illumina HiSeq X Ten	PAIRED	RANDOM	GENOMIC	Moraxella catarrhalis	ILLUMINA	2019-07-18T00:00:00Z	Included
ERR3440172	ERX3462192	DCHS	WGS	PRJEB25371	SAMEA4621890	WELLCOME SANGER INSTITUTE	Illumina HiSeq X Ten	PAIRED	RANDOM	GENOMIC	Moraxella catarrhalis	ILLUMINA	2019-07-18T00:00:00Z	Included
ERR3440173	ERX3462193	DCHS	WGS	PRJEB25371	SAMEA4621891	WELLCOME SANGER INSTITUTE	Illumina HiSeq X Ten	PAIRED	RANDOM	GENOMIC	Moraxella catarrhalis	ILLUMINA	2019-07-18T00:00:00Z	Included
ERR3440174	ERX3462194	DCHS	WGS	PRJEB25371	SAMEA4621892	WELLCOME SANGER INSTITUTE	Illumina HiSeq X Ten	PAIRED	RANDOM	GENOMIC	Moraxella catarrhalis	ILLUMINA	2019-07-18T00:00:00Z	Included
ERR3440175	ERX3462195	DCHS	WGS	PRJEB25371	SAMEA4621893	WELLCOME SANGER INSTITUTE	Illumina HiSeq X Ten	PAIRED	RANDOM	GENOMIC	Moraxella catarrhalis	ILLUMINA	2019-07-18T00:00:00Z	Included
ERR3440182	ERX3462202	DCHS	WGS	PRJEB25371	SAMEA4621900	WELLCOME SANGER INSTITUTE	Illumina HiSeq X Ten	PAIRED	RANDOM	GENOMIC	Moraxella catarrhalis	ILLUMINA	2019-07-18T00:00:00Z	Included
ERR3440183	ERX3462203	DCHS	WGS	PRJEB25371	SAMEA4621901	WELLCOME SANGER INSTITUTE	Illumina HiSeq X Ten	PAIRED	RANDOM	GENOMIC	Moraxella catarrhalis	ILLUMINA	2019-07-18T00:00:00Z	Included
ERR3440184	ERX3462204	DCHS	WGS	PRJEB25371	SAMEA4621902	WELLCOME SANGER INSTITUTE	Illumina HiSeq X Ten	PAIRED	RANDOM	GENOMIC	Moraxella catarrhalis	ILLUMINA	2019-07-18T00:00:00Z	Included
ERR3440185	ERX3462205	DCHS	WGS	PRJEB25371	SAMEA4621903	WELLCOME SANGER INSTITUTE	Illumina HiSeq X Ten	PAIRED	RANDOM	GENOMIC	Moraxella catarrhalis	ILLUMINA	2019-07-18T00:00:00Z	Included
ERR3440186	ERX3462206	DCHS	WGS	PRJEB25371	SAMEA4621904	WELLCOME SANGER INSTITUTE	Illumina HiSeq X Ten	PAIRED	RANDOM	GENOMIC	Moraxella catarrhalis	ILLUMINA	2019-07-18T00:00:00Z	Included
ERR3440187	ERX3462207	DCHS	WGS	PRJEB25371	SAMEA4621905	WELLCOME SANGER INSTITUTE	Illumina HiSeq X Ten	PAIRED	RANDOM	GENOMIC	Moraxella catarrhalis	ILLUMINA	2019-07-18T00:00:00Z	Included
ERR3440188	ERX3462208	DCHS	WGS	PRJEB25371	SAMEA4621906	WELLCOME SANGER INSTITUTE	Illumina HiSeq X Ten	PAIRED	RANDOM	GENOMIC	Moraxella catarrhalis	ILLUMINA	2019-07-18T00:00:00Z	Included
ERR3440189	ERX3462209	DCHS	WGS	PRJEB25371	SAMEA4621907	WELLCOME SANGER INSTITUTE	Illumina HiSeq X Ten	PAIRED	RANDOM	GENOMIC	Moraxella catarrhalis	ILLUMINA	2019-07-18T00:00:00Z	Included
ERR3440190	ERX3462210	DCHS	WGS	PRJEB25371	SAMEA4621908	WELLCOME SANGER INSTITUTE	Illumina HiSeq X Ten	PAIRED	RANDOM	GENOMIC	Moraxella catarrhalis	ILLUMINA	2019-07-18T00:00:00Z	Included
ERR3440194	ERX3462214	DCHS	WGS	PRJEB25371	SAMEA4621912	WELLCOME SANGER INSTITUTE	Illumina HiSeq X Ten	PAIRED	RANDOM	GENOMIC	Moraxella catarrhalis	ILLUMINA	2019-07-18T00:00:00Z	Included
ERR3440195	ERX3462215	DCHS	WGS	PRJEB25371	SAMEA4621913	WELLCOME SANGER INSTITUTE	Illumina HiSeq X Ten	PAIRED	RANDOM	GENOMIC	Moraxella catarrhalis	ILLUMINA	2019-07-18T00:00:00Z	Included
ERR3440196	ERX3462216	DCHS	WGS	PRJEB25371	SAMEA4621914	WELLCOME SANGER INSTITUTE	Illumina HiSeq X Ten	PAIRED	RANDOM	GENOMIC	Moraxella catarrhalis	ILLUMINA	2019-07-18T00:00:00Z	Included
ERR3440197	ERX3462217	DCHS	WGS	PRJEB25371	SAMEA4621915	WELLCOME SANGER INSTITUTE	Illumina HiSeq X Ten	PAIRED	RANDOM	GENOMIC	Moraxella catarrhalis	ILLUMINA	2019-07-18T00:00:00Z	Included
ERR3440198	ERX3462218	DCHS	WGS	PRJEB25371	SAMEA4621916	WELLCOME SANGER INSTITUTE	Illumina HiSeq X Ten	PAIRED	RANDOM	GENOMIC	Moraxella catarrhalis	ILLUMINA	2019-07-18T00:00:00Z	Included
ERR3440199	ERX3462219	DCHS	WGS	PRJEB25371	SAMEA4621917	WELLCOME SANGER INSTITUTE	Illumina HiSeq X Ten	PAIRED	RANDOM	GENOMIC	Moraxella catarrhalis	ILLUMINA	2019-07-18T00:00:00Z	Included
ERR3440200	ERX3462220	DCHS	WGS	PRJEB25371	SAMEA4621919	WELLCOME SANGER INSTITUTE	Illumina HiSeq X Ten	PAIRED	RANDOM	GENOMIC	Moraxella catarrhalis	ILLUMINA	2019-07-18T00:00:00Z	Included
ERR3440202	ERX3462222	DCHS	WGS	PRJEB25371	SAMEA4621921	WELLCOME SANGER INSTITUTE	Illumina HiSeq X Ten	PAIRED	RANDOM	GENOMIC	Moraxella catarrhalis	ILLUMINA	2019-07-18T00:00:00Z	Included
ERR3440203	ERX3462223	DCHS	WGS	PRJEB25371	SAMEA4621922	WELLCOME SANGER INSTITUTE	Illumina HiSeq X Ten	PAIRED	RANDOM	GENOMIC	Moraxella catarrhalis	ILLUMINA	2019-07-18T00:00:00Z	Included
ERR3440204	ERX3462224	DCHS	WGS	PRJEB25371	SAMEA4621923	WELLCOME SANGER INSTITUTE	Illumina HiSeq X Ten	PAIRED	RANDOM	GENOMIC	Moraxella catarrhalis	ILLUMINA	2019-07-18T00:00:00Z	Included
ERR3440205	ERX3462225	DCHS	WGS	PRJEB25371	SAMEA4621924	WELLCOME SANGER INSTITUTE	Illumina HiSeq X Ten	PAIRED	RANDOM	GENOMIC	Moraxella catarrhalis	ILLUMINA	2019-07-18T00:00:00Z	Included
ERR3440208	ERX3462228	DCHS	WGS	PRJEB25371	SAMEA4621927	WELLCOME SANGER INSTITUTE	Illumina HiSeq X Ten	PAIRED	RANDOM	GENOMIC	Moraxella catarrhalis	ILLUMINA	2019-07-18T00:00:00Z	Included
ERR3440210	ERX3462230	DCHS	WGS	PRJEB25371	SAMEA4621929	WELLCOME SANGER INSTITUTE	Illumina HiSeq X Ten	PAIRED	RANDOM	GENOMIC	Moraxella catarrhalis	ILLUMINA	2019-07-18T00:00:00Z	Included
ERR3440211	ERX3462231	DCHS	WGS	PRJEB25371	SAMEA4621930	WELLCOME SANGER INSTITUTE	Illumina HiSeq X Ten	PAIRED	RANDOM	GENOMIC	Moraxella catarrhalis	ILLUMINA	2019-07-18T00:00:00Z	Included
ERR3440212	ERX3462232	DCHS	WGS	PRJEB25371	SAMEA4621931	WELLCOME SANGER INSTITUTE	Illumina HiSeq X Ten	PAIRED	RANDOM	GENOMIC	Moraxella catarrhalis	ILLUMINA	2019-07-18T00:00:00Z	Included
ERR3440217	ERX3462237	DCHS	WGS	PRJEB25371	SAMEA4621936	WELLCOME SANGER INSTITUTE	Illumina HiSeq X Ten	PAIRED	RANDOM	GENOMIC	Moraxella catarrhalis	ILLUMINA	2019-07-18T00:00:00Z	Included
ERR3440222	ERX3462242	DCHS	WGS	PRJEB25371	SAMEA4621941	WELLCOME SANGER INSTITUTE	Illumina HiSeq X Ten	PAIRED	RANDOM	GENOMIC	Moraxella catarrhalis	ILLUMINA	2019-07-18T00:00:00Z	Included
ERR3440223	ERX3462243	DCHS	WGS	PRJEB25371	SAMEA4621942	WELLCOME SANGER INSTITUTE	Illumina HiSeq X Ten	PAIRED	RANDOM	GENOMIC	Moraxella catarrhalis	ILLUMINA	2019-07-18T00:00:00Z	Included
ERR3440224	ERX3462244	DCHS	WGS	PRJEB25371	SAMEA4621943	WELLCOME SANGER INSTITUTE	Illumina HiSeq X Ten	PAIRED	RANDOM	GENOMIC	Moraxella catarrhalis	ILLUMINA	2019-07-18T00:00:00Z	Included
ERR3440227	ERX3462247	DCHS	WGS	PRJEB25371	SAMEA4621946	WELLCOME SANGER INSTITUTE	Illumina HiSeq X Ten	PAIRED	RANDOM	GENOMIC	Moraxella catarrhalis	ILLUMINA	2019-07-18T00:00:00Z	Included
ERR3440228	ERX3462248	DCHS	WGS	PRJEB25371	SAMEA4621947	WELLCOME SANGER INSTITUTE	Illumina HiSeq X Ten	PAIRED	RANDOM	GENOMIC	Moraxella catarrhalis	ILLUMINA	2019-07-18T00:00:00Z	Included
ERR3440232	ERX3462252	DCHS	WGS	PRJEB25371	SAMEA4621951	WELLCOME SANGER INSTITUTE	Illumina HiSeq X Ten	PAIRED	RANDOM	GENOMIC	Moraxella catarrhalis	ILLUMINA	2019-07-18T00:00:00Z	Included
ERR3440233	ERX3462253	DCHS	WGS	PRJEB25371	SAMEA4621952	WELLCOME SANGER INSTITUTE	Illumina HiSeq X Ten	PAIRED	RANDOM	GENOMIC	Moraxella catarrhalis	ILLUMINA	2019-07-18T00:00:00Z	Included
ERR3440234	ERX3462254	DCHS	WGS	PRJEB25371	SAMEA4621953	WELLCOME SANGER INSTITUTE	Illumina HiSeq X Ten	PAIRED	RANDOM	GENOMIC	Moraxella catarrhalis	ILLUMINA	2019-07-18T00:00:00Z	Included
ERR3440235	ERX3462255	DCHS	WGS	PRJEB25371	SAMEA4621954	WELLCOME SANGER INSTITUTE	Illumina HiSeq X Ten	PAIRED	RANDOM	GENOMIC	Moraxella catarrhalis	ILLUMINA	2019-07-18T00:00:00Z	Included
ERR3440236	ERX3462256	DCHS	WGS	PRJEB25371	SAMEA4621955	WELLCOME SANGER INSTITUTE	Illumina HiSeq X Ten	PAIRED	RANDOM	GENOMIC	Moraxella catarrhalis	ILLUMINA	2019-07-18T00:00:00Z	Included
ERR3440237	ERX3462257	DCHS	WGS	PRJEB25371	SAMEA4621956	WELLCOME SANGER INSTITUTE	Illumina HiSeq X Ten	PAIRED	RANDOM	GENOMIC	Moraxella catarrhalis	ILLUMINA	2019-07-18T00:00:00Z	Included
ERR3440238	ERX3462258	DCHS	WGS	PRJEB25371	SAMEA4621957	WELLCOME SANGER INSTITUTE	Illumina HiSeq X Ten	PAIRED	RANDOM	GENOMIC	Moraxella catarrhalis	ILLUMINA	2019-07-18T00:00:00Z	Included
ERR3440239	ERX3462259	DCHS	WGS	PRJEB25371	SAMEA4621958	WELLCOME SANGER INSTITUTE	Illumina HiSeq X Ten	PAIRED	RANDOM	GENOMIC	Moraxella catarrhalis	ILLUMINA	2019-07-18T00:00:00Z	Included
ERR3440242	ERX3462262	DCHS	WGS	PRJEB25371	SAMEA4621961	WELLCOME SANGER INSTITUTE	Illumina HiSeq X Ten	PAIRED	RANDOM	GENOMIC	Moraxella catarrhalis	ILLUMINA	2019-07-18T00:00:00Z	Included
ERR3440250	ERX3462270	DCHS	WGS	PRJEB25371	SAMEA4621969	WELLCOME SANGER INSTITUTE	Illumina HiSeq X Ten	PAIRED	RANDOM	GENOMIC	Moraxella catarrhalis	ILLUMINA	2019-07-18T00:00:00Z	Included
ERR3440251	ERX3462271	DCHS	WGS	PRJEB25371	SAMEA4621970	WELLCOME SANGER INSTITUTE	Illumina HiSeq X Ten	PAIRED	RANDOM	GENOMIC	Moraxella catarrhalis	ILLUMINA	2019-07-18T00:00:00Z	Included
ERR3440252	ERX3462272	DCHS	WGS	PRJEB25371	SAMEA4621971	WELLCOME SANGER INSTITUTE	Illumina HiSeq X Ten	PAIRED	RANDOM	GENOMIC	Moraxella catarrhalis	ILLUMINA	2019-07-18T00:00:00Z	Included
ERR3440253	ERX3462273	DCHS	WGS	PRJEB25371	SAMEA4621972	WELLCOME SANGER INSTITUTE	Illumina HiSeq X Ten	PAIRED	RANDOM	GENOMIC	Moraxella catarrhalis	ILLUMINA	2019-07-18T00:00:00Z	Included
ERR3440254	ERX3462274	DCHS	WGS	PRJEB25371	SAMEA4621973	WELLCOME SANGER INSTITUTE	Illumina HiSeq X Ten	PAIRED	RANDOM	GENOMIC	Moraxella catarrhalis	ILLUMINA	2019-07-18T00:00:00Z	Included
ERR3440255	ERX3462275	DCHS	WGS	PRJEB25371	SAMEA4621974	WELLCOME SANGER INSTITUTE	Illumina HiSeq X Ten	PAIRED	RANDOM	GENOMIC	Moraxella catarrhalis	ILLUMINA	2019-07-18T00:00:00Z	Included
ERR3440260	ERX3462280	DCHS	WGS	PRJEB25371	SAMEA4621979	WELLCOME SANGER INSTITUTE	Illumina HiSeq X Ten	PAIRED	RANDOM	GENOMIC	Moraxella catarrhalis	ILLUMINA	2019-07-18T00:00:00Z	Included
ERR3440261	ERX3462281	DCHS	WGS	PRJEB25371	SAMEA4621980	WELLCOME SANGER INSTITUTE	Illumina HiSeq X Ten	PAIRED	RANDOM	GENOMIC	Moraxella catarrhalis	ILLUMINA	2019-07-18T00:00:00Z	Included
ERR3440262	ERX3462282	DCHS	WGS	PRJEB25371	SAMEA4621981	WELLCOME SANGER INSTITUTE	Illumina HiSeq X Ten	PAIRED	RANDOM	GENOMIC	Moraxella catarrhalis	ILLUMINA	2019-07-18T00:00:00Z	Included
ERR3440263	ERX3462283	DCHS	WGS	PRJEB25371	SAMEA4621982	WELLCOME SANGER INSTITUTE	Illumina HiSeq X Ten	PAIRED	RANDOM	GENOMIC	Moraxella catarrhalis	ILLUMINA	2019-07-18T00:00:00Z	Included
ERR3440266	ERX3462286	DCHS	WGS	PRJEB25371	SAMEA4621985	WELLCOME SANGER INSTITUTE	Illumina HiSeq X Ten	PAIRED	RANDOM	GENOMIC	Moraxella catarrhalis	ILLUMINA	2019-07-18T00:00:00Z	Included
ERR3440268	ERX3462288	DCHS	WGS	PRJEB25371	SAMEA4621987	WELLCOME SANGER INSTITUTE	Illumina HiSeq X Ten	PAIRED	RANDOM	GENOMIC	Moraxella catarrhalis	ILLUMINA	2019-07-18T00:00:00Z	Included
ERR3440269	ERX3462289	DCHS	WGS	PRJEB25371	SAMEA4621990	WELLCOME SANGER INSTITUTE	Illumina HiSeq X Ten	PAIRED	RANDOM	GENOMIC	Moraxella catarrhalis	ILLUMINA	2019-07-18T00:00:00Z	Included
ERR3440270	ERX3462290	DCHS	WGS	PRJEB25371	SAMEA4621991	WELLCOME SANGER INSTITUTE	Illumina HiSeq X Ten	PAIRED	RANDOM	GENOMIC	Moraxella catarrhalis	ILLUMINA	2019-07-18T00:00:00Z	Included
ERR3440275	ERX3462295	DCHS	WGS	PRJEB25371	SAMEA4621996	WELLCOME SANGER INSTITUTE	Illumina HiSeq X Ten	PAIRED	RANDOM	GENOMIC	Moraxella catarrhalis	ILLUMINA	2019-07-18T00:00:00Z	Included
ERR3440279	ERX3462299	DCHS	WGS	PRJEB25371	SAMEA4622000	WELLCOME SANGER INSTITUTE	Illumina HiSeq X Ten	PAIRED	RANDOM	GENOMIC	Moraxella catarrhalis	ILLUMINA	2019-07-18T00:00:00Z	Included
ERR3440280	ERX3462300	DCHS	WGS	PRJEB25371	SAMEA4622001	WELLCOME SANGER INSTITUTE	Illumina HiSeq X Ten	PAIRED	RANDOM	GENOMIC	Moraxella catarrhalis	ILLUMINA	2019-07-18T00:00:00Z	Included
ERR3440281	ERX3462301	DCHS	WGS	PRJEB25371	SAMEA4622002	WELLCOME SANGER INSTITUTE	Illumina HiSeq X Ten	PAIRED	RANDOM	GENOMIC	Moraxella catarrhalis	ILLUMINA	2019-07-18T00:00:00Z	Included
ERR3440283	ERX3462303	DCHS	WGS	PRJEB25371	SAMEA4622004	WELLCOME SANGER INSTITUTE	Illumina HiSeq X Ten	PAIRED	RANDOM	GENOMIC	Moraxella catarrhalis	ILLUMINA	2019-07-18T00:00:00Z	Included
ERR3440288	ERX3462308	DCHS	WGS	PRJEB25371	SAMEA4622007	WELLCOME SANGER INSTITUTE	Illumina HiSeq X Ten	PAIRED	RANDOM	GENOMIC	Moraxella catarrhalis	ILLUMINA	2019-07-18T00:00:00Z	Included
ERR3440289	ERX3462309	DCHS	WGS	PRJEB25371	SAMEA4622008	WELLCOME SANGER INSTITUTE	Illumina HiSeq X Ten	PAIRED	RANDOM	GENOMIC	Moraxella catarrhalis	ILLUMINA	2019-07-18T00:00:00Z	Included
ERR3440290	ERX3462310	DCHS	WGS	PRJEB25371	SAMEA4622009	WELLCOME SANGER INSTITUTE	Illumina HiSeq X Ten	PAIRED	RANDOM	GENOMIC	Moraxella catarrhalis	ILLUMINA	2019-07-18T00:00:00Z	Included
ERR3440293	ERX3462313	DCHS	WGS	PRJEB25371	SAMEA4622012	WELLCOME SANGER INSTITUTE	Illumina HiSeq X Ten	PAIRED	RANDOM	GENOMIC	Moraxella catarrhalis	ILLUMINA	2019-07-18T00:00:00Z	Included
ERR3440294	ERX3462314	DCHS	WGS	PRJEB25371	SAMEA4622013	WELLCOME SANGER INSTITUTE	Illumina HiSeq X Ten	PAIRED	RANDOM	GENOMIC	Moraxella catarrhalis	ILLUMINA	2019-07-18T00:00:00Z	Included
ERR3440298	ERX3462318	DCHS	WGS	PRJEB25371	SAMEA4622017	WELLCOME SANGER INSTITUTE	Illumina HiSeq X Ten	PAIRED	RANDOM	GENOMIC	Moraxella catarrhalis	ILLUMINA	2019-07-18T00:00:00Z	Included
ERR3440299	ERX3462319	DCHS	WGS	PRJEB25371	SAMEA4622018	WELLCOME SANGER INSTITUTE	Illumina HiSeq X Ten	PAIRED	RANDOM	GENOMIC	Moraxella catarrhalis	ILLUMINA	2019-07-18T00:00:00Z	Included
ERR3440301	ERX3462321	DCHS	WGS	PRJEB25371	SAMEA4622020	WELLCOME SANGER INSTITUTE	Illumina HiSeq X Ten	PAIRED	RANDOM	GENOMIC	Moraxella catarrhalis	ILLUMINA	2019-07-18T00:00:00Z	Included
ERR3440302	ERX3462322	DCHS	WGS	PRJEB25371	SAMEA4622021	WELLCOME SANGER INSTITUTE	Illumina HiSeq X Ten	PAIRED	RANDOM	GENOMIC	Moraxella catarrhalis	ILLUMINA	2019-07-18T00:00:00Z	Included
ERR3440308	ERX3462328	DCHS	WGS	PRJEB25371	SAMEA4622027	WELLCOME SANGER INSTITUTE	Illumina HiSeq X Ten	PAIRED	RANDOM	GENOMIC	Moraxella catarrhalis	ILLUMINA	2019-07-18T00:00:00Z	Included
ERR3440309	ERX3462329	DCHS	WGS	PRJEB25371	SAMEA4622028	WELLCOME SANGER INSTITUTE	Illumina HiSeq X Ten	PAIRED	RANDOM	GENOMIC	Moraxella catarrhalis	ILLUMINA	2019-07-18T00:00:00Z	Included
ERR3440310	ERX3462330	DCHS	WGS	PRJEB25371	SAMEA4622029	WELLCOME SANGER INSTITUTE	Illumina HiSeq X Ten	PAIRED	RANDOM	GENOMIC	Moraxella catarrhalis	ILLUMINA	2019-07-18T00:00:00Z	Included
ERR3440314	ERX3462334	DCHS	WGS	PRJEB25371	SAMEA4622033	WELLCOME SANGER INSTITUTE	Illumina HiSeq X Ten	PAIRED	RANDOM	GENOMIC	Moraxella catarrhalis	ILLUMINA	2019-07-18T00:00:00Z	Included
ERR3440315	ERX3462335	DCHS	WGS	PRJEB25371	SAMEA4622034	WELLCOME SANGER INSTITUTE	Illumina HiSeq X Ten	PAIRED	RANDOM	GENOMIC	Moraxella catarrhalis	ILLUMINA	2019-07-18T00:00:00Z	Included
ERR3440316	ERX3462336	DCHS	WGS	PRJEB25371	SAMEA4622035	WELLCOME SANGER INSTITUTE	Illumina HiSeq X Ten	PAIRED	RANDOM	GENOMIC	Moraxella catarrhalis	ILLUMINA	2019-07-18T00:00:00Z	Included
ERR3448858	ERX3470857	DCHS	WGS	PRJEB25371	SAMEA4620287	WELLCOME SANGER INSTITUTE	Illumina HiSeq X Ten	PAIRED	RANDOM	GENOMIC	Moraxella catarrhalis	ILLUMINA	2019-07-24T00:00:00Z	Included
ERR3448859	ERX3470858	DCHS	WGS	PRJEB25371	SAMEA4621056	WELLCOME SANGER INSTITUTE	Illumina HiSeq X Ten	PAIRED	RANDOM	GENOMIC	Moraxella catarrhalis	ILLUMINA	2019-07-24T00:00:00Z	Included
ERR3469448	ERX3491111	DCHS	WGS	PRJEB25371	SAMEA4622136	WELLCOME SANGER INSTITUTE	Illumina HiSeq X Ten	PAIRED	RANDOM	GENOMIC	Moraxella catarrhalis	ILLUMINA	2019-08-07T00:00:00Z	Included
ERR3904076	ERX3914129	DCHS	WGS	PRJEB25371	SAMEA4622036	WELLCOME SANGER INSTITUTE	HiSeq X Ten	PAIRED	RANDOM	GENOMIC	Moraxella catarrhalis	ILLUMINA	2020-02-13T00:00:00Z	Included
ERR3904079	ERX3914132	DCHS	WGS	PRJEB25371	SAMEA4622039	WELLCOME SANGER INSTITUTE	HiSeq X Ten	PAIRED	RANDOM	GENOMIC	Moraxella catarrhalis	ILLUMINA	2020-02-13T00:00:00Z	Included
ERR3904082	ERX3914135	DCHS	WGS	PRJEB25371	SAMEA4622042	WELLCOME SANGER INSTITUTE	HiSeq X Ten	PAIRED	RANDOM	GENOMIC	Moraxella catarrhalis	ILLUMINA	2020-02-13T00:00:00Z	Included
ERR3904084	ERX3914137	DCHS	WGS	PRJEB25371	SAMEA4622044	WELLCOME SANGER INSTITUTE	HiSeq X Ten	PAIRED	RANDOM	GENOMIC	Moraxella catarrhalis	ILLUMINA	2020-02-13T00:00:00Z	Included
ERR3904085	ERX3914138	DCHS	WGS	PRJEB25371	SAMEA4622045	WELLCOME SANGER INSTITUTE	HiSeq X Ten	PAIRED	RANDOM	GENOMIC	Moraxella catarrhalis	ILLUMINA	2020-02-13T00:00:00Z	Included
ERR3904086	ERX3914139	DCHS	WGS	PRJEB25371	SAMEA4622046	WELLCOME SANGER INSTITUTE	HiSeq X Ten	PAIRED	RANDOM	GENOMIC	Moraxella catarrhalis	ILLUMINA	2020-02-13T00:00:00Z	Included
ERR3904087	ERX3914140	DCHS	WGS	PRJEB25371	SAMEA4622047	WELLCOME SANGER INSTITUTE	HiSeq X Ten	PAIRED	RANDOM	GENOMIC	Moraxella catarrhalis	ILLUMINA	2020-02-13T00:00:00Z	Included
ERR3904088	ERX3914141	DCHS	WGS	PRJEB25371	SAMEA4622048	WELLCOME SANGER INSTITUTE	HiSeq X Ten	PAIRED	RANDOM	GENOMIC	Moraxella catarrhalis	ILLUMINA	2020-02-13T00:00:00Z	Included
ERR3904092	ERX3914145	DCHS	WGS	PRJEB25371	SAMEA4622052	WELLCOME SANGER INSTITUTE	HiSeq X Ten	PAIRED	RANDOM	GENOMIC	Moraxella catarrhalis	ILLUMINA	2020-02-13T00:00:00Z	Included
ERR3904093	ERX3914146	DCHS	WGS	PRJEB25371	SAMEA4622053	WELLCOME SANGER INSTITUTE	HiSeq X Ten	PAIRED	RANDOM	GENOMIC	Moraxella catarrhalis	ILLUMINA	2020-02-13T00:00:00Z	Included
ERR3904094	ERX3914147	DCHS	WGS	PRJEB25371	SAMEA4622054	WELLCOME SANGER INSTITUTE	HiSeq X Ten	PAIRED	RANDOM	GENOMIC	Moraxella catarrhalis	ILLUMINA	2020-02-13T00:00:00Z	Included
ERR3904095	ERX3914148	DCHS	WGS	PRJEB25371	SAMEA4622055	WELLCOME SANGER INSTITUTE	HiSeq X Ten	PAIRED	RANDOM	GENOMIC	Moraxella catarrhalis	ILLUMINA	2020-02-13T00:00:00Z	Included
ERR3904097	ERX3914150	DCHS	WGS	PRJEB25371	SAMEA4622057	WELLCOME SANGER INSTITUTE	HiSeq X Ten	PAIRED	RANDOM	GENOMIC	Moraxella catarrhalis	ILLUMINA	2020-02-13T00:00:00Z	Included
ERR3904098	ERX3914151	DCHS	WGS	PRJEB25371	SAMEA4622058	WELLCOME SANGER INSTITUTE	HiSeq X Ten	PAIRED	RANDOM	GENOMIC	Moraxella catarrhalis	ILLUMINA	2020-02-13T00:00:00Z	Included
ERR3904099	ERX3914152	DCHS	WGS	PRJEB25371	SAMEA4622059	WELLCOME SANGER INSTITUTE	HiSeq X Ten	PAIRED	RANDOM	GENOMIC	Moraxella catarrhalis	ILLUMINA	2020-02-13T00:00:00Z	Included
ERR3904100	ERX3914153	DCHS	WGS	PRJEB25371	SAMEA4622060	WELLCOME SANGER INSTITUTE	HiSeq X Ten	PAIRED	RANDOM	GENOMIC	Moraxella catarrhalis	ILLUMINA	2020-02-13T00:00:00Z	Included
ERR3904102	ERX3914155	DCHS	WGS	PRJEB25371	SAMEA4622062	WELLCOME SANGER INSTITUTE	HiSeq X Ten	PAIRED	RANDOM	GENOMIC	Moraxella catarrhalis	ILLUMINA	2020-02-13T00:00:00Z	Included
ERR3904103	ERX3914156	DCHS	WGS	PRJEB25371	SAMEA4622063	WELLCOME SANGER INSTITUTE	HiSeq X Ten	PAIRED	RANDOM	GENOMIC	Moraxella catarrhalis	ILLUMINA	2020-02-13T00:00:00Z	Included
ERR3904104	ERX3914157	DCHS	WGS	PRJEB25371	SAMEA4622064	WELLCOME SANGER INSTITUTE	HiSeq X Ten	PAIRED	RANDOM	GENOMIC	Moraxella catarrhalis	ILLUMINA	2020-02-13T00:00:00Z	Included
ERR3904105	ERX3914158	DCHS	WGS	PRJEB25371	SAMEA4622065	WELLCOME SANGER INSTITUTE	HiSeq X Ten	PAIRED	RANDOM	GENOMIC	Moraxella catarrhalis	ILLUMINA	2020-02-13T00:00:00Z	Included
ERR3904106	ERX3914159	DCHS	WGS	PRJEB25371	SAMEA4622066	WELLCOME SANGER INSTITUTE	HiSeq X Ten	PAIRED	RANDOM	GENOMIC	Moraxella catarrhalis	ILLUMINA	2020-02-13T00:00:00Z	Included
ERR3904107	ERX3914160	DCHS	WGS	PRJEB25371	SAMEA4622067	WELLCOME SANGER INSTITUTE	HiSeq X Ten	PAIRED	RANDOM	GENOMIC	Moraxella catarrhalis	ILLUMINA	2020-02-13T00:00:00Z	Included
ERR3904108	ERX3914161	DCHS	WGS	PRJEB25371	SAMEA4622068	WELLCOME SANGER INSTITUTE	HiSeq X Ten	PAIRED	RANDOM	GENOMIC	Moraxella catarrhalis	ILLUMINA	2020-02-13T00:00:00Z	Included
ERR3904118	ERX3914171	DCHS	WGS	PRJEB25371	SAMEA4622078	WELLCOME SANGER INSTITUTE	HiSeq X Ten	PAIRED	RANDOM	GENOMIC	Moraxella catarrhalis	ILLUMINA	2020-02-13T00:00:00Z	Included
ERR3904119	ERX3914172	DCHS	WGS	PRJEB25371	SAMEA4622079	WELLCOME SANGER INSTITUTE	HiSeq X Ten	PAIRED	RANDOM	GENOMIC	Moraxella catarrhalis	ILLUMINA	2020-02-13T00:00:00Z	Included
ERR3904120	ERX3914173	DCHS	WGS	PRJEB25371	SAMEA4622080	WELLCOME SANGER INSTITUTE	HiSeq X Ten	PAIRED	RANDOM	GENOMIC	Moraxella catarrhalis	ILLUMINA	2020-02-13T00:00:00Z	Included
ERR3904123	ERX3914176	DCHS	WGS	PRJEB25371	SAMEA4622083	WELLCOME SANGER INSTITUTE	HiSeq X Ten	PAIRED	RANDOM	GENOMIC	Moraxella catarrhalis	ILLUMINA	2020-02-13T00:00:00Z	Included
ERR3904124	ERX3914177	DCHS	WGS	PRJEB25371	SAMEA4622084	WELLCOME SANGER INSTITUTE	HiSeq X Ten	PAIRED	RANDOM	GENOMIC	Moraxella catarrhalis	ILLUMINA	2020-02-13T00:00:00Z	Included
ERR3904126	ERX3914179	DCHS	WGS	PRJEB25371	SAMEA4622086	WELLCOME SANGER INSTITUTE	HiSeq X Ten	PAIRED	RANDOM	GENOMIC	Moraxella catarrhalis	ILLUMINA	2020-02-13T00:00:00Z	Included
ERR3904128	ERX3914181	DCHS	WGS	PRJEB25371	SAMEA4622088	WELLCOME SANGER INSTITUTE	HiSeq X Ten	PAIRED	RANDOM	GENOMIC	Moraxella catarrhalis	ILLUMINA	2020-02-13T00:00:00Z	Included
ERR3904130	ERX3914183	DCHS	WGS	PRJEB25371	SAMEA4622090	WELLCOME SANGER INSTITUTE	HiSeq X Ten	PAIRED	RANDOM	GENOMIC	Moraxella catarrhalis	ILLUMINA	2020-02-13T00:00:00Z	Included
ERR3904131	ERX3914184	DCHS	WGS	PRJEB25371	SAMEA4622091	WELLCOME SANGER INSTITUTE	HiSeq X Ten	PAIRED	RANDOM	GENOMIC	Moraxella catarrhalis	ILLUMINA	2020-02-13T00:00:00Z	Included
ERR3904132	ERX3914185	DCHS	WGS	PRJEB25371	SAMEA4622092	WELLCOME SANGER INSTITUTE	HiSeq X Ten	PAIRED	RANDOM	GENOMIC	Moraxella catarrhalis	ILLUMINA	2020-02-13T00:00:00Z	Included
ERR3904133	ERX3914186	DCHS	WGS	PRJEB25371	SAMEA4622093	WELLCOME SANGER INSTITUTE	HiSeq X Ten	PAIRED	RANDOM	GENOMIC	Moraxella catarrhalis	ILLUMINA	2020-02-13T00:00:00Z	Included
ERR3904141	ERX3914194	DCHS	WGS	PRJEB25371	SAMEA4622101	WELLCOME SANGER INSTITUTE	HiSeq X Ten	PAIRED	RANDOM	GENOMIC	Moraxella catarrhalis	ILLUMINA	2020-02-13T00:00:00Z	Included
ERR3904143	ERX3914196	DCHS	WGS	PRJEB25371	SAMEA4622103	WELLCOME SANGER INSTITUTE	HiSeq X Ten	PAIRED	RANDOM	GENOMIC	Moraxella catarrhalis	ILLUMINA	2020-02-13T00:00:00Z	Included
ERR3904144	ERX3914197	DCHS	WGS	PRJEB25371	SAMEA4622104	WELLCOME SANGER INSTITUTE	HiSeq X Ten	PAIRED	RANDOM	GENOMIC	Moraxella catarrhalis	ILLUMINA	2020-02-13T00:00:00Z	Included
ERR3904145	ERX3914198	DCHS	WGS	PRJEB25371	SAMEA4622105	WELLCOME SANGER INSTITUTE	HiSeq X Ten	PAIRED	RANDOM	GENOMIC	Moraxella catarrhalis	ILLUMINA	2020-02-13T00:00:00Z	Included
ERR3904146	ERX3914199	DCHS	WGS	PRJEB25371	SAMEA4622106	WELLCOME SANGER INSTITUTE	HiSeq X Ten	PAIRED	RANDOM	GENOMIC	Moraxella catarrhalis	ILLUMINA	2020-02-13T00:00:00Z	Included
ERR3904149	ERX3914202	DCHS	WGS	PRJEB25371	SAMEA4622109	WELLCOME SANGER INSTITUTE	HiSeq X Ten	PAIRED	RANDOM	GENOMIC	Moraxella catarrhalis	ILLUMINA	2020-02-13T00:00:00Z	Included
ERR3904152	ERX3914205	DCHS	WGS	PRJEB25371	SAMEA4622112	WELLCOME SANGER INSTITUTE	HiSeq X Ten	PAIRED	RANDOM	GENOMIC	Moraxella catarrhalis	ILLUMINA	2020-02-13T00:00:00Z	Included
ERR3904153	ERX3914206	DCHS	WGS	PRJEB25371	SAMEA4622113	WELLCOME SANGER INSTITUTE	HiSeq X Ten	PAIRED	RANDOM	GENOMIC	Moraxella catarrhalis	ILLUMINA	2020-02-13T00:00:00Z	Included
ERR3904154	ERX3914207	DCHS	WGS	PRJEB25371	SAMEA4622114	WELLCOME SANGER INSTITUTE	HiSeq X Ten	PAIRED	RANDOM	GENOMIC	Moraxella catarrhalis	ILLUMINA	2020-02-13T00:00:00Z	Included
ERR3904156	ERX3914209	DCHS	WGS	PRJEB25371	SAMEA4622116	WELLCOME SANGER INSTITUTE	HiSeq X Ten	PAIRED	RANDOM	GENOMIC	Moraxella catarrhalis	ILLUMINA	2020-02-13T00:00:00Z	Included
ERR3904158	ERX3914211	DCHS	WGS	PRJEB25371	SAMEA4622118	WELLCOME SANGER INSTITUTE	HiSeq X Ten	PAIRED	RANDOM	GENOMIC	Moraxella catarrhalis	ILLUMINA	2020-02-13T00:00:00Z	Included
ERR3904160	ERX3914213	DCHS	WGS	PRJEB25371	SAMEA4622120	WELLCOME SANGER INSTITUTE	HiSeq X Ten	PAIRED	RANDOM	GENOMIC	Moraxella catarrhalis	ILLUMINA	2020-02-13T00:00:00Z	Included
ERR3904161	ERX3914214	DCHS	WGS	PRJEB25371	SAMEA4622121	WELLCOME SANGER INSTITUTE	HiSeq X Ten	PAIRED	RANDOM	GENOMIC	Moraxella catarrhalis	ILLUMINA	2020-02-13T00:00:00Z	Included
ERR3904162	ERX3914215	DCHS	WGS	PRJEB25371	SAMEA4622122	WELLCOME SANGER INSTITUTE	HiSeq X Ten	PAIRED	RANDOM	GENOMIC	Moraxella catarrhalis	ILLUMINA	2020-02-13T00:00:00Z	Included
ERR3904163	ERX3914216	DCHS	WGS	PRJEB25371	SAMEA4622123	WELLCOME SANGER INSTITUTE	HiSeq X Ten	PAIRED	RANDOM	GENOMIC	Moraxella catarrhalis	ILLUMINA	2020-02-13T00:00:00Z	Included
ERR3904166	ERX3914219	DCHS	WGS	PRJEB25371	SAMEA4622126	WELLCOME SANGER INSTITUTE	HiSeq X Ten	PAIRED	RANDOM	GENOMIC	Moraxella catarrhalis	ILLUMINA	2020-02-13T00:00:00Z	Included
ERR3904167	ERX3914220	DCHS	WGS	PRJEB25371	SAMEA4622127	WELLCOME SANGER INSTITUTE	HiSeq X Ten	PAIRED	RANDOM	GENOMIC	Moraxella catarrhalis	ILLUMINA	2020-02-13T00:00:00Z	Included
ERR3904168	ERX3914221	DCHS	WGS	PRJEB25371	SAMEA4622128	WELLCOME SANGER INSTITUTE	HiSeq X Ten	PAIRED	RANDOM	GENOMIC	Moraxella catarrhalis	ILLUMINA	2020-02-13T00:00:00Z	Included
ERR3904169	ERX3914222	DCHS	WGS	PRJEB25371	SAMEA4622129	WELLCOME SANGER INSTITUTE	HiSeq X Ten	PAIRED	RANDOM	GENOMIC	Moraxella catarrhalis	ILLUMINA	2020-02-13T00:00:00Z	Included
ERR3904170	ERX3914223	DCHS	WGS	PRJEB25371	SAMEA4622130	WELLCOME SANGER INSTITUTE	HiSeq X Ten	PAIRED	RANDOM	GENOMIC	Moraxella catarrhalis	ILLUMINA	2020-02-13T00:00:00Z	Included
ERR3904171	ERX3914224	DCHS	WGS	PRJEB25371	SAMEA4622131	WELLCOME SANGER INSTITUTE	HiSeq X Ten	PAIRED	RANDOM	GENOMIC	Moraxella catarrhalis	ILLUMINA	2020-02-13T00:00:00Z	Included
ERR3904172	ERX3914225	DCHS	WGS	PRJEB25371	SAMEA4622132	WELLCOME SANGER INSTITUTE	HiSeq X Ten	PAIRED	RANDOM	GENOMIC	Moraxella catarrhalis	ILLUMINA	2020-02-13T00:00:00Z	Included
ERR3904175	ERX3914228	DCHS	WGS	PRJEB25371	SAMEA4622135	WELLCOME SANGER INSTITUTE	HiSeq X Ten	PAIRED	RANDOM	GENOMIC	Moraxella catarrhalis	ILLUMINA	2020-02-13T00:00:00Z	Included
ERR3904176	ERX3914229	DCHS	WGS	PRJEB25371	SAMEA4622137	WELLCOME SANGER INSTITUTE	HiSeq X Ten	PAIRED	RANDOM	GENOMIC	Moraxella catarrhalis	ILLUMINA	2020-02-13T00:00:00Z	Included
ERR3904177	ERX3914230	DCHS	WGS	PRJEB25371	SAMEA4622138	WELLCOME SANGER INSTITUTE	HiSeq X Ten	PAIRED	RANDOM	GENOMIC	Moraxella catarrhalis	ILLUMINA	2020-02-13T00:00:00Z	Included
ERR3904178	ERX3914231	DCHS	WGS	PRJEB25371	SAMEA4622139	WELLCOME SANGER INSTITUTE	HiSeq X Ten	PAIRED	RANDOM	GENOMIC	Moraxella catarrhalis	ILLUMINA	2020-02-13T00:00:00Z	Included
ERR3904179	ERX3914232	DCHS	WGS	PRJEB25371	SAMEA4622140	WELLCOME SANGER INSTITUTE	HiSeq X Ten	PAIRED	RANDOM	GENOMIC	Moraxella catarrhalis	ILLUMINA	2020-02-13T00:00:00Z	Included
ERR3904180	ERX3914233	DCHS	WGS	PRJEB25371	SAMEA4622141	WELLCOME SANGER INSTITUTE	HiSeq X Ten	PAIRED	RANDOM	GENOMIC	Moraxella catarrhalis	ILLUMINA	2020-02-13T00:00:00Z	Included
ERR3904181	ERX3914234	DCHS	WGS	PRJEB25371	SAMEA4622142	WELLCOME SANGER INSTITUTE	HiSeq X Ten	PAIRED	RANDOM	GENOMIC	Moraxella catarrhalis	ILLUMINA	2020-02-13T00:00:00Z	Included
ERR3904183	ERX3914236	DCHS	WGS	PRJEB25371	SAMEA4622144	WELLCOME SANGER INSTITUTE	HiSeq X Ten	PAIRED	RANDOM	GENOMIC	Moraxella catarrhalis	ILLUMINA	2020-02-13T00:00:00Z	Included
ERR3904184	ERX3914237	DCHS	WGS	PRJEB25371	SAMEA4622145	WELLCOME SANGER INSTITUTE	HiSeq X Ten	PAIRED	RANDOM	GENOMIC	Moraxella catarrhalis	ILLUMINA	2020-02-13T00:00:00Z	Included
ERR3904185	ERX3914238	DCHS	WGS	PRJEB25371	SAMEA4622146	WELLCOME SANGER INSTITUTE	HiSeq X Ten	PAIRED	RANDOM	GENOMIC	Moraxella catarrhalis	ILLUMINA	2020-02-13T00:00:00Z	Included
ERR3904186	ERX3914239	DCHS	WGS	PRJEB25371	SAMEA4622147	WELLCOME SANGER INSTITUTE	HiSeq X Ten	PAIRED	RANDOM	GENOMIC	Moraxella catarrhalis	ILLUMINA	2020-02-13T00:00:00Z	Included
ERR3904189	ERX3914242	DCHS	WGS	PRJEB25371	SAMEA4622150	WELLCOME SANGER INSTITUTE	HiSeq X Ten	PAIRED	RANDOM	GENOMIC	Moraxella catarrhalis	ILLUMINA	2020-02-13T00:00:00Z	Included
ERR3904190	ERX3914243	DCHS	WGS	PRJEB25371	SAMEA4622151	WELLCOME SANGER INSTITUTE	HiSeq X Ten	PAIRED	RANDOM	GENOMIC	Moraxella catarrhalis	ILLUMINA	2020-02-13T00:00:00Z	Included
ERR3904195	ERX3914248	DCHS	WGS	PRJEB25371	SAMEA4622156	WELLCOME SANGER INSTITUTE	HiSeq X Ten	PAIRED	RANDOM	GENOMIC	Moraxella catarrhalis	ILLUMINA	2020-02-13T00:00:00Z	Included
ERR3904196	ERX3914249	DCHS	WGS	PRJEB25371	SAMEA4622157	WELLCOME SANGER INSTITUTE	HiSeq X Ten	PAIRED	RANDOM	GENOMIC	Moraxella catarrhalis	ILLUMINA	2020-02-13T00:00:00Z	Included
ERR3904197	ERX3914250	DCHS	WGS	PRJEB25371	SAMEA4622158	WELLCOME SANGER INSTITUTE	HiSeq X Ten	PAIRED	RANDOM	GENOMIC	Moraxella catarrhalis	ILLUMINA	2020-02-13T00:00:00Z	Included
ERR3904198	ERX3914251	DCHS	WGS	PRJEB25371	SAMEA4622159	WELLCOME SANGER INSTITUTE	HiSeq X Ten	PAIRED	RANDOM	GENOMIC	Moraxella catarrhalis	ILLUMINA	2020-02-13T00:00:00Z	Included
ERR3904200	ERX3914253	DCHS	WGS	PRJEB25371	SAMEA4622161	WELLCOME SANGER INSTITUTE	HiSeq X Ten	PAIRED	RANDOM	GENOMIC	Moraxella catarrhalis	ILLUMINA	2020-02-13T00:00:00Z	Included
ERR3904201	ERX3914254	DCHS	WGS	PRJEB25371	SAMEA4622162	WELLCOME SANGER INSTITUTE	HiSeq X Ten	PAIRED	RANDOM	GENOMIC	Moraxella catarrhalis	ILLUMINA	2020-02-13T00:00:00Z	Included
ERR3904202	ERX3914255	DCHS	WGS	PRJEB25371	SAMEA4622163	WELLCOME SANGER INSTITUTE	HiSeq X Ten	PAIRED	RANDOM	GENOMIC	Moraxella catarrhalis	ILLUMINA	2020-02-13T00:00:00Z	Included
ERR3904203	ERX3914256	DCHS	WGS	PRJEB25371	SAMEA4622164	WELLCOME SANGER INSTITUTE	HiSeq X Ten	PAIRED	RANDOM	GENOMIC	Moraxella catarrhalis	ILLUMINA	2020-02-13T00:00:00Z	Included
ERR3904204	ERX3914257	DCHS	WGS	PRJEB25371	SAMEA4622165	WELLCOME SANGER INSTITUTE	HiSeq X Ten	PAIRED	RANDOM	GENOMIC	Moraxella catarrhalis	ILLUMINA	2020-02-13T00:00:00Z	Included
ERR3904205	ERX3914258	DCHS	WGS	PRJEB25371	SAMEA4622166	WELLCOME SANGER INSTITUTE	HiSeq X Ten	PAIRED	RANDOM	GENOMIC	Moraxella catarrhalis	ILLUMINA	2020-02-13T00:00:00Z	Included
ERR3904211	ERX3914264	DCHS	WGS	PRJEB25371	SAMEA4622172	WELLCOME SANGER INSTITUTE	HiSeq X Ten	PAIRED	RANDOM	GENOMIC	Moraxella catarrhalis	ILLUMINA	2020-02-13T00:00:00Z	Included
ERR3904212	ERX3914265	DCHS	WGS	PRJEB25371	SAMEA4622173	WELLCOME SANGER INSTITUTE	HiSeq X Ten	PAIRED	RANDOM	GENOMIC	Moraxella catarrhalis	ILLUMINA	2020-02-13T00:00:00Z	Included
ERR3904213	ERX3914266	DCHS	WGS	PRJEB25371	SAMEA4622174	WELLCOME SANGER INSTITUTE	HiSeq X Ten	PAIRED	RANDOM	GENOMIC	Moraxella catarrhalis	ILLUMINA	2020-02-13T00:00:00Z	Included
ERR3904214	ERX3914267	DCHS	WGS	PRJEB25371	SAMEA4622175	WELLCOME SANGER INSTITUTE	HiSeq X Ten	PAIRED	RANDOM	GENOMIC	Moraxella catarrhalis	ILLUMINA	2020-02-13T00:00:00Z	Included
ERR3904222	ERX3914275	DCHS	WGS	PRJEB25371	SAMEA4622183	WELLCOME SANGER INSTITUTE	HiSeq X Ten	PAIRED	RANDOM	GENOMIC	Moraxella catarrhalis	ILLUMINA	2020-02-13T00:00:00Z	Included
ERR3904223	ERX3914276	DCHS	WGS	PRJEB25371	SAMEA4622184	WELLCOME SANGER INSTITUTE	HiSeq X Ten	PAIRED	RANDOM	GENOMIC	Moraxella catarrhalis	ILLUMINA	2020-02-13T00:00:00Z	Included
ERR3904224	ERX3914277	DCHS	WGS	PRJEB25371	SAMEA4622185	WELLCOME SANGER INSTITUTE	HiSeq X Ten	PAIRED	RANDOM	GENOMIC	Moraxella catarrhalis	ILLUMINA	2020-02-13T00:00:00Z	Included
ERR3904230	ERX3914283	DCHS	WGS	PRJEB25371	SAMEA4622191	WELLCOME SANGER INSTITUTE	HiSeq X Ten	PAIRED	RANDOM	GENOMIC	Moraxella catarrhalis	ILLUMINA	2020-02-13T00:00:00Z	Included
ERR3904232	ERX3914285	DCHS	WGS	PRJEB25371	SAMEA4622193	WELLCOME SANGER INSTITUTE	HiSeq X Ten	PAIRED	RANDOM	GENOMIC	Moraxella catarrhalis	ILLUMINA	2020-02-13T00:00:00Z	Included
ERR3904234	ERX3914287	DCHS	WGS	PRJEB25371	SAMEA4622195	WELLCOME SANGER INSTITUTE	HiSeq X Ten	PAIRED	RANDOM	GENOMIC	Moraxella catarrhalis	ILLUMINA	2020-02-13T00:00:00Z	Included
ERR3904237	ERX3914290	DCHS	WGS	PRJEB25371	SAMEA4622198	WELLCOME SANGER INSTITUTE	HiSeq X Ten	PAIRED	RANDOM	GENOMIC	Moraxella catarrhalis	ILLUMINA	2020-02-13T00:00:00Z	Included
ERR3904239	ERX3914292	DCHS	WGS	PRJEB25371	SAMEA4622200	WELLCOME SANGER INSTITUTE	HiSeq X Ten	PAIRED	RANDOM	GENOMIC	Moraxella catarrhalis	ILLUMINA	2020-02-13T00:00:00Z	Included
ERR3904243	ERX3914296	DCHS	WGS	PRJEB25371	SAMEA4622204	WELLCOME SANGER INSTITUTE	HiSeq X Ten	PAIRED	RANDOM	GENOMIC	Moraxella catarrhalis	ILLUMINA	2020-02-13T00:00:00Z	Included
ERR3904244	ERX3914297	DCHS	WGS	PRJEB25371	SAMEA4622205	WELLCOME SANGER INSTITUTE	HiSeq X Ten	PAIRED	RANDOM	GENOMIC	Moraxella catarrhalis	ILLUMINA	2020-02-13T00:00:00Z	Included
ERR3904247	ERX3914300	DCHS	WGS	PRJEB25371	SAMEA4622208	WELLCOME SANGER INSTITUTE	HiSeq X Ten	PAIRED	RANDOM	GENOMIC	Moraxella catarrhalis	ILLUMINA	2020-02-13T00:00:00Z	Included
ERR3904248	ERX3914301	DCHS	WGS	PRJEB25371	SAMEA4622209	WELLCOME SANGER INSTITUTE	HiSeq X Ten	PAIRED	RANDOM	GENOMIC	Moraxella catarrhalis	ILLUMINA	2020-02-13T00:00:00Z	Included
ERR3904249	ERX3914302	DCHS	WGS	PRJEB25371	SAMEA4622210	WELLCOME SANGER INSTITUTE	HiSeq X Ten	PAIRED	RANDOM	GENOMIC	Moraxella catarrhalis	ILLUMINA	2020-02-13T00:00:00Z	Included
ERR3904251	ERX3914304	DCHS	WGS	PRJEB25371	SAMEA4622212	WELLCOME SANGER INSTITUTE	HiSeq X Ten	PAIRED	RANDOM	GENOMIC	Moraxella catarrhalis	ILLUMINA	2020-02-13T00:00:00Z	Included
ERR3904252	ERX3914305	DCHS	WGS	PRJEB25371	SAMEA4622213	WELLCOME SANGER INSTITUTE	HiSeq X Ten	PAIRED	RANDOM	GENOMIC	Moraxella catarrhalis	ILLUMINA	2020-02-13T00:00:00Z	Included
ERR3904253	ERX3914306	DCHS	WGS	PRJEB25371	SAMEA4622214	WELLCOME SANGER INSTITUTE	HiSeq X Ten	PAIRED	RANDOM	GENOMIC	Moraxella catarrhalis	ILLUMINA	2020-02-13T00:00:00Z	Included
ERR3904254	ERX3914307	DCHS	WGS	PRJEB25371	SAMEA4622215	WELLCOME SANGER INSTITUTE	HiSeq X Ten	PAIRED	RANDOM	GENOMIC	Moraxella catarrhalis	ILLUMINA	2020-02-13T00:00:00Z	Included
ERR3904260	ERX3914313	DCHS	WGS	PRJEB25371	SAMEA4622221	WELLCOME SANGER INSTITUTE	HiSeq X Ten	PAIRED	RANDOM	GENOMIC	Moraxella catarrhalis	ILLUMINA	2020-02-13T00:00:00Z	Included
ERR3904261	ERX3914314	DCHS	WGS	PRJEB25371	SAMEA4622222	WELLCOME SANGER INSTITUTE	HiSeq X Ten	PAIRED	RANDOM	GENOMIC	Moraxella catarrhalis	ILLUMINA	2020-02-13T00:00:00Z	Included
ERR3904266	ERX3914319	DCHS	WGS	PRJEB25371	SAMEA4622227	WELLCOME SANGER INSTITUTE	HiSeq X Ten	PAIRED	RANDOM	GENOMIC	Moraxella catarrhalis	ILLUMINA	2020-02-13T00:00:00Z	Included
ERR3904268	ERX3914321	DCHS	WGS	PRJEB25371	SAMEA4622229	WELLCOME SANGER INSTITUTE	HiSeq X Ten	PAIRED	RANDOM	GENOMIC	Moraxella catarrhalis	ILLUMINA	2020-02-13T00:00:00Z	Included
ERR3904269	ERX3914322	DCHS	WGS	PRJEB25371	SAMEA4622230	WELLCOME SANGER INSTITUTE	HiSeq X Ten	PAIRED	RANDOM	GENOMIC	Moraxella catarrhalis	ILLUMINA	2020-02-13T00:00:00Z	Included
ERR3904270	ERX3914323	DCHS	WGS	PRJEB25371	SAMEA4622231	WELLCOME SANGER INSTITUTE	HiSeq X Ten	PAIRED	RANDOM	GENOMIC	Moraxella catarrhalis	ILLUMINA	2020-02-13T00:00:00Z	Included
ERR3904271	ERX3914324	DCHS	WGS	PRJEB25371	SAMEA4622232	WELLCOME SANGER INSTITUTE	HiSeq X Ten	PAIRED	RANDOM	GENOMIC	Moraxella catarrhalis	ILLUMINA	2020-02-13T00:00:00Z	Included
ERR3904274	ERX3914327	DCHS	WGS	PRJEB25371	SAMEA4622235	WELLCOME SANGER INSTITUTE	HiSeq X Ten	PAIRED	RANDOM	GENOMIC	Moraxella catarrhalis	ILLUMINA	2020-02-13T00:00:00Z	Included
ERR3904275	ERX3914328	DCHS	WGS	PRJEB25371	SAMEA4622236	WELLCOME SANGER INSTITUTE	HiSeq X Ten	PAIRED	RANDOM	GENOMIC	Moraxella catarrhalis	ILLUMINA	2020-02-13T00:00:00Z	Included
ERR3904276	ERX3914329	DCHS	WGS	PRJEB25371	SAMEA4622237	WELLCOME SANGER INSTITUTE	HiSeq X Ten	PAIRED	RANDOM	GENOMIC	Moraxella catarrhalis	ILLUMINA	2020-02-13T00:00:00Z	Included
ERR3904278	ERX3914331	DCHS	WGS	PRJEB25371	SAMEA4622239	WELLCOME SANGER INSTITUTE	HiSeq X Ten	PAIRED	RANDOM	GENOMIC	Moraxella catarrhalis	ILLUMINA	2020-02-13T00:00:00Z	Included
ERR3904284	ERX3914337	DCHS	WGS	PRJEB25371	SAMEA4622245	WELLCOME SANGER INSTITUTE	HiSeq X Ten	PAIRED	RANDOM	GENOMIC	Moraxella catarrhalis	ILLUMINA	2020-02-13T00:00:00Z	Included
ERR3904285	ERX3914338	DCHS	WGS	PRJEB25371	SAMEA4622246	WELLCOME SANGER INSTITUTE	HiSeq X Ten	PAIRED	RANDOM	GENOMIC	Moraxella catarrhalis	ILLUMINA	2020-02-13T00:00:00Z	Included
ERR3904286	ERX3914339	DCHS	WGS	PRJEB25371	SAMEA4622247	WELLCOME SANGER INSTITUTE	HiSeq X Ten	PAIRED	RANDOM	GENOMIC	Moraxella catarrhalis	ILLUMINA	2020-02-13T00:00:00Z	Included
ERR3904287	ERX3914340	DCHS	WGS	PRJEB25371	SAMEA4622248	WELLCOME SANGER INSTITUTE	HiSeq X Ten	PAIRED	RANDOM	GENOMIC	Moraxella catarrhalis	ILLUMINA	2020-02-13T00:00:00Z	Included
ERR3904292	ERX3914345	DCHS	WGS	PRJEB25371	SAMEA4622261	WELLCOME SANGER INSTITUTE	HiSeq X Ten	PAIRED	RANDOM	GENOMIC	Moraxella catarrhalis	ILLUMINA	2020-02-13T00:00:00Z	Included
ERR3904293	ERX3914346	DCHS	WGS	PRJEB25371	SAMEA4622262	WELLCOME SANGER INSTITUTE	HiSeq X Ten	PAIRED	RANDOM	GENOMIC	Moraxella catarrhalis	ILLUMINA	2020-02-13T00:00:00Z	Included
ERR3904294	ERX3914347	DCHS	WGS	PRJEB25371	SAMEA4622263	WELLCOME SANGER INSTITUTE	HiSeq X Ten	PAIRED	RANDOM	GENOMIC	Moraxella catarrhalis	ILLUMINA	2020-02-13T00:00:00Z	Included
ERR3904295	ERX3914348	DCHS	WGS	PRJEB25371	SAMEA4622264	WELLCOME SANGER INSTITUTE	HiSeq X Ten	PAIRED	RANDOM	GENOMIC	Moraxella catarrhalis	ILLUMINA	2020-02-13T00:00:00Z	Included
ERR3904296	ERX3914349	DCHS	WGS	PRJEB25371	SAMEA4622265	WELLCOME SANGER INSTITUTE	HiSeq X Ten	PAIRED	RANDOM	GENOMIC	Moraxella catarrhalis	ILLUMINA	2020-02-13T00:00:00Z	Included
ERR3904297	ERX3914350	DCHS	WGS	PRJEB25371	SAMEA4622266	WELLCOME SANGER INSTITUTE	HiSeq X Ten	PAIRED	RANDOM	GENOMIC	Moraxella catarrhalis	ILLUMINA	2020-02-13T00:00:00Z	Included
ERR3904300	ERX3914353	DCHS	WGS	PRJEB25371	SAMEA4622251	WELLCOME SANGER INSTITUTE	HiSeq X Ten	PAIRED	RANDOM	GENOMIC	Moraxella catarrhalis	ILLUMINA	2020-02-13T00:00:00Z	Included
ERR3904301	ERX3914354	DCHS	WGS	PRJEB25371	SAMEA4622252	WELLCOME SANGER INSTITUTE	HiSeq X Ten	PAIRED	RANDOM	GENOMIC	Moraxella catarrhalis	ILLUMINA	2020-02-13T00:00:00Z	Included
ERR3904303	ERX3914356	DCHS	WGS	PRJEB25371	SAMEA4622254	WELLCOME SANGER INSTITUTE	HiSeq X Ten	PAIRED	RANDOM	GENOMIC	Moraxella catarrhalis	ILLUMINA	2020-02-13T00:00:00Z	Included
ERR3904306	ERX3914359	DCHS	WGS	PRJEB25371	SAMEA4622257	WELLCOME SANGER INSTITUTE	HiSeq X Ten	PAIRED	RANDOM	GENOMIC	Moraxella catarrhalis	ILLUMINA	2020-02-13T00:00:00Z	Included
ERR3904307	ERX3914360	DCHS	WGS	PRJEB25371	SAMEA4622258	WELLCOME SANGER INSTITUTE	HiSeq X Ten	PAIRED	RANDOM	GENOMIC	Moraxella catarrhalis	ILLUMINA	2020-02-13T00:00:00Z	Included
ERR3904308	ERX3914361	DCHS	WGS	PRJEB25371	SAMEA4622269	WELLCOME SANGER INSTITUTE	HiSeq X Ten	PAIRED	RANDOM	GENOMIC	Moraxella catarrhalis	ILLUMINA	2020-02-13T00:00:00Z	Included
ERR3904312	ERX3914365	DCHS	WGS	PRJEB25371	SAMEA4622273	WELLCOME SANGER INSTITUTE	HiSeq X Ten	PAIRED	RANDOM	GENOMIC	Moraxella catarrhalis	ILLUMINA	2020-02-13T00:00:00Z	Included
ERR3904315	ERX3914368	DCHS	WGS	PRJEB25371	SAMEA4622276	WELLCOME SANGER INSTITUTE	HiSeq X Ten	PAIRED	RANDOM	GENOMIC	Moraxella catarrhalis	ILLUMINA	2020-02-13T00:00:00Z	Included
ERR3904316	ERX3914369	DCHS	WGS	PRJEB25371	SAMEA4622277	WELLCOME SANGER INSTITUTE	HiSeq X Ten	PAIRED	RANDOM	GENOMIC	Moraxella catarrhalis	ILLUMINA	2020-02-13T00:00:00Z	Included
ERR3904317	ERX3914370	DCHS	WGS	PRJEB25371	SAMEA4622278	WELLCOME SANGER INSTITUTE	HiSeq X Ten	PAIRED	RANDOM	GENOMIC	Moraxella catarrhalis	ILLUMINA	2020-02-13T00:00:00Z	Included
ERR3904318	ERX3914371	DCHS	WGS	PRJEB25371	SAMEA4622279	WELLCOME SANGER INSTITUTE	HiSeq X Ten	PAIRED	RANDOM	GENOMIC	Moraxella catarrhalis	ILLUMINA	2020-02-13T00:00:00Z	Included
ERR3904319	ERX3914372	DCHS	WGS	PRJEB25371	SAMEA4622280	WELLCOME SANGER INSTITUTE	HiSeq X Ten	PAIRED	RANDOM	GENOMIC	Moraxella catarrhalis	ILLUMINA	2020-02-13T00:00:00Z	Included
ERR3904324	ERX3914377	DCHS	WGS	PRJEB25371	SAMEA4622285	WELLCOME SANGER INSTITUTE	HiSeq X Ten	PAIRED	RANDOM	GENOMIC	Moraxella catarrhalis	ILLUMINA	2020-02-13T00:00:00Z	Included
ERR3904326	ERX3914379	DCHS	WGS	PRJEB25371	SAMEA4622287	WELLCOME SANGER INSTITUTE	HiSeq X Ten	PAIRED	RANDOM	GENOMIC	Moraxella catarrhalis	ILLUMINA	2020-02-13T00:00:00Z	Included
ERR3904328	ERX3914381	DCHS	WGS	PRJEB25371	SAMEA4622289	WELLCOME SANGER INSTITUTE	HiSeq X Ten	PAIRED	RANDOM	GENOMIC	Moraxella catarrhalis	ILLUMINA	2020-02-13T00:00:00Z	Included
ERR3904329	ERX3914382	DCHS	WGS	PRJEB25371	SAMEA4622290	WELLCOME SANGER INSTITUTE	HiSeq X Ten	PAIRED	RANDOM	GENOMIC	Moraxella catarrhalis	ILLUMINA	2020-02-13T00:00:00Z	Included
ERR3904330	ERX3914383	DCHS	WGS	PRJEB25371	SAMEA4622291	WELLCOME SANGER INSTITUTE	HiSeq X Ten	PAIRED	RANDOM	GENOMIC	Moraxella catarrhalis	ILLUMINA	2020-02-13T00:00:00Z	Included
ERR3904331	ERX3914384	DCHS	WGS	PRJEB25371	SAMEA4622292	WELLCOME SANGER INSTITUTE	HiSeq X Ten	PAIRED	RANDOM	GENOMIC	Moraxella catarrhalis	ILLUMINA	2020-02-13T00:00:00Z	Included
ERR3904332	ERX3914385	DCHS	WGS	PRJEB25371	SAMEA4622293	WELLCOME SANGER INSTITUTE	HiSeq X Ten	PAIRED	RANDOM	GENOMIC	Moraxella catarrhalis	ILLUMINA	2020-02-13T00:00:00Z	Included
ERR3904333	ERX3914386	DCHS	WGS	PRJEB25371	SAMEA4622294	WELLCOME SANGER INSTITUTE	HiSeq X Ten	PAIRED	RANDOM	GENOMIC	Moraxella catarrhalis	ILLUMINA	2020-02-13T00:00:00Z	Included
ERR3904340	ERX3914393	DCHS	WGS	PRJEB25371	SAMEA4622301	WELLCOME SANGER INSTITUTE	HiSeq X Ten	PAIRED	RANDOM	GENOMIC	Moraxella catarrhalis	ILLUMINA	2020-02-13T00:00:00Z	Included
ERR3904342	ERX3914395	DCHS	WGS	PRJEB25371	SAMEA4622303	WELLCOME SANGER INSTITUTE	HiSeq X Ten	PAIRED	RANDOM	GENOMIC	Moraxella catarrhalis	ILLUMINA	2020-02-13T00:00:00Z	Included
ERR3904345	ERX3914398	DCHS	WGS	PRJEB25371	SAMEA4622306	WELLCOME SANGER INSTITUTE	HiSeq X Ten	PAIRED	RANDOM	GENOMIC	Moraxella catarrhalis	ILLUMINA	2020-02-13T00:00:00Z	Included
ERR3904346	ERX3914399	DCHS	WGS	PRJEB25371	SAMEA4622307	WELLCOME SANGER INSTITUTE	HiSeq X Ten	PAIRED	RANDOM	GENOMIC	Moraxella catarrhalis	ILLUMINA	2020-02-13T00:00:00Z	Included
ERR3904348	ERX3914401	DCHS	WGS	PRJEB25371	SAMEA4622309	WELLCOME SANGER INSTITUTE	HiSeq X Ten	PAIRED	RANDOM	GENOMIC	Moraxella catarrhalis	ILLUMINA	2020-02-13T00:00:00Z	Included
ERR3904349	ERX3914402	DCHS	WGS	PRJEB25371	SAMEA4622310	WELLCOME SANGER INSTITUTE	HiSeq X Ten	PAIRED	RANDOM	GENOMIC	Moraxella catarrhalis	ILLUMINA	2020-02-13T00:00:00Z	Included
ERR3904350	ERX3914403	DCHS	WGS	PRJEB25371	SAMEA4622311	WELLCOME SANGER INSTITUTE	HiSeq X Ten	PAIRED	RANDOM	GENOMIC	Moraxella catarrhalis	ILLUMINA	2020-02-13T00:00:00Z	Included
ERR3904351	ERX3914404	DCHS	WGS	PRJEB25371	SAMEA4622312	WELLCOME SANGER INSTITUTE	HiSeq X Ten	PAIRED	RANDOM	GENOMIC	Moraxella catarrhalis	ILLUMINA	2020-02-13T00:00:00Z	Included
ERR3904352	ERX3914405	DCHS	WGS	PRJEB25371	SAMEA4622313	WELLCOME SANGER INSTITUTE	HiSeq X Ten	PAIRED	RANDOM	GENOMIC	Moraxella catarrhalis	ILLUMINA	2020-02-13T00:00:00Z	Included
ERR3904355	ERX3914408	DCHS	WGS	PRJEB25371	SAMEA4622316	WELLCOME SANGER INSTITUTE	HiSeq X Ten	PAIRED	RANDOM	GENOMIC	Moraxella catarrhalis	ILLUMINA	2020-02-13T00:00:00Z	Included
ERR3904357	ERX3914410	DCHS	WGS	PRJEB25371	SAMEA4622318	WELLCOME SANGER INSTITUTE	HiSeq X Ten	PAIRED	RANDOM	GENOMIC	Moraxella catarrhalis	ILLUMINA	2020-02-13T00:00:00Z	Included
ERR3904358	ERX3914411	DCHS	WGS	PRJEB25371	SAMEA4622319	WELLCOME SANGER INSTITUTE	HiSeq X Ten	PAIRED	RANDOM	GENOMIC	Moraxella catarrhalis	ILLUMINA	2020-02-13T00:00:00Z	Included
ERR3904359	ERX3914412	DCHS	WGS	PRJEB25371	SAMEA4622320	WELLCOME SANGER INSTITUTE	HiSeq X Ten	PAIRED	RANDOM	GENOMIC	Moraxella catarrhalis	ILLUMINA	2020-02-13T00:00:00Z	Included
ERR3904360	ERX3914413	DCHS	WGS	PRJEB25371	SAMEA4622321	WELLCOME SANGER INSTITUTE	HiSeq X Ten	PAIRED	RANDOM	GENOMIC	Moraxella catarrhalis	ILLUMINA	2020-02-13T00:00:00Z	Included
ERR3904361	ERX3914414	DCHS	WGS	PRJEB25371	SAMEA4622322	WELLCOME SANGER INSTITUTE	HiSeq X Ten	PAIRED	RANDOM	GENOMIC	Moraxella catarrhalis	ILLUMINA	2020-02-13T00:00:00Z	Included
ERR3904362	ERX3914415	DCHS	WGS	PRJEB25371	SAMEA4622323	WELLCOME SANGER INSTITUTE	HiSeq X Ten	PAIRED	RANDOM	GENOMIC	Moraxella catarrhalis	ILLUMINA	2020-02-13T00:00:00Z	Included
ERR3904369	ERX3914422	DCHS	WGS	PRJEB25371	SAMEA4622330	WELLCOME SANGER INSTITUTE	HiSeq X Ten	PAIRED	RANDOM	GENOMIC	Moraxella catarrhalis	ILLUMINA	2020-02-13T00:00:00Z	Included
ERR3904370	ERX3914423	DCHS	WGS	PRJEB25371	SAMEA4622331	WELLCOME SANGER INSTITUTE	HiSeq X Ten	PAIRED	RANDOM	GENOMIC	Moraxella catarrhalis	ILLUMINA	2020-02-13T00:00:00Z	Included
ERR3904371	ERX3914424	DCHS	WGS	PRJEB25371	SAMEA4622332	WELLCOME SANGER INSTITUTE	HiSeq X Ten	PAIRED	RANDOM	GENOMIC	Moraxella catarrhalis	ILLUMINA	2020-02-13T00:00:00Z	Included
ERR3904373	ERX3914426	DCHS	WGS	PRJEB25371	SAMEA4622334	WELLCOME SANGER INSTITUTE	HiSeq X Ten	PAIRED	RANDOM	GENOMIC	Moraxella catarrhalis	ILLUMINA	2020-02-13T00:00:00Z	Included
ERR3904374	ERX3914427	DCHS	WGS	PRJEB25371	SAMEA4622335	WELLCOME SANGER INSTITUTE	HiSeq X Ten	PAIRED	RANDOM	GENOMIC	Moraxella catarrhalis	ILLUMINA	2020-02-13T00:00:00Z	Included
ERR3904377	ERX3914430	DCHS	WGS	PRJEB25371	SAMEA4622338	WELLCOME SANGER INSTITUTE	HiSeq X Ten	PAIRED	RANDOM	GENOMIC	Moraxella catarrhalis	ILLUMINA	2020-02-13T00:00:00Z	Included
ERR3904378	ERX3914431	DCHS	WGS	PRJEB25371	SAMEA4622339	WELLCOME SANGER INSTITUTE	HiSeq X Ten	PAIRED	RANDOM	GENOMIC	Moraxella catarrhalis	ILLUMINA	2020-02-13T00:00:00Z	Included
ERR3904384	ERX3914437	DCHS	WGS	PRJEB25371	SAMEA4622345	WELLCOME SANGER INSTITUTE	HiSeq X Ten	PAIRED	RANDOM	GENOMIC	Moraxella catarrhalis	ILLUMINA	2020-02-13T00:00:00Z	Included
ERR3904389	ERX3914442	DCHS	WGS	PRJEB25371	SAMEA4622350	WELLCOME SANGER INSTITUTE	HiSeq X Ten	PAIRED	RANDOM	GENOMIC	Moraxella catarrhalis	ILLUMINA	2020-02-13T00:00:00Z	Included
ERR3904390	ERX3914443	DCHS	WGS	PRJEB25371	SAMEA4622351	WELLCOME SANGER INSTITUTE	HiSeq X Ten	PAIRED	RANDOM	GENOMIC	Moraxella catarrhalis	ILLUMINA	2020-02-13T00:00:00Z	Included
ERR3904395	ERX3914448	DCHS	WGS	PRJEB25371	SAMEA4622356	WELLCOME SANGER INSTITUTE	HiSeq X Ten	PAIRED	RANDOM	GENOMIC	Moraxella catarrhalis	ILLUMINA	2020-02-13T00:00:00Z	Included
ERR3904400	ERX3914453	DCHS	WGS	PRJEB25371	SAMEA4622361	WELLCOME SANGER INSTITUTE	HiSeq X Ten	PAIRED	RANDOM	GENOMIC	Moraxella catarrhalis	ILLUMINA	2020-02-13T00:00:00Z	Included
ERR3904403	ERX3914456	DCHS	WGS	PRJEB25371	SAMEA4622364	WELLCOME SANGER INSTITUTE	HiSeq X Ten	PAIRED	RANDOM	GENOMIC	Moraxella catarrhalis	ILLUMINA	2020-02-13T00:00:00Z	Included
ERR3904404	ERX3914457	DCHS	WGS	PRJEB25371	SAMEA4622365	WELLCOME SANGER INSTITUTE	HiSeq X Ten	PAIRED	RANDOM	GENOMIC	Moraxella catarrhalis	ILLUMINA	2020-02-13T00:00:00Z	Included
ERR3904405	ERX3914458	DCHS	WGS	PRJEB25371	SAMEA4622366	WELLCOME SANGER INSTITUTE	HiSeq X Ten	PAIRED	RANDOM	GENOMIC	Moraxella catarrhalis	ILLUMINA	2020-02-13T00:00:00Z	Included
ERR3904406	ERX3914459	DCHS	WGS	PRJEB25371	SAMEA4622367	WELLCOME SANGER INSTITUTE	HiSeq X Ten	PAIRED	RANDOM	GENOMIC	Moraxella catarrhalis	ILLUMINA	2020-02-13T00:00:00Z	Included
ERR3904407	ERX3914460	DCHS	WGS	PRJEB25371	SAMEA4622368	WELLCOME SANGER INSTITUTE	HiSeq X Ten	PAIRED	RANDOM	GENOMIC	Moraxella catarrhalis	ILLUMINA	2020-02-13T00:00:00Z	Included
ERR3904411	ERX3914464	DCHS	WGS	PRJEB25371	SAMEA4622372	WELLCOME SANGER INSTITUTE	HiSeq X Ten	PAIRED	RANDOM	GENOMIC	Moraxella catarrhalis	ILLUMINA	2020-02-13T00:00:00Z	Included
ERR3904412	ERX3914465	DCHS	WGS	PRJEB25371	SAMEA4622373	WELLCOME SANGER INSTITUTE	HiSeq X Ten	PAIRED	RANDOM	GENOMIC	Moraxella catarrhalis	ILLUMINA	2020-02-13T00:00:00Z	Included
ERR3904415	ERX3914468	DCHS	WGS	PRJEB25371	SAMEA4622376	WELLCOME SANGER INSTITUTE	HiSeq X Ten	PAIRED	RANDOM	GENOMIC	Moraxella catarrhalis	ILLUMINA	2020-02-13T00:00:00Z	Included
ERR3904416	ERX3914469	DCHS	WGS	PRJEB25371	SAMEA4622377	WELLCOME SANGER INSTITUTE	HiSeq X Ten	PAIRED	RANDOM	GENOMIC	Moraxella catarrhalis	ILLUMINA	2020-02-13T00:00:00Z	Included
ERR3904417	ERX3914470	DCHS	WGS	PRJEB25371	SAMEA4622378	WELLCOME SANGER INSTITUTE	HiSeq X Ten	PAIRED	RANDOM	GENOMIC	Moraxella catarrhalis	ILLUMINA	2020-02-13T00:00:00Z	Included
ERR3904418	ERX3914471	DCHS	WGS	PRJEB25371	SAMEA4622379	WELLCOME SANGER INSTITUTE	HiSeq X Ten	PAIRED	RANDOM	GENOMIC	Moraxella catarrhalis	ILLUMINA	2020-02-13T00:00:00Z	Included
ERR3904423	ERX3914476	DCHS	WGS	PRJEB25371	SAMEA4622384	WELLCOME SANGER INSTITUTE	HiSeq X Ten	PAIRED	RANDOM	GENOMIC	Moraxella catarrhalis	ILLUMINA	2020-02-13T00:00:00Z	Included
ERR3904427	ERX3914480	DCHS	WGS	PRJEB25371	SAMEA4622388	WELLCOME SANGER INSTITUTE	HiSeq X Ten	PAIRED	RANDOM	GENOMIC	Moraxella catarrhalis	ILLUMINA	2020-02-13T00:00:00Z	Included
ERR3904428	ERX3914481	DCHS	WGS	PRJEB25371	SAMEA4622389	WELLCOME SANGER INSTITUTE	HiSeq X Ten	PAIRED	RANDOM	GENOMIC	Moraxella catarrhalis	ILLUMINA	2020-02-13T00:00:00Z	Included
ERR3904429	ERX3914482	DCHS	WGS	PRJEB25371	SAMEA4622390	WELLCOME SANGER INSTITUTE	HiSeq X Ten	PAIRED	RANDOM	GENOMIC	Moraxella catarrhalis	ILLUMINA	2020-02-13T00:00:00Z	Included
ERR3904430	ERX3914483	DCHS	WGS	PRJEB25371	SAMEA4622391	WELLCOME SANGER INSTITUTE	HiSeq X Ten	PAIRED	RANDOM	GENOMIC	Moraxella catarrhalis	ILLUMINA	2020-02-13T00:00:00Z	Included
ERR3904435	ERX3914488	DCHS	WGS	PRJEB25371	SAMEA4622396	WELLCOME SANGER INSTITUTE	HiSeq X Ten	PAIRED	RANDOM	GENOMIC	Moraxella catarrhalis	ILLUMINA	2020-02-13T00:00:00Z	Included
ERR3904436	ERX3914489	DCHS	WGS	PRJEB25371	SAMEA4622397	WELLCOME SANGER INSTITUTE	HiSeq X Ten	PAIRED	RANDOM	GENOMIC	Moraxella catarrhalis	ILLUMINA	2020-02-13T00:00:00Z	Included
ERR3904441	ERX3914494	DCHS	WGS	PRJEB25371	SAMEA4622402	WELLCOME SANGER INSTITUTE	HiSeq X Ten	PAIRED	RANDOM	GENOMIC	Moraxella catarrhalis	ILLUMINA	2020-02-13T00:00:00Z	Included
ERR3904446	ERX3914499	DCHS	WGS	PRJEB25371	SAMEA4622407	WELLCOME SANGER INSTITUTE	HiSeq X Ten	PAIRED	RANDOM	GENOMIC	Moraxella catarrhalis	ILLUMINA	2020-02-13T00:00:00Z	Included
ERR3904447	ERX3914500	DCHS	WGS	PRJEB25371	SAMEA4622408	WELLCOME SANGER INSTITUTE	HiSeq X Ten	PAIRED	RANDOM	GENOMIC	Moraxella catarrhalis	ILLUMINA	2020-02-13T00:00:00Z	Included
ERR3904451	ERX3914504	DCHS	WGS	PRJEB25371	SAMEA4622412	WELLCOME SANGER INSTITUTE	HiSeq X Ten	PAIRED	RANDOM	GENOMIC	Moraxella catarrhalis	ILLUMINA	2020-02-13T00:00:00Z	Included
ERR3904452	ERX3914505	DCHS	WGS	PRJEB25371	SAMEA4622413	WELLCOME SANGER INSTITUTE	HiSeq X Ten	PAIRED	RANDOM	GENOMIC	Moraxella catarrhalis	ILLUMINA	2020-02-13T00:00:00Z	Included
ERR3904457	ERX3914510	DCHS	WGS	PRJEB25371	SAMEA4622418	WELLCOME SANGER INSTITUTE	HiSeq X Ten	PAIRED	RANDOM	GENOMIC	Moraxella catarrhalis	ILLUMINA	2020-02-13T00:00:00Z	Included
ERR3904458	ERX3914511	DCHS	WGS	PRJEB25371	SAMEA4622419	WELLCOME SANGER INSTITUTE	HiSeq X Ten	PAIRED	RANDOM	GENOMIC	Moraxella catarrhalis	ILLUMINA	2020-02-13T00:00:00Z	Included
ERR3967448	ERX3970791	DCHS	WGS	PRJEB25371	SAMEA5130822	WELLCOME SANGER INSTITUTE	HiSeq X Ten	PAIRED	RANDOM	GENOMIC	Moraxella catarrhalis	ILLUMINA	2020-03-05T00:00:00Z	Included
ERR3967454	ERX3970797	DCHS	WGS	PRJEB25371	SAMEA5130825	WELLCOME SANGER INSTITUTE	HiSeq X Ten	PAIRED	RANDOM	GENOMIC	Moraxella catarrhalis	ILLUMINA	2020-03-05T00:00:00Z	Included
ERR3967466	ERX3970809	DCHS	WGS	PRJEB25371	SAMEA5130831	WELLCOME SANGER INSTITUTE	HiSeq X Ten	PAIRED	RANDOM	GENOMIC	Moraxella catarrhalis	ILLUMINA	2020-03-05T00:00:00Z	Included
ERR3967470	ERX3970813	DCHS	WGS	PRJEB25371	SAMEA5130833	WELLCOME SANGER INSTITUTE	HiSeq X Ten	PAIRED	RANDOM	GENOMIC	Moraxella catarrhalis	ILLUMINA	2020-03-05T00:00:00Z	Included
ERR3967472	ERX3970815	DCHS	WGS	PRJEB25371	SAMEA5130834	WELLCOME SANGER INSTITUTE	HiSeq X Ten	PAIRED	RANDOM	GENOMIC	Moraxella catarrhalis	ILLUMINA	2020-03-05T00:00:00Z	Included
ERR3967480	ERX3970823	DCHS	WGS	PRJEB25371	SAMEA5130741	WELLCOME SANGER INSTITUTE	HiSeq X Ten	PAIRED	RANDOM	GENOMIC	Moraxella catarrhalis	ILLUMINA	2020-03-05T00:00:00Z	Included
ERR3967483	ERX3970826	DCHS	WGS	PRJEB25371	SAMEA5130840	WELLCOME SANGER INSTITUTE	HiSeq X Ten	PAIRED	RANDOM	GENOMIC	Moraxella catarrhalis	ILLUMINA	2020-03-05T00:00:00Z	Included
ERR3967484	ERX3970827	DCHS	WGS	PRJEB25371	SAMEA5130743	WELLCOME SANGER INSTITUTE	HiSeq X Ten	PAIRED	RANDOM	GENOMIC	Moraxella catarrhalis	ILLUMINA	2020-03-05T00:00:00Z	Included
ERR3967488	ERX3970831	DCHS	WGS	PRJEB25371	SAMEA5130745	WELLCOME SANGER INSTITUTE	HiSeq X Ten	PAIRED	RANDOM	GENOMIC	Moraxella catarrhalis	ILLUMINA	2020-03-05T00:00:00Z	Included
ERR3967489	ERX3970832	DCHS	WGS	PRJEB25371	SAMEA5130843	WELLCOME SANGER INSTITUTE	HiSeq X Ten	PAIRED	RANDOM	GENOMIC	Moraxella catarrhalis	ILLUMINA	2020-03-05T00:00:00Z	Included
ERR3967490	ERX3970833	DCHS	WGS	PRJEB25371	SAMEA5130746	WELLCOME SANGER INSTITUTE	HiSeq X Ten	PAIRED	RANDOM	GENOMIC	Moraxella catarrhalis	ILLUMINA	2020-03-05T00:00:00Z	Included
ERR3967493	ERX3970836	DCHS	WGS	PRJEB25371	SAMEA5130845	WELLCOME SANGER INSTITUTE	HiSeq X Ten	PAIRED	RANDOM	GENOMIC	Moraxella catarrhalis	ILLUMINA	2020-03-05T00:00:00Z	Included
ERR3967494	ERX3970837	DCHS	WGS	PRJEB25371	SAMEA5130748	WELLCOME SANGER INSTITUTE	HiSeq X Ten	PAIRED	RANDOM	GENOMIC	Moraxella catarrhalis	ILLUMINA	2020-03-05T00:00:00Z	Included
ERR3967496	ERX3970839	DCHS	WGS	PRJEB25371	SAMEA5130749	WELLCOME SANGER INSTITUTE	HiSeq X Ten	PAIRED	RANDOM	GENOMIC	Moraxella catarrhalis	ILLUMINA	2020-03-05T00:00:00Z	Included
ERR3967498	ERX3970841	DCHS	WGS	PRJEB25371	SAMEA5130750	WELLCOME SANGER INSTITUTE	HiSeq X Ten	PAIRED	RANDOM	GENOMIC	Moraxella catarrhalis	ILLUMINA	2020-03-05T00:00:00Z	Included
ERR3967500	ERX3970843	DCHS	WGS	PRJEB25371	SAMEA5130751	WELLCOME SANGER INSTITUTE	HiSeq X Ten	PAIRED	RANDOM	GENOMIC	Moraxella catarrhalis	ILLUMINA	2020-03-05T00:00:00Z	Included
ERR3967501	ERX3970844	DCHS	WGS	PRJEB25371	SAMEA5130852	WELLCOME SANGER INSTITUTE	HiSeq X Ten	PAIRED	RANDOM	GENOMIC	Moraxella catarrhalis	ILLUMINA	2020-03-05T00:00:00Z	Included
ERR3967502	ERX3970845	DCHS	WGS	PRJEB25371	SAMEA5130752	WELLCOME SANGER INSTITUTE	HiSeq X Ten	PAIRED	RANDOM	GENOMIC	Moraxella catarrhalis	ILLUMINA	2020-03-05T00:00:00Z	Included
ERR3967511	ERX3970854	DCHS	WGS	PRJEB25371	SAMEA5130860	WELLCOME SANGER INSTITUTE	HiSeq X Ten	PAIRED	RANDOM	GENOMIC	Moraxella catarrhalis	ILLUMINA	2020-03-05T00:00:00Z	Included
ERR3967512	ERX3970855	DCHS	WGS	PRJEB25371	SAMEA5130757	WELLCOME SANGER INSTITUTE	HiSeq X Ten	PAIRED	RANDOM	GENOMIC	Moraxella catarrhalis	ILLUMINA	2020-03-05T00:00:00Z	Included
ERR3967513	ERX3970856	DCHS	WGS	PRJEB25371	SAMEA5130861	WELLCOME SANGER INSTITUTE	HiSeq X Ten	PAIRED	RANDOM	GENOMIC	Moraxella catarrhalis	ILLUMINA	2020-03-05T00:00:00Z	Included
ERR3967514	ERX3970857	DCHS	WGS	PRJEB25371	SAMEA5130758	WELLCOME SANGER INSTITUTE	HiSeq X Ten	PAIRED	RANDOM	GENOMIC	Moraxella catarrhalis	ILLUMINA	2020-03-05T00:00:00Z	Included
ERR3967517	ERX3970860	DCHS	WGS	PRJEB25371	SAMEA5130863	WELLCOME SANGER INSTITUTE	HiSeq X Ten	PAIRED	RANDOM	GENOMIC	Moraxella catarrhalis	ILLUMINA	2020-03-05T00:00:00Z	Included
ERR3967518	ERX3970861	DCHS	WGS	PRJEB25371	SAMEA5130760	WELLCOME SANGER INSTITUTE	HiSeq X Ten	PAIRED	RANDOM	GENOMIC	Moraxella catarrhalis	ILLUMINA	2020-03-05T00:00:00Z	Included
ERR3967520	ERX3970863	DCHS	WGS	PRJEB25371	SAMEA5130761	WELLCOME SANGER INSTITUTE	HiSeq X Ten	PAIRED	RANDOM	GENOMIC	Moraxella catarrhalis	ILLUMINA	2020-03-05T00:00:00Z	Included
ERR3967523	ERX3970866	DCHS	WGS	PRJEB25371	SAMEA5130763	WELLCOME SANGER INSTITUTE	HiSeq X Ten	PAIRED	RANDOM	GENOMIC	Moraxella catarrhalis	ILLUMINA	2020-03-05T00:00:00Z	Included
ERR3967525	ERX3970868	DCHS	WGS	PRJEB25371	SAMEA5130764	WELLCOME SANGER INSTITUTE	HiSeq X Ten	PAIRED	RANDOM	GENOMIC	Moraxella catarrhalis	ILLUMINA	2020-03-05T00:00:00Z	Included
ERR3967527	ERX3970870	DCHS	WGS	PRJEB25371	SAMEA5130765	WELLCOME SANGER INSTITUTE	HiSeq X Ten	PAIRED	RANDOM	GENOMIC	Moraxella catarrhalis	ILLUMINA	2020-03-05T00:00:00Z	Included
ERR3967528	ERX3970871	DCHS	WGS	PRJEB25371	SAMEA5130868	WELLCOME SANGER INSTITUTE	HiSeq X Ten	PAIRED	RANDOM	GENOMIC	Moraxella catarrhalis	ILLUMINA	2020-03-05T00:00:00Z	Included
ERR3967531	ERX3970874	DCHS	WGS	PRJEB25371	SAMEA5130767	WELLCOME SANGER INSTITUTE	HiSeq X Ten	PAIRED	RANDOM	GENOMIC	Moraxella catarrhalis	ILLUMINA	2020-03-05T00:00:00Z	Included
ERR3967532	ERX3970875	DCHS	WGS	PRJEB25371	SAMEA5130871	WELLCOME SANGER INSTITUTE	HiSeq X Ten	PAIRED	RANDOM	GENOMIC	Moraxella catarrhalis	ILLUMINA	2020-03-05T00:00:00Z	Included
ERR3967533	ERX3970876	DCHS	WGS	PRJEB25371	SAMEA5130768	WELLCOME SANGER INSTITUTE	HiSeq X Ten	PAIRED	RANDOM	GENOMIC	Moraxella catarrhalis	ILLUMINA	2020-03-05T00:00:00Z	Included
ERR3967534	ERX3970877	DCHS	WGS	PRJEB25371	SAMEA5130873	WELLCOME SANGER INSTITUTE	HiSeq X Ten	PAIRED	RANDOM	GENOMIC	Moraxella catarrhalis	ILLUMINA	2020-03-05T00:00:00Z	Included
ERR3967535	ERX3970878	DCHS	WGS	PRJEB25371	SAMEA5130769	WELLCOME SANGER INSTITUTE	HiSeq X Ten	PAIRED	RANDOM	GENOMIC	Moraxella catarrhalis	ILLUMINA	2020-03-05T00:00:00Z	Included
ERR3967537	ERX3970880	DCHS	WGS	PRJEB25371	SAMEA5130770	WELLCOME SANGER INSTITUTE	HiSeq X Ten	PAIRED	RANDOM	GENOMIC	Moraxella catarrhalis	ILLUMINA	2020-03-05T00:00:00Z	Included
ERR3967538	ERX3970881	DCHS	WGS	PRJEB25371	SAMEA5130875	WELLCOME SANGER INSTITUTE	HiSeq X Ten	PAIRED	RANDOM	GENOMIC	Moraxella catarrhalis	ILLUMINA	2020-03-05T00:00:00Z	Included
ERR3967540	ERX3970883	DCHS	WGS	PRJEB25371	SAMEA5130876	WELLCOME SANGER INSTITUTE	HiSeq X Ten	PAIRED	RANDOM	GENOMIC	Moraxella catarrhalis	ILLUMINA	2020-03-05T00:00:00Z	Included
ERR3967542	ERX3970885	DCHS	WGS	PRJEB25371	SAMEA5130877	WELLCOME SANGER INSTITUTE	HiSeq X Ten	PAIRED	RANDOM	GENOMIC	Moraxella catarrhalis	ILLUMINA	2020-03-05T00:00:00Z	Included
ERR3967543	ERX3970886	DCHS	WGS	PRJEB25371	SAMEA5130773	WELLCOME SANGER INSTITUTE	HiSeq X Ten	PAIRED	RANDOM	GENOMIC	Moraxella catarrhalis	ILLUMINA	2020-03-05T00:00:00Z	Included
ERR3967547	ERX3970890	DCHS	WGS	PRJEB25371	SAMEA5130775	WELLCOME SANGER INSTITUTE	HiSeq X Ten	PAIRED	RANDOM	GENOMIC	Moraxella catarrhalis	ILLUMINA	2020-03-05T00:00:00Z	Included
ERR3967548	ERX3970891	DCHS	WGS	PRJEB25371	SAMEA5130880	WELLCOME SANGER INSTITUTE	HiSeq X Ten	PAIRED	RANDOM	GENOMIC	Moraxella catarrhalis	ILLUMINA	2020-03-05T00:00:00Z	Included
ERR3967550	ERX3970893	DCHS	WGS	PRJEB25371	SAMEA5130776	WELLCOME SANGER INSTITUTE	HiSeq X Ten	PAIRED	RANDOM	GENOMIC	Moraxella catarrhalis	ILLUMINA	2020-03-05T00:00:00Z	Included
ERR3967551	ERX3970894	DCHS	WGS	PRJEB25371	SAMEA5130881	WELLCOME SANGER INSTITUTE	HiSeq X Ten	PAIRED	RANDOM	GENOMIC	Moraxella catarrhalis	ILLUMINA	2020-03-05T00:00:00Z	Included
ERR3967553	ERX3970896	DCHS	WGS	PRJEB25371	SAMEA5130777	WELLCOME SANGER INSTITUTE	HiSeq X Ten	PAIRED	RANDOM	GENOMIC	Moraxella catarrhalis	ILLUMINA	2020-03-05T00:00:00Z	Included
ERR3967554	ERX3970897	DCHS	WGS	PRJEB25371	SAMEA5130882	WELLCOME SANGER INSTITUTE	HiSeq X Ten	PAIRED	RANDOM	GENOMIC	Moraxella catarrhalis	ILLUMINA	2020-03-05T00:00:00Z	Included
ERR3967557	ERX3970900	DCHS	WGS	PRJEB25371	SAMEA5130883	WELLCOME SANGER INSTITUTE	HiSeq X Ten	PAIRED	RANDOM	GENOMIC	Moraxella catarrhalis	ILLUMINA	2020-03-05T00:00:00Z	Included
ERR3967560	ERX3970903	DCHS	WGS	PRJEB25371	SAMEA5130886	WELLCOME SANGER INSTITUTE	HiSeq X Ten	PAIRED	RANDOM	GENOMIC	Moraxella catarrhalis	ILLUMINA	2020-03-05T00:00:00Z	Included
ERR3967563	ERX3970906	DCHS	WGS	PRJEB25371	SAMEA5130891	WELLCOME SANGER INSTITUTE	HiSeq X Ten	PAIRED	RANDOM	GENOMIC	Moraxella catarrhalis	ILLUMINA	2020-03-05T00:00:00Z	Included
ERR3967566	ERX3970909	DCHS	WGS	PRJEB25371	SAMEA5130892	WELLCOME SANGER INSTITUTE	HiSeq X Ten	PAIRED	RANDOM	GENOMIC	Moraxella catarrhalis	ILLUMINA	2020-03-05T00:00:00Z	Included
ERR3967568	ERX3970911	DCHS	WGS	PRJEB25371	SAMEA5130782	WELLCOME SANGER INSTITUTE	HiSeq X Ten	PAIRED	RANDOM	GENOMIC	Moraxella catarrhalis	ILLUMINA	2020-03-05T00:00:00Z	Included
ERR3967569	ERX3970912	DCHS	WGS	PRJEB25371	SAMEA5130893	WELLCOME SANGER INSTITUTE	HiSeq X Ten	PAIRED	RANDOM	GENOMIC	Moraxella catarrhalis	ILLUMINA	2020-03-05T00:00:00Z	Included
ERR3967571	ERX3970914	DCHS	WGS	PRJEB25371	SAMEA5130783	WELLCOME SANGER INSTITUTE	HiSeq X Ten	PAIRED	RANDOM	GENOMIC	Moraxella catarrhalis	ILLUMINA	2020-03-05T00:00:00Z	Included
ERR3967575	ERX3970918	DCHS	WGS	PRJEB25371	SAMEA5130909	WELLCOME SANGER INSTITUTE	HiSeq X Ten	PAIRED	RANDOM	GENOMIC	Moraxella catarrhalis	ILLUMINA	2020-03-05T00:00:00Z	Included
ERR3967580	ERX3970923	DCHS	WGS	PRJEB25371	SAMEA5130787	WELLCOME SANGER INSTITUTE	HiSeq X Ten	PAIRED	RANDOM	GENOMIC	Moraxella catarrhalis	ILLUMINA	2020-03-05T00:00:00Z	Included
ERR3967582	ERX3970925	DCHS	WGS	PRJEB25371	SAMEA5130788	WELLCOME SANGER INSTITUTE	HiSeq X Ten	PAIRED	RANDOM	GENOMIC	Moraxella catarrhalis	ILLUMINA	2020-03-05T00:00:00Z	Included
ERR3967586	ERX3970929	DCHS	WGS	PRJEB25371	SAMEA5130790	WELLCOME SANGER INSTITUTE	HiSeq X Ten	PAIRED	RANDOM	GENOMIC	Moraxella catarrhalis	ILLUMINA	2020-03-05T00:00:00Z	Included
ERR3967588	ERX3970931	DCHS	WGS	PRJEB25371	SAMEA5130791	WELLCOME SANGER INSTITUTE	HiSeq X Ten	PAIRED	RANDOM	GENOMIC	Moraxella catarrhalis	ILLUMINA	2020-03-05T00:00:00Z	Included
ERR3967590	ERX3970933	DCHS	WGS	PRJEB25371	SAMEA5130792	WELLCOME SANGER INSTITUTE	HiSeq X Ten	PAIRED	RANDOM	GENOMIC	Moraxella catarrhalis	ILLUMINA	2020-03-05T00:00:00Z	Included
ERR3967594	ERX3970937	DCHS	WGS	PRJEB25371	SAMEA5130794	WELLCOME SANGER INSTITUTE	HiSeq X Ten	PAIRED	RANDOM	GENOMIC	Moraxella catarrhalis	ILLUMINA	2020-03-05T00:00:00Z	Included
ERR3967596	ERX3970939	DCHS	WGS	PRJEB25371	SAMEA5130795	WELLCOME SANGER INSTITUTE	HiSeq X Ten	PAIRED	RANDOM	GENOMIC	Moraxella catarrhalis	ILLUMINA	2020-03-05T00:00:00Z	Included
ERR3967598	ERX3970941	DCHS	WGS	PRJEB25371	SAMEA5130796	WELLCOME SANGER INSTITUTE	HiSeq X Ten	PAIRED	RANDOM	GENOMIC	Moraxella catarrhalis	ILLUMINA	2020-03-05T00:00:00Z	Included
ERR3967600	ERX3970943	DCHS	WGS	PRJEB25371	SAMEA5130797	WELLCOME SANGER INSTITUTE	HiSeq X Ten	PAIRED	RANDOM	GENOMIC	Moraxella catarrhalis	ILLUMINA	2020-03-05T00:00:00Z	Included
ERR3967604	ERX3970947	DCHS	WGS	PRJEB25371	SAMEA5130799	WELLCOME SANGER INSTITUTE	HiSeq X Ten	PAIRED	RANDOM	GENOMIC	Moraxella catarrhalis	ILLUMINA	2020-03-05T00:00:00Z	Included
ERR3967608	ERX3970951	DCHS	WGS	PRJEB25371	SAMEA5130801	WELLCOME SANGER INSTITUTE	HiSeq X Ten	PAIRED	RANDOM	GENOMIC	Moraxella catarrhalis	ILLUMINA	2020-03-05T00:00:00Z	Included
ERR3967612	ERX3970955	DCHS	WGS	PRJEB25371	SAMEA5130803	WELLCOME SANGER INSTITUTE	HiSeq X Ten	PAIRED	RANDOM	GENOMIC	Moraxella catarrhalis	ILLUMINA	2020-03-05T00:00:00Z	Included
ERR3967614	ERX3970957	DCHS	WGS	PRJEB25371	SAMEA5130804	WELLCOME SANGER INSTITUTE	HiSeq X Ten	PAIRED	RANDOM	GENOMIC	Moraxella catarrhalis	ILLUMINA	2020-03-05T00:00:00Z	Included
ERR3967620	ERX3970963	DCHS	WGS	PRJEB25371	SAMEA5130807	WELLCOME SANGER INSTITUTE	HiSeq X Ten	PAIRED	RANDOM	GENOMIC	Moraxella catarrhalis	ILLUMINA	2020-03-05T00:00:00Z	Included
ERR3967622	ERX3970965	DCHS	WGS	PRJEB25371	SAMEA5130808	WELLCOME SANGER INSTITUTE	HiSeq X Ten	PAIRED	RANDOM	GENOMIC	Moraxella catarrhalis	ILLUMINA	2020-03-05T00:00:00Z	Included
ERR3967624	ERX3970967	DCHS	WGS	PRJEB25371	SAMEA5130809	WELLCOME SANGER INSTITUTE	HiSeq X Ten	PAIRED	RANDOM	GENOMIC	Moraxella catarrhalis	ILLUMINA	2020-03-05T00:00:00Z	Included
ERR3967628	ERX3970971	DCHS	WGS	PRJEB25371	SAMEA5130811	WELLCOME SANGER INSTITUTE	HiSeq X Ten	PAIRED	RANDOM	GENOMIC	Moraxella catarrhalis	ILLUMINA	2020-03-05T00:00:00Z	Included
ERR3967630	ERX3970973	DCHS	WGS	PRJEB25371	SAMEA5130812	WELLCOME SANGER INSTITUTE	HiSeq X Ten	PAIRED	RANDOM	GENOMIC	Moraxella catarrhalis	ILLUMINA	2020-03-05T00:00:00Z	Included
ERR3967633	ERX3970976	DCHS	WGS	PRJEB25371	SAMEA5130920	WELLCOME SANGER INSTITUTE	HiSeq X Ten	PAIRED	RANDOM	GENOMIC	Moraxella catarrhalis	ILLUMINA	2020-03-05T00:00:00Z	Included
ERR3967636	ERX3970979	DCHS	WGS	PRJEB25371	SAMEA5130815	WELLCOME SANGER INSTITUTE	HiSeq X Ten	PAIRED	RANDOM	GENOMIC	Moraxella catarrhalis	ILLUMINA	2020-03-05T00:00:00Z	Included
ERR3967638	ERX3970981	DCHS	WGS	PRJEB25371	SAMEA5130816	WELLCOME SANGER INSTITUTE	HiSeq X Ten	PAIRED	RANDOM	GENOMIC	Moraxella catarrhalis	ILLUMINA	2020-03-05T00:00:00Z	Included
ERR3967643	ERX3970986	DCHS	WGS	PRJEB25371	SAMEA5130925	WELLCOME SANGER INSTITUTE	HiSeq X Ten	PAIRED	RANDOM	GENOMIC	Moraxella catarrhalis	ILLUMINA	2020-03-05T00:00:00Z	Included
ERR3967648	ERX3970991	DCHS	WGS	PRJEB25371	SAMEA5130821	WELLCOME SANGER INSTITUTE	HiSeq X Ten	PAIRED	RANDOM	GENOMIC	Moraxella catarrhalis	ILLUMINA	2020-03-05T00:00:00Z	Included
ERR10229448	ERX9764404	Other public genomes	WGS	PRJEB32746	SAMEA111379347	OX	Illumina NovaSeq 6000	PAIRED	RANDOM	GENOMIC	Moraxella catarrhalis	ILLUMINA	2022-10-27T00:00:00Z	Included
ERR1517307	ERX1588286	Other public genomes	WGS	PRJEB14319	SAMEA4063152	PUBLIC HEALTH ENGLAND	Illumina HiSeq 2500	PAIRED	RANDOM	GENOMIC	Moraxella catarrhalis	ILLUMINA	2016-07-11T00:00:00Z	Included
ERR1517346	ERX1588325	Other public genomes	WGS	PRJEB14319	SAMEA4063191	PUBLIC HEALTH ENGLAND	Illumina HiSeq 2500	PAIRED	RANDOM	GENOMIC	Moraxella catarrhalis	ILLUMINA	2016-07-11T00:00:00Z	Included
ERR1517432	ERX1588411	Other public genomes	WGS	PRJEB14319	SAMEA4063277	PUBLIC HEALTH ENGLAND	Illumina HiSeq 2500	PAIRED	RANDOM	GENOMIC	Moraxella catarrhalis	ILLUMINA	2016-07-11T00:00:00Z	Included
ERR1517461	ERX1588440	Other public genomes	WGS	PRJEB14319	SAMEA4063306	PUBLIC HEALTH ENGLAND	Illumina HiSeq 2500	PAIRED	RANDOM	GENOMIC	Moraxella catarrhalis	ILLUMINA	2016-07-11T00:00:00Z	Included
ERR1517491	ERX1588470	Other public genomes	WGS	PRJEB14319	SAMEA4063336	PUBLIC HEALTH ENGLAND	Illumina HiSeq 2500	PAIRED	RANDOM	GENOMIC	Moraxella catarrhalis	ILLUMINA	2016-07-11T00:00:00Z	Included
ERR1517655	ERX1588634	Other public genomes	WGS	PRJEB14319	SAMEA4063500	PUBLIC HEALTH ENGLAND	Illumina HiSeq 2500	PAIRED	RANDOM	GENOMIC	Moraxella catarrhalis	ILLUMINA	2016-07-11T00:00:00Z	Included
ERR1674602	ERX1744653	Other public genomes	WGS	PRJEB15640	SAMEA4483174	OX	Illumina HiSeq 2500	PAIRED	RANDOM	GENOMIC	Moraxella catarrhalis	ILLUMINA	2016-10-09T00:00:00Z	Included
ERR1674659	ERX1744710	Other public genomes	WGS	PRJEB15641	SAMEA4483231	OX	Illumina HiSeq 2500	PAIRED	RANDOM	GENOMIC	Moraxella catarrhalis	ILLUMINA	2016-10-09T00:00:00Z	Included
ERR1674663	ERX1744714	Other public genomes	WGS	PRJEB15641	SAMEA4483235	OX	Illumina HiSeq 2500	PAIRED	RANDOM	GENOMIC	Moraxella catarrhalis	ILLUMINA	2016-10-09T00:00:00Z	Included
ERR1674666	ERX1744717	Other public genomes	WGS	PRJEB15641	SAMEA4483238	OX	Illumina HiSeq 2500	PAIRED	RANDOM	GENOMIC	Moraxella catarrhalis	ILLUMINA	2016-10-09T00:00:00Z	Included
ERR1674667	ERX1744718	Other public genomes	WGS	PRJEB15641	SAMEA4483239	OX	Illumina HiSeq 2500	PAIRED	RANDOM	GENOMIC	Moraxella catarrhalis	ILLUMINA	2016-10-09T00:00:00Z	Included
ERR1674674	ERX1744725	Other public genomes	WGS	PRJEB15641	SAMEA4483246	OX	Illumina HiSeq 2500	PAIRED	RANDOM	GENOMIC	Moraxella catarrhalis	ILLUMINA	2016-10-09T00:00:00Z	Included
ERR1674675	ERX1744726	Other public genomes	WGS	PRJEB15641	SAMEA4483247	OX	Illumina HiSeq 2500	PAIRED	RANDOM	GENOMIC	Moraxella catarrhalis	ILLUMINA	2016-10-09T00:00:00Z	Included
ERR1674676	ERX1744727	Other public genomes	WGS	PRJEB15641	SAMEA4483248	OX	Illumina HiSeq 2500	PAIRED	RANDOM	GENOMIC	Moraxella catarrhalis	ILLUMINA	2016-10-09T00:00:00Z	Included
ERR1674678	ERX1744729	Other public genomes	WGS	PRJEB15641	SAMEA4483250	OX	Illumina HiSeq 2500	PAIRED	RANDOM	GENOMIC	Moraxella catarrhalis	ILLUMINA	2016-10-09T00:00:00Z	Included
ERR1674681	ERX1744732	Other public genomes	WGS	PRJEB15641	SAMEA4483253	OX	Illumina HiSeq 2500	PAIRED	RANDOM	GENOMIC	Moraxella catarrhalis	ILLUMINA	2016-10-09T00:00:00Z	Included
ERR1674683	ERX1744734	Other public genomes	WGS	PRJEB15641	SAMEA4483255	OX	Illumina HiSeq 2500	PAIRED	RANDOM	GENOMIC	Moraxella catarrhalis	ILLUMINA	2016-10-09T00:00:00Z	Included
ERR1674684	ERX1744735	Other public genomes	WGS	PRJEB15641	SAMEA4483256	OX	Illumina HiSeq 2500	PAIRED	RANDOM	GENOMIC	Moraxella catarrhalis	ILLUMINA	2016-10-09T00:00:00Z	Included
ERR1674685	ERX1744736	Other public genomes	WGS	PRJEB15641	SAMEA4483257	OX	Illumina HiSeq 2500	PAIRED	RANDOM	GENOMIC	Moraxella catarrhalis	ILLUMINA	2016-10-09T00:00:00Z	Included
ERR1674686	ERX1744737	Other public genomes	WGS	PRJEB15641	SAMEA4483258	OX	Illumina HiSeq 2500	PAIRED	RANDOM	GENOMIC	Moraxella catarrhalis	ILLUMINA	2016-10-09T00:00:00Z	Included
ERR1674687	ERX1744738	Other public genomes	WGS	PRJEB15641	SAMEA4483259	OX	Illumina HiSeq 2500	PAIRED	RANDOM	GENOMIC	Moraxella catarrhalis	ILLUMINA	2016-10-09T00:00:00Z	Included
ERR1674688	ERX1744739	Other public genomes	WGS	PRJEB15641	SAMEA4483260	OX	Illumina HiSeq 2500	PAIRED	RANDOM	GENOMIC	Moraxella catarrhalis	ILLUMINA	2016-10-09T00:00:00Z	Included
ERR1674689	ERX1744740	Other public genomes	WGS	PRJEB15641	SAMEA4483261	OX	Illumina HiSeq 2500	PAIRED	RANDOM	GENOMIC	Moraxella catarrhalis	ILLUMINA	2016-10-09T00:00:00Z	Included
ERR1674692	ERX1744743	Other public genomes	WGS	PRJEB15641	SAMEA4483264	OX	Illumina HiSeq 2500	PAIRED	RANDOM	GENOMIC	Moraxella catarrhalis	ILLUMINA	2016-10-09T00:00:00Z	Included
ERR1674706	ERX1744757	Other public genomes	WGS	PRJEB15641	SAMEA4483278	OX	Illumina HiSeq 2500	PAIRED	RANDOM	GENOMIC	Moraxella catarrhalis	ILLUMINA	2016-10-09T00:00:00Z	Included
ERR1674723	ERX1744774	Other public genomes	WGS	PRJEB15641	SAMEA4483295	OX	Illumina HiSeq 2500	PAIRED	RANDOM	GENOMIC	Moraxella catarrhalis	ILLUMINA	2016-10-09T00:00:00Z	Included
ERR1674725	ERX1744776	Other public genomes	WGS	PRJEB15641	SAMEA4483297	OX	Illumina HiSeq 2500	PAIRED	RANDOM	GENOMIC	Moraxella catarrhalis	ILLUMINA	2016-10-09T00:00:00Z	Included
ERR1674730	ERX1744781	Other public genomes	WGS	PRJEB15641	SAMEA4483302	OX	Illumina HiSeq 2500	PAIRED	RANDOM	GENOMIC	Moraxella catarrhalis	ILLUMINA	2016-10-09T00:00:00Z	Included
ERR1674739	ERX1744790	Other public genomes	WGS	PRJEB15641	SAMEA4483311	OX	Illumina HiSeq 2500	PAIRED	RANDOM	GENOMIC	Moraxella catarrhalis	ILLUMINA	2016-10-09T00:00:00Z	Included
ERR1674740	ERX1744791	Other public genomes	WGS	PRJEB15641	SAMEA4483312	OX	Illumina HiSeq 2500	PAIRED	RANDOM	GENOMIC	Moraxella catarrhalis	ILLUMINA	2016-10-09T00:00:00Z	Included
ERR1674741	ERX1744792	Other public genomes	WGS	PRJEB15641	SAMEA4483313	OX	Illumina HiSeq 2500	PAIRED	RANDOM	GENOMIC	Moraxella catarrhalis	ILLUMINA	2016-10-09T00:00:00Z	Included
ERR1677906	ERX1747672	Other public genomes	WGS	PRJEB14319	SAMEA4495546	OX	Illumina HiSeq 2500	PAIRED	RANDOM	GENOMIC	Moraxella catarrhalis	ILLUMINA	2016-10-09T00:00:00Z	Included
ERR1761819	ERX1827817	Other public genomes	WGS	PRJEB14319	SAMEA29759668	OX	Illumina HiSeq 2500	PAIRED	RANDOM	GENOMIC	Moraxella catarrhalis	ILLUMINA	2016-12-20T00:00:00Z	Included
ERR1771063	ERX1836200	Other public genomes	WGS	PRJEB14319	SAMEA37666918	OX	Illumina HiSeq 2500	PAIRED	RANDOM	GENOMIC	Moraxella catarrhalis	ILLUMINA	2017-01-04T00:00:00Z	Included
ERR1771065	ERX1836202	Other public genomes	WGS	PRJEB14319	SAMEA37668418	OX	Illumina HiSeq 2500	PAIRED	RANDOM	GENOMIC	Moraxella catarrhalis	ILLUMINA	2017-01-04T00:00:00Z	Included
ERR1771223	ERX1836360	Other public genomes	WGS	PRJEB14319	SAMEA37786918	OX	Illumina HiSeq 2500	PAIRED	RANDOM	GENOMIC	Moraxella catarrhalis	ILLUMINA	2017-01-04T00:00:00Z	Included
ERR1771225	ERX1836362	Other public genomes	WGS	PRJEB14319	SAMEA37788418	OX	Illumina HiSeq 2500	PAIRED	RANDOM	GENOMIC	Moraxella catarrhalis	ILLUMINA	2017-01-04T00:00:00Z	Included
ERR1863040	ERX1924723	Other public genomes	WGS	PRJEB14319	SAMEA102371668	OX	Illumina HiSeq 2500	PAIRED	RANDOM	GENOMIC	Moraxella catarrhalis	ILLUMINA	2017-03-03T00:00:00Z	Included
ERR1863041	ERX1924724	Other public genomes	WGS	PRJEB14319	SAMEA102372418	OX	Illumina HiSeq 2500	PAIRED	RANDOM	GENOMIC	Moraxella catarrhalis	ILLUMINA	2017-03-03T00:00:00Z	Included
ERR1863049	ERX1924732	Other public genomes	WGS	PRJEB14319	SAMEA102378418	OX	Illumina HiSeq 2500	PAIRED	RANDOM	GENOMIC	Moraxella catarrhalis	ILLUMINA	2017-03-03T00:00:00Z	Included
ERR1863050	ERX1924733	Other public genomes	WGS	PRJEB14319	SAMEA102379168	OX	Illumina HiSeq 2500	PAIRED	RANDOM	GENOMIC	Moraxella catarrhalis	ILLUMINA	2017-03-03T00:00:00Z	Included
ERR1863052	ERX1924735	Other public genomes	WGS	PRJEB14319	SAMEA102380668	OX	Illumina HiSeq 2500	PAIRED	RANDOM	GENOMIC	Moraxella catarrhalis	ILLUMINA	2017-03-03T00:00:00Z	Included
ERR1863054	ERX1924737	Other public genomes	WGS	PRJEB14319	SAMEA102382168	OX	Illumina HiSeq 2500	PAIRED	RANDOM	GENOMIC	Moraxella catarrhalis	ILLUMINA	2017-03-03T00:00:00Z	Included
ERR1863055	ERX1924738	Other public genomes	WGS	PRJEB14319	SAMEA102382918	OX	Illumina HiSeq 2500	PAIRED	RANDOM	GENOMIC	Moraxella catarrhalis	ILLUMINA	2017-03-03T00:00:00Z	Included
ERR1863056	ERX1924739	Other public genomes	WGS	PRJEB14319	SAMEA102383668	OX	Illumina HiSeq 2500	PAIRED	RANDOM	GENOMIC	Moraxella catarrhalis	ILLUMINA	2017-03-03T00:00:00Z	Included
ERR1863057	ERX1924740	Other public genomes	WGS	PRJEB14319	SAMEA102384418	OX	Illumina HiSeq 2500	PAIRED	RANDOM	GENOMIC	Moraxella catarrhalis	ILLUMINA	2017-03-03T00:00:00Z	Included
ERR1863061	ERX1924744	Other public genomes	WGS	PRJEB14319	SAMEA102387418	OX	Illumina HiSeq 2500	PAIRED	RANDOM	GENOMIC	Moraxella catarrhalis	ILLUMINA	2017-03-03T00:00:00Z	Included
ERR1863063	ERX1924746	Other public genomes	WGS	PRJEB14319	SAMEA102388918	OX	Illumina HiSeq 2500	PAIRED	RANDOM	GENOMIC	Moraxella catarrhalis	ILLUMINA	2017-03-03T00:00:00Z	Included
ERR1863064	ERX1924747	Other public genomes	WGS	PRJEB14319	SAMEA102389668	OX	Illumina HiSeq 2500	PAIRED	RANDOM	GENOMIC	Moraxella catarrhalis	ILLUMINA	2017-03-03T00:00:00Z	Included
ERR1863065	ERX1924748	Other public genomes	WGS	PRJEB14319	SAMEA102390418	OX	Illumina HiSeq 2500	PAIRED	RANDOM	GENOMIC	Moraxella catarrhalis	ILLUMINA	2017-03-03T00:00:00Z	Included
ERR1863070	ERX1924753	Other public genomes	WGS	PRJEB14319	SAMEA102394168	OX	Illumina HiSeq 2500	PAIRED	RANDOM	GENOMIC	Moraxella catarrhalis	ILLUMINA	2017-03-03T00:00:00Z	Included
ERR1863071	ERX1924754	Other public genomes	WGS	PRJEB14319	SAMEA102394918	OX	Illumina HiSeq 2500	PAIRED	RANDOM	GENOMIC	Moraxella catarrhalis	ILLUMINA	2017-03-03T00:00:00Z	Included
ERR1863072	ERX1924755	Other public genomes	WGS	PRJEB14319	SAMEA102395668	OX	Illumina HiSeq 2500	PAIRED	RANDOM	GENOMIC	Moraxella catarrhalis	ILLUMINA	2017-03-03T00:00:00Z	Included
ERR1863074	ERX1924757	Other public genomes	WGS	PRJEB14319	SAMEA102397168	OX	Illumina HiSeq 2500	PAIRED	RANDOM	GENOMIC	Moraxella catarrhalis	ILLUMINA	2017-03-03T00:00:00Z	Included
ERR1863085	ERX1924768	Other public genomes	WGS	PRJEB14319	SAMEA102405418	OX	Illumina HiSeq 2500	PAIRED	RANDOM	GENOMIC	Moraxella catarrhalis	ILLUMINA	2017-03-03T00:00:00Z	Included
ERR1863092	ERX1924775	Other public genomes	WGS	PRJEB14319	SAMEA102410668	OX	Illumina HiSeq 2500	PAIRED	RANDOM	GENOMIC	Moraxella catarrhalis	ILLUMINA	2017-03-03T00:00:00Z	Included
ERR1863094	ERX1924777	Other public genomes	WGS	PRJEB14319	SAMEA102412168	OX	Illumina HiSeq 2500	PAIRED	RANDOM	GENOMIC	Moraxella catarrhalis	ILLUMINA	2017-03-03T00:00:00Z	Included
ERR1863096	ERX1924779	Other public genomes	WGS	PRJEB14319	SAMEA102413668	OX	Illumina HiSeq 2500	PAIRED	RANDOM	GENOMIC	Moraxella catarrhalis	ILLUMINA	2017-03-03T00:00:00Z	Included
ERR1863097	ERX1924780	Other public genomes	WGS	PRJEB14319	SAMEA102414418	OX	Illumina HiSeq 2500	PAIRED	RANDOM	GENOMIC	Moraxella catarrhalis	ILLUMINA	2017-03-03T00:00:00Z	Included
ERR2619484	ERX2637181	Other public genomes	WGS	PRJEB9481	SAMEA4719380	OX	Illumina HiSeq 2500	PAIRED	RANDOM	GENOMIC	Moraxella catarrhalis	ILLUMINA	2018-07-04T00:00:00Z	Included
ERR2868818	ERX2874769	Other public genomes	WGS	PRJEB29515	SAMEA5065820	ROSTOCK UNIVERSITY MEDICAL CENTER	Illumina HiSeq 2500	PAIRED	RANDOM PCR	GENOMIC	Moraxella catarrhalis	ILLUMINA	2019-01-24T00:00:00Z	Included
ERR2868819	ERX2874770	Other public genomes	WGS	PRJEB29515	SAMEA5065821	ROSTOCK UNIVERSITY MEDICAL CENTER	Illumina HiSeq 2500	PAIRED	RANDOM PCR	GENOMIC	Moraxella catarrhalis	ILLUMINA	2019-01-24T00:00:00Z	Included
ERR2868820	ERX2874771	Other public genomes	WGS	PRJEB29515	SAMEA5065822	ROSTOCK UNIVERSITY MEDICAL CENTER	Illumina HiSeq 2500	PAIRED	RANDOM PCR	GENOMIC	Moraxella catarrhalis	ILLUMINA	2019-01-24T00:00:00Z	Included
ERR2868821	ERX2874772	Other public genomes	WGS	PRJEB29515	SAMEA5065823	ROSTOCK UNIVERSITY MEDICAL CENTER	Illumina HiSeq 2500	PAIRED	RANDOM PCR	GENOMIC	Moraxella catarrhalis	ILLUMINA	2019-01-24T00:00:00Z	Included
ERR2868822	ERX2874773	Other public genomes	WGS	PRJEB29515	SAMEA5065824	ROSTOCK UNIVERSITY MEDICAL CENTER	Illumina HiSeq 2500	PAIRED	RANDOM PCR	GENOMIC	Moraxella catarrhalis	ILLUMINA	2019-01-24T00:00:00Z	Included
ERR2868823	ERX2874774	Other public genomes	WGS	PRJEB29515	SAMEA5065825	ROSTOCK UNIVERSITY MEDICAL CENTER	Illumina HiSeq 2500	PAIRED	RANDOM PCR	GENOMIC	Moraxella catarrhalis	ILLUMINA	2019-01-24T00:00:00Z	Included
ERR2868825	ERX2874776	Other public genomes	WGS	PRJEB29515	SAMEA5065827	ROSTOCK UNIVERSITY MEDICAL CENTER	Illumina HiSeq 2500	PAIRED	RANDOM PCR	GENOMIC	Moraxella catarrhalis	ILLUMINA	2019-01-24T00:00:00Z	Included
ERR2868826	ERX2874777	Other public genomes	WGS	PRJEB29515	SAMEA5065828	ROSTOCK UNIVERSITY MEDICAL CENTER	Illumina HiSeq 2500	PAIRED	RANDOM PCR	GENOMIC	Moraxella catarrhalis	ILLUMINA	2019-01-24T00:00:00Z	Included
ERR2868827	ERX2874778	Other public genomes	WGS	PRJEB29515	SAMEA5065829	ROSTOCK UNIVERSITY MEDICAL CENTER	Illumina HiSeq 2500	PAIRED	RANDOM PCR	GENOMIC	Moraxella catarrhalis	ILLUMINA	2019-01-24T00:00:00Z	Included
ERR2868828	ERX2874779	Other public genomes	WGS	PRJEB29515	SAMEA5065830	ROSTOCK UNIVERSITY MEDICAL CENTER	Illumina HiSeq 2500	PAIRED	RANDOM PCR	GENOMIC	Moraxella catarrhalis	ILLUMINA	2019-01-24T00:00:00Z	Included
ERR2868829	ERX2874780	Other public genomes	WGS	PRJEB29515	SAMEA5065831	ROSTOCK UNIVERSITY MEDICAL CENTER	Illumina HiSeq 2500	PAIRED	RANDOM PCR	GENOMIC	Moraxella catarrhalis	ILLUMINA	2019-01-24T00:00:00Z	Included
ERR3339191	ERX3363881	Other public genomes	WGS	PRJEB32746	SAMEA5661099	OX	Illumina NovaSeq 6000	PAIRED	RANDOM	GENOMIC	Moraxella catarrhalis	ILLUMINA	2019-05-28T00:00:00Z	Included
ERR3411573	ERX3435219	Other public genomes	WGS	PRJEB25371	SAMEA4620272	WELLCOME SANGER INSTITUTE	Illumina HiSeq X Ten	PAIRED	RANDOM	GENOMIC	Moraxella catarrhalis	ILLUMINA	2019-07-03T00:00:00Z	Included
ERR3411631	ERX3435277	Other public genomes	WGS	PRJEB25371	SAMEA4620331	WELLCOME SANGER INSTITUTE	Illumina HiSeq X Ten	PAIRED	RANDOM	GENOMIC	Moraxella catarrhalis	ILLUMINA	2019-07-03T00:00:00Z	Included
ERR3411764	ERX3435410	Other public genomes	WGS	PRJEB25371	SAMEA4620465	WELLCOME SANGER INSTITUTE	Illumina HiSeq X Ten	PAIRED	RANDOM	GENOMIC	Moraxella catarrhalis	ILLUMINA	2019-07-03T00:00:00Z	Included
ERR3412099	ERX3435745	Other public genomes	WGS	PRJEB25371	SAMEA4621186	WELLCOME SANGER INSTITUTE	Illumina HiSeq X Ten	PAIRED	RANDOM	GENOMIC	Moraxella catarrhalis	ILLUMINA	2019-07-03T00:00:00Z	Included
ERR3412153	ERX3435799	Other public genomes	WGS	PRJEB25371	SAMEA4621222	WELLCOME SANGER INSTITUTE	Illumina HiSeq X Ten	PAIRED	RANDOM	GENOMIC	Moraxella catarrhalis	ILLUMINA	2019-07-03T00:00:00Z	Included
ERR3425200	ERX3448637	Other public genomes	WGS	PRJEB25371	SAMEA4620540	WELLCOME SANGER INSTITUTE	Illumina HiSeq X Ten	PAIRED	RANDOM	GENOMIC	Moraxella catarrhalis	ILLUMINA	2019-07-10T00:00:00Z	Included
ERR3439934	ERX3461954	Other public genomes	WGS	PRJEB25371	SAMEA4621652	WELLCOME SANGER INSTITUTE	Illumina HiSeq X Ten	PAIRED	RANDOM	GENOMIC	Moraxella catarrhalis	ILLUMINA	2019-07-18T00:00:00Z	Included
ERR3439966	ERX3461986	Other public genomes	WGS	PRJEB25371	SAMEA4621684	WELLCOME SANGER INSTITUTE	Illumina HiSeq X Ten	PAIRED	RANDOM	GENOMIC	Moraxella catarrhalis	ILLUMINA	2019-07-18T00:00:00Z	Included
ERR3440133	ERX3462153	Other public genomes	WGS	PRJEB25371	SAMEA4621851	WELLCOME SANGER INSTITUTE	Illumina HiSeq X Ten	PAIRED	RANDOM	GENOMIC	Moraxella catarrhalis	ILLUMINA	2019-07-18T00:00:00Z	Included
ERR3440226	ERX3462246	Other public genomes	WGS	PRJEB25371	SAMEA4621945	WELLCOME SANGER INSTITUTE	Illumina HiSeq X Ten	PAIRED	RANDOM	GENOMIC	Moraxella catarrhalis	ILLUMINA	2019-07-18T00:00:00Z	Included
ERR3904089	ERX3914142	Other public genomes	WGS	PRJEB25371	SAMEA4622049	WELLCOME SANGER INSTITUTE	HiSeq X Ten	PAIRED	RANDOM	GENOMIC	Moraxella catarrhalis	ILLUMINA	2020-02-13T00:00:00Z	Included
ERR3904225	ERX3914278	Other public genomes	WGS	PRJEB25371	SAMEA4622186	WELLCOME SANGER INSTITUTE	HiSeq X Ten	PAIRED	RANDOM	GENOMIC	Moraxella catarrhalis	ILLUMINA	2020-02-13T00:00:00Z	Included
ERR3904246	ERX3914299	Other public genomes	WGS	PRJEB25371	SAMEA4622207	WELLCOME SANGER INSTITUTE	HiSeq X Ten	PAIRED	RANDOM	GENOMIC	Moraxella catarrhalis	ILLUMINA	2020-02-13T00:00:00Z	Included
ERR3904267	ERX3914320	Other public genomes	WGS	PRJEB25371	SAMEA4622228	WELLCOME SANGER INSTITUTE	HiSeq X Ten	PAIRED	RANDOM	GENOMIC	Moraxella catarrhalis	ILLUMINA	2020-02-13T00:00:00Z	Included
ERR3904375	ERX3914428	Other public genomes	WGS	PRJEB25371	SAMEA4622336	WELLCOME SANGER INSTITUTE	HiSeq X Ten	PAIRED	RANDOM	GENOMIC	Moraxella catarrhalis	ILLUMINA	2020-02-13T00:00:00Z	Included
ERR3904398	ERX3914451	Other public genomes	WGS	PRJEB25371	SAMEA4622359	WELLCOME SANGER INSTITUTE	HiSeq X Ten	PAIRED	RANDOM	GENOMIC	Moraxella catarrhalis	ILLUMINA	2020-02-13T00:00:00Z	Included
ERR4013837	ERX4015226	Other public genomes	WGS	PRJEB37711	SAMEA6656778	CENTRE FOR GENOMIC EPIDEMIOLOGY, NATIONAL FOOD INS	NextSeq 500	PAIRED	RANDOM	GENOMIC	Moraxella catarrhalis	ILLUMINA	2021-01-06T00:00:00Z	Included
ERR4013838	ERX4015227	Other public genomes	WGS	PRJEB37711	SAMEA6656779	CENTRE FOR GENOMIC EPIDEMIOLOGY, NATIONAL FOOD INS	NextSeq 500	PAIRED	RANDOM	GENOMIC	Moraxella catarrhalis	ILLUMINA	2021-01-06T00:00:00Z	Included
ERR4013839	ERX4015228	Other public genomes	WGS	PRJEB37711	SAMEA6656780	CENTRE FOR GENOMIC EPIDEMIOLOGY, NATIONAL FOOD INS	NextSeq 500	PAIRED	RANDOM	GENOMIC	Moraxella catarrhalis	ILLUMINA	2021-01-06T00:00:00Z	Included
ERR4013840	ERX4015229	Other public genomes	WGS	PRJEB37711	SAMEA6656781	CENTRE FOR GENOMIC EPIDEMIOLOGY, NATIONAL FOOD INS	NextSeq 500	PAIRED	RANDOM	GENOMIC	Moraxella catarrhalis	ILLUMINA	2021-01-06T00:00:00Z	Included
ERR4013841	ERX4015230	Other public genomes	WGS	PRJEB37711	SAMEA6656782	CENTRE FOR GENOMIC EPIDEMIOLOGY, NATIONAL FOOD INS	NextSeq 500	PAIRED	RANDOM	GENOMIC	Moraxella catarrhalis	ILLUMINA	2021-01-06T00:00:00Z	Included
ERR4013842	ERX4015231	Other public genomes	WGS	PRJEB37711	SAMEA6656783	CENTRE FOR GENOMIC EPIDEMIOLOGY, NATIONAL FOOD INS	NextSeq 500	PAIRED	RANDOM	GENOMIC	Moraxella catarrhalis	ILLUMINA	2021-01-06T00:00:00Z	Included
ERR4013843	ERX4015232	Other public genomes	WGS	PRJEB37711	SAMEA6656784	CENTRE FOR GENOMIC EPIDEMIOLOGY, NATIONAL FOOD INS	NextSeq 500	PAIRED	RANDOM	GENOMIC	Moraxella catarrhalis	ILLUMINA	2021-01-06T00:00:00Z	Included
ERR4013844	ERX4015233	Other public genomes	WGS	PRJEB37711	SAMEA6656785	CENTRE FOR GENOMIC EPIDEMIOLOGY, NATIONAL FOOD INS	NextSeq 500	PAIRED	RANDOM	GENOMIC	Moraxella catarrhalis	ILLUMINA	2021-01-06T00:00:00Z	Included
ERR4013845	ERX4015234	Other public genomes	WGS	PRJEB37711	SAMEA6656786	CENTRE FOR GENOMIC EPIDEMIOLOGY, NATIONAL FOOD INS	NextSeq 500	PAIRED	RANDOM	GENOMIC	Moraxella catarrhalis	ILLUMINA	2021-01-06T00:00:00Z	Included
ERR4013860	ERX4015249	Other public genomes	WGS	PRJEB37711	SAMEA6656801	CENTRE FOR GENOMIC EPIDEMIOLOGY, NATIONAL FOOD INS	Illumina MiSeq	PAIRED	RANDOM	GENOMIC	Moraxella catarrhalis	ILLUMINA	2021-01-06T00:00:00Z	Included
ERR4013903	ERX4015292	Other public genomes	WGS	PRJEB37711	SAMEA6656844	CENTRE FOR GENOMIC EPIDEMIOLOGY, NATIONAL FOOD INS	NextSeq 500	PAIRED	RANDOM	GENOMIC	Moraxella catarrhalis	ILLUMINA	2021-01-06T00:00:00Z	Included
ERR4013915	ERX4015304	Other public genomes	WGS	PRJEB37711	SAMEA6656856	CENTRE FOR GENOMIC EPIDEMIOLOGY, NATIONAL FOOD INS	NextSeq 500	PAIRED	RANDOM	GENOMIC	Moraxella catarrhalis	ILLUMINA	2021-01-06T00:00:00Z	Included
ERR4013955	ERX4015344	Other public genomes	WGS	PRJEB37711	SAMEA6656896	CENTRE FOR GENOMIC EPIDEMIOLOGY, NATIONAL FOOD INS	NextSeq 500	PAIRED	RANDOM	GENOMIC	Moraxella catarrhalis	ILLUMINA	2021-01-06T00:00:00Z	Included
ERR4013988	ERX4015377	Other public genomes	WGS	PRJEB37711	SAMEA6656929	CENTRE FOR GENOMIC EPIDEMIOLOGY, NATIONAL FOOD INS	NextSeq 500	PAIRED	RANDOM	GENOMIC	Moraxella catarrhalis	ILLUMINA	2021-01-06T00:00:00Z	Included
ERR4014002	ERX4015391	Other public genomes	WGS	PRJEB37711	SAMEA6656943	CENTRE FOR GENOMIC EPIDEMIOLOGY, NATIONAL FOOD INS	NextSeq 500	PAIRED	RANDOM	GENOMIC	Moraxella catarrhalis	ILLUMINA	2021-01-06T00:00:00Z	Included
ERR4014134	ERX4015523	Other public genomes	WGS	PRJEB37711	SAMEA6657075	CENTRE FOR GENOMIC EPIDEMIOLOGY, NATIONAL FOOD INS	NextSeq 500	PAIRED	RANDOM	GENOMIC	Moraxella catarrhalis	ILLUMINA	2021-01-06T00:00:00Z	Included
ERR4014142	ERX4015531	Other public genomes	WGS	PRJEB37711	SAMEA6657083	CENTRE FOR GENOMIC EPIDEMIOLOGY, NATIONAL FOOD INS	NextSeq 500	PAIRED	RANDOM	GENOMIC	Moraxella catarrhalis	ILLUMINA	2021-01-06T00:00:00Z	Included
ERR4014143	ERX4015532	Other public genomes	WGS	PRJEB37711	SAMEA6657084	CENTRE FOR GENOMIC EPIDEMIOLOGY, NATIONAL FOOD INS	NextSeq 500	PAIRED	RANDOM	GENOMIC	Moraxella catarrhalis	ILLUMINA	2021-01-06T00:00:00Z	Included
ERR4014147	ERX4015536	Other public genomes	WGS	PRJEB37711	SAMEA6657088	CENTRE FOR GENOMIC EPIDEMIOLOGY, NATIONAL FOOD INS	NextSeq 500	PAIRED	RANDOM	GENOMIC	Moraxella catarrhalis	ILLUMINA	2021-01-06T00:00:00Z	Included
ERR4014471	ERX4015860	Other public genomes	WGS	PRJEB37711	SAMEA6657412	CENTRE FOR GENOMIC EPIDEMIOLOGY, NATIONAL FOOD INS	NextSeq 500	PAIRED	RANDOM	GENOMIC	Moraxella catarrhalis	ILLUMINA	2021-01-06T00:00:00Z	Included
ERR4014502	ERX4015891	Other public genomes	WGS	PRJEB37711	SAMEA6657444	CENTRE FOR GENOMIC EPIDEMIOLOGY, NATIONAL FOOD INS	NextSeq 500	PAIRED	RANDOM	GENOMIC	Moraxella catarrhalis	ILLUMINA	2021-01-06T00:00:00Z	Included
ERR4014628	ERX4016017	Other public genomes	WGS	PRJEB37711	SAMEA6657570	CENTRE FOR GENOMIC EPIDEMIOLOGY, NATIONAL FOOD INS	NextSeq 500	PAIRED	RANDOM	GENOMIC	Moraxella catarrhalis	ILLUMINA	2021-01-06T00:00:00Z	Included
ERR4014709	ERX4016098	Other public genomes	WGS	PRJEB37711	SAMEA6657651	CENTRE FOR GENOMIC EPIDEMIOLOGY, NATIONAL FOOD INS	NextSeq 500	PAIRED	RANDOM	GENOMIC	Moraxella catarrhalis	ILLUMINA	2021-01-06T00:00:00Z	Included
ERR4425972	ERX4366530	Other public genomes	WGS	PRJEB39742	SAMEA7160377	Denise Morris - d.e.morris@soton.ac.uk	unspecified	PAIRED	RANDOM	GENOMIC	Moraxella catarrhalis	ILLUMINA	2020-08-11T00:00:00Z	Included
ERR4425973	ERX4366531	Other public genomes	WGS	PRJEB39742	SAMEA7160378	Denise Morris - d.e.morris@soton.ac.uk	unspecified	PAIRED	RANDOM	GENOMIC	Moraxella catarrhalis	ILLUMINA	2020-08-11T00:00:00Z	Included
ERR4425974	ERX4366532	Other public genomes	WGS	PRJEB39742	SAMEA7160379	Denise Morris - d.e.morris@soton.ac.uk	unspecified	PAIRED	RANDOM	GENOMIC	Moraxella catarrhalis	ILLUMINA	2020-08-11T00:00:00Z	Included
ERR4425975	ERX4366533	Other public genomes	WGS	PRJEB39742	SAMEA7160380	Denise Morris - d.e.morris@soton.ac.uk	unspecified	PAIRED	RANDOM	GENOMIC	Moraxella catarrhalis	ILLUMINA	2020-08-11T00:00:00Z	Included
ERR4425976	ERX4366534	Other public genomes	WGS	PRJEB39742	SAMEA7160381	Denise Morris - d.e.morris@soton.ac.uk	unspecified	PAIRED	RANDOM	GENOMIC	Moraxella catarrhalis	ILLUMINA	2020-08-11T00:00:00Z	Included
ERR4425977	ERX4366535	Other public genomes	WGS	PRJEB39742	SAMEA7160382	Denise Morris - d.e.morris@soton.ac.uk	unspecified	PAIRED	RANDOM	GENOMIC	Moraxella catarrhalis	ILLUMINA	2020-08-11T00:00:00Z	Included
ERR4425978	ERX4366536	Other public genomes	WGS	PRJEB39742	SAMEA7160383	Denise Morris - d.e.morris@soton.ac.uk	unspecified	PAIRED	RANDOM	GENOMIC	Moraxella catarrhalis	ILLUMINA	2020-08-11T00:00:00Z	Included
ERR4425979	ERX4366537	Other public genomes	WGS	PRJEB39742	SAMEA7160384	Denise Morris - d.e.morris@soton.ac.uk	unspecified	PAIRED	RANDOM	GENOMIC	Moraxella catarrhalis	ILLUMINA	2020-08-11T00:00:00Z	Included
ERR4425980	ERX4366538	Other public genomes	WGS	PRJEB39742	SAMEA7160385	Denise Morris - d.e.morris@soton.ac.uk	unspecified	PAIRED	RANDOM	GENOMIC	Moraxella catarrhalis	ILLUMINA	2020-08-11T00:00:00Z	Included
ERR4425982	ERX4366540	Other public genomes	WGS	PRJEB39742	SAMEA7160387	Denise Morris - d.e.morris@soton.ac.uk	unspecified	PAIRED	RANDOM	GENOMIC	Moraxella catarrhalis	ILLUMINA	2020-08-11T00:00:00Z	Included
ERR4425983	ERX4366541	Other public genomes	WGS	PRJEB39742	SAMEA7160388	Denise Morris - d.e.morris@soton.ac.uk	unspecified	PAIRED	RANDOM	GENOMIC	Moraxella catarrhalis	ILLUMINA	2020-08-11T00:00:00Z	Included
ERR4425984	ERX4366542	Other public genomes	WGS	PRJEB39742	SAMEA7160389	Denise Morris - d.e.morris@soton.ac.uk	unspecified	PAIRED	RANDOM	GENOMIC	Moraxella catarrhalis	ILLUMINA	2020-08-11T00:00:00Z	Included
ERR4425985	ERX4366543	Other public genomes	WGS	PRJEB39742	SAMEA7160390	Denise Morris - d.e.morris@soton.ac.uk	unspecified	PAIRED	RANDOM	GENOMIC	Moraxella catarrhalis	ILLUMINA	2020-08-11T00:00:00Z	Included
ERR4425986	ERX4366544	Other public genomes	WGS	PRJEB39742	SAMEA7160391	Denise Morris - d.e.morris@soton.ac.uk	unspecified	PAIRED	RANDOM	GENOMIC	Moraxella catarrhalis	ILLUMINA	2020-08-11T00:00:00Z	Included
ERR4425987	ERX4366545	Other public genomes	WGS	PRJEB39742	SAMEA7160392	Denise Morris - d.e.morris@soton.ac.uk	unspecified	PAIRED	RANDOM	GENOMIC	Moraxella catarrhalis	ILLUMINA	2020-08-11T00:00:00Z	Included
ERR4425988	ERX4366546	Other public genomes	WGS	PRJEB39742	SAMEA7160393	Denise Morris - d.e.morris@soton.ac.uk	unspecified	PAIRED	RANDOM	GENOMIC	Moraxella catarrhalis	ILLUMINA	2020-08-11T00:00:00Z	Included
ERR4425989	ERX4366547	Other public genomes	WGS	PRJEB39742	SAMEA7160394	Denise Morris - d.e.morris@soton.ac.uk	unspecified	PAIRED	RANDOM	GENOMIC	Moraxella catarrhalis	ILLUMINA	2020-08-11T00:00:00Z	Included
SRR10905872	SRX7573937	Other public genomes	WGS	PRJNA553678	SAMN12251091	ARES GENETICS	NextSeq 500	PAIRED	RANDOM	GENOMIC	Moraxella catarrhalis	ILLUMINA	2020-02-11T00:00:00Z	Included
SRR10905873	SRX7573936	Other public genomes	WGS	PRJNA553678	SAMN12251090	ARES GENETICS	NextSeq 500	PAIRED	RANDOM	GENOMIC	Moraxella catarrhalis	ILLUMINA	2020-02-11T00:00:00Z	Included
SRR10905876	SRX7573933	Other public genomes	WGS	PRJNA553678	SAMN12251088	ARES GENETICS	NextSeq 500	PAIRED	RANDOM	GENOMIC	Moraxella catarrhalis	ILLUMINA	2020-02-11T00:00:00Z	Included
SRR10905877	SRX7573932	Other public genomes	WGS	PRJNA553678	SAMN12251087	ARES GENETICS	NextSeq 500	PAIRED	RANDOM	GENOMIC	Moraxella catarrhalis	ILLUMINA	2020-02-11T00:00:00Z	Included
SRR10905880	SRX7573929	Other public genomes	WGS	PRJNA553678	SAMN12251084	ARES GENETICS	NextSeq 500	PAIRED	RANDOM	GENOMIC	Moraxella catarrhalis	ILLUMINA	2020-02-11T00:00:00Z	Included
SRR10906046	SRX7574179	Other public genomes	WGS	PRJNA553678	SAMN12251097	ARES GENETICS	NextSeq 500	PAIRED	RANDOM	GENOMIC	Moraxella catarrhalis	ILLUMINA	2020-02-11T00:00:00Z	Included
SRR10906048	SRX7574177	Other public genomes	WGS	PRJNA553678	SAMN12251095	ARES GENETICS	NextSeq 500	PAIRED	RANDOM	GENOMIC	Moraxella catarrhalis	ILLUMINA	2020-02-11T00:00:00Z	Included
SRR10906050	SRX7574175	Other public genomes	WGS	PRJNA553678	SAMN12251093	ARES GENETICS	NextSeq 500	PAIRED	RANDOM	GENOMIC	Moraxella catarrhalis	ILLUMINA	2020-02-11T00:00:00Z	Included
SRR12148936	SRX8668965	Other public genomes	WGS	PRJNA644200	SAMN15454062	ROCHESTER INSTITUTE OF TECHNOLOGY	Illumina MiSeq	PAIRED	PCR	GENOMIC	Moraxella catarrhalis	ILLUMINA	2020-07-06T00:00:00Z	Included
SRR12148937	SRX8668964	Other public genomes	WGS	PRJNA644200	SAMN15454061	ROCHESTER INSTITUTE OF TECHNOLOGY	Illumina MiSeq	PAIRED	PCR	GENOMIC	Moraxella catarrhalis	ILLUMINA	2020-07-06T00:00:00Z	Included
SRR12286925	SRX8790550	Other public genomes	WGS	PRJNA643264	SAMN15591473	INSTITUTE FOR GENOME SCIENCES, UNIVERSITY OF MARYLAND, BALTIMORE	Illumina NovaSeq 6000	PAIRED	size fractionation	GENOMIC	Moraxella catarrhalis	ILLUMINA	2021-07-01T00:00:00Z	Included
SRR12286926	SRX8790549	Other public genomes	WGS	PRJNA643264	SAMN15591472	INSTITUTE FOR GENOME SCIENCES, UNIVERSITY OF MARYLAND, BALTIMORE	Illumina NovaSeq 6000	PAIRED	size fractionation	GENOMIC	Moraxella catarrhalis	ILLUMINA	2021-07-01T00:00:00Z	Included
SRR12286927	SRX8790548	Other public genomes	WGS	PRJNA643264	SAMN15591471	INSTITUTE FOR GENOME SCIENCES, UNIVERSITY OF MARYLAND, BALTIMORE	Illumina NovaSeq 6000	PAIRED	size fractionation	GENOMIC	Moraxella catarrhalis	ILLUMINA	2021-07-01T00:00:00Z	Included
SRR12286928	SRX8790547	Other public genomes	WGS	PRJNA643264	SAMN15591470	INSTITUTE FOR GENOME SCIENCES, UNIVERSITY OF MARYLAND, BALTIMORE	Illumina NovaSeq 6000	PAIRED	size fractionation	GENOMIC	Moraxella catarrhalis	ILLUMINA	2021-07-01T00:00:00Z	Included
SRR12286929	SRX8790546	Other public genomes	WGS	PRJNA643264	SAMN15591469	INSTITUTE FOR GENOME SCIENCES, UNIVERSITY OF MARYLAND, BALTIMORE	Illumina NovaSeq 6000	PAIRED	size fractionation	GENOMIC	Moraxella catarrhalis	ILLUMINA	2021-07-01T00:00:00Z	Included
SRR12286930	SRX8790545	Other public genomes	WGS	PRJNA643264	SAMN15591468	INSTITUTE FOR GENOME SCIENCES, UNIVERSITY OF MARYLAND, BALTIMORE	Illumina NovaSeq 6000	PAIRED	size fractionation	GENOMIC	Moraxella catarrhalis	ILLUMINA	2021-07-01T00:00:00Z	Included
SRR12286931	SRX8790544	Other public genomes	WGS	PRJNA643264	SAMN15591467	INSTITUTE FOR GENOME SCIENCES, UNIVERSITY OF MARYLAND, BALTIMORE	Illumina NovaSeq 6000	PAIRED	size fractionation	GENOMIC	Moraxella catarrhalis	ILLUMINA	2021-07-01T00:00:00Z	Included
SRR12286932	SRX8790543	Other public genomes	WGS	PRJNA643264	SAMN15591466	INSTITUTE FOR GENOME SCIENCES, UNIVERSITY OF MARYLAND, BALTIMORE	Illumina NovaSeq 6000	PAIRED	size fractionation	GENOMIC	Moraxella catarrhalis	ILLUMINA	2021-07-01T00:00:00Z	Included
SRR12286934	SRX8790541	Other public genomes	WGS	PRJNA643264	SAMN15591465	INSTITUTE FOR GENOME SCIENCES, UNIVERSITY OF MARYLAND, BALTIMORE	Illumina NovaSeq 6000	PAIRED	size fractionation	GENOMIC	Moraxella catarrhalis	ILLUMINA	2021-07-01T00:00:00Z	Included
SRR12286935	SRX8790540	Other public genomes	WGS	PRJNA643264	SAMN15591464	INSTITUTE FOR GENOME SCIENCES, UNIVERSITY OF MARYLAND, BALTIMORE	Illumina NovaSeq 6000	PAIRED	size fractionation	GENOMIC	Moraxella catarrhalis	ILLUMINA	2021-07-01T00:00:00Z	Included
SRR12286936	SRX8790539	Other public genomes	WGS	PRJNA643264	SAMN15591463	INSTITUTE FOR GENOME SCIENCES, UNIVERSITY OF MARYLAND, BALTIMORE	Illumina NovaSeq 6000	PAIRED	size fractionation	GENOMIC	Moraxella catarrhalis	ILLUMINA	2021-07-01T00:00:00Z	Included
SRR12286937	SRX8790538	Other public genomes	WGS	PRJNA643264	SAMN15591462	INSTITUTE FOR GENOME SCIENCES, UNIVERSITY OF MARYLAND, BALTIMORE	Illumina NovaSeq 6000	PAIRED	size fractionation	GENOMIC	Moraxella catarrhalis	ILLUMINA	2021-07-01T00:00:00Z	Included
SRR12286938	SRX8790537	Other public genomes	WGS	PRJNA643264	SAMN15591461	INSTITUTE FOR GENOME SCIENCES, UNIVERSITY OF MARYLAND, BALTIMORE	Illumina NovaSeq 6000	PAIRED	size fractionation	GENOMIC	Moraxella catarrhalis	ILLUMINA	2021-07-01T00:00:00Z	Included
SRR12286939	SRX8790536	Other public genomes	WGS	PRJNA643264	SAMN15591460	INSTITUTE FOR GENOME SCIENCES, UNIVERSITY OF MARYLAND, BALTIMORE	Illumina NovaSeq 6000	PAIRED	size fractionation	GENOMIC	Moraxella catarrhalis	ILLUMINA	2021-07-01T00:00:00Z	Included
SRR12286940	SRX8790535	Other public genomes	WGS	PRJNA643264	SAMN15591459	INSTITUTE FOR GENOME SCIENCES, UNIVERSITY OF MARYLAND, BALTIMORE	Illumina NovaSeq 6000	PAIRED	size fractionation	GENOMIC	Moraxella catarrhalis	ILLUMINA	2021-07-01T00:00:00Z	Included
SRR12286941	SRX8790534	Other public genomes	WGS	PRJNA643264	SAMN15591458	INSTITUTE FOR GENOME SCIENCES, UNIVERSITY OF MARYLAND, BALTIMORE	Illumina NovaSeq 6000	PAIRED	size fractionation	GENOMIC	Moraxella catarrhalis	ILLUMINA	2021-07-01T00:00:00Z	Included
SRR12286942	SRX8790533	Other public genomes	WGS	PRJNA643264	SAMN15591457	INSTITUTE FOR GENOME SCIENCES, UNIVERSITY OF MARYLAND, BALTIMORE	Illumina NovaSeq 6000	PAIRED	size fractionation	GENOMIC	Moraxella catarrhalis	ILLUMINA	2021-07-01T00:00:00Z	Included
SRR12286943	SRX8790532	Other public genomes	WGS	PRJNA643264	SAMN15591456	INSTITUTE FOR GENOME SCIENCES, UNIVERSITY OF MARYLAND, BALTIMORE	Illumina NovaSeq 6000	PAIRED	size fractionation	GENOMIC	Moraxella catarrhalis	ILLUMINA	2021-07-01T00:00:00Z	Included
SRR12286945	SRX8790530	Other public genomes	WGS	PRJNA643264	SAMN15591455	INSTITUTE FOR GENOME SCIENCES, UNIVERSITY OF MARYLAND, BALTIMORE	Illumina NovaSeq 6000	PAIRED	size fractionation	GENOMIC	Moraxella catarrhalis	ILLUMINA	2021-07-01T00:00:00Z	Included
SRR12286946	SRX8790529	Other public genomes	WGS	PRJNA643264	SAMN15591454	INSTITUTE FOR GENOME SCIENCES, UNIVERSITY OF MARYLAND, BALTIMORE	Illumina NovaSeq 6000	PAIRED	size fractionation	GENOMIC	Moraxella catarrhalis	ILLUMINA	2021-07-01T00:00:00Z	Included
SRR12286947	SRX8790528	Other public genomes	WGS	PRJNA643264	SAMN15591453	INSTITUTE FOR GENOME SCIENCES, UNIVERSITY OF MARYLAND, BALTIMORE	Illumina NovaSeq 6000	PAIRED	size fractionation	GENOMIC	Moraxella catarrhalis	ILLUMINA	2021-07-01T00:00:00Z	Included
SRR12286948	SRX8790527	Other public genomes	WGS	PRJNA643264	SAMN15591452	INSTITUTE FOR GENOME SCIENCES, UNIVERSITY OF MARYLAND, BALTIMORE	Illumina NovaSeq 6000	PAIRED	size fractionation	GENOMIC	Moraxella catarrhalis	ILLUMINA	2021-07-01T00:00:00Z	Included
SRR12286949	SRX8790526	Other public genomes	WGS	PRJNA643264	SAMN15591451	INSTITUTE FOR GENOME SCIENCES, UNIVERSITY OF MARYLAND, BALTIMORE	Illumina NovaSeq 6000	PAIRED	size fractionation	GENOMIC	Moraxella catarrhalis	ILLUMINA	2021-07-01T00:00:00Z	Included
SRR12286950	SRX8790525	Other public genomes	WGS	PRJNA643264	SAMN15591450	INSTITUTE FOR GENOME SCIENCES, UNIVERSITY OF MARYLAND, BALTIMORE	Illumina NovaSeq 6000	PAIRED	size fractionation	GENOMIC	Moraxella catarrhalis	ILLUMINA	2021-07-01T00:00:00Z	Included
SRR12286951	SRX8790524	Other public genomes	WGS	PRJNA643264	SAMN15591449	INSTITUTE FOR GENOME SCIENCES, UNIVERSITY OF MARYLAND, BALTIMORE	Illumina NovaSeq 6000	PAIRED	size fractionation	GENOMIC	Moraxella catarrhalis	ILLUMINA	2021-07-01T00:00:00Z	Included
SRR12286952	SRX8790523	Other public genomes	WGS	PRJNA643264	SAMN15591448	INSTITUTE FOR GENOME SCIENCES, UNIVERSITY OF MARYLAND, BALTIMORE	Illumina NovaSeq 6000	PAIRED	size fractionation	GENOMIC	Moraxella catarrhalis	ILLUMINA	2021-07-01T00:00:00Z	Included
SRR12286953	SRX8790522	Other public genomes	WGS	PRJNA643264	SAMN15591447	INSTITUTE FOR GENOME SCIENCES, UNIVERSITY OF MARYLAND, BALTIMORE	Illumina NovaSeq 6000	PAIRED	size fractionation	GENOMIC	Moraxella catarrhalis	ILLUMINA	2021-07-01T00:00:00Z	Included
SRR12286954	SRX8790521	Other public genomes	WGS	PRJNA643264	SAMN15591446	INSTITUTE FOR GENOME SCIENCES, UNIVERSITY OF MARYLAND, BALTIMORE	Illumina NovaSeq 6000	PAIRED	size fractionation	GENOMIC	Moraxella catarrhalis	ILLUMINA	2021-07-01T00:00:00Z	Included
SRR12286956	SRX8790519	Other public genomes	WGS	PRJNA643264	SAMN15591445	INSTITUTE FOR GENOME SCIENCES, UNIVERSITY OF MARYLAND, BALTIMORE	Illumina NovaSeq 6000	PAIRED	size fractionation	GENOMIC	Moraxella catarrhalis	ILLUMINA	2021-07-01T00:00:00Z	Included
SRR12286957	SRX8790518	Other public genomes	WGS	PRJNA643264	SAMN15591444	INSTITUTE FOR GENOME SCIENCES, UNIVERSITY OF MARYLAND, BALTIMORE	Illumina NovaSeq 6000	PAIRED	size fractionation	GENOMIC	Moraxella catarrhalis	ILLUMINA	2021-07-01T00:00:00Z	Included
SRR12286958	SRX8790517	Other public genomes	WGS	PRJNA643264	SAMN15591443	INSTITUTE FOR GENOME SCIENCES, UNIVERSITY OF MARYLAND, BALTIMORE	Illumina NovaSeq 6000	PAIRED	size fractionation	GENOMIC	Moraxella catarrhalis	ILLUMINA	2021-07-01T00:00:00Z	Included
SRR12286959	SRX8790516	Other public genomes	WGS	PRJNA643264	SAMN15591442	INSTITUTE FOR GENOME SCIENCES, UNIVERSITY OF MARYLAND, BALTIMORE	Illumina NovaSeq 6000	PAIRED	size fractionation	GENOMIC	Moraxella catarrhalis	ILLUMINA	2021-07-01T00:00:00Z	Included
SRR12286960	SRX8790515	Other public genomes	WGS	PRJNA643264	SAMN15591441	INSTITUTE FOR GENOME SCIENCES, UNIVERSITY OF MARYLAND, BALTIMORE	Illumina NovaSeq 6000	PAIRED	size fractionation	GENOMIC	Moraxella catarrhalis	ILLUMINA	2021-07-01T00:00:00Z	Included
SRR12286961	SRX8790514	Other public genomes	WGS	PRJNA643264	SAMN15591440	INSTITUTE FOR GENOME SCIENCES, UNIVERSITY OF MARYLAND, BALTIMORE	Illumina NovaSeq 6000	PAIRED	size fractionation	GENOMIC	Moraxella catarrhalis	ILLUMINA	2021-07-01T00:00:00Z	Included
SRR12286963	SRX8790481	Other public genomes	WGS	PRJNA643264	SAMN15591439	INSTITUTE FOR GENOME SCIENCES, UNIVERSITY OF MARYLAND, BALTIMORE	Illumina NovaSeq 6000	PAIRED	size fractionation	GENOMIC	Moraxella catarrhalis	ILLUMINA	2021-07-01T00:00:00Z	Included
SRR12286972	SRX8790504	Other public genomes	WGS	PRJNA643264	SAMN15591368	INSTITUTE FOR GENOME SCIENCES, UNIVERSITY OF MARYLAND, BALTIMORE	Illumina HiSeq 2500	PAIRED	size fractionation	GENOMIC	Moraxella catarrhalis	ILLUMINA	2021-07-01T00:00:00Z	Included
SRR12286981	SRX8790495	Other public genomes	WGS	PRJNA643264	SAMN15591788	INSTITUTE FOR GENOME SCIENCES, UNIVERSITY OF MARYLAND, BALTIMORE	Illumina NovaSeq 6000	PAIRED	size fractionation	GENOMIC	Moraxella catarrhalis	ILLUMINA	2021-07-01T00:00:00Z	Included
SRR12286982	SRX8790494	Other public genomes	WGS	PRJNA643264	SAMN15591526	INSTITUTE FOR GENOME SCIENCES, UNIVERSITY OF MARYLAND, BALTIMORE	Illumina NovaSeq 6000	PAIRED	size fractionation	GENOMIC	Moraxella catarrhalis	ILLUMINA	2021-07-01T00:00:00Z	Included
SRR12286984	SRX8790492	Other public genomes	WGS	PRJNA643264	SAMN15591525	INSTITUTE FOR GENOME SCIENCES, UNIVERSITY OF MARYLAND, BALTIMORE	Illumina NovaSeq 6000	PAIRED	size fractionation	GENOMIC	Moraxella catarrhalis	ILLUMINA	2021-07-01T00:00:00Z	Included
SRR12286985	SRX8790491	Other public genomes	WGS	PRJNA643264	SAMN15591524	INSTITUTE FOR GENOME SCIENCES, UNIVERSITY OF MARYLAND, BALTIMORE	Illumina NovaSeq 6000	PAIRED	size fractionation	GENOMIC	Moraxella catarrhalis	ILLUMINA	2021-07-01T00:00:00Z	Included
SRR12286986	SRX8790490	Other public genomes	WGS	PRJNA643264	SAMN15591523	INSTITUTE FOR GENOME SCIENCES, UNIVERSITY OF MARYLAND, BALTIMORE	Illumina NovaSeq 6000	PAIRED	size fractionation	GENOMIC	Moraxella catarrhalis	ILLUMINA	2021-07-01T00:00:00Z	Included
SRR12286987	SRX8790489	Other public genomes	WGS	PRJNA643264	SAMN15591522	INSTITUTE FOR GENOME SCIENCES, UNIVERSITY OF MARYLAND, BALTIMORE	Illumina NovaSeq 6000	PAIRED	size fractionation	GENOMIC	Moraxella catarrhalis	ILLUMINA	2021-07-01T00:00:00Z	Included
SRR12286988	SRX8790488	Other public genomes	WGS	PRJNA643264	SAMN15591521	INSTITUTE FOR GENOME SCIENCES, UNIVERSITY OF MARYLAND, BALTIMORE	Illumina NovaSeq 6000	PAIRED	size fractionation	GENOMIC	Moraxella catarrhalis	ILLUMINA	2021-07-01T00:00:00Z	Included
SRR12286989	SRX8790487	Other public genomes	WGS	PRJNA643264	SAMN15591520	INSTITUTE FOR GENOME SCIENCES, UNIVERSITY OF MARYLAND, BALTIMORE	Illumina NovaSeq 6000	PAIRED	size fractionation	GENOMIC	Moraxella catarrhalis	ILLUMINA	2021-07-01T00:00:00Z	Included
SRR12286990	SRX8790486	Other public genomes	WGS	PRJNA643264	SAMN15591519	INSTITUTE FOR GENOME SCIENCES, UNIVERSITY OF MARYLAND, BALTIMORE	Illumina NovaSeq 6000	PAIRED	size fractionation	GENOMIC	Moraxella catarrhalis	ILLUMINA	2021-07-01T00:00:00Z	Included
SRR12286991	SRX8790485	Other public genomes	WGS	PRJNA643264	SAMN15591518	INSTITUTE FOR GENOME SCIENCES, UNIVERSITY OF MARYLAND, BALTIMORE	Illumina NovaSeq 6000	PAIRED	size fractionation	GENOMIC	Moraxella catarrhalis	ILLUMINA	2021-07-01T00:00:00Z	Included
SRR12286992	SRX8790484	Other public genomes	WGS	PRJNA643264	SAMN15591517	INSTITUTE FOR GENOME SCIENCES, UNIVERSITY OF MARYLAND, BALTIMORE	Illumina NovaSeq 6000	PAIRED	size fractionation	GENOMIC	Moraxella catarrhalis	ILLUMINA	2021-07-01T00:00:00Z	Included
SRR12286993	SRX8790483	Other public genomes	WGS	PRJNA643264	SAMN15591516	INSTITUTE FOR GENOME SCIENCES, UNIVERSITY OF MARYLAND, BALTIMORE	Illumina NovaSeq 6000	PAIRED	size fractionation	GENOMIC	Moraxella catarrhalis	ILLUMINA	2021-07-01T00:00:00Z	Included
SRR12286995	SRX8790341	Other public genomes	WGS	PRJNA643264	SAMN15591367	INSTITUTE FOR GENOME SCIENCES, UNIVERSITY OF MARYLAND, BALTIMORE	Illumina HiSeq 2500	PAIRED	size fractionation	GENOMIC	Moraxella catarrhalis	ILLUMINA	2021-07-01T00:00:00Z	Included
SRR12286996	SRX8790480	Other public genomes	WGS	PRJNA643264	SAMN15591438	INSTITUTE FOR GENOME SCIENCES, UNIVERSITY OF MARYLAND, BALTIMORE	Illumina NovaSeq 6000	PAIRED	size fractionation	GENOMIC	Moraxella catarrhalis	ILLUMINA	2021-07-01T00:00:00Z	Included
SRR12286997	SRX8790479	Other public genomes	WGS	PRJNA643264	SAMN15591437	INSTITUTE FOR GENOME SCIENCES, UNIVERSITY OF MARYLAND, BALTIMORE	Illumina NovaSeq 6000	PAIRED	size fractionation	GENOMIC	Moraxella catarrhalis	ILLUMINA	2021-07-01T00:00:00Z	Included
SRR12286998	SRX8790478	Other public genomes	WGS	PRJNA643264	SAMN15591436	INSTITUTE FOR GENOME SCIENCES, UNIVERSITY OF MARYLAND, BALTIMORE	Illumina NovaSeq 6000	PAIRED	size fractionation	GENOMIC	Moraxella catarrhalis	ILLUMINA	2021-07-01T00:00:00Z	Included
SRR12287000	SRX8790476	Other public genomes	WGS	PRJNA643264	SAMN15591435	INSTITUTE FOR GENOME SCIENCES, UNIVERSITY OF MARYLAND, BALTIMORE	Illumina NovaSeq 6000	PAIRED	size fractionation	GENOMIC	Moraxella catarrhalis	ILLUMINA	2021-07-01T00:00:00Z	Included
SRR12287001	SRX8790475	Other public genomes	WGS	PRJNA643264	SAMN15591434	INSTITUTE FOR GENOME SCIENCES, UNIVERSITY OF MARYLAND, BALTIMORE	Illumina NovaSeq 6000	PAIRED	size fractionation	GENOMIC	Moraxella catarrhalis	ILLUMINA	2021-07-01T00:00:00Z	Included
SRR12287002	SRX8790474	Other public genomes	WGS	PRJNA643264	SAMN15591433	INSTITUTE FOR GENOME SCIENCES, UNIVERSITY OF MARYLAND, BALTIMORE	Illumina NovaSeq 6000	PAIRED	size fractionation	GENOMIC	Moraxella catarrhalis	ILLUMINA	2021-07-01T00:00:00Z	Included
SRR12287003	SRX8790473	Other public genomes	WGS	PRJNA643264	SAMN15591432	INSTITUTE FOR GENOME SCIENCES, UNIVERSITY OF MARYLAND, BALTIMORE	Illumina NovaSeq 6000	PAIRED	size fractionation	GENOMIC	Moraxella catarrhalis	ILLUMINA	2021-07-01T00:00:00Z	Included
SRR12287004	SRX8790472	Other public genomes	WGS	PRJNA643264	SAMN15591431	INSTITUTE FOR GENOME SCIENCES, UNIVERSITY OF MARYLAND, BALTIMORE	Illumina NovaSeq 6000	PAIRED	size fractionation	GENOMIC	Moraxella catarrhalis	ILLUMINA	2021-07-01T00:00:00Z	Included
SRR12287005	SRX8790471	Other public genomes	WGS	PRJNA643264	SAMN15591430	INSTITUTE FOR GENOME SCIENCES, UNIVERSITY OF MARYLAND, BALTIMORE	Illumina NovaSeq 6000	PAIRED	size fractionation	GENOMIC	Moraxella catarrhalis	ILLUMINA	2021-07-01T00:00:00Z	Included
SRR12287006	SRX8790470	Other public genomes	WGS	PRJNA643264	SAMN15591429	INSTITUTE FOR GENOME SCIENCES, UNIVERSITY OF MARYLAND, BALTIMORE	Illumina NovaSeq 6000	PAIRED	size fractionation	GENOMIC	Moraxella catarrhalis	ILLUMINA	2021-07-01T00:00:00Z	Included
SRR12287007	SRX8790469	Other public genomes	WGS	PRJNA643264	SAMN15591428	INSTITUTE FOR GENOME SCIENCES, UNIVERSITY OF MARYLAND, BALTIMORE	Illumina NovaSeq 6000	PAIRED	size fractionation	GENOMIC	Moraxella catarrhalis	ILLUMINA	2021-07-01T00:00:00Z	Included
SRR12287008	SRX8790468	Other public genomes	WGS	PRJNA643264	SAMN15591427	INSTITUTE FOR GENOME SCIENCES, UNIVERSITY OF MARYLAND, BALTIMORE	Illumina NovaSeq 6000	PAIRED	size fractionation	GENOMIC	Moraxella catarrhalis	ILLUMINA	2021-07-01T00:00:00Z	Included
SRR12287013	SRX8790463	Other public genomes	WGS	PRJNA643264	SAMN15591423	INSTITUTE FOR GENOME SCIENCES, UNIVERSITY OF MARYLAND, BALTIMORE	Illumina NovaSeq 6000	PAIRED	size fractionation	GENOMIC	Moraxella catarrhalis	ILLUMINA	2021-07-01T00:00:00Z	Included
SRR12287014	SRX8790462	Other public genomes	WGS	PRJNA643264	SAMN15591422	INSTITUTE FOR GENOME SCIENCES, UNIVERSITY OF MARYLAND, BALTIMORE	Illumina NovaSeq 6000	PAIRED	size fractionation	GENOMIC	Moraxella catarrhalis	ILLUMINA	2021-07-01T00:00:00Z	Included
SRR12287015	SRX8790461	Other public genomes	WGS	PRJNA643264	SAMN15591421	INSTITUTE FOR GENOME SCIENCES, UNIVERSITY OF MARYLAND, BALTIMORE	Illumina NovaSeq 6000	PAIRED	size fractionation	GENOMIC	Moraxella catarrhalis	ILLUMINA	2021-07-01T00:00:00Z	Included
SRR12287017	SRX8790459	Other public genomes	WGS	PRJNA643264	SAMN15591419	INSTITUTE FOR GENOME SCIENCES, UNIVERSITY OF MARYLAND, BALTIMORE	Illumina NovaSeq 6000	PAIRED	size fractionation	GENOMIC	Moraxella catarrhalis	ILLUMINA	2021-07-01T00:00:00Z	Included
SRR12287018	SRX8790458	Other public genomes	WGS	PRJNA643264	SAMN15591418	INSTITUTE FOR GENOME SCIENCES, UNIVERSITY OF MARYLAND, BALTIMORE	Illumina NovaSeq 6000	PAIRED	size fractionation	GENOMIC	Moraxella catarrhalis	ILLUMINA	2021-07-01T00:00:00Z	Included
SRR12287019	SRX8790457	Other public genomes	WGS	PRJNA643264	SAMN15591417	INSTITUTE FOR GENOME SCIENCES, UNIVERSITY OF MARYLAND, BALTIMORE	Illumina NovaSeq 6000	PAIRED	size fractionation	GENOMIC	Moraxella catarrhalis	ILLUMINA	2021-07-01T00:00:00Z	Included
SRR12287020	SRX8790456	Other public genomes	WGS	PRJNA643264	SAMN15591416	INSTITUTE FOR GENOME SCIENCES, UNIVERSITY OF MARYLAND, BALTIMORE	Illumina NovaSeq 6000	PAIRED	size fractionation	GENOMIC	Moraxella catarrhalis	ILLUMINA	2021-07-01T00:00:00Z	Included
SRR12287022	SRX8790454	Other public genomes	WGS	PRJNA643264	SAMN15591366	INSTITUTE FOR GENOME SCIENCES, UNIVERSITY OF MARYLAND, BALTIMORE	Illumina HiSeq 2500	PAIRED	size fractionation	GENOMIC	Moraxella catarrhalis	ILLUMINA	2021-07-01T00:00:00Z	Included
SRR12287023	SRX8790453	Other public genomes	WGS	PRJNA643264	SAMN15591415	INSTITUTE FOR GENOME SCIENCES, UNIVERSITY OF MARYLAND, BALTIMORE	Illumina NovaSeq 6000	PAIRED	size fractionation	GENOMIC	Moraxella catarrhalis	ILLUMINA	2021-07-01T00:00:00Z	Included
SRR12287024	SRX8790452	Other public genomes	WGS	PRJNA643264	SAMN15591414	INSTITUTE FOR GENOME SCIENCES, UNIVERSITY OF MARYLAND, BALTIMORE	Illumina NovaSeq 6000	PAIRED	size fractionation	GENOMIC	Moraxella catarrhalis	ILLUMINA	2021-07-01T00:00:00Z	Included
SRR12287025	SRX8790451	Other public genomes	WGS	PRJNA643264	SAMN15591413	INSTITUTE FOR GENOME SCIENCES, UNIVERSITY OF MARYLAND, BALTIMORE	Illumina NovaSeq 6000	PAIRED	size fractionation	GENOMIC	Moraxella catarrhalis	ILLUMINA	2021-07-01T00:00:00Z	Included
SRR12287026	SRX8790450	Other public genomes	WGS	PRJNA643264	SAMN15591412	INSTITUTE FOR GENOME SCIENCES, UNIVERSITY OF MARYLAND, BALTIMORE	Illumina NovaSeq 6000	PAIRED	size fractionation	GENOMIC	Moraxella catarrhalis	ILLUMINA	2021-07-01T00:00:00Z	Included
SRR12287029	SRX8790447	Other public genomes	WGS	PRJNA643264	SAMN15591409	INSTITUTE FOR GENOME SCIENCES, UNIVERSITY OF MARYLAND, BALTIMORE	Illumina NovaSeq 6000	PAIRED	size fractionation	GENOMIC	Moraxella catarrhalis	ILLUMINA	2021-07-01T00:00:00Z	Included
SRR12287030	SRX8790446	Other public genomes	WGS	PRJNA643264	SAMN15591408	INSTITUTE FOR GENOME SCIENCES, UNIVERSITY OF MARYLAND, BALTIMORE	Illumina NovaSeq 6000	PAIRED	size fractionation	GENOMIC	Moraxella catarrhalis	ILLUMINA	2021-07-01T00:00:00Z	Included
SRR12287031	SRX8790445	Other public genomes	WGS	PRJNA643264	SAMN15591407	INSTITUTE FOR GENOME SCIENCES, UNIVERSITY OF MARYLAND, BALTIMORE	Illumina NovaSeq 6000	PAIRED	size fractionation	GENOMIC	Moraxella catarrhalis	ILLUMINA	2021-07-01T00:00:00Z	Included
SRR12287032	SRX8790444	Other public genomes	WGS	PRJNA643264	SAMN15591406	INSTITUTE FOR GENOME SCIENCES, UNIVERSITY OF MARYLAND, BALTIMORE	Illumina NovaSeq 6000	PAIRED	size fractionation	GENOMIC	Moraxella catarrhalis	ILLUMINA	2021-07-01T00:00:00Z	Included
SRR12287033	SRX8790443	Other public genomes	WGS	PRJNA643264	SAMN15591381	INSTITUTE FOR GENOME SCIENCES, UNIVERSITY OF MARYLAND, BALTIMORE	Illumina HiSeq 2500	PAIRED	size fractionation	GENOMIC	Moraxella catarrhalis	ILLUMINA	2021-07-01T00:00:00Z	Included
SRR12287034	SRX8790442	Other public genomes	WGS	PRJNA643264	SAMN15591405	INSTITUTE FOR GENOME SCIENCES, UNIVERSITY OF MARYLAND, BALTIMORE	Illumina NovaSeq 6000	PAIRED	size fractionation	GENOMIC	Moraxella catarrhalis	ILLUMINA	2021-07-01T00:00:00Z	Included
SRR12287035	SRX8790441	Other public genomes	WGS	PRJNA643264	SAMN15591404	INSTITUTE FOR GENOME SCIENCES, UNIVERSITY OF MARYLAND, BALTIMORE	Illumina NovaSeq 6000	PAIRED	size fractionation	GENOMIC	Moraxella catarrhalis	ILLUMINA	2021-07-01T00:00:00Z	Included
SRR12287036	SRX8790440	Other public genomes	WGS	PRJNA643264	SAMN15591403	INSTITUTE FOR GENOME SCIENCES, UNIVERSITY OF MARYLAND, BALTIMORE	Illumina NovaSeq 6000	PAIRED	size fractionation	GENOMIC	Moraxella catarrhalis	ILLUMINA	2021-07-01T00:00:00Z	Included
SRR12287037	SRX8790439	Other public genomes	WGS	PRJNA643264	SAMN15591402	INSTITUTE FOR GENOME SCIENCES, UNIVERSITY OF MARYLAND, BALTIMORE	Illumina NovaSeq 6000	PAIRED	size fractionation	GENOMIC	Moraxella catarrhalis	ILLUMINA	2021-07-01T00:00:00Z	Included
SRR12287038	SRX8790438	Other public genomes	WGS	PRJNA643264	SAMN15591401	INSTITUTE FOR GENOME SCIENCES, UNIVERSITY OF MARYLAND, BALTIMORE	Illumina NovaSeq 6000	PAIRED	size fractionation	GENOMIC	Moraxella catarrhalis	ILLUMINA	2021-07-01T00:00:00Z	Included
SRR12287039	SRX8790437	Other public genomes	WGS	PRJNA643264	SAMN15591400	INSTITUTE FOR GENOME SCIENCES, UNIVERSITY OF MARYLAND, BALTIMORE	Illumina NovaSeq 6000	PAIRED	size fractionation	GENOMIC	Moraxella catarrhalis	ILLUMINA	2021-07-01T00:00:00Z	Included
SRR12287040	SRX8790436	Other public genomes	WGS	PRJNA643264	SAMN15591399	INSTITUTE FOR GENOME SCIENCES, UNIVERSITY OF MARYLAND, BALTIMORE	Illumina NovaSeq 6000	PAIRED	size fractionation	GENOMIC	Moraxella catarrhalis	ILLUMINA	2021-07-01T00:00:00Z	Included
SRR12287041	SRX8790435	Other public genomes	WGS	PRJNA643264	SAMN15591398	INSTITUTE FOR GENOME SCIENCES, UNIVERSITY OF MARYLAND, BALTIMORE	Illumina NovaSeq 6000	PAIRED	size fractionation	GENOMIC	Moraxella catarrhalis	ILLUMINA	2021-07-01T00:00:00Z	Included
SRR12287042	SRX8790434	Other public genomes	WGS	PRJNA643264	SAMN15591397	INSTITUTE FOR GENOME SCIENCES, UNIVERSITY OF MARYLAND, BALTIMORE	Illumina NovaSeq 6000	PAIRED	size fractionation	GENOMIC	Moraxella catarrhalis	ILLUMINA	2021-07-01T00:00:00Z	Included
SRR12287043	SRX8790433	Other public genomes	WGS	PRJNA643264	SAMN15591396	INSTITUTE FOR GENOME SCIENCES, UNIVERSITY OF MARYLAND, BALTIMORE	Illumina NovaSeq 6000	PAIRED	size fractionation	GENOMIC	Moraxella catarrhalis	ILLUMINA	2021-07-01T00:00:00Z	Included
SRR12287044	SRX8790432	Other public genomes	WGS	PRJNA643264	SAMN15591380	INSTITUTE FOR GENOME SCIENCES, UNIVERSITY OF MARYLAND, BALTIMORE	Illumina HiSeq 2500	PAIRED	size fractionation	GENOMIC	Moraxella catarrhalis	ILLUMINA	2021-07-01T00:00:00Z	Included
SRR12287045	SRX8790431	Other public genomes	WGS	PRJNA643264	SAMN15591395	INSTITUTE FOR GENOME SCIENCES, UNIVERSITY OF MARYLAND, BALTIMORE	Illumina NovaSeq 6000	PAIRED	size fractionation	GENOMIC	Moraxella catarrhalis	ILLUMINA	2021-07-01T00:00:00Z	Included
SRR12287046	SRX8790430	Other public genomes	WGS	PRJNA643264	SAMN15591394	INSTITUTE FOR GENOME SCIENCES, UNIVERSITY OF MARYLAND, BALTIMORE	Illumina NovaSeq 6000	PAIRED	size fractionation	GENOMIC	Moraxella catarrhalis	ILLUMINA	2021-07-01T00:00:00Z	Included
SRR12287047	SRX8790429	Other public genomes	WGS	PRJNA643264	SAMN15591393	INSTITUTE FOR GENOME SCIENCES, UNIVERSITY OF MARYLAND, BALTIMORE	Illumina NovaSeq 6000	PAIRED	size fractionation	GENOMIC	Moraxella catarrhalis	ILLUMINA	2021-07-01T00:00:00Z	Included
SRR12287048	SRX8790428	Other public genomes	WGS	PRJNA643264	SAMN15591392	INSTITUTE FOR GENOME SCIENCES, UNIVERSITY OF MARYLAND, BALTIMORE	Illumina NovaSeq 6000	PAIRED	size fractionation	GENOMIC	Moraxella catarrhalis	ILLUMINA	2021-07-01T00:00:00Z	Included
SRR12287049	SRX8790427	Other public genomes	WGS	PRJNA643264	SAMN15591391	INSTITUTE FOR GENOME SCIENCES, UNIVERSITY OF MARYLAND, BALTIMORE	Illumina NovaSeq 6000	PAIRED	size fractionation	GENOMIC	Moraxella catarrhalis	ILLUMINA	2021-07-01T00:00:00Z	Included
SRR12287050	SRX8790426	Other public genomes	WGS	PRJNA643264	SAMN15591390	INSTITUTE FOR GENOME SCIENCES, UNIVERSITY OF MARYLAND, BALTIMORE	Illumina NovaSeq 6000	PAIRED	size fractionation	GENOMIC	Moraxella catarrhalis	ILLUMINA	2021-07-01T00:00:00Z	Included
SRR12287051	SRX8790397	Other public genomes	WGS	PRJNA643264	SAMN15591389	INSTITUTE FOR GENOME SCIENCES, UNIVERSITY OF MARYLAND, BALTIMORE	Illumina NovaSeq 6000	PAIRED	size fractionation	GENOMIC	Moraxella catarrhalis	ILLUMINA	2021-07-01T00:00:00Z	Included
SRR12287079	SRX8790313	Other public genomes	WGS	PRJNA643264	SAMN15591371	INSTITUTE FOR GENOME SCIENCES, UNIVERSITY OF MARYLAND, BALTIMORE	Illumina HiSeq 2500	PAIRED	size fractionation	GENOMIC	Moraxella catarrhalis	ILLUMINA	2021-07-01T00:00:00Z	Included
SRR12287080	SRX8790396	Other public genomes	WGS	PRJNA643264	SAMN15591388	INSTITUTE FOR GENOME SCIENCES, UNIVERSITY OF MARYLAND, BALTIMORE	Illumina NovaSeq 6000	PAIRED	size fractionation	GENOMIC	Moraxella catarrhalis	ILLUMINA	2021-07-01T00:00:00Z	Included
SRR12287081	SRX8790395	Other public genomes	WGS	PRJNA643264	SAMN15591387	INSTITUTE FOR GENOME SCIENCES, UNIVERSITY OF MARYLAND, BALTIMORE	Illumina NovaSeq 6000	PAIRED	size fractionation	GENOMIC	Moraxella catarrhalis	ILLUMINA	2021-07-01T00:00:00Z	Included
SRR12287082	SRX8790394	Other public genomes	WGS	PRJNA643264	SAMN15591386	INSTITUTE FOR GENOME SCIENCES, UNIVERSITY OF MARYLAND, BALTIMORE	Illumina NovaSeq 6000	PAIRED	size fractionation	GENOMIC	Moraxella catarrhalis	ILLUMINA	2021-07-01T00:00:00Z	Included
SRR12287083	SRX8790393	Other public genomes	WGS	PRJNA643264	SAMN15591379	INSTITUTE FOR GENOME SCIENCES, UNIVERSITY OF MARYLAND, BALTIMORE	Illumina HiSeq 2500	PAIRED	size fractionation	GENOMIC	Moraxella catarrhalis	ILLUMINA	2021-07-01T00:00:00Z	Included
SRR12287084	SRX8790392	Other public genomes	WGS	PRJNA643264	SAMN15591385	INSTITUTE FOR GENOME SCIENCES, UNIVERSITY OF MARYLAND, BALTIMORE	Illumina NovaSeq 6000	PAIRED	size fractionation	GENOMIC	Moraxella catarrhalis	ILLUMINA	2021-07-01T00:00:00Z	Included
SRR12287085	SRX8790391	Other public genomes	WGS	PRJNA643264	SAMN15591384	INSTITUTE FOR GENOME SCIENCES, UNIVERSITY OF MARYLAND, BALTIMORE	Illumina NovaSeq 6000	PAIRED	size fractionation	GENOMIC	Moraxella catarrhalis	ILLUMINA	2021-07-01T00:00:00Z	Included
SRR12287086	SRX8790390	Other public genomes	WGS	PRJNA643264	SAMN15591383	INSTITUTE FOR GENOME SCIENCES, UNIVERSITY OF MARYLAND, BALTIMORE	Illumina NovaSeq 6000	PAIRED	size fractionation	GENOMIC	Moraxella catarrhalis	ILLUMINA	2021-07-01T00:00:00Z	Included
SRR12287087	SRX8790389	Other public genomes	WGS	PRJNA643264	SAMN15591382	INSTITUTE FOR GENOME SCIENCES, UNIVERSITY OF MARYLAND, BALTIMORE	Illumina NovaSeq 6000	PAIRED	size fractionation	GENOMIC	Moraxella catarrhalis	ILLUMINA	2021-07-01T00:00:00Z	Included
SRR12287094	SRX8790382	Other public genomes	WGS	PRJNA643264	SAMN15591378	INSTITUTE FOR GENOME SCIENCES, UNIVERSITY OF MARYLAND, BALTIMORE	Illumina HiSeq 2500	PAIRED	size fractionation	GENOMIC	Moraxella catarrhalis	ILLUMINA	2021-07-01T00:00:00Z	Included
SRR12287105	SRX8790371	Other public genomes	WGS	PRJNA643264	SAMN15591377	INSTITUTE FOR GENOME SCIENCES, UNIVERSITY OF MARYLAND, BALTIMORE	Illumina HiSeq 2500	PAIRED	size fractionation	GENOMIC	Moraxella catarrhalis	ILLUMINA	2021-07-01T00:00:00Z	Included
SRR12287116	SRX8790360	Other public genomes	WGS	PRJNA643264	SAMN15591376	INSTITUTE FOR GENOME SCIENCES, UNIVERSITY OF MARYLAND, BALTIMORE	Illumina HiSeq 2500	PAIRED	size fractionation	GENOMIC	Moraxella catarrhalis	ILLUMINA	2021-07-01T00:00:00Z	Included
SRR12287136	SRX8790340	Other public genomes	WGS	PRJNA643264	SAMN15591515	INSTITUTE FOR GENOME SCIENCES, UNIVERSITY OF MARYLAND, BALTIMORE	Illumina NovaSeq 6000	PAIRED	size fractionation	GENOMIC	Moraxella catarrhalis	ILLUMINA	2021-07-01T00:00:00Z	Included
SRR12287137	SRX8790339	Other public genomes	WGS	PRJNA643264	SAMN15591514	INSTITUTE FOR GENOME SCIENCES, UNIVERSITY OF MARYLAND, BALTIMORE	Illumina NovaSeq 6000	PAIRED	size fractionation	GENOMIC	Moraxella catarrhalis	ILLUMINA	2021-07-01T00:00:00Z	Included
SRR12287138	SRX8790338	Other public genomes	WGS	PRJNA643264	SAMN15591513	INSTITUTE FOR GENOME SCIENCES, UNIVERSITY OF MARYLAND, BALTIMORE	Illumina NovaSeq 6000	PAIRED	size fractionation	GENOMIC	Moraxella catarrhalis	ILLUMINA	2021-07-01T00:00:00Z	Included
SRR12287139	SRX8790337	Other public genomes	WGS	PRJNA643264	SAMN15591512	INSTITUTE FOR GENOME SCIENCES, UNIVERSITY OF MARYLAND, BALTIMORE	Illumina NovaSeq 6000	PAIRED	size fractionation	GENOMIC	Moraxella catarrhalis	ILLUMINA	2021-07-01T00:00:00Z	Included
SRR12287140	SRX8790336	Other public genomes	WGS	PRJNA643264	SAMN15591511	INSTITUTE FOR GENOME SCIENCES, UNIVERSITY OF MARYLAND, BALTIMORE	Illumina NovaSeq 6000	PAIRED	size fractionation	GENOMIC	Moraxella catarrhalis	ILLUMINA	2021-07-01T00:00:00Z	Included
SRR12287141	SRX8790335	Other public genomes	WGS	PRJNA643264	SAMN15591510	INSTITUTE FOR GENOME SCIENCES, UNIVERSITY OF MARYLAND, BALTIMORE	Illumina NovaSeq 6000	PAIRED	size fractionation	GENOMIC	Moraxella catarrhalis	ILLUMINA	2021-07-01T00:00:00Z	Included
SRR12287142	SRX8790334	Other public genomes	WGS	PRJNA643264	SAMN15591509	INSTITUTE FOR GENOME SCIENCES, UNIVERSITY OF MARYLAND, BALTIMORE	Illumina NovaSeq 6000	PAIRED	size fractionation	GENOMIC	Moraxella catarrhalis	ILLUMINA	2021-07-01T00:00:00Z	Included
SRR12287144	SRX8790332	Other public genomes	WGS	PRJNA643264	SAMN15591507	INSTITUTE FOR GENOME SCIENCES, UNIVERSITY OF MARYLAND, BALTIMORE	Illumina NovaSeq 6000	PAIRED	size fractionation	GENOMIC	Moraxella catarrhalis	ILLUMINA	2021-07-01T00:00:00Z	Included
SRR12287145	SRX8790331	Other public genomes	WGS	PRJNA643264	SAMN15591506	INSTITUTE FOR GENOME SCIENCES, UNIVERSITY OF MARYLAND, BALTIMORE	Illumina NovaSeq 6000	PAIRED	size fractionation	GENOMIC	Moraxella catarrhalis	ILLUMINA	2021-07-01T00:00:00Z	Included
SRR12287147	SRX8790329	Other public genomes	WGS	PRJNA643264	SAMN15591505	INSTITUTE FOR GENOME SCIENCES, UNIVERSITY OF MARYLAND, BALTIMORE	Illumina NovaSeq 6000	PAIRED	size fractionation	GENOMIC	Moraxella catarrhalis	ILLUMINA	2021-07-01T00:00:00Z	Included
SRR12287148	SRX8790328	Other public genomes	WGS	PRJNA643264	SAMN15591504	INSTITUTE FOR GENOME SCIENCES, UNIVERSITY OF MARYLAND, BALTIMORE	Illumina NovaSeq 6000	PAIRED	size fractionation	GENOMIC	Moraxella catarrhalis	ILLUMINA	2021-07-01T00:00:00Z	Included
SRR12287149	SRX8790327	Other public genomes	WGS	PRJNA643264	SAMN15591503	INSTITUTE FOR GENOME SCIENCES, UNIVERSITY OF MARYLAND, BALTIMORE	Illumina NovaSeq 6000	PAIRED	size fractionation	GENOMIC	Moraxella catarrhalis	ILLUMINA	2021-07-01T00:00:00Z	Included
SRR12287150	SRX8790326	Other public genomes	WGS	PRJNA643264	SAMN15591502	INSTITUTE FOR GENOME SCIENCES, UNIVERSITY OF MARYLAND, BALTIMORE	Illumina NovaSeq 6000	PAIRED	size fractionation	GENOMIC	Moraxella catarrhalis	ILLUMINA	2021-07-01T00:00:00Z	Included
SRR12287151	SRX8790325	Other public genomes	WGS	PRJNA643264	SAMN15591501	INSTITUTE FOR GENOME SCIENCES, UNIVERSITY OF MARYLAND, BALTIMORE	Illumina NovaSeq 6000	PAIRED	size fractionation	GENOMIC	Moraxella catarrhalis	ILLUMINA	2021-07-01T00:00:00Z	Included
SRR12287152	SRX8790324	Other public genomes	WGS	PRJNA643264	SAMN15591500	INSTITUTE FOR GENOME SCIENCES, UNIVERSITY OF MARYLAND, BALTIMORE	Illumina NovaSeq 6000	PAIRED	size fractionation	GENOMIC	Moraxella catarrhalis	ILLUMINA	2021-07-01T00:00:00Z	Included
SRR12287153	SRX8790323	Other public genomes	WGS	PRJNA643264	SAMN15591499	INSTITUTE FOR GENOME SCIENCES, UNIVERSITY OF MARYLAND, BALTIMORE	Illumina NovaSeq 6000	PAIRED	size fractionation	GENOMIC	Moraxella catarrhalis	ILLUMINA	2021-07-01T00:00:00Z	Included
SRR12287154	SRX8790322	Other public genomes	WGS	PRJNA643264	SAMN15591498	INSTITUTE FOR GENOME SCIENCES, UNIVERSITY OF MARYLAND, BALTIMORE	Illumina NovaSeq 6000	PAIRED	size fractionation	GENOMIC	Moraxella catarrhalis	ILLUMINA	2021-07-01T00:00:00Z	Included
SRR12287155	SRX8790321	Other public genomes	WGS	PRJNA643264	SAMN15591497	INSTITUTE FOR GENOME SCIENCES, UNIVERSITY OF MARYLAND, BALTIMORE	Illumina NovaSeq 6000	PAIRED	size fractionation	GENOMIC	Moraxella catarrhalis	ILLUMINA	2021-07-01T00:00:00Z	Included
SRR12287156	SRX8790320	Other public genomes	WGS	PRJNA643264	SAMN15591496	INSTITUTE FOR GENOME SCIENCES, UNIVERSITY OF MARYLAND, BALTIMORE	Illumina NovaSeq 6000	PAIRED	size fractionation	GENOMIC	Moraxella catarrhalis	ILLUMINA	2021-07-01T00:00:00Z	Included
SRR12287158	SRX8790318	Other public genomes	WGS	PRJNA643264	SAMN15591495	INSTITUTE FOR GENOME SCIENCES, UNIVERSITY OF MARYLAND, BALTIMORE	Illumina NovaSeq 6000	PAIRED	size fractionation	GENOMIC	Moraxella catarrhalis	ILLUMINA	2021-07-01T00:00:00Z	Included
[truncated: 30 more rows]
