# Supplementary material for: Investigating the population structure of Moraxella catarrhalis using a cgMLST scheme and LIN code system
Source: Nat Commun. 2025 Oct 17;16:9137. doi: 10.1038/s41467-025-64487-8 (PMC12534458; doi:10.1038/s41467-025-64487-8)
Supplement: Supplementary file 17 — Data 15 [file 41467_2025_64487_MOESM17_ESM.xlsx]

## Sheet: Supplementary_data_15
Assembly Accession	Assembly Name	Organism Name	Organism Infraspecific Names Breed	Organism Infraspecific Names Strain	Organism Infraspecific Names Cultivar	Organism Infraspecific Names Ecotype	Organism Infraspecific Names Isolate	Organism Infraspecific Names Sex	Annotation Name	Assembly Stats Total Sequence Length	Assembly Level	Assembly Submission Date	WGS project accession	Assembly Stats Contig N50	Assembly Stats Scaffold N50	Assembly Sequencing Tech	Assembly BioProject Accession	Assembly BioSample Accession	Included/Excluded	Exclusion reason
GCA_009378675.1	ASM937867v1	Moraxella catarrhalis		5012204D					NCBI Prokaryotic Genome Annotation Pipeline	2099353	Contig	2019-10-28	NXCP01	347032		Illumina MiSeq	PRJNA408200	SAMN07672418	Excluded	No MLST profile
GCA_001656125.1	ASM165612v1	Moraxella catarrhalis		F23					Annotation submitted by Drexel University College of Medicine	1967845	Contig	2016-06-03	LXHQ01	125588		454	PRJNA297370	SAMN04122793	Excluded	No rMLST profile (At least one partial rMLST allele match prevents profile creation/designation)
GCA_001656275.1	ASM165627v1	Moraxella catarrhalis		MX1					Annotation submitted by Drexel University College of Medicine	1896664	Contig	2016-06-03	LXHG01	16796		Illumina HiSeq	PRJNA297370	SAMN04122860	Excluded	No rMLST profile (At least one partial rMLST allele match prevents profile creation/designation)
GCA_003625865.1	ASM362586v1	Moraxella catarrhalis		COPD_M7					NCBI Prokaryotic Genome Annotation Pipeline	1852017	Contig	2018-10-06	QZIA01	31245		Illumina MiSeq	PRJNA488991	SAMN09947516	Excluded	No rMLST profile (At least one partial rMLST allele match prevents profile creation/designation)
GCA_003626255.1	ASM362625v1	Moraxella catarrhalis		COPD_M58					NCBI Prokaryotic Genome Annotation Pipeline	1821519	Contig	2018-10-06	QZHH01	27141		Illumina MiSeq	PRJNA488991	SAMN09947535	Excluded	No rMLST profile (At least one partial rMLST allele match prevents profile creation/designation)
GCA_009378265.1	ASM937826v1	Moraxella catarrhalis		A6					NCBI Prokaryotic Genome Annotation Pipeline	1960990	Contig	2019-10-28	RCJE01	83340		Illumina MiSeq	PRJNA408200	SAMN07672479	Excluded	No rMLST profile (At least one partial rMLST allele match prevents profile creation/designation)
GCA_009378375.1	ASM937837v1	Moraxella catarrhalis		79/220/2					NCBI Prokaryotic Genome Annotation Pipeline	1952462	Contig	2019-10-28	RCJI01	88525		Illumina MiSeq	PRJNA408200	SAMN07672454	Excluded	No rMLST profile (At least one partial rMLST allele match prevents profile creation/designation)
GCA_009378775.1	ASM937877v1	Moraxella catarrhalis		4849094R					NCBI Prokaryotic Genome Annotation Pipeline	1893420	Scaffold	2019-10-28	RCJU01	46543	46543	Illumina MiSeq	PRJNA408200	SAMN07672434	Excluded	No rMLST profile (At least one partial rMLST allele match prevents profile creation/designation)
GCA_009379035.1	ASM937903v1	Moraxella catarrhalis		29/50/1					NCBI Prokaryotic Genome Annotation Pipeline	1867247	Contig	2019-10-28	RCJZ01	134894		Illumina MiSeq	PRJNA408200	SAMN07672455	Excluded	No rMLST profile (At least one partial rMLST allele match prevents profile creation/designation)
GCA_009379285.1	ASM937928v1	Moraxella catarrhalis		2040048B					NCBI Prokaryotic Genome Annotation Pipeline	1850424	Scaffold	2019-10-28	RCKE01	86354	86354	Illumina MiSeq	PRJNA408200	SAMN07672411	Excluded	No rMLST profile (At least one partial rMLST allele match prevents profile creation/designation)
GCA_003625855.1	ASM362585v1	Moraxella catarrhalis		COPD_M4					NCBI Prokaryotic Genome Annotation Pipeline	1845398	Contig	2018-10-06	QZIB01	20655		Illumina MiSeq	PRJNA488991	SAMN09947515	Excluded	QC fail (N50)
GCA_009379335.1	ASM937933v1	Moraxella catarrhalis		20/122/1					NCBI Prokaryotic Genome Annotation Pipeline	1967561	Contig	2019-10-28	RCKF01	167819		Illumina MiSeq	PRJNA408200	SAMN07672453	Excluded	rMLST contamination warning (Trace of H. pylori)
GCA_003625555.1	ASM362555v1	Moraxella catarrhalis		COPD_M121					NCBI Prokaryotic Genome Annotation Pipeline	1909011	Contig	2018-10-06	QZGM01	116365		Illumina MiSeq	PRJNA488991	SAMN09947556	Excluded	rMLST contamination warning (Trace of S. aureus)
GCA_001656295.1	ASM165629v1	Moraxella catarrhalis		Z7574					Annotation submitted by Drexel University College of Medicine	2231472	Contig	2016-06-03	LXHE01	116763		Illumina MiSeq	PRJNA297370	SAMN04122865	Excluded	rMLST low support (Appears closer to M. canis than M. catarrhalis)
GCA_001656335.1	ASM165633v1	Moraxella catarrhalis		Z7547					Annotation submitted by Drexel University College of Medicine	2170434	Contig	2016-06-03	LXHD01	87826		Illumina MiSeq	PRJNA297370	SAMN04122866	Excluded	rMLST low support (Appears closer to M. canis than M. catarrhalis)
GCA_001656355.1	ASM165635v1	Moraxella catarrhalis		Z7542					Annotation submitted by Drexel University College of Medicine	2132230	Contig	2016-06-03	LXHC01	162472		Illumina MiSeq	PRJNA297370	SAMN04122867	Excluded	rMLST low support (Appears closer to M. canis than M. catarrhalis)
GCA_001656375.1	ASM165637v1	Moraxella catarrhalis		Z7546					Annotation submitted by Drexel University College of Medicine	2107772	Contig	2016-06-03	LXHB01	31433		Illumina MiSeq	PRJNA297370	SAMN04122868	Excluded	rMLST low support (Appears closer to M. canis than M. catarrhalis)
GCA_900453075.1	52347_E01	Moraxella catarrhalis		NCTC4103					Annotation submitted by SC	2205920	Contig	2018-08-01	UGPV01	2201718			PRJEB6403	SAMEA4552896	Excluded	rMLST low support (Appears closer to M. canis than M. catarrhalis)
GCA_009378225.1	ASM937822v1	Moraxella catarrhalis		BBH18					NCBI Prokaryotic Genome Annotation Pipeline	1834438	Contig	2019-10-28	NXCG01	126069		Illumina MiSeq	PRJNA408200	SAMN07672470	Excluded	Duplicate of BBH18 GCA_000092265.1
GCA_009378185.1	ASM937818v1	Moraxella catarrhalis		MC1					NCBI Prokaryotic Genome Annotation Pipeline	1933152	Contig	2019-10-28	RCJB01	170322		Illumina MiSeq	PRJNA408200	SAMN07672477	Excluded	Duplicate of MC1 GCA_003443915.1
GCA_001632285.1	ASM163228v1	Moraxella catarrhalis		CCUG 353					NCBI Prokaryotic Genome Annotation Pipeline	1885013	Scaffold	42486	LWAH01	232059	290242	Illumina MiSeq; IonTorrent	PRJNA302716	SAMN04606841	Excluded	Duplicate of NCTC11020 GCA_900476075.1
GCA_010603845.1	ASM1060384v1	Moraxella catarrhalis		AS012778						1931156	Scaffold	2020-02-14	JAABKS01	4138	4308	Illumina NextSeq	PRJNA553678	SAMN12251097	Excluded	Flagged as fragmented, # contigs >500
GCA_946220965.1	OjSwSWoPHY_bin.1.MAG	Moraxella catarrhalis					OjSwSWoPHY_bin.1.MAG			1141609	Contig	2022-09-12	CAMIHX01	5123			PRJEB47281	SAMEA110088984	Excluded	Flagged as too small, length <1.7
GCA_009378755.1	ASM937875v1	Moraxella catarrhalis		5008863L					NCBI Prokaryotic Genome Annotation Pipeline	1894162	Contig	2019-10-28	RCJS01	348552		Illumina MiSeq	PRJNA408200	SAMN07672422	Excluded	NCBI Refseq warning
GCA_010603915.1	ASM1060391v1	Moraxella catarrhalis		AS012772						1896263	Scaffold	2020-02-14	JAABKX01	135906	173865	Illumina NextSeq	PRJNA553678	SAMN12251091	Excluded	NCBI Refseq warning
GCA_010603895.1	ASM1060389v1	Moraxella catarrhalis		AS012774						1932701	Scaffold	2020-02-14	JAABKV01	134241	174785	Illumina NextSeq	PRJNA553678	SAMN12251093	Excluded	NCBI Refseq warning + QC fail (#contigs)
GCA_010603985.1	ASM1060398v1	Moraxella catarrhalis		AS012768						2095518	Scaffold	2020-02-14	JAABLA01	79731	186528	Illumina NextSeq	PRJNA553678	SAMN12251087	Excluded	NCBI Refseq warning + QC fail (#contigs)
GCA_010604075.1	ASM1060407v1	Moraxella catarrhalis		AS012765						2092168	Scaffold	43875	JAABLD01	110973	342018	Illumina NextSeq	PRJNA553678	SAMN12251084	Excluded	NCBI Refseq warning + QC fail (#contigs)
GCA_003626165.1	ASM362616v1	Moraxella catarrhalis		COPD_M79					NCBI Prokaryotic Genome Annotation Pipeline	2052688	Contig	2018-10-06	QZHA01	73505		Illumina MiSeq	PRJNA488991	SAMN09947542	Excluded	Refseq suppressed, flagged as contaminated
GCA_010603965.1	ASM1060396v1	Moraxella catarrhalis		AS012771						2257840	Scaffold	2020-02-14	VLEN01	123244	134140	Illumina NextSeq	PRJNA553678	SAMN12251090	Excluded	Refseq suppressed, flagged as contaminated
GCA_010612395.1	ASM1061239v1	Moraxella catarrhalis		AS012769						2050642	Scaffold	43875	JAABKZ01	131702	329976	Illumina NextSeq	PRJNA553678	SAMN12251088	Excluded	Refseq suppressed, flagged as contaminated
GCA_000192965.2	ASM19296v2	Moraxella catarrhalis 12P80B1		12P80B1					Annotation submitted by Center for Genomic Sciences	1814430	Contig	2011-03-22	AERG01	73658		454 GS-20	PRJNA49915	SAMN02393788	Excluded	Refseq suppressed, flagged as many frameshifted proteins
GCA_000092265.1	ASM9226v1	Moraxella catarrhalis BBH18		BBH18					Annotation submitted by Radboud University Nijmegen Medical Centre	1863286	Complete Genome	2010-05-11		1863286	1863286		PRJNA46869	SAMN02603777	Included
GCA_003443915.1	ASM344391v1	Moraxella catarrhalis		MC1					NCBI Prokaryotic Genome Annotation Pipeline	1843517	Chromosome	2018-09-04		343708	1843517	Illumina	PRJNA272372	SAMN03281022	Included
GCA_000192905.2	ASM19290v2	Moraxella catarrhalis 7169		7169					Annotation submitted by Center for Genomic Sciences	1903901	Contig	2011-03-22	AERC01	176884		454 Titanium	PRJNA49907	SAMN02393785	Included
GCA_000192925.2	ASM19292v2	Moraxella catarrhalis 103P14B1		103P14B1					Annotation submitted by Center for Genomic Sciences	1961697	Contig	2011-03-22	AERE01	74903		454 GS-20	PRJNA49911	SAMN02393786	Included
GCA_000192945.2	ASM19294v2	Moraxella catarrhalis 46P47B1		46P47B1					Annotation submitted by Center for Genomic Sciences	1856042	Contig	2011-03-22	AERF01	53508		454 GS-20	PRJNA49913	SAMN02393787	Included
GCA_000192985.2	ASM19298v2	Moraxella catarrhalis BC1		BC1					Annotation submitted by Center for Genomic Sciences	1954090	Contig	2011-03-22	AERH01	143587		454 Ti08/12/09AA	PRJNA49917	SAMN02393789	Included
GCA_000193005.2	ASM19300v2	Moraxella catarrhalis BC7		BC7					Annotation submitted by Center for Genomic Sciences	1904293	Contig	2011-03-22	AERI01	152590		454 Ti08/12/09AA	PRJNA49919	SAMN02393790	Included
GCA_000193025.2	ASM19302v2	Moraxella catarrhalis BC8		BC8					Annotation submitted by Center for Genomic Sciences	1912542	Contig	2011-03-22	AERJ01	173870		454 Ti08/12/09AA	PRJNA49921	SAMN02393791	Included
GCA_000193045.2	ASM19304v2	Moraxella catarrhalis CO72		CO72					Annotation submitted by Center for Genomic Sciences	1947635	Contig	2011-03-22	AERK01	153832		454 Ti08/12/09AA	PRJNA49923	SAMN02393792	Included
GCA_000193065.2	ASM19306v2	Moraxella catarrhalis 101P30B1		101P30B1					Annotation submitted by Center for Genomic Sciences	1866092	Contig	2011-03-22	AEPC01	215599		454 Ti08/12/09AA	PRJNA49925	SAMN02393793	Included
GCA_000193085.2	ASM19308v2	Moraxella catarrhalis O35E		O35E					Annotation submitted by Center for Genomic Sciences	1776416	Contig	2011-03-22	AERL01	104658		454 Ti04/29/10AA	PRJNA49927	SAMN02393794	Included
GCA_000302495.1	RH4.0	Moraxella catarrhalis RH4		RH4					Annotation submitted by Radboud University Medical Center	1836691	Contig	2012-10-02	AMSO01	284836		Illumina HiSeq; Sanger	PRJNA175869	SAMN02470825	Included
GCA_000740455.1	ASM74045v1	Moraxella catarrhalis		25240					Annotation submitted by Los Alamos National Laboratory	1941566	Complete Genome	2014-08-15		1941566	1941566	Illumina; 454	PRJNA244569	SAMN02870719	Included
GCA_000766665.1	ASM76666v1	Moraxella catarrhalis		25239					Annotation submitted by Griffith University	1887974	Complete Genome	2014-10-14		1887974	1887974	PacBio RS II	PRJNA235932	SAMN02595593	Included
GCA_001062815.1	ASM106281v1	Moraxella catarrhalis		157.rep2_MCAT						1993894	Scaffold	2015-07-10	JVRY01	140274	140612	Illumina HiSeq	PRJNA267549	SAMN03197348	Included
GCA_001062845.1	ASM106284v1	Moraxella catarrhalis		157.rep1_MCAT						1993133	Scaffold	2015-07-10	JVRZ01	140373	143828	Illumina HiSeq	PRJNA267549	SAMN03197347	Included
GCA_001063475.1	ASM106347v1	Moraxella catarrhalis		489_MCAT						1830208	Scaffold	2015-07-10	JVFD01	86626	86815	Illumina HiSeq	PRJNA267549	SAMN03197681	Included
GCA_001064655.1	ASM106465v1	Moraxella catarrhalis		339_MCAT						1916549	Scaffold	2015-07-10	JVKY01	139334	139334	Illumina HiSeq	PRJNA267549	SAMN03197530	Included
GCA_001064665.1	ASM106466v1	Moraxella catarrhalis		340_MCAT						1899145	Scaffold	2015-07-10	JVKW01	139308	139308	Illumina HiSeq	PRJNA267549	SAMN03197532	Included
GCA_001065625.1	ASM106562v1	Moraxella catarrhalis		611_MCAT						1851057	Scaffold	2015-07-10	JVAC01	108427	108427	Illumina HiSeq	PRJNA267549	SAMN03197812	Included
GCA_001065675.1	ASM106567v1	Moraxella catarrhalis		613_MCAT						1844128	Scaffold	2015-07-10	JVAA01	73024	73024	Illumina HiSeq	PRJNA267549	SAMN03197814	Included
GCA_001656095.1	ASM165609v1	Moraxella catarrhalis		F18					Annotation submitted by Drexel University College of Medicine	1953951	Contig	2016-06-03	LXHT01	131591		454	PRJNA297370	SAMN04122790	Included
GCA_001656105.1	ASM165610v1	Moraxella catarrhalis		F20					Annotation submitted by Drexel University College of Medicine	1953697	Contig	2016-06-03	LXHS01	89759		454	PRJNA297370	SAMN04122791	Included
GCA_001656115.1	ASM165611v1	Moraxella catarrhalis		A9					Annotation submitted by Drexel University College of Medicine	1905073	Contig	2016-06-03	LXHW01	220795		454	PRJNA297370	SAMN04122787	Included
GCA_001656175.1	ASM165617v1	Moraxella catarrhalis		N6					Annotation submitted by Drexel University College of Medicine	1955932	Contig	2016-06-03	LXHJ01	190206		454	PRJNA297370	SAMN04122801	Included
GCA_001656195.1	ASM165619v1	Moraxella catarrhalis		F24					Annotation submitted by Drexel University College of Medicine	1940221	Contig	2016-06-03	LXHP01	182702		454	PRJNA297370	SAMN04122795	Included
GCA_001656205.1	ASM165620v1	Moraxella catarrhalis		N19					Annotation submitted by Drexel University College of Medicine	1942453	Contig	2016-06-03	LXHL01	80324		454	PRJNA297370	SAMN04122799	Included
GCA_001656215.1	ASM165621v1	Moraxella catarrhalis		R4					Annotation submitted by Drexel University College of Medicine	1953603	Contig	2016-06-03	LXHI01	153844		454	PRJNA297370	SAMN04122802	Included
GCA_001656255.1	ASM165625v1	Moraxella catarrhalis		Z18					Annotation submitted by Drexel University College of Medicine	1881225	Contig	2016-06-03	LXHH01	126434		454	PRJNA297370	SAMN04122845	Included
GCA_001656285.1	ASM165628v1	Moraxella catarrhalis		S11					Annotation submitted by Drexel University College of Medicine	1878412	Contig	2016-06-03	LXHF01	30531		Illumina HiSeq	PRJNA297370	SAMN04122862	Included
GCA_001656385.1	ASM165638v1	Moraxella catarrhalis		C031					Annotation submitted by Drexel University College of Medicine	1954639	Contig	2016-06-03	LXHV01	122961		454	PRJNA297370	SAMN04122788	Included
GCA_001656415.1	ASM165641v1	Moraxella catarrhalis		C10					Annotation submitted by Drexel University College of Medicine	2091624	Contig	2016-06-03	LXHU01	412591		Pacbio C1	PRJNA297370	SAMN04122789	Included
GCA_001656425.1	ASM165642v1	Moraxella catarrhalis		F21					Annotation submitted by Drexel University College of Medicine	1947468	Contig	2016-06-03	LXHR01	106722		454	PRJNA297370	SAMN04122792	Included
GCA_001656455.1	ASM165645v1	Moraxella catarrhalis		N12					Annotation submitted by Drexel University College of Medicine	1889361	Contig	2016-06-03	LXHN01	195908		454	PRJNA297370	SAMN04122797	Included
GCA_001656475.1	ASM165647v1	Moraxella catarrhalis		N1					Annotation submitted by Drexel University College of Medicine	1884914	Contig	2016-06-03	LXHO01	231375		454	PRJNA297370	SAMN04122796	Included
GCA_001656495.1	ASM165649v1	Moraxella catarrhalis		N15					Annotation submitted by Drexel University College of Medicine	1934540	Contig	2016-06-03	LXHM01	190441		454	PRJNA297370	SAMN04122798	Included
GCA_001656505.1	ASM165650v1	Moraxella catarrhalis		N4					Annotation submitted by Drexel University College of Medicine	1935461	Contig	2016-06-03	LXHK01	186739		454	PRJNA297370	SAMN04122800	Included
GCA_001679075.1	ASM167907v1	Moraxella catarrhalis		CCUG 58286					NCBI Prokaryotic Genome Annotation Pipeline	1900421	Scaffold	2016-07-05	LZDK01	323489	999495	Illumina MiSeq	PRJNA302716	SAMN05213996	Included
GCA_001679105.1	ASM167910v1	Moraxella catarrhalis		CCUG 18283					NCBI Prokaryotic Genome Annotation Pipeline	1909123	Scaffold	2016-07-05	LZDJ01	217723	239527	Illumina MiSeq	PRJNA302716	SAMN05213945	Included
GCA_001679345.1	ASM167934v1	Moraxella catarrhalis		CCUG 57283					NCBI Prokaryotic Genome Annotation Pipeline	1830335	Scaffold	2016-07-05	LZYD01	1093911	1120865	Illumina MiSeq	PRJNA302716	SAMN05219449	Included
GCA_001997265.1	ASM199726v1	Moraxella catarrhalis		CDPH_C53					NCBI Prokaryotic Genome Annotation Pipeline	1879987	Contig	2017-02-13	MTGF01	277424		Illumina MiSeq	PRJNA341407	SAMN05721781	Included
GCA_002073215.2	ASM207321v2	Moraxella catarrhalis		FDAARGOS_213					NCBI Prokaryotic Genome Annotation Pipeline	1907985	Complete Genome	2018-02-23		1907985	1907985	PacBio; Illumina	PRJNA231221	SAMN04875550	Included
GCA_002080125.1	ASM208012v1	Moraxella catarrhalis		CCRI-195ME					NCBI Prokaryotic Genome Annotation Pipeline	1994386	Complete Genome	2017-04-05		1954607	1954607	PacBio	PRJNA350869	SAMN05949222	Included
GCA_002984125.1	ASM298412v1	Moraxella catarrhalis		FDAARGOS_304					NCBI Prokaryotic Genome Annotation Pipeline	1941980	Complete Genome	2018-03-09		1941980	1941980	PacBio; Illumina	PRJNA231221	SAMN06173317	Included
GCA_003443935.1	ASM344393v1	Moraxella catarrhalis		MC5					NCBI Prokaryotic Genome Annotation Pipeline	1852323	Chromosome	2018-09-04		1047142	1852323	Illumina	PRJNA272372	SAMN03281025	Included
GCA_003443955.1	ASM344395v1	Moraxella catarrhalis		MC6					NCBI Prokaryotic Genome Annotation Pipeline	1839052	Chromosome	2018-09-04		1561145	1839052	Illumina	PRJNA272372	SAMN03281026	Included
GCA_003443975.1	ASM344397v1	Moraxella catarrhalis		MC8					NCBI Prokaryotic Genome Annotation Pipeline	1849375	Chromosome	2018-09-04		1170977	1849375	Illumina	PRJNA272372	SAMN03281027	Included
GCA_003625535.1	ASM362553v1	Moraxella catarrhalis		COPD_M127					NCBI Prokaryotic Genome Annotation Pipeline	1913827	Contig	2018-10-06	QZGK01	286278		Illumina MiSeq	PRJNA488991	SAMN09947558	Included
GCA_003625545.1	ASM362554v1	Moraxella catarrhalis		COPD_M118					NCBI Prokaryotic Genome Annotation Pipeline	1868250	Contig	2018-10-06	QZGN01	316927		Illumina MiSeq	PRJNA488991	SAMN09947555	Included
GCA_003625595.1	ASM362559v1	Moraxella catarrhalis		COPD_M133					NCBI Prokaryotic Genome Annotation Pipeline	1882523	Contig	2018-10-06	QZGQ01	206458		Illumina MiSeq	PRJNA488991	SAMN09947552	Included
GCA_003625605.1	ASM362560v1	Moraxella catarrhalis		COPD_M100					NCBI Prokaryotic Genome Annotation Pipeline	1969349	Contig	2018-10-06	QZGU01	222165		Illumina MiSeq	PRJNA488991	SAMN09947548	Included
GCA_003625615.1	ASM362561v1	Moraxella catarrhalis		COPD_M97					NCBI Prokaryotic Genome Annotation Pipeline	1969852	Contig	2018-10-06	QZGV01	436057		Illumina MiSeq	PRJNA488991	SAMN09947547	Included
GCA_003625655.1	ASM362565v1	Moraxella catarrhalis		COPD_M64					NCBI Prokaryotic Genome Annotation Pipeline	1952148	Contig	2018-10-06	QZHF01	134329		Illumina MiSeq	PRJNA488991	SAMN09947537	Included
GCA_003625665.1	ASM362566v1	Moraxella catarrhalis		COPD_M70					NCBI Prokaryotic Genome Annotation Pipeline	1932872	Contig	2018-10-06	QZHD01	234524		Illumina MiSeq	PRJNA488991	SAMN09947539	Included
GCA_003625675.1	ASM362567v1	Moraxella catarrhalis		COPD_M34					NCBI Prokaryotic Genome Annotation Pipeline	1933527	Contig	2018-10-06	QZHS01	195587		Illumina MiSeq	PRJNA488991	SAMN09947524	Included
GCA_003625715.1	ASM362571v1	Moraxella catarrhalis		COPD_M29					NCBI Prokaryotic Genome Annotation Pipeline	1934278	Contig	2018-10-06	QZHT01	158692		Illumina MiSeq	PRJNA488991	SAMN09947523	Included
GCA_003625725.1	ASM362572v1	Moraxella catarrhalis		COPD_M28					NCBI Prokaryotic Genome Annotation Pipeline	1929113	Contig	2018-10-06	QZHU01	138601		Illumina MiSeq	PRJNA488991	SAMN09947522	Included
GCA_003625735.1	ASM362573v1	Moraxella catarrhalis		COPD_M22					NCBI Prokaryotic Genome Annotation Pipeline	1928197	Contig	2018-10-06	QZHV01	95779		Illumina MiSeq	PRJNA488991	SAMN09947521	Included
GCA_003625775.1	ASM362577v1	Moraxella catarrhalis		COPD_M19					NCBI Prokaryotic Genome Annotation Pipeline	1955970	Contig	2018-10-06	QZHW01	242159		Illumina MiSeq	PRJNA488991	SAMN09947520	Included
GCA_003625785.1	ASM362578v1	Moraxella catarrhalis		COPD_M16					NCBI Prokaryotic Genome Annotation Pipeline	1904835	Contig	2018-10-06	QZHX01	186124		Illumina MiSeq	PRJNA488991	SAMN09947519	Included
GCA_003625805.1	ASM362580v1	Moraxella catarrhalis		COPD_M10					NCBI Prokaryotic Genome Annotation Pipeline	1911462	Contig	2018-10-06	QZHY01	305568		Illumina MiSeq	PRJNA488991	SAMN09947518	Included
GCA_003625835.1	ASM362583v1	Moraxella catarrhalis		COPD_M8					NCBI Prokaryotic Genome Annotation Pipeline	1862706	Contig	2018-10-06	QZHZ01	135404		Illumina MiSeq	PRJNA488991	SAMN09947517	Included
GCA_003625895.1	ASM362589v1	Moraxella catarrhalis		COPD_M1					NCBI Prokaryotic Genome Annotation Pipeline	1844646	Contig	2018-10-06	QZIC01	310018		Illumina MiSeq	PRJNA488991	SAMN09947514	Included
GCA_003625915.1	ASM362591v1	Moraxella catarrhalis		COPD_M142					NCBI Prokaryotic Genome Annotation Pipeline	1888258	Contig	2018-10-06	QZGH01	239476		Illumina MiSeq	PRJNA488991	SAMN09947561	Included
GCA_003625925.1	ASM362592v1	Moraxella catarrhalis		COPD_M139					NCBI Prokaryotic Genome Annotation Pipeline	1993292	Contig	2018-10-06	QZGI01	167774		Illumina MiSeq	PRJNA488991	SAMN09947560	Included
GCA_003625935.1	ASM362593v1	Moraxella catarrhalis		COPD_M130					NCBI Prokaryotic Genome Annotation Pipeline	1880933	Contig	2018-10-06	QZGJ01	279083		Illumina MiSeq	PRJNA488991	SAMN09947559	Included
GCA_003625975.1	ASM362597v1	Moraxella catarrhalis		COPD_M124					NCBI Prokaryotic Genome Annotation Pipeline	1850420	Contig	2018-10-06	QZGL01	51896		Illumina MiSeq	PRJNA488991	SAMN09947557	Included
GCA_003625985.1	ASM362598v1	Moraxella catarrhalis		COPD_M115					NCBI Prokaryotic Genome Annotation Pipeline	1967793	Contig	2018-10-06	QZGO01	309401		Illumina MiSeq	PRJNA488991	SAMN09947554	Included
GCA_003626005.1	ASM362600v1	Moraxella catarrhalis		COPD_M112					NCBI Prokaryotic Genome Annotation Pipeline	1967181	Contig	2018-10-06	QZGP01	342179		Illumina MiSeq	PRJNA488991	SAMN09947553	Included
GCA_003626035.1	ASM362603v1	Moraxella catarrhalis		COPD_M109					NCBI Prokaryotic Genome Annotation Pipeline	1834204	Contig	2018-10-06	QZGR01	100102		Illumina MiSeq	PRJNA488991	SAMN09947551	Included
GCA_003626045.1	ASM362604v1	Moraxella catarrhalis		COPD_M103					NCBI Prokaryotic Genome Annotation Pipeline	1947757	Contig	2018-10-06	QZGT01	134367		Illumina MiSeq	PRJNA488991	SAMN09947549	Included
GCA_003626055.1	ASM362605v1	Moraxella catarrhalis		COPD_M106					NCBI Prokaryotic Genome Annotation Pipeline	1953139	Contig	2018-10-06	QZGS01	214319		Illumina MiSeq	PRJNA488991	SAMN09947550	Included
GCA_003626095.1	ASM362609v1	Moraxella catarrhalis		COPD_M94					NCBI Prokaryotic Genome Annotation Pipeline	1910259	Contig	2018-10-06	QZGW01	121829		Illumina MiSeq	PRJNA488991	SAMN09947546	Included
GCA_003626105.1	ASM362610v1	Moraxella catarrhalis		COPD_M85					NCBI Prokaryotic Genome Annotation Pipeline	1857468	Contig	2018-10-06	QZGY01	427911		Illumina MiSeq	PRJNA488991	SAMN09947544	Included
GCA_003626115.1	ASM362611v1	Moraxella catarrhalis		COPD_M88					NCBI Prokaryotic Genome Annotation Pipeline	1970293	Contig	2018-10-06	QZGX01	207191		Illumina MiSeq	PRJNA488991	SAMN09947545	Included
GCA_003626155.1	ASM362615v1	Moraxella catarrhalis		COPD_M82					NCBI Prokaryotic Genome Annotation Pipeline	1954148	Contig	2018-10-06	QZGZ01	349777		Illumina MiSeq	PRJNA488991	SAMN09947543	Included
GCA_003626185.1	ASM362618v1	Moraxella catarrhalis		COPD_M76					NCBI Prokaryotic Genome Annotation Pipeline	1953749	Contig	2018-10-06	QZHB01	218626		Illumina MiSeq	PRJNA488991	SAMN09947541	Included
GCA_003626215.1	ASM362621v1	Moraxella catarrhalis		COPD_M73					NCBI Prokaryotic Genome Annotation Pipeline	1953245	Contig	2018-10-06	QZHC01	349777		Illumina MiSeq	PRJNA488991	SAMN09947540	Included
GCA_003626235.1	ASM362623v1	Moraxella catarrhalis		COPD_M67					NCBI Prokaryotic Genome Annotation Pipeline	1937011	Contig	43379	QZHE01	179887		Illumina MiSeq	PRJNA488991	SAMN09947538	Included
GCA_003626245.1	ASM362624v1	Moraxella catarrhalis		COPD_M61					NCBI Prokaryotic Genome Annotation Pipeline	1961414	Contig	2018-10-06	QZHG01	81724		Illumina MiSeq	PRJNA488991	SAMN09947536	Included
GCA_003626295.1	ASM362629v1	Moraxella catarrhalis		COPD_M55					NCBI Prokaryotic Genome Annotation Pipeline	1833988	Contig	2018-10-06	QZHI01	318186		Illumina MiSeq	PRJNA488991	SAMN09947534	Included
GCA_003626305.1	ASM362630v1	Moraxella catarrhalis		COPD_M52					NCBI Prokaryotic Genome Annotation Pipeline	1830233	Contig	2018-10-06	QZHJ01	456230		Illumina MiSeq	PRJNA488991	SAMN09947533	Included
GCA_003626335.1	ASM362633v1	Moraxella catarrhalis		COPD_M49					NCBI Prokaryotic Genome Annotation Pipeline	1930767	Contig	2018-10-06	QZHK01	364475		Illumina MiSeq	PRJNA488991	SAMN09947532	Included
GCA_003626355.1	ASM362635v1	Moraxella catarrhalis		COPD_M47					NCBI Prokaryotic Genome Annotation Pipeline	1883800	Contig	2018-10-06	QZHL01	402431		Illumina MiSeq	PRJNA488991	SAMN09947531	Included
GCA_003626375.1	ASM362637v1	Moraxella catarrhalis		COPD_M46					NCBI Prokaryotic Genome Annotation Pipeline	1882190	Contig	2018-10-06	QZHM01	192378		Illumina MiSeq	PRJNA488991	SAMN09947530	Included
GCA_003626385.1	ASM362638v1	Moraxella catarrhalis		COPD_M43					NCBI Prokaryotic Genome Annotation Pipeline	1880689	Contig	2018-10-06	QZHN01	139514		Illumina MiSeq	PRJNA488991	SAMN09947529	Included
GCA_003626415.1	ASM362641v1	Moraxella catarrhalis		COPD_M40					NCBI Prokaryotic Genome Annotation Pipeline	1883417	Contig	2018-10-06	QZHO01	346876		Illumina MiSeq	PRJNA488991	SAMN09947528	Included
GCA_003626425.1	ASM362642v1	Moraxella catarrhalis		COPD_M37					NCBI Prokaryotic Genome Annotation Pipeline	1895113	Contig	2018-10-06	QZHP01	103675		Illumina MiSeq	PRJNA488991	SAMN09947527	Included
GCA_003626455.1	ASM362645v1	Moraxella catarrhalis		COPD_M25					NCBI Prokaryotic Genome Annotation Pipeline	1886749	Contig	2018-10-06	QZHQ01	240371		Illumina MiSeq	PRJNA488991	SAMN09947526	Included
GCA_003626475.1	ASM362647v1	Moraxella catarrhalis		COPD_M32					NCBI Prokaryotic Genome Annotation Pipeline	1894795	Contig	2018-10-06	QZHR01	175859		Illumina MiSeq	PRJNA488991	SAMN09947525	Included
GCA_003971285.1	ASM397128v1	Moraxella catarrhalis		74P50B1					Annotation submitted by Institute for Genome Sciences, University of Maryland, Baltimore	1832216	Complete Genome	2018-12-26		1832216	1832216	PacBio Sequel	PRJNA509208	SAMN10536191	Included
GCA_003971305.1	ASM397130v1	Moraxella catarrhalis		142P87B1					Annotation submitted by Institute for Genome Sciences, University of Maryland, Baltimore	1909077	Complete Genome	2018-12-26		1909077	1909077	PacBio Sequel	PRJNA509208	SAMN10536190	Included
GCA_003971325.1	ASM397132v1	Moraxella catarrhalis		46P58B1					Annotation submitted by Institute for Genome Sciences, University of Maryland, Baltimore	2045324	Complete Genome	2018-12-26		2045324	2045324	PacBio Sequel	PRJNA509208	SAMN10536193	Included
GCA_003971345.1	ASM397134v1	Moraxella catarrhalis		74P58B1					Annotation submitted by Institute for Genome Sciences, University of Maryland, Baltimore	1832141	Complete Genome	2018-12-26		1832141	1832141	PacBio Sequel	PRJNA509208	SAMN10536192	Included
GCA_003971365.1	ASM397136v1	Moraxella catarrhalis		5P47B2					Annotation submitted by Institute for Genome Sciences, University of Maryland, Baltimore	1933669	Complete Genome	2018-12-26		1933669	1933669	PacBio Sequel	PRJNA509208	SAMN10536188	Included
GCA_003985305.1	ASM398530v1	Moraxella catarrhalis		173P27B1					Annotation submitted by Institute for Genome Sciences, University of Maryland, Baltimore	1940208	Contig	2018-12-28	RYER01	166297		Illumina HiSeq 2500	PRJNA509208	SAMN10536194	Included
GCA_003985315.1	ASM398531v1	Moraxella catarrhalis		5P54B2					Annotation submitted by Institute for Genome Sciences, University of Maryland, Baltimore	1945525	Contig	2018-12-28	RYES01	1253201		PacBio Sequel	PRJNA509208	SAMN10536189	Included
GCA_003985335.1	ASM398533v1	Moraxella catarrhalis		173P31B1					Annotation submitted by Institute for Genome Sciences, University of Maryland, Baltimore	1938288	Contig	2018-12-28	RYEQ01	243575		Illumina HiSeq 2500	PRJNA509208	SAMN10536195	Included
GCA_009378035.1	ASM937803v1	Moraxella catarrhalis		T6					NCBI Prokaryotic Genome Annotation Pipeline	1925717	Contig	2019-10-28	NXCB01	313876		Illumina MiSeq	PRJNA408200	SAMN07672480	Included
GCA_009378055.1	ASM937805v1	Moraxella catarrhalis		4737718Q					NCBI Prokaryotic Genome Annotation Pipeline	2105661	Contig	2019-10-28	RQWL01	292016		Illumina MiSeq	PRJNA408200	SAMN07672417	Included
GCA_009378075.1	ASM937807v1	Moraxella catarrhalis		MC4S					NCBI Prokaryotic Genome Annotation Pipeline	1907242	Contig	2019-10-28	NXCD01	71585		Illumina MiSeq	PRJNA408200	SAMN07672475	Included
GCA_009378085.1	ASM937808v1	Moraxella catarrhalis		MC24					NCBI Prokaryotic Genome Annotation Pipeline	1876829	Contig	2019-10-28	NXCE01	248613		Illumina MiSeq	PRJNA408200	SAMN07672476	Included
GCA_009378105.1	ASM937810v1	Moraxella catarrhalis		T12					NCBI Prokaryotic Genome Annotation Pipeline	1918394	Contig	2019-10-28	RCJA01	207813		Illumina MiSeq	PRJNA408200	SAMN07672481	Included
GCA_009378135.1	ASM937813v1	Moraxella catarrhalis		T4					NCBI Prokaryotic Genome Annotation Pipeline	1926028	Contig	2019-10-28	NXCC01	348993		Illumina MiSeq	PRJNA408200	SAMN07672482	Included
GCA_009378155.1	ASM937815v1	Moraxella catarrhalis		K117					NCBI Prokaryotic Genome Annotation Pipeline	1859938	Contig	2019-10-28	RCJC01	119017		Illumina MiSeq	PRJNA408200	SAMN07672483	Included
GCA_009378165.1	ASM937816v1	Moraxella catarrhalis		BE5					NCBI Prokaryotic Genome Annotation Pipeline	1957752	Contig	2019-10-28	RCJD01	221127		Illumina MiSeq	PRJNA408200	SAMN07672478	Included
GCA_009378215.1	ASM937821v1	Moraxella catarrhalis		BE4L					NCBI Prokaryotic Genome Annotation Pipeline	1866821	Scaffold	2019-10-28	NXCF01	228522	228522	Illumina MiSeq	PRJNA408200	SAMN07672474	Included
GCA_009378245.1	ASM937824v1	Moraxella catarrhalis		A16					NCBI Prokaryotic Genome Annotation Pipeline	1865432	Scaffold	2019-10-28	NXCI01	126702	134174	Illumina MiSeq	PRJNA408200	SAMN07672471	Included
GCA_009378275.1	ASM937827v1	Moraxella catarrhalis		ATCC43617a					NCBI Prokaryotic Genome Annotation Pipeline	1908377	Scaffold	2019-10-28	NXCH01	159675	159675	Illumina MiSeq	PRJNA408200	SAMN07672473	Included
GCA_009378315.1	ASM937831v1	Moraxella catarrhalis		91/291/2					NCBI Prokaryotic Genome Annotation Pipeline	1954167	Contig	2019-10-28	RCJG01	266379		Illumina MiSeq	PRJNA408200	SAMN07672444	Included
GCA_009378325.1	ASM937832v1	Moraxella catarrhalis		80/196/2					NCBI Prokaryotic Genome Annotation Pipeline	1930108	Contig	2019-10-28	RCJH01	46430		Illumina MiSeq	PRJNA408200	SAMN07672468	Included
GCA_009378355.1	ASM937835v1	Moraxella catarrhalis		96/281/2					NCBI Prokaryotic Genome Annotation Pipeline	1948715	Contig	2019-10-28	RCJF01	327860		Illumina MiSeq	PRJNA408200	SAMN07672446	Included
GCA_009378395.1	ASM937839v1	Moraxella catarrhalis		78/325/3					NCBI Prokaryotic Genome Annotation Pipeline	1888974	Contig	2019-10-28	RCJJ01	358460		Illumina MiSeq	PRJNA408200	SAMN07672461	Included
GCA_009378405.1	ASM937840v1	Moraxella catarrhalis		78/205/2					NCBI Prokaryotic Genome Annotation Pipeline	1961881	Contig	2019-10-28	RCJK01	81372		Illumina MiSeq	PRJNA408200	SAMN07672462	Included
GCA_009378425.1	ASM937842v1	Moraxella catarrhalis		78/191/1					NCBI Prokaryotic Genome Annotation Pipeline	1974606	Contig	2019-10-28	RCJL01	102781		Illumina MiSeq	PRJNA408200	SAMN07672445	Included
GCA_009378455.1	ASM937845v1	Moraxella catarrhalis		77/338/2					NCBI Prokaryotic Genome Annotation Pipeline	1932410	Contig	2019-10-28	RCJM01	56976		Illumina MiSeq	PRJNA408200	SAMN07672464	Included
GCA_009378475.1	ASM937847v1	Moraxella catarrhalis		76/204/3					NCBI Prokaryotic Genome Annotation Pipeline	1865329	Contig	2019-10-28	RCJN01	59675		Illumina MiSeq	PRJNA408200	SAMN07672458	Included
GCA_009378485.1	ASM937848v1	Moraxella catarrhalis		73/187/1					NCBI Prokaryotic Genome Annotation Pipeline	1918662	Contig	2019-10-28	RCJO01	177437		Illumina MiSeq	PRJNA408200	SAMN07672459	Included
GCA_009378515.1	ASM937851v1	Moraxella catarrhalis		60/120/1					NCBI Prokaryotic Genome Annotation Pipeline	1905224	Contig	2019-10-28	RCJQ01	119880		Illumina MiSeq	PRJNA408200	SAMN07672450	Included
GCA_009378535.1	ASM937853v1	Moraxella catarrhalis		64/108/1					NCBI Prokaryotic Genome Annotation Pipeline	2006492	Contig	2019-10-28	RCJP01	173067		Illumina MiSeq	PRJNA408200	SAMN07672466	Included
GCA_009378555.1	ASM937855v1	Moraxella catarrhalis		5560626Q					NCBI Prokaryotic Genome Annotation Pipeline	1906305	Contig	2019-10-28	NXCJ01	245427		Illumina MiSeq	PRJNA408200	SAMN07672428	Included
GCA_009378575.1	ASM937857v1	Moraxella catarrhalis		5553245S					NCBI Prokaryotic Genome Annotation Pipeline	1933234	Contig	2019-10-28	NXCK01	314275		Illumina MiSeq	PRJNA408200	SAMN07672436	Included
GCA_009378585.1	ASM937858v1	Moraxella catarrhalis		5550565E					NCBI Prokaryotic Genome Annotation Pipeline	1893317	Contig	2019-10-28	NXCL01	166083		Illumina MiSeq	PRJNA408200	SAMN07672408	Included
GCA_009378595.1	ASM937859v1	Moraxella catarrhalis		5267783B					NCBI Prokaryotic Genome Annotation Pipeline	1993570	Contig	2019-10-28	RCJR01	157451		Illumina MiSeq	PRJNA408200	SAMN07672424	Included
GCA_009378635.1	ASM937863v1	Moraxella catarrhalis		5157102Y					NCBI Prokaryotic Genome Annotation Pipeline	1937577	Contig	2019-10-28	NXCM01	347931		Illumina MiSeq	PRJNA408200	SAMN07672433	Included
GCA_009378645.1	ASM937864v1	Moraxella catarrhalis		5021466N					NCBI Prokaryotic Genome Annotation Pipeline	1893992	Contig	2019-10-28	NXCO01	354639		Illumina MiSeq	PRJNA408200	SAMN07672430	Included
GCA_009378685.1	ASM937868v1	Moraxella catarrhalis		5021467Y					NCBI Prokaryotic Genome Annotation Pipeline	1893322	Contig	2019-10-28	NXCN01	325971		Illumina MiSeq	PRJNA408200	SAMN07672427	Included
GCA_009378715.1	ASM937871v1	Moraxella catarrhalis		5004663G					NCBI Prokaryotic Genome Annotation Pipeline	1898171	Contig	2019-10-28	RCJT01	194394		Illumina MiSeq	PRJNA408200	SAMN07672413	Included
GCA_009378725.1	ASM937872v1	Moraxella catarrhalis		5/131/1					NCBI Prokaryotic Genome Annotation Pipeline	1891472	Scaffold	2019-10-28	NXCQ01	137160	137160	Illumina MiSeq	PRJNA408200	SAMN07672437	Included
GCA_009378795.1	ASM937879v1	Moraxella catarrhalis		4840991N					NCBI Prokaryotic Genome Annotation Pipeline	1859556	Contig	2019-10-28	NXCR01	293758		Illumina MiSeq	PRJNA408200	SAMN07672419	Included
GCA_009378815.1	ASM937881v1	Moraxella catarrhalis		4431503J					NCBI Prokaryotic Genome Annotation Pipeline	2011511	Contig	2019-10-28	NXCT01	157386		Illumina MiSeq	PRJNA408200	SAMN07672425	Included
GCA_009378825.1	ASM937882v1	Moraxella catarrhalis		4789849F					NCBI Prokaryotic Genome Annotation Pipeline	1878510	Scaffold	2019-10-28	NXCS01	138686	138686	Illumina MiSeq	PRJNA408200	SAMN07672407	Included
GCA_009378835.1	ASM937883v1	Moraxella catarrhalis		41/539/1					NCBI Prokaryotic Genome Annotation Pipeline	1870485	Scaffold	2019-10-28	NXCU01	138926	138926	Illumina MiSeq	PRJNA408200	SAMN07672440	Included
GCA_009378865.1	ASM937886v1	Moraxella catarrhalis		4640032P					NCBI Prokaryotic Genome Annotation Pipeline	1884232	Contig	2019-10-28	RCJV01	60746		Illumina MiSeq	PRJNA408200	SAMN07672415	Included
GCA_009378895.1	ASM937889v1	Moraxella catarrhalis		39/355/1					NCBI Prokaryotic Genome Annotation Pipeline	1949682	Contig	2019-10-28	NXCV01	233595		Illumina MiSeq	PRJNA408200	SAMN07672439	Included
GCA_009378915.1	ASM937891v1	Moraxella catarrhalis		3753746B					NCBI Prokaryotic Genome Annotation Pipeline	1990466	Contig	2019-10-28	NXCW01	167474		Illumina MiSeq	PRJNA408200	SAMN07672406	Included
GCA_009378925.1	ASM937892v1	Moraxella catarrhalis		3481088Y					NCBI Prokaryotic Genome Annotation Pipeline	1969511	Contig	2019-10-28	NXCX01	189238		Illumina MiSeq	PRJNA408200	SAMN07672405	Included
GCA_009378935.1	ASM937893v1	Moraxella catarrhalis		3476642E					NCBI Prokaryotic Genome Annotation Pipeline	1935508	Contig	2019-10-28	NXCY01	72056		Illumina MiSeq	PRJNA408200	SAMN07672404	Included
GCA_009378945.1	ASM937894v1	Moraxella catarrhalis		3503282R					NCBI Prokaryotic Genome Annotation Pipeline	1894042	Contig	2019-10-28	RCJW01	80431		Illumina MiSeq	PRJNA408200	SAMN07672412	Included
GCA_009378995.1	ASM937899v1	Moraxella catarrhalis		2001-07-03					NCBI Prokaryotic Genome Annotation Pipeline	1941494	Contig	2019-10-28	RCJX01	166505		Illumina MiSeq	PRJNA408200	SAMN07672441	Included
GCA_009379015.1	ASM937901v1	Moraxella catarrhalis		3331584D					NCBI Prokaryotic Genome Annotation Pipeline	1959709	Scaffold	2019-10-28	NXCZ01	165442	165442	Illumina MiSeq	PRJNA408200	SAMN07672403	Included
GCA_009379045.1	ASM937904v1	Moraxella catarrhalis		3/22/2001					NCBI Prokaryotic Genome Annotation Pipeline	1906279	Contig	2019-10-28	RCJY01	50798		Illumina MiSeq	PRJNA408200	SAMN07672467	Included
GCA_009379055.1	ASM937905v1	Moraxella catarrhalis		26/133/1					NCBI Prokaryotic Genome Annotation Pipeline	1943331	Contig	2019-10-28	RCKA01	284348		Illumina MiSeq	PRJNA408200	SAMN07672447	Included
GCA_009379095.1	ASM937909v1	Moraxella catarrhalis		24/92/1					NCBI Prokaryotic Genome Annotation Pipeline	1900257	Scaffold	2019-10-28	RCKB01	26656	26896	Illumina MiSeq	PRJNA408200	SAMN07672460	Included
GCA_009379115.1	ASM937911v1	Moraxella catarrhalis		23/95/1					NCBI Prokaryotic Genome Annotation Pipeline	1899072	Contig	2019-10-28	RCKC01	66917		Illumina MiSeq	PRJNA408200	SAMN07672456	Included
GCA_009379135.1	ASM937913v1	Moraxella catarrhalis		2050675Y					NCBI Prokaryotic Genome Annotation Pipeline	1886164	Contig	2019-10-28	NXDB01	323727		Illumina MiSeq	PRJNA408200	SAMN07672435	Included
GCA_009379145.1	ASM937914v1	Moraxella catarrhalis		23/41/1					NCBI Prokaryotic Genome Annotation Pipeline	1952307	Scaffold	2019-10-28	NXDA01	251048	251048	Illumina MiSeq	PRJNA408200	SAMN07672438	Included
GCA_009379155.1	ASM937915v1	Moraxella catarrhalis		2047127K					NCBI Prokaryotic Genome Annotation Pipeline	1851887	Contig	2019-10-28	RCKD01	286262		Illumina MiSeq	PRJNA408200	SAMN07672429	Included
GCA_009379195.1	ASM937919v1	Moraxella catarrhalis		2042044P					NCBI Prokaryotic Genome Annotation Pipeline	1926351	Contig	2019-10-28	NXDD01	157322		Illumina MiSeq	PRJNA408200	SAMN07672420	Included
GCA_009379215.1	ASM937921v1	Moraxella catarrhalis		2046210Y					NCBI Prokaryotic Genome Annotation Pipeline	1937521	Contig	2019-10-28	NXDC01	354226		Illumina MiSeq	PRJNA408200	SAMN07672416	Included
GCA_009379235.1	ASM937923v1	Moraxella catarrhalis		2041717D					NCBI Prokaryotic Genome Annotation Pipeline	1837610	Contig	2019-10-28	NXDE01	321038		Illumina MiSeq	PRJNA408200	SAMN07672421	Included
GCA_009379245.1	ASM937924v1	Moraxella catarrhalis		2041417P					NCBI Prokaryotic Genome Annotation Pipeline	1951068	Contig	2019-10-28	NXDF01	37747		Illumina MiSeq	PRJNA408200	SAMN07672431	Included
GCA_009379265.1	ASM937926v1	Moraxella catarrhalis		2023641W					NCBI Prokaryotic Genome Annotation Pipeline	1853097	Contig	2019-10-28	NXDG01	133454		Illumina MiSeq	PRJNA408200	SAMN07672402	Included
GCA_009379305.1	ASM937930v1	Moraxella catarrhalis		2019228G					NCBI Prokaryotic Genome Annotation Pipeline	1850800	Scaffold	2019-10-28	NXDH01	138525	138525	Illumina MiSeq	PRJNA408200	SAMN07672398	Included
GCA_009379345.1	ASM937934v1	Moraxella catarrhalis		16/38/1					NCBI Prokaryotic Genome Annotation Pipeline	1871619	Contig	2019-10-28	RCKG01	127057		Illumina MiSeq	PRJNA408200	SAMN07672465	Included
GCA_009379375.1	ASM937937v1	Moraxella catarrhalis		15/36/1					NCBI Prokaryotic Genome Annotation Pipeline	1910359	Contig	2019-10-28	RCKI01	149210		Illumina MiSeq	PRJNA408200	SAMN07672469	Included
GCA_009379395.1	ASM937939v1	Moraxella catarrhalis		1583718S					NCBI Prokaryotic Genome Annotation Pipeline	1994652	Contig	2019-10-28	RCKH01	157451		Illumina MiSeq	PRJNA408200	SAMN07672423	Included
GCA_009379405.1	ASM937940v1	Moraxella catarrhalis		130/563/4					NCBI Prokaryotic Genome Annotation Pipeline	1930625	Contig	2019-10-28	RCKJ01	146755		Illumina MiSeq	PRJNA408200	SAMN07672449	Included
GCA_009379425.1	ASM937942v1	Moraxella catarrhalis		129/464/4					NCBI Prokaryotic Genome Annotation Pipeline	1840934	Contig	2019-10-28	RCKK01	318622		Illumina MiSeq	PRJNA408200	SAMN07672448	Included
GCA_009379455.1	ASM937945v1	Moraxella catarrhalis		120/402/3					NCBI Prokaryotic Genome Annotation Pipeline	1966968	Contig	2019-10-28	RCKL01	317051		Illumina MiSeq	PRJNA408200	SAMN07672443	Included
GCA_009379475.1	ASM937947v1	Moraxella catarrhalis		113/391/3					NCBI Prokaryotic Genome Annotation Pipeline	1844379	Contig	2019-10-28	RCKM01	258205		Illumina MiSeq	PRJNA408200	SAMN07672452	Included
GCA_009379495.1	ASM937949v1	Moraxella catarrhalis		1111988H					NCBI Prokaryotic Genome Annotation Pipeline	1924611	Contig	2019-10-28	NXDL01	166274		Illumina MiSeq	PRJNA408200	SAMN07672426	Included
GCA_009379515.1	ASM937951v1	Moraxella catarrhalis		1098655R					NCBI Prokaryotic Genome Annotation Pipeline	1896815	Contig	2019-10-28	RCKN01	176304		Illumina MiSeq	PRJNA408200	SAMN07672432	Included
GCA_009379535.1	ASM937953v1	Moraxella catarrhalis		1093063Y					NCBI Prokaryotic Genome Annotation Pipeline	1858853	Contig	2019-10-28	RCKO01	125698		Illumina MiSeq	PRJNA408200	SAMN07672414	Included
GCA_009379545.1	ASM937954v1	Moraxella catarrhalis		105/305/2					NCBI Prokaryotic Genome Annotation Pipeline	1872567	Contig	2019-10-28	RCKR01	276550		Illumina MiSeq	PRJNA408200	SAMN07672451	Included
GCA_009379565.1	ASM937956v1	Moraxella catarrhalis		107/374/3					NCBI Prokaryotic Genome Annotation Pipeline	1920126	Contig	2019-10-28	RCKP01	181272		Illumina MiSeq	PRJNA408200	SAMN07672457	Included
GCA_009379585.1	ASM937958v1	Moraxella catarrhalis		1034084Q					NCBI Prokaryotic Genome Annotation Pipeline	1871110	Scaffold	2019-10-28	NXDI01	211961	211961	Illumina MiSeq	PRJNA408200	SAMN07672401	Included
GCA_009379615.1	ASM937961v1	Moraxella catarrhalis		105/417/3					NCBI Prokaryotic Genome Annotation Pipeline	1884935	Contig	2019-10-28	RCKQ01	77604		Illumina MiSeq	PRJNA408200	SAMN07672463	Included
GCA_009379625.1	ASM937962v1	Moraxella catarrhalis		1028680K					NCBI Prokaryotic Genome Annotation Pipeline	1819933	Contig	2019-10-28	NXDJ01	203721		Illumina MiSeq	PRJNA408200	SAMN07672400	Included
GCA_009379655.1	ASM937965v1	Moraxella catarrhalis		102/402/3					NCBI Prokaryotic Genome Annotation Pipeline	1962029	Contig	2019-10-28	RCKT01	209505		Illumina MiSeq	PRJNA408200	SAMN07672442	Included
GCA_009379675.1	ASM937967v1	Moraxella catarrhalis		20370737					NCBI Prokaryotic Genome Annotation Pipeline	1890881	Contig	2019-10-28	RCKU01	168469		Illumina MiSeq	PRJNA408200	SAMN07672410	Included
GCA_009379685.1	ASM937968v1	Moraxella catarrhalis		1020848M					NCBI Prokaryotic Genome Annotation Pipeline	1929449	Contig	2019-10-28	RCKS01	229988		Illumina MiSeq	PRJNA408200	SAMN07672399	Included
GCA_009379715.1	ASM937971v1	Moraxella catarrhalis		20236154					NCBI Prokaryotic Genome Annotation Pipeline	1869929	Contig	2019-10-28	NXDK01	166647		Illumina MiSeq	PRJNA408200	SAMN07672409	Included
GCA_010604025.1	ASM1060402v1	Moraxella catarrhalis		AS012766						1863636	Scaffold	43875	JAABLC01	134214	332948	Illumina NextSeq	PRJNA553678	SAMN12251085	Included
GCA_022341255.1	ASM2234125v1	Moraxella catarrhalis		S12N					NCBI Prokaryotic Genome Annotation Pipeline (PGAP)	1855077	Contig	44609	JAEOBG01	244013		Illumina MiSeq	PRJNA688249	SAMN17178391	Included
GCA_022341275.1	ASM2234127v1	Moraxella catarrhalis		S15N					NCBI Prokaryotic Genome Annotation Pipeline (PGAP)	1883333	Contig	44609	JAEOBF01	244086		Illumina MiSeq	PRJNA688249	SAMN17178392	Included
GCA_022341325.1	ASM2234132v1	Moraxella catarrhalis		S07N					NCBI Prokaryotic Genome Annotation Pipeline (PGAP)	1923557	Contig	44609	JAEOBH01	346237		Illumina MiSeq	PRJNA688249	SAMN17178390	Included
GCA_022341345.1	ASM2234134v1	Moraxella catarrhalis		P17N					NCBI Prokaryotic Genome Annotation Pipeline (PGAP)	1936065	Contig	44609	JAEOBJ01	347197		Illumina MiSeq	PRJNA688249	SAMN17178388	Included
GCA_022341355.1	ASM2234135v1	Moraxella catarrhalis		P23N					NCBI Prokaryotic Genome Annotation Pipeline (PGAP)	1837555	Contig	44609	JAEOBI01	311912		Illumina MiSeq	PRJNA688249	SAMN17178389	Included
GCA_022341385.1	ASM2234138v1	Moraxella catarrhalis		P12N					NCBI Prokaryotic Genome Annotation Pipeline (PGAP)	1826282	Contig	44609	JAEOBL01	348652		Illumina MiSeq	PRJNA688249	SAMN17178386	Included
GCA_022341395.1	ASM2234139v1	Moraxella catarrhalis		P15N					NCBI Prokaryotic Genome Annotation Pipeline (PGAP)	1866756	Contig	44609	JAEOBK01	447571		Illumina MiSeq	PRJNA688249	SAMN17178387	Included
GCA_028583345.1	ASM2858334v1	Moraxella catarrhalis		RSM43						1887239	Contig	44967	JANYMK01	425658		Illumina MiSeq	PRJNA875903	SAMN30631340	Included
GCA_028583365.1	ASM2858336v1	Moraxella catarrhalis		MC14						1839813	Contig	2023-02-10	JANYML01	287599		Illumina MiSeq	PRJNA875903	SAMN30631339	Included
GCA_028583385.1	ASM2858338v1	Moraxella catarrhalis		RSM163						1890202	Contig	2023-02-10	JANYMJ01	452533		Illumina MiSeq	PRJNA875903	SAMN30631341	Included
GCA_028895295.1	ASM2889529v1	Moraxella catarrhalis		65/74					NCBI Prokaryotic Genome Annotation Pipeline (PGAP)	1980658	Contig	2023-03-01	WSZE01	166337		Illumina MiSeq	PRJNA595907	SAMN13571579	Included
GCA_900453095.1	52347_C01	Moraxella catarrhalis		NCTC3622					Annotation submitted by SC	2026608	Contig	2018-08-01	UGPU01	1173412			PRJEB6403	SAMEA4552895	Included
GCA_900476075.1	49595_F01	Moraxella catarrhalis		NCTC11020					Annotation submitted by SC	1907984	Complete Genome	2018-06-17		1907984	1907984		PRJEB6403	SAMEA4076728	Included
