# Supplementary material for: Investigating the population structure of Moraxella catarrhalis using a cgMLST scheme and LIN code system
Source: Nat Commun. 2025 Oct 17;16:9137. doi: 10.1038/s41467-025-64487-8 (PMC12534458; doi:10.1038/s41467-025-64487-8)
Supplement: Supplementary file 18 — Data 16 [file 41467_2025_64487_MOESM18_ESM.xlsx]

## Sheet: Supplementary_data_16
Metrics	QC Pass range
Assembly size	1.52-2.29 Mbp
N50 value	>25 Kb
Number of contigs	<150
GC%	41.2-42%
rMLST species identification	M. catarrhalis 100% support
