# Supplementary material for: Investigating the population structure of Moraxella catarrhalis using a cgMLST scheme and LIN code system
Source: Nat Commun. 2025 Oct 17;16:9137. doi: 10.1038/s41467-025-64487-8 (PMC12534458; doi:10.1038/s41467-025-64487-8)
Supplement: Supplementary file 19 — Data 17 [file 41467_2025_64487_MOESM19_ESM.xlsx]

## Sheet: Supplementary_data_17
rMLST id	isolate	aliases	country	year	source	species	genome_status	data_source	comments	bioproject_accession	biosample_accession	NCBI_assembly_accession	ENA_run_accession	rST (Ribosomal MLST)	genus (Ribosomal MLST)	species (Ribosomal MLST)
175583	CCUG 59586	LZNA01	Sweden	2010		Moraxella atlantae	draft	NCBI Assembly		PRJNA302716	SAMN05213465	GCA_001678995.1		49001	Moraxella	Moraxella atlantae
175584	CCUG 66109	LZMZ01	Sweden	2014		Moraxella atlantae	draft	NCBI Assembly		PRJNA302716	SAMN05213942	GCA_001679065.1		49002	Moraxella	Moraxella atlantae
175585	NBRC 14588	BCUL01				Moraxella atlantae	draft	NCBI Assembly		PRJDB434	SAMD00046710	GCA_001591265.1		49003	Moraxella	Moraxella atlantae
222397	CCUG 6415	MXAO01				Moraxella atlantae	draft	NCBI Assembly		PRJNA302716	SAMN06556518	GCA_002027585.1		49003	Moraxella	Moraxella atlantae
313234	NCTC11091	UGQA01		1976		Moraxella atlantae	draft	NCBI Assembly		PRJEB6403	ERS1234130; SAMEA4063020	GCA_900453305.1		49003	Moraxella	Moraxella atlantae
762272	ERR9834608					Moraxella atlantae	draft	ENA SRA		PRJEB53458	ERS12170009; SAMEA110071192		ERR9834608	189683	Moraxella	Moraxella atlantae
1113458	MOXA2021		Israel	2021		Moraxella atlantae	draft	NCBI Assembly		PRJNA224116	SAMN31173292; SRS15334176	GCA_030406005.1		266306	Moraxella	Moraxella atlantae
59650	DSM 14165	ARBT01	France	1988		Moraxella boevrei	draft	NCBI Assembly		PRJNA165407; PRJNA199190	SAMN02256417; SRS1581083	GCA_000379845.1		49004	Moraxella	Moraxella boevrei
222398	CCUG 2133	MUXV01	Norway	1973		Moraxella bovis	draft	NCBI Assembly		PRJNA302716	SAMN06308688	GCA_002014975.1		55672	Moraxella	Moraxella bovis
300848	Epp63 (300)	CP030241.1; CP030242.1; CP030243.1; NZ_CP030241.1; NZ_CP030242.1; NZ_CP030243.1	USA	1963		Moraxella bovis	draft	NCBI Assembly		PRJNA477706	SAMN09425913; SRS3464417	GCA_003287015.1		89260	Moraxella	Moraxella bovis
313235	NCTC9426	UGPZ01	UK	1954		Moraxella bovis	draft	NCBI Assembly		PRJEB6403	ERS1545385; SAMEA80452918	GCA_900453265.1		91747	Moraxella	Moraxella bovis
729696	SAM102599		USA	2012		Moraxella bovis	draft	NCBI Assembly		PRJNA477706	SAMN21405638; SRS10347044	GCA_025985165.1		203380	Moraxella	Moraxella bovis
729697	SAM102600		USA	2012		Moraxella bovis	draft	NCBI Assembly		PRJNA477706	SAMN21405639; SRS10347045	GCA_025984965.1		203381	Moraxella	Moraxella bovis
729698	SAM102601		USA	2012		Moraxella bovis	draft	NCBI Assembly		PRJNA477706	SAMN21405640; SRS10347046	GCA_025984845.1		203382	Moraxella	Moraxella bovis
729699	SAM102602		USA	2013		Moraxella bovis	draft	NCBI Assembly		PRJNA477706	SAMN21405641; SRS10347048	GCA_025984625.1		203381	Moraxella	Moraxella bovis
729700	SAM102604		USA	2011		Moraxella bovis	draft	NCBI Assembly		PRJNA477706	SAMN21405642; SRS10347049	GCA_025984605.1		203383	Moraxella	Moraxella bovis
729701	SAM109237		USA	1978		Moraxella bovis	draft	NCBI Assembly		PRJNA477706	SAMN21405643; SRS10347050	GCA_025984585.1		203384	Moraxella	Moraxella bovis
729702	SAM109238		USA	2015		Moraxella bovis	draft	NCBI Assembly		PRJNA477706	SAMN21405644; SRS10347051	GCA_025984565.1		203382	Moraxella	Moraxella bovis
729703	SAM109243		Canada	2015		Moraxella bovis	draft	NCBI Assembly		PRJNA477706	SAMN21405649; SRS10347056	GCA_026168475.1		203382	Moraxella	Moraxella bovis
729704	SAM109244		USA	2015		Moraxella bovis	draft	NCBI Assembly		PRJNA477706	SAMN21405650; SRS10347057	GCA_025983625.1		203382	Moraxella	Moraxella bovis
729705	SAM109245		USA	2015		Moraxella bovis	draft	NCBI Assembly		PRJNA477706	SAMN21405651; SRS10347058	GCA_025983525.1		203382	Moraxella	Moraxella bovis
729706	SAM109246		USA	2015		Moraxella bovis	draft	NCBI Assembly		PRJNA477706	SAMN21405652; SRS10347059	GCA_025983385.1		203382	Moraxella	Moraxella bovis
729707	SAM57868		USA	2010		Moraxella bovis	draft	NCBI Assembly		PRJNA477706	SAMN21405609; SRS10347016	GCA_025985405.1		203385	Moraxella	Moraxella bovis
729708	SAM57926		USA	2013		Moraxella bovis	draft	NCBI Assembly		PRJNA477706	SAMN21405610; SRS10347031	GCA_025985385.1		203386	Moraxella	Moraxella bovis
729709	SAM57928		USA	2012		Moraxella bovis	draft	NCBI Assembly		PRJNA477706	SAMN21405611; SRS10347037	GCA_025984525.1		203382	Moraxella	Moraxella bovis
729710	SAM57939		USA	2012		Moraxella bovis	draft	NCBI Assembly		PRJNA477706	SAMN21405613; SRS10347017	GCA_025984485.1		203387	Moraxella	Moraxella bovis
729711	SAM57942		USA	2013		Moraxella bovis	draft	NCBI Assembly		PRJNA477706	SAMN21405614; SRS10347018	GCA_025984465.1		203388	Moraxella	Moraxella bovis
729712	SAM57947		USA	2013		Moraxella bovis	draft	NCBI Assembly		PRJNA477706	SAMN21405615; SRS10347019	GCA_025984445.1		203387	Moraxella	Moraxella bovis
729713	SAM57953		USA	2014		Moraxella bovis	draft	NCBI Assembly		PRJNA477706	SAMN21405616; SRS10347020	GCA_025984425.1		203382	Moraxella	Moraxella bovis
729714	SAM57954		USA	2014		Moraxella bovis	draft	NCBI Assembly		PRJNA477706	SAMN21405617; SRS10347021	GCA_025984405.1		203382	Moraxella	Moraxella bovis
729715	SAM57957		USA	2014		Moraxella bovis	draft	NCBI Assembly		PRJNA477706	SAMN21405618; SRS10347022	GCA_025984385.1		203388	Moraxella	Moraxella bovis
729716	SAM57959		USA	2014		Moraxella bovis	draft	NCBI Assembly		PRJNA477706	SAMN21405619; SRS10347024	GCA_025984365.1		203382	Moraxella	Moraxella bovis
729717	SAM57964		USA	2013		Moraxella bovis	draft	NCBI Assembly		PRJNA477706	SAMN21405620; SRS10347023	GCA_025984245.1		203389	Moraxella	Moraxella bovis
729718	SAM57965		USA	2012		Moraxella bovis	draft	NCBI Assembly		PRJNA477706	SAMN21405621; SRS10347025	GCA_026168495.1		203382	Moraxella	Moraxella bovis
729719	SAM57973		USA	2013		Moraxella bovis	draft	NCBI Assembly		PRJNA477706	SAMN21405622; SRS10347026	GCA_025983665.1		203382	Moraxella	Moraxella bovis
729720	SAM57978		USA	2011		Moraxella bovis	draft	NCBI Assembly		PRJNA477706	SAMN21405624; SRS10347028	GCA_025983645.1		203390	Moraxella	Moraxella bovis
729721	SAM57979		USA	2011		Moraxella bovis	draft	NCBI Assembly		PRJNA477706	SAMN21405625; SRS10347029	GCA_025985365.1		203391	Moraxella	Moraxella bovis
729722	SAM57983		USA	2011		Moraxella bovis	draft	NCBI Assembly		PRJNA477706	SAMN21405626; SRS10347030	GCA_025985345.1		203382	Moraxella	Moraxella bovis
729723	SAM57987		USA	2011		Moraxella bovis	draft	NCBI Assembly		PRJNA477706	SAMN21405627; SRS10347032	GCA_025985325.1		203382	Moraxella	Moraxella bovis
729724	SAM57990		USA	2011		Moraxella bovis	draft	NCBI Assembly		PRJNA477706	SAMN21405628; SRS10347033	GCA_025985305.1		203381	Moraxella	Moraxella bovis
729725	SAM57991		USA	2011		Moraxella bovis	draft	NCBI Assembly		PRJNA477706	SAMN21405629; SRS10347034	GCA_025985285.1		203382	Moraxella	Moraxella bovis
729726	SAM57994		USA	2012		Moraxella bovis	draft	NCBI Assembly		PRJNA477706	SAMN21405630; SRS10347035	GCA_025985265.1		203392	Moraxella	Moraxella bovis
729727	SAM58105		USA	2012		Moraxella bovis	draft	NCBI Assembly		PRJNA477706	SAMN21405632; SRS10347038	GCA_025985245.1		203382	Moraxella	Moraxella bovis
729728	SAM58106		USA	2012		Moraxella bovis	draft	NCBI Assembly		PRJNA477706	SAMN21405633; SRS10347039	GCA_025985225.1		203393	Moraxella	Moraxella bovis
729729	SAM58116		USA	2013		Moraxella bovis	draft	NCBI Assembly		PRJNA477706	SAMN21405634; SRS10347040	GCA_025985205.1		203382	Moraxella	Moraxella bovis
729730	SAM68509		USA	2015		Moraxella bovis	draft	NCBI Assembly		PRJNA477706	SAMN21405635; SRS10347041	GCA_025985185.1		203382	Moraxella	Moraxella bovis
749924	SAM109242		Canada	2015		Moraxella bovis	draft	NCBI Assembly		PRJNA477706	SAMN21405648; SRS10347055	GCA_026725495.1		207092	Moraxella	Moraxella bovis
271595	58069	CP011374.1; CP011375.1; NZ_CP011374.1; NZ_CP011375.1	USA	2013		Moraxella bovoculi	draft	NCBI Assembly		PRJNA282717	SAMN03577769	GCA_000988605.1		73562	Moraxella	Moraxella bovoculi
313236	57922		USA	2013		Moraxella bovoculi	draft	NCBI Assembly		PRJNA282717	SAMN03577768	GCA_000988725.2		91748	Moraxella	Moraxella bovoculi
420156	58086		USA	2013		Moraxella bovoculi	draft	NCBI Assembly			SAMN03577770	GCA_000988745.3		73563	Moraxella	Moraxella bovoculi
477711	KZ-1	JAAIVK01	Kazakhstan	2018		Moraxella bovoculi	draft	NCBI Assembly		PRJNA604664	SAMN13978102; SRS6097356	GCA_013307375.1		152576	Moraxella	Moraxella bovoculi
649576	237	AOMT01	USA			Moraxella bovoculi	draft	NCBI Assembly		PRJNA46467	SAMN02786836	GCA_000696305.2		49005	Moraxella	Moraxella bovoculi
149365	304_MCAT	JVMG01	USA			Moraxella canis	draft	NCBI Assembly	Species updated to Moraxella canis [Apr 2019].	PRJNA267549	SAMN03197496; SRS746704	GCA_001064405.1		49018	Moraxella	Moraxella canis
149366	324_MCAT	JVLO01	USA			Moraxella canis	draft	NCBI Assembly	Species updated to Moraxella canis [Apr 2019].	PRJNA267549	SAMN03197514; SRS746722	GCA_001064535.1		49018	Moraxella	Moraxella canis
222399	CCUG 8415A	MUXT01	Sweden	1979		Moraxella canis	draft	NCBI Assembly		PRJNA302716	SAMN06308682	GCA_002014965.1		61192	Moraxella	Moraxella canis
300849	HAMBI_2792	QLKT01				Moraxella canis	draft	NCBI Assembly		PRJNA476209	SAMN09428661	GCA_003350015.1
1148169	HAMBI_2792		Finland			Moraxella canis	draft	NCBI Assembly		PRJNA224116	SAMN38562719; SRS19714563	GCA_034424565.1		274461	Moraxella	Moraxella canis
68750	DSM 19149	AUGF01	France	1988		Moraxella caprae	draft	NCBI Assembly		PRJNA198543	SAMN02441175	GCA_000426885.1		49006	Moraxella	Moraxella caprae
313237	NCTC12877	UGQB01		1995		Moraxella caprae	draft	NCBI Assembly		PRJEB6403	ERS1429836; SAMEA4530657	GCA_900453285.1		49006	Moraxella	Moraxella caprae
222401	CCUG 355	MUXU01	USA	1962		Moraxella caviae	draft	NCBI Assembly		PRJNA302716	SAMN06308687	GCA_002014985.1		55673	Moraxella	Moraxella caviae
313243	NCTC10293	UGQE01		1962		Moraxella caviae	draft	NCBI Assembly		PRJEB6403	ERS1353908; SAMEA4442459	GCA_900453175.1		55673	Moraxella	Moraxella caviae
222402	CCUG 2154	MUYC01	Germany	1973		Moraxella cuniculi	draft	NCBI Assembly		PRJNA302716	SAMN06308730	GCA_002015175.1		55674	Moraxella	Moraxella cuniculi
222403	DSM 21768	FTNU01	Germany			Moraxella cuniculi	draft	NCBI Assembly		PRJEB18906	SAMN02745664; SRS1634768	GCA_900156515.1		55674	Moraxella	Moraxella cuniculi
336781	NCTC10297					Moraxella cuniculi	draft	NCBI Assembly		PRJEB6403	ERS1211135; SAMEA4040025	GCA_900637105.1		103677	Moraxella	Moraxella cuniculi
222404	CCUG 4950	MXAP01				Moraxella equi	draft	NCBI Assembly		PRJNA302716	SAMN06556573	GCA_002027555.1		55675	Moraxella	Moraxella equi
313244	NCTC11012	UGQF01		1970		Moraxella equi	draft	NCBI Assembly		PRJEB6403	ERS1234129; SAMEA4063019	GCA_900453335.1		55675	Moraxella	Moraxella equi
1113460	ZY171148		China	2017		Moraxella haemolytica	draft	NCBI Assembly	Species updated to Moraxella haemolytica [Apr 2024].	PRJNA224116	SAMN24014770	GCA_030177935.1		262781	Moraxella	Moraxella haemolytica
175613	CCUG 57757A	LZMS01	Sweden	2009		Moraxella lacunata	draft	NCBI Assembly		PRJNA302716	SAMN05217631	GCA_001679225.1		49091	Moraxella	Moraxella lacunata
175614	CCUG 65142	LZDR01	Sweden	2013		Moraxella lacunata	draft	NCBI Assembly		PRJNA302716	SAMN05214411	GCA_001679265.1		49092	Moraxella	Moraxella lacunata
175615	NBRC 102154	BCUK01				Moraxella lacunata	draft	NCBI Assembly		PRJDB432	SAMD00046705	GCA_001591245.1		49090	Moraxella	Moraxella lacunata
222405	CCUG 4441	MXAN01				Moraxella lacunata	draft	NCBI Assembly		PRJNA302716	SAMN06556471	GCA_002027545.1		49090	Moraxella	Moraxella lacunata
313245	NCTC7911	UGQC01		1949		Moraxella lacunata	draft	NCBI Assembly		PRJEB6403	ERS1211132; SAMEA4040022	GCA_900453245.1		91751	Moraxella	Moraxella lacunata
807942	ADQDZ		USA	2014		Moraxella lacunata	draft	NCBI Assembly		PRJNA46333	SAMN31818939; SRS16435749	GCA_029921615.1		219498	Moraxella	Moraxella lacunata
835466	CCUG 73408		Ireland	2014		Moraxella lacunata	draft	NCBI Assembly		PRJNA224116	SAMN11370771	GCA_029991695.1		49091	Moraxella	Moraxella lacunata
835467	CCUG 73411		Ireland	2017		Moraxella lacunata	draft	NCBI Assembly		PRJNA224116	SAMN11370849	GCA_030015045.1		221559	Moraxella	Moraxella lacunata
222406	CCUG 9405	MUYT01	Sweden	1980		Moraxella lincolnii	draft	NCBI Assembly		PRJNA302716	SAMN06291427	GCA_002014765.1		55676	Moraxella	Moraxella lincolnii
1167326	302605.3		South Africa			Moraxella lincolnii	draft	NCBI Assembly		PRJNA224116	SAMN38696707; SRS19821672	GCA_037201985.1		282322	Moraxella	Moraxella lincolnii
59651	0408225	ANIN01	USA			Moraxella macacae	draft	NCBI Assembly		PRJNA174162; PRJNA183957	SAMN02472058	GCA_000320365.1		49093	Moraxella	Moraxella macacae
807944	ZY190618		China	2019		Moraxella nasibovis	draft	NCBI Assembly	Species updated to Moraxella nasibovis [Nov 2023].	PRJNA788685	SAMN24015071	GCA_029581575.1		219500	Moraxella	Moraxella nasibovis
729731	ZY201224		China	2020		Moraxella nasicaprae	draft	NCBI Assembly	Species updated to Moraxella nasicaprae [Nov 2023].	PRJNA788698	SAMN24016029	GCA_025643275.1		203394	Moraxella	Moraxella nasicaprae
653095	ZY201115		China	2021		Moraxella nasovis	draft	NCBI Assembly	Species updated to Moraxella nasovis [Jan 2023].	PRJNA788692	SAMN24016007	GCA_022701215.1		188763	Moraxella	Moraxella nasovis
175616	CCUG 348	LXTW01	Norway	1962		Moraxella nonliquefaciens	draft	NCBI Assembly		PRJNA302716	SAMN04994741	GCA_001679005.1		49094	Moraxella	Moraxella nonliquefaciens
175617	CCUG 47514	LZDM01	Sweden	2003		Moraxella nonliquefaciens	draft	NCBI Assembly		PRJNA302716	SAMN05214002	GCA_001679125.1		49095	Moraxella	Moraxella nonliquefaciens
175618	CCUG 60284	LZDN01	Sweden	2010		Moraxella nonliquefaciens	draft	NCBI Assembly		PRJNA302716	SAMN05214262	GCA_001679155.1		49096	Moraxella	Moraxella nonliquefaciens
529781	FDAARGOS_869					Moraxella nonliquefaciens	draft	NCBI Assembly		PRJNA231221	SAMN13450399; SRS6867729	GCA_016028775.1		49094	Moraxella	Moraxella nonliquefaciens
547746	FDAARGOS_1006	CP066056.1; CP066057.1; NZ_CP066056.1; NZ_CP066057.1	Germany			Moraxella nonliquefaciens	draft	NCBI Assembly		PRJNA231221	SAMN16357175; SRS7520527	GCA_016127895.1		49094	Moraxella	Moraxella nonliquefaciens
634192	ACRPA	JAKREH01	USA	2018		Moraxella nonliquefaciens	draft	NCBI Assembly		PRJNA694925	SAMN17729863; SRS8697949	GCA_022346965.1		184702	Moraxella	Moraxella nonliquefaciens
835468	CCUG 73409		Ireland	2015		Moraxella nonliquefaciens	draft	NCBI Assembly		PRJNA224116	SAMN11370851	GCA_029991895.1		221560	Moraxella	Moraxella nonliquefaciens
835469	CCUG 73410		Ireland	2016		Moraxella nonliquefaciens	draft	NCBI Assembly		PRJNA224116	SAMN11370852	GCA_030015085.1		221561	Moraxella	Moraxella nonliquefaciens
175619	NBRC 102422	BCYQ01				Moraxella oblonga	draft	NCBI Assembly		PRJDB1360	SAMD00046722	GCA_001598275.1		49097	Moraxella	Moraxella oblonga
681721	Tifton1		USA	2018		Moraxella oculi	draft	NCBI Assembly	Species updated to Moraxella oculi [Apr 2024].	PRJNA834037	SAMN28030841; SRS12909409	GCA_023336735.1		195359	Moraxella	Moraxella oculi
175621	CCUG 57516	LZDQ01	Sweden	2008		Moraxella osloensis	draft	NCBI Assembly		PRJNA302716	SAMN05214362	GCA_001679205.1		49098	Moraxella	Moraxella osloensis
175622	CCUG 67237	LZMT01	Sweden			Moraxella osloensis	draft	NCBI Assembly		PRJNA302716	SAMN05219448	GCA_001679275.1		49100	Moraxella	Moraxella osloensis
214306	CCUG 350	NZ_CP014234.1; NZ_CP014235.1; NZ_CP014236.1; NZ_CP014237.1; NZ_CP014238.1	USA			Moraxella osloensis	draft	NCBI Assembly		PRJNA282954	SAMN04435858	GCA_001553955.1		49099	Moraxella	Moraxella osloensis
242639	OG2	NCXF01	Germany	2016		Moraxella osloensis	draft	NCBI Assembly		PRJNA375758	SAMN06718506	GCA_002276465.1		61219	Moraxella	Moraxella osloensis
271603	KMC41	AP017381.1; AP017382.1; AP017383.1; AP017384.1; NZ_AP017381.1; NZ_AP017382.1; NZ_AP017383.1; NZ_AP017384.1	Japan	2008		Moraxella osloensis	draft	NCBI Assembly		PRJDB4665	DRS029835; SAMD00048857	GCA_002355615.1		73565	Moraxella	Moraxella osloensis
273558	TT16		South Korea	2016		Moraxella osloensis	draft	NCBI Assembly		PRJNA397939	SAMN07498009	GCA_002786455.2		81797	Moraxella	Moraxella osloensis
300852	UMB0416	PKJS01	USA	2015		Moraxella osloensis	draft	NCBI Assembly		PRJNA316969	SAMN08193706	GCA_002863315.1		89261	Moraxella	Moraxella osloensis
313246	NCTC10465	UGPY01	USA	1966		Moraxella osloensis	draft	NCBI Assembly		PRJEB6403	ERS1295515; SAMEA4384066	GCA_900453115.1		49099	Moraxella	Moraxella osloensis
400671	MOXF1	CP040257.1; CP040258.1; NZ_CP040257.1; NZ_CP040258.1	USA	1990		Moraxella osloensis	draft	NCBI Assembly			SAMN11634443	GCA_005518075.1		122921	Moraxella	Moraxella osloensis
420157	DE0456		USA	2018		Moraxella osloensis	draft	NCBI Assembly			SAMN11792616	GCA_007667745.1		127606	Moraxella	Moraxella osloensis
452780	YV1	CP047226.1; CP047227.1; CP047228.1; CP047229.1; CP047230.1	Australia	2017		Moraxella osloensis	draft	NCBI Assembly		PRJNA598073	SAMN13697796; SRS5919902	GCA_009867135.1		135253	Moraxella	Moraxella osloensis
471576	ERR4198169					Moraxella osloensis	draft	ENA SRA		PRJEB34287	ERS4619168; SAMEA6908218		ERR4198169	149262	Moraxella	Moraxella osloensis
529782	FDAARGOS_870					Moraxella osloensis	draft	NCBI Assembly		PRJNA231221	SAMN13450400; SRS6867758	GCA_016028755.1		49099	Moraxella	Moraxella osloensis
547747	FDAARGOS_1130	CP068109.1; CP068110.1; CP068111.1	Germany			Moraxella osloensis	draft	NCBI Assembly		PRJNA231221	SAMN16357299; SRS7619506	GCA_016726945.1		167315	Moraxella	Moraxella osloensis
559467	FDAARGOS_1129	JAETXO01	Germany			Moraxella osloensis	draft	NCBI Assembly		PRJNA231221	SAMN16357298; SRS7619503	GCA_016791645.1		169430	Moraxella	Moraxella osloensis
559468	FDAARGOS_1202		Germany			Moraxella osloensis	draft	NCBI Assembly		PRJNA231221	SAMN16357344; SRS7821860	GCA_016888885.1		169431	Moraxella	Moraxella osloensis
583216	71383	JABAHM01	Bangladesh	2006		Moraxella osloensis	draft	NCBI Assembly		PRJNA624729	SAMN14582801; SRS6619128	GCA_019353005.1		174590	Moraxella	Moraxella osloensis
583217	8444	JABAHL01	Bangladesh	2004		Moraxella osloensis	draft	NCBI Assembly		PRJNA624729	SAMN14582800; SRS6619127	GCA_019353055.1		174591	Moraxella	Moraxella osloensis
583218	200931	JABAHK01	Bangladesh	2010		Moraxella osloensis	draft	NCBI Assembly		PRJNA624729	SAMN14582799; SRS6619126	GCA_019353065.1		174592	Moraxella	Moraxella osloensis
611702	FLMOS1		USA	2019		Moraxella osloensis	draft	NCBI Assembly		PRJNA760542	SAMN21220453	GCA_020041925.1		180378	Moraxella	Moraxella osloensis
681716	EYE_13		China	2019		Moraxella osloensis	draft	NCBI Assembly		PRJNA741708	SAMN19899802	GCA_023148235.1
681717	EYE_771		China	2019		Moraxella osloensis	draft	NCBI Assembly		PRJNA741708	SAMN19899841	GCA_023147185.1		195355	Moraxella	Moraxella osloensis
762269	ERR9834600					Moraxella osloensis	draft	ENA SRA		PRJEB53458	ERS12170001; SAMEA110071184		ERR9834600	189684	Moraxella	Moraxella osloensis
762270	ERR9834604					Moraxella osloensis	draft	ENA SRA		PRJEB53458	ERS12170005; SAMEA110071188		ERR9834604
762271	ERR9834606					Moraxella osloensis	draft	ENA SRA		PRJEB53458	ERS12170007; SAMEA110071190		ERR9834606
762275	ERR9834611					Moraxella osloensis	draft	ENA SRA		PRJEB53458	ERS12170012; SAMEA110071195		ERR9834611
762277	ERR9834613					Moraxella osloensis	draft	ENA SRA		PRJEB53458	ERS12170014; SAMEA110071197		ERR9834613	189685	Moraxella	Moraxella osloensis
762279	ERR9834615					Moraxella osloensis	draft	ENA SRA		PRJEB53458	ERS12170016; SAMEA110071199		ERR9834615	189686	Moraxella	Moraxella osloensis
762280	ERR9834616					Moraxella osloensis	draft	ENA SRA		PRJEB53458	ERS12170017; SAMEA110071200		ERR9834616
762281	ERR9834617					Moraxella osloensis	draft	ENA SRA		PRJEB53458	ERS12170018; SAMEA110071201		ERR9834617	189687	Moraxella	Moraxella osloensis
762282	ERR9834620					Moraxella osloensis	draft	ENA SRA		PRJEB53458	ERS12170021; SAMEA110071204		ERR9834620
762283	ERR9834623					Moraxella osloensis	draft	ENA SRA		PRJEB53458	ERS12170024; SAMEA110071207		ERR9834623	189688	Moraxella	Moraxella osloensis
762284	ERR9834624					Moraxella osloensis	draft	ENA SRA		PRJEB53458	ERS12170025; SAMEA110071208		ERR9834624
762285	ERR9834625					Moraxella osloensis	draft	ENA SRA		PRJEB53458	ERS12170026; SAMEA110071209		ERR9834625	189689	Moraxella	Moraxella osloensis
762286	ERR9834627					Moraxella osloensis	draft	ENA SRA		PRJEB53458	ERS12170028; SAMEA110071211		ERR9834627	189690	Moraxella	Moraxella osloensis
762287	ERR9834630					Moraxella osloensis	draft	ENA SRA		PRJEB53458	ERS12170031; SAMEA110071214		ERR9834630	189691	Moraxella	Moraxella osloensis
762288	ERR9834632					Moraxella osloensis	draft	ENA SRA		PRJEB53458	ERS12170033; SAMEA110071216		ERR9834632
762289	ERR9834634					Moraxella osloensis	draft	ENA SRA		PRJEB53458	ERS12170035; SAMEA110071218		ERR9834634	189692	Moraxella	Moraxella osloensis
762290	ERR9834635					Moraxella osloensis	draft	ENA SRA		PRJEB53458	ERS12170036; SAMEA110071219		ERR9834635	189693	Moraxella	Moraxella osloensis
762292	ERR9834646					Moraxella osloensis	draft	ENA SRA		PRJEB53458	ERS12170047; SAMEA110071230		ERR9834646	189694	Moraxella	Moraxella osloensis
762294	ERR9834650					Moraxella osloensis	draft	ENA SRA		PRJEB53458	ERS12170051; SAMEA110071234		ERR9834650	189695	Moraxella	Moraxella osloensis
762296	ERR9834657					Moraxella osloensis	draft	ENA SRA		PRJEB53458	ERS12170058; SAMEA110071241		ERR9834657	189696	Moraxella	Moraxella osloensis
762298	ERR9834659					Moraxella osloensis	draft	ENA SRA		PRJEB53458	ERS12170060; SAMEA110071243		ERR9834659	189697	Moraxella	Moraxella osloensis
762299	ERR9834662					Moraxella osloensis	draft	ENA SRA		PRJEB53458	ERS12170063; SAMEA110071246		ERR9834662	189698	Moraxella	Moraxella osloensis
762300	ERR9834667					Moraxella osloensis	draft	ENA SRA		PRJEB53458	ERS12170068; SAMEA110071251		ERR9834667	189699	Moraxella	Moraxella osloensis
762301	ERR9834672					Moraxella osloensis	draft	ENA SRA		PRJEB53458	ERS12170073; SAMEA110071256		ERR9834672
835470	YHS		South Korea	2016		Moraxella osloensis	draft	NCBI Assembly		PRJNA224116	SAMN07501683	GCA_002752755.2		81797	Moraxella	Moraxella osloensis
835471	KSH		South Korea	2016		Moraxella osloensis	draft	NCBI Assembly		PRJNA224116	SAMN07501684	GCA_002752795.2		259661	Moraxella	Moraxella osloensis
835472	NP7		South Korea	2016		Moraxella osloensis	draft	NCBI Assembly		PRJNA224116	SAMN07501685	GCA_002753715.2		221562	Moraxella	Moraxella osloensis
835474	CCUG 73413		Ireland	2017		Moraxella osloensis	draft	NCBI Assembly		PRJNA224116	SAMN11370871	GCA_030015145.1		259664	Moraxella	Moraxella osloensis
1167327	NBRC 115781		Japan	2019		Moraxella osloensis	draft	NCBI Assembly		PRJNA224116	SAMD00651070	GCA_040364415.1		282323	Moraxella	Moraxella osloensis
214307	199/55	NZ_CP011158.1; NZ_CP011159.1	Norway	1959		Moraxella ovis	draft	NCBI Assembly		PRJNA280058	SAMN03455375	GCA_001636015.1		49101	Moraxella	Moraxella ovis
300853	NCTC11019	UASX01		1968		Moraxella ovis	draft	NCBI Assembly		PRJEB6403	ERS1826247; SAMEA104167229	GCA_900453155.1		89262	Moraxella	Moraxella ovis
300854	NCTC11969	UGQD01		1972		Moraxella ovis	draft	NCBI Assembly		PRJEB6403	ERS1963362; SAMEA104338384	GCA_900453255.1		89263	Moraxella	Moraxella ovis
313247	NCTC11227	UGPW01		1955		Moraxella ovis	draft	NCBI Assembly		PRJEB6403	ERS1247844; SAMEA4076734	GCA_900453105.1		49101	Moraxella	Moraxella ovis
222407	CCUG 54913	MUYU01	Spain	2001		Moraxella pluranimalium	draft	NCBI Assembly		PRJNA302716	SAMN06293379	GCA_002014825.1		55677	Moraxella	Moraxella pluranimalium
222408	CCUG 54912	MUYV01	Spain	2004		Moraxella porci	draft	NCBI Assembly		PRJNA302716	SAMN06293387	GCA_002014855.1		55678	Moraxella	Moraxella porci
807943	LG6-2		Spain	2020		Moraxella porci	draft	NCBI Assembly		PRJNA862074	SAMN32925513	GCA_029845525.1		219499	Moraxella	Moraxella porci
207521	HMSC061H09	LTKA01				Moraxella sp.	draft	NCBI Assembly		PRJNA296180	SAMN04495798; SRS1296745	GCA_001809255.1		49102	Moraxella	Moraxella sp.
279941	RCAD0137	LTCC01	China	2012		Moraxella sp.	draft	NCBI Assembly		PRJNA307469	SAMN04380952	GCA_002894025.1		67182	Moraxella	Moraxella sp.
420158	VT-16-12		USA	2016		Moraxella sp.	draft	NCBI Assembly			SAMN07267518; SRS5205156	GCA_002224245.2		127607	Moraxella	Moraxella sp.
517671	K127	JADFBZ01	USA	2018		Moraxella sp.	draft	NCBI Assembly		PRJNA669407	SAMN16453026; SRS7573697	GCA_015223095.1		161205	Moraxella	Moraxella sp.
517672	K1630	JADFCA01	USA	2018		Moraxella sp.	draft	NCBI Assembly		PRJNA669404	SAMN16452525; SRS7573789	GCA_015223135.1		161206	Moraxella	Moraxella sp.
517673	K1664	JADFCB01	USA	2018		Moraxella sp.	draft	NCBI Assembly		PRJNA669397	SAMN16452476; SRS7574046	GCA_015223165.1		161207	Moraxella	Moraxella sp.
517674	K2450	JADFCC01	USA	2018		Moraxella sp.	draft	NCBI Assembly		PRJNA669396	SAMN16452458; SRS7573866	GCA_015223155.1		161208	Moraxella	Moraxella sp.
681718	FZFQ2102		China	2021		Moraxella sp.	draft	NCBI Assembly		PRJNA850675	SAMN29200753	GCA_024137865.1		195356	Moraxella	Moraxella sp.
681719	FZLJ2107		China	2021		Moraxella sp.	draft	NCBI Assembly		PRJNA854392	SAMN29439281	GCA_024296905.1		195357	Moraxella	Moraxella sp.
681720	FZLJ2109		China	2021		Moraxella sp.	draft	NCBI Assembly		PRJNA854393	SAMN29439286	GCA_024296965.1		195358	Moraxella	Moraxella sp.
1133895	DOX410		South Korea	2022		Moraxella sp.	draft	NCBI Assembly		PRJNA224116	SAMN37472091; SRS19308176	GCA_032248735.1		268422	Moraxella	Moraxella sp.
1133896	7624LN		Brazil	2018		Moraxella sp.	draft	NCBI Assembly		PRJNA224116	SAMN39049954	GCA_035181365.1		268423	Moraxella	Moraxella sp.
1133897	Pampa		Brazil	2018		Moraxella sp.	draft	NCBI Assembly		PRJNA224116	SAMN38106293	GCA_035181385.1		268424	Moraxella	Moraxella sp.
1133898	7664LN		Brazil	2018		Moraxella sp.	draft	NCBI Assembly		PRJNA224116	SAMN39049952	GCA_035181405.1		268425	Moraxella	Moraxella sp.
1133899	7664RN		Brazil	2018		Moraxella sp.	draft	NCBI Assembly		PRJNA224116	SAMN39049953	GCA_035181425.1		268423	Moraxella	Moraxella sp.
1167328	K1664		USA	2018		Moraxella sp.	draft	NCBI Assembly		PRJNA224116	SAMN41082902	GCA_039693965.1		161207	Moraxella	Moraxella sp.
