# Supplementary material for: Investigating the population structure of Moraxella catarrhalis using a cgMLST scheme and LIN code system
Source: Nat Commun. 2025 Oct 17;16:9137. doi: 10.1038/s41467-025-64487-8 (PMC12534458; doi:10.1038/s41467-025-64487-8)
Supplement: Supplementary file 20 — Data 18 [file 41467_2025_64487_MOESM20_ESM.xlsx]

## Sheet: Supplementary_data_18
Organism Scientific Name	Organism Qualifier	Taxonomy id	Assembly Name	Assembly Accession	Source	Annotation	Level	Contig N50	Size	BioProject	BioSample
Moraxella bovis	strain: Epp63 (300)	476	ASM328701v1	GCF_003287015.1	RefSeq	NCBI Prokaryotic Genome Annotation Pipeline (PGAP)	Complete Genome	2839913	2911207	PRJNA477706	SAMN09425913
Moraxella bovis	strain: SAM109246	476	ASM2598338v1	GCF_025983385.1	RefSeq	NCBI Prokaryotic Genome Annotation Pipeline (PGAP)	Complete Genome	2727394	2792163	PRJNA477706	SAMN21405652
Moraxella bovis	strain: SAM109245	476	ASM2598352v1	GCF_025983525.1	RefSeq	NCBI Prokaryotic Genome Annotation Pipeline (PGAP)	Complete Genome	2682607	2747362	PRJNA477706	SAMN21405651
Moraxella bovis	strain: SAM109244	476	ASM2598362v1	GCF_025983625.1	RefSeq	NCBI Prokaryotic Genome Annotation Pipeline (PGAP)	Complete Genome	2742314	2774503	PRJNA477706	SAMN21405650
Moraxella bovis	strain: SAM57978	476	ASM2598364v1	GCF_025983645.1	RefSeq	NCBI Prokaryotic Genome Annotation Pipeline (PGAP)	Complete Genome	2820813	2866983	PRJNA477706	SAMN21405624
Moraxella bovis	strain: SAM57973	476	ASM2598366v1	GCF_025983665.1	RefSeq	NCBI Prokaryotic Genome Annotation Pipeline (PGAP)	Complete Genome	2727662	2833294	PRJNA477706	SAMN21405622
Moraxella bovis	strain: SAM57964	476	ASM2598424v1	GCF_025984245.1	RefSeq	NCBI Prokaryotic Genome Annotation Pipeline (PGAP)	Complete Genome	2610246	2628859	PRJNA477706	SAMN21405620
Moraxella bovis	strain: SAM57959	476	ASM2598436v1	GCF_025984365.1	RefSeq	NCBI Prokaryotic Genome Annotation Pipeline (PGAP)	Complete Genome	2721936	2800686	PRJNA477706	SAMN21405619
Moraxella bovis	strain: SAM57957	476	ASM2598438v1	GCF_025984385.1	RefSeq	NCBI Prokaryotic Genome Annotation Pipeline (PGAP)	Complete Genome	2625938	2644149	PRJNA477706	SAMN21405618
Moraxella bovis	strain: SAM57954	476	ASM2598440v1	GCF_025984405.1	RefSeq	NCBI Prokaryotic Genome Annotation Pipeline (PGAP)	Complete Genome	2859218	2902705	PRJNA477706	SAMN21405617
Moraxella bovis	strain: SAM57953	476	ASM2598442v1	GCF_025984425.1	RefSeq	NCBI Prokaryotic Genome Annotation Pipeline (PGAP)	Complete Genome	2698007	2755111	PRJNA477706	SAMN21405616
Moraxella bovis	strain: SAM57947	476	ASM2598444v1	GCF_025984445.1	RefSeq	NCBI Prokaryotic Genome Annotation Pipeline (PGAP)	Complete Genome	2840961	2873152	PRJNA477706	SAMN21405615
Moraxella bovis	strain: SAM57942	476	ASM2598446v1	GCF_025984465.1	RefSeq	NCBI Prokaryotic Genome Annotation Pipeline (PGAP)	Complete Genome	2596465	2596465	PRJNA477706	SAMN21405614
Moraxella bovis	strain: SAM57939	476	ASM2598448v1	GCF_025984485.1	RefSeq	NCBI Prokaryotic Genome Annotation Pipeline (PGAP)	Complete Genome	2855583	2887774	PRJNA477706	SAMN21405613
Moraxella bovis	strain: SAM57928	476	ASM2598452v1	GCF_025984525.1	RefSeq	NCBI Prokaryotic Genome Annotation Pipeline (PGAP)	Complete Genome	2719944	2797549	PRJNA477706	SAMN21405611
Moraxella bovis	strain: SAM109238	476	ASM2598456v1	GCF_025984565.1	RefSeq	NCBI Prokaryotic Genome Annotation Pipeline (PGAP)	Complete Genome	2812574	2891282	PRJNA477706	SAMN21405644
Moraxella bovis	strain: SAM109237	476	ASM2598458v1	GCF_025984585.1	RefSeq	NCBI Prokaryotic Genome Annotation Pipeline (PGAP)	Complete Genome	2847928	2921688	PRJNA477706	SAMN21405643
Moraxella bovis	strain: SAM102604	476	ASM2598460v1	GCF_025984605.1	RefSeq	NCBI Prokaryotic Genome Annotation Pipeline (PGAP)	Complete Genome	2588120	2591387	PRJNA477706	SAMN21405642
Moraxella bovis	strain: SAM102602	476	ASM2598462v1	GCF_025984625.1	RefSeq	NCBI Prokaryotic Genome Annotation Pipeline (PGAP)	Complete Genome	2837452	2867457	PRJNA477706	SAMN21405641
Moraxella bovis	strain: SAM102601	476	ASM2598484v1	GCF_025984845.1	RefSeq	NCBI Prokaryotic Genome Annotation Pipeline (PGAP)	Complete Genome	2792400	2850263	PRJNA477706	SAMN21405640
Moraxella bovis	strain: SAM102600	476	ASM2598496v1	GCF_025984965.1	RefSeq	NCBI Prokaryotic Genome Annotation Pipeline (PGAP)	Complete Genome	2837207	2867229	PRJNA477706	SAMN21405639
Moraxella bovis	strain: SAM102599	476	ASM2598516v1	GCF_025985165.1	RefSeq	NCBI Prokaryotic Genome Annotation Pipeline (PGAP)	Complete Genome	2958581	3152958	PRJNA477706	SAMN21405638
Moraxella bovis	strain: SAM68509	476	ASM2598518v1	GCF_025985185.1	RefSeq	NCBI Prokaryotic Genome Annotation Pipeline (PGAP)	Complete Genome	2716602	2795270	PRJNA477706	SAMN21405635
Moraxella bovis	strain: SAM58116	476	ASM2598520v1	GCF_025985205.1	RefSeq	NCBI Prokaryotic Genome Annotation Pipeline (PGAP)	Complete Genome	2728402	2807142	PRJNA477706	SAMN21405634
Moraxella bovis	strain: SAM58106	476	ASM2598522v1	GCF_025985225.1	RefSeq	NCBI Prokaryotic Genome Annotation Pipeline (PGAP)	Complete Genome	2841147	2841147	PRJNA477706	SAMN21405633
Moraxella bovis	strain: SAM58105	476	ASM2598524v1	GCF_025985245.1	RefSeq	NCBI Prokaryotic Genome Annotation Pipeline (PGAP)	Complete Genome	2744195	2793634	PRJNA477706	SAMN21405632
Moraxella bovis	strain: SAM57994	476	ASM2598526v1	GCF_025985265.1	RefSeq	NCBI Prokaryotic Genome Annotation Pipeline (PGAP)	Complete Genome	2826353	2876690	PRJNA477706	SAMN21405630
Moraxella bovis	strain: SAM57991	476	ASM2598528v1	GCF_025985285.1	RefSeq	NCBI Prokaryotic Genome Annotation Pipeline (PGAP)	Complete Genome	2736144	2814864	PRJNA477706	SAMN21405629
Moraxella bovis	strain: SAM57990	476	ASM2598530v1	GCF_025985305.1	RefSeq	NCBI Prokaryotic Genome Annotation Pipeline (PGAP)	Complete Genome	2859778	2889714	PRJNA477706	SAMN21405628
Moraxella bovis	strain: SAM57987	476	ASM2598532v1	GCF_025985325.1	RefSeq	NCBI Prokaryotic Genome Annotation Pipeline (PGAP)	Complete Genome	2730188	2808924	PRJNA477706	SAMN21405627
Moraxella bovis	strain: SAM57983	476	ASM2598534v1	GCF_025985345.1	RefSeq	NCBI Prokaryotic Genome Annotation Pipeline (PGAP)	Complete Genome	2723491	2792354	PRJNA477706	SAMN21405626
Moraxella bovis	strain: SAM57979	476	ASM2598536v1	GCF_025985365.1	RefSeq	NCBI Prokaryotic Genome Annotation Pipeline (PGAP)	Complete Genome	2544784	2544784	PRJNA477706	SAMN21405625
Moraxella bovis	strain: SAM57926	476	ASM2598538v1	GCF_025985385.1	RefSeq	NCBI Prokaryotic Genome Annotation Pipeline (PGAP)	Complete Genome	2554655	2572838	PRJNA477706	SAMN21405610
Moraxella bovis	strain: SAM57868	476	ASM2598540v1	GCF_025985405.1	RefSeq	NCBI Prokaryotic Genome Annotation Pipeline (PGAP)	Complete Genome	2556051	2574255	PRJNA477706	SAMN21405609
Moraxella bovis	strain: SAM109242	476	ASM2672549v1	GCF_026725495.1	RefSeq	NCBI Prokaryotic Genome Annotation Pipeline (PGAP)	Complete Genome	2616654	2620917	PRJNA477706	SAMN21405648
Moraxella bovoculi	strain: 58069	386891	ASM98860v1	GCF_000988605.1	RefSeq	NCBI Prokaryotic Genome Annotation Pipeline (PGAP)	Complete Genome	2193308	2243615	PRJNA282717	SAMN03577769
Moraxella bovoculi	strain: 22581	386891	ASM98861v1	GCF_000988615.1	RefSeq	NCBI Prokaryotic Genome Annotation Pipeline (PGAP)	Complete Genome	2363171	2363171	PRJNA282717	SAMN03577766
Moraxella bovoculi	strain: 23343	386891	ASM98865v1	GCF_000988655.1	RefSeq	NCBI Prokaryotic Genome Annotation Pipeline (PGAP)	Complete Genome	2184753	2184753	PRJNA282717	SAMN03577765
Moraxella bovoculi	strain: 28389	386891	ASM98868v1	GCF_000988685.1	RefSeq	NCBI Prokaryotic Genome Annotation Pipeline (PGAP)	Complete Genome	2400952	2400952	PRJNA282717	SAMN03577767
Moraxella bovoculi	strain: 33362	386891	ASM98870v1	GCF_000988705.1	RefSeq	NCBI Prokaryotic Genome Annotation Pipeline (PGAP)	Complete Genome	2307542	2307542	PRJNA282717	SAMN03577771
Moraxella bovoculi	strain: 57922	386891	ASM98872v2	GCF_000988725.2	RefSeq	NCBI Prokaryotic Genome Annotation Pipeline (PGAP)	Complete Genome	2181826	2181826	PRJNA282717	SAMN03577768
Moraxella bovoculi	strain: 58086	386891	ASM98874v3	GCF_000988745.2	RefSeq	NCBI Prokaryotic Genome Annotation Pipeline (PGAP)	Complete Genome	2138650	2141970	PRJNA282717	SAMN03577770
Moraxella osloensis	strain: KMC41	34062	ASM235561v1	GCF_002355615.1	RefSeq	NCBI Prokaryotic Genome Annotation Pipeline (PGAP)	Complete Genome	2445556	2621004	PRJDB4665	SAMD00048857
Moraxella osloensis	strain: CCUG 350	34062	ASM155395v1	GCF_001553955.1	RefSeq	NCBI Prokaryotic Genome Annotation Pipeline (PGAP)	Complete Genome	2434688	2649137	PRJNA282954	SAMN04435858
Moraxella osloensis	strain: TT16	34062	ASM278645v2	GCF_002786455.2	RefSeq	NCBI Prokaryotic Genome Annotation Pipeline (PGAP)	Complete Genome	2575094	2818011	PRJNA397939	SAMN07498009
Moraxella osloensis	strain: YHS	34062	ASM275275v2	GCF_002752755.2	RefSeq	NCBI Prokaryotic Genome Annotation Pipeline (PGAP)	Complete Genome	2575202	2821325	PRJNA398105	SAMN07501683
Moraxella osloensis	strain: KSH	34062	ASM275279v2	GCF_002752795.2	RefSeq	NCBI Prokaryotic Genome Annotation Pipeline (PGAP)	Complete Genome	2483277	2725214	PRJNA398108	SAMN07501684
Moraxella osloensis	strain: NP7	34062	ASM275371v2	GCF_002753715.1	RefSeq	NCBI Prokaryotic Genome Annotation Pipeline (PGAP)	Complete Genome	2389582	3043784	PRJNA398109	SAMN07501685
Moraxella osloensis	strain: MOXF1	34062	ASM551807v1	GCF_005518075.1	RefSeq	NCBI Prokaryotic Genome Annotation Pipeline (PGAP)	Complete Genome	2983035	3231476	PRJNA542611	SAMN11634443
Moraxella osloensis	strain: FDAARGOS_870	34062	ASM1602875v1	GCF_016028755.1	RefSeq	NCBI Prokaryotic Genome Annotation Pipeline (PGAP)	Complete Genome	2435828	2435828	PRJNA231221	SAMN13450400
Moraxella osloensis	strain: YV1	34062	ASM986713v1	GCF_009867135.1	RefSeq	NCBI Prokaryotic Genome Annotation Pipeline (PGAP)	Complete Genome	2615801	2819707	PRJNA598073	SAMN13697796
Moraxella osloensis	strain: FDAARGOS_1130	34062	ASM1672694v1	GCF_016726945.1	RefSeq	NCBI Prokaryotic Genome Annotation Pipeline (PGAP)	Complete Genome	2415047	2546670	PRJNA231221	SAMN16357299
Moraxella osloensis	strain: FDAARGOS_1202	34062	ASM1688888v1	GCF_016888885.1	RefSeq	NCBI Prokaryotic Genome Annotation Pipeline (PGAP)	Complete Genome	2660948	2759178	PRJNA231221	SAMN16357344
Moraxella osloensis	strain: FLMOS1	34062	ASM2004192v1	GCF_020041925.1	RefSeq	NCBI Prokaryotic Genome Annotation Pipeline (PGAP)	Complete Genome	2503420	2503420	PRJNA760542	SAMN21220453
Moraxella catarrhalis	142P87B1	480	ASM397130v1	GCA_003971305.1	RefSeq	Annotation submitted by Institute for Genome Sciences, University of Maryland, Baltimore	Complete Genome	1909077	1909077	PRJNA509208	SAMN10536190
Moraxella catarrhalis	46P58B1	480	ASM397132v1	GCA_003971325.1	RefSeq	Annotation submitted by Institute for Genome Sciences, University of Maryland, Baltimore	Complete Genome	2045324	2045324	PRJNA509208	SAMN10536193
Moraxella catarrhalis	5P47B2	480	ASM397136v1	GCA_003971365.1	RefSeq	Annotation submitted by Institute for Genome Sciences, University of Maryland, Baltimore	Complete Genome	1933669	1933669	PRJNA509208	SAMN10536188
Moraxella catarrhalis	74P58B1	480	ASM397134v1	GCA_003971345.1	RefSeq	Annotation submitted by Institute for Genome Sciences, University of Maryland, Baltimore	Complete Genome	1832141	1832141	PRJNA509208	SAMN10536192
Moraxella catarrhalis	74P50B1	480	ASM397128v1	GCA_003971285.1	RefSeq	Annotation submitted by Institute for Genome Sciences, University of Maryland, Baltimore	Complete Genome	1832216	1832216	PRJNA509208	SAMN10536191
Moraxella catarrhalis	25239	480	ASM76666v1	GCA_000766665.1	RefSeq	Annotation submitted by Griffith University	Complete Genome	1887974	1887974	PRJNA235932	SAMN02595593
Moraxella catarrhalis	25240	480	ASM74045v1	GCA_000740455.1	RefSeq	Annotation submitted by Los Alamos National Laboratory	Complete Genome	1941566	1941566	PRJNA244569	SAMN02870719
Moraxella catarrhalis	BBH18	480	ASM9226v1	GCA_000092265.1	RefSeq	Annotation submitted by Radboud University Nijmegen Medical Centre	Complete Genome	1863286	1863286	PRJNA46869	SAMN02603777
Moraxella catarrhalis	CCRI-195ME	480	ASM208012v1	GCA_002080125.1	RefSeq	NCBI Prokaryotic Genome Annotation Pipeline	Complete Genome	1954607	1954607	PRJNA350869	SAMN05949222
Moraxella catarrhalis	FDAARGOS_304	480	ASM298412v1	GCA_002984125.1	RefSeq	NCBI Prokaryotic Genome Annotation Pipeline	Complete Genome	1941980	1941980	PRJNA231221	SAMN06173317
Moraxella catarrhalis	FDAARGOS_213	480	ASM207321v2	GCA_002073215.2	RefSeq	NCBI Prokaryotic Genome Annotation Pipeline	Complete Genome	1907985	1907985	PRJNA231221	SAMN04875550
Moraxella catarrhalis	F21	480	ASM165642v1	GCA_001656425.1	RefSeq	Annotation submitted by Drexel University College of Medicine	Contig	106722		PRJNA297370	SAMN04122792
Moraxella catarrhalis	F24	480	ASM165619v1	GCA_001656195.1	RefSeq	Annotation submitted by Drexel University College of Medicine	Contig	182702		PRJNA297370	SAMN04122795
Moraxella catarrhalis	N19	480	ASM165620v1	GCA_001656205.1	RefSeq	Annotation submitted by Drexel University College of Medicine	Contig	80324		PRJNA297370	SAMN04122799
Moraxella catarrhalis	N12	480	ASM165645v1	GCA_001656455.1	RefSeq	Annotation submitted by Drexel University College of Medicine	Contig	195908		PRJNA297370	SAMN04122797
Moraxella catarrhalis	N15	480	ASM165649v1	GCA_001656495.1	RefSeq	Annotation submitted by Drexel University College of Medicine	Contig	190441		PRJNA297370	SAMN04122798
Moraxella catarrhalis	N1	480	ASM165647v1	GCA_001656475.1	RefSeq	Annotation submitted by Drexel University College of Medicine	Contig	231375		PRJNA297370	SAMN04122796
Moraxella catarrhalis	N4	480	ASM165650v1	GCA_001656505.1	RefSeq	Annotation submitted by Drexel University College of Medicine	Contig	186739		PRJNA297370	SAMN04122800
Moraxella catarrhalis	N6	480	ASM165617v1	GCA_001656175.1	RefSeq	Annotation submitted by Drexel University College of Medicine	Contig	190206		PRJNA297370	SAMN04122801
Moraxella catarrhalis	NCTC11020	480	49595_F01	GCA_900476075.1	RefSeq	Annotation submitted by SC	Complete Genome	1907984	1907984	PRJEB6403	SAMEA4076728
