# Supplementary material for: Investigating the population structure of Moraxella catarrhalis using a cgMLST scheme and LIN code system
Source: Nat Commun. 2025 Oct 17;16:9137. doi: 10.1038/s41467-025-64487-8 (PMC12534458; doi:10.1038/s41467-025-64487-8)
Supplement: Supplementary file 21 — Data 19 [file 41467_2025_64487_MOESM21_ESM.xlsx]

## Sheet: Supplementary_data_19
Name	Description	Sequence
CTER1	motif (protein sequence) used for MAST analysis	KQELILQNDRLNRINETNNHQDQKIDQLGYALKEQGQHFNNRISAVERQT
FAAG core repeats	motif (protein sequence) used for MAST analysis	FAAGVENKANAENAVTLGKKNTIEGEDSVAIGSNNTVDKGQKNVFILGSNTKNAQSGSVLLGNNTSGKAATTVES
FAAG transition repeats	motif (protein sequence) used for MAST analysis	AIVDSLKLTGFAGASKSQNGSENGVVSVGSAGSERQIVNVGAGQISANSTDAVNGSQLHALATAVS
GGG repeats	motif (protein sequence) used for MAST analysis	[THAF][I/V]GGGDDNKAEGTY
VEGG	motif (protein sequence) used for MAST analysis	DIK[T/A]L[E/K][N/S]NVEE[G/E]LL[D/E]SGRL[I/L]DQKAD[I/L]
NINNY	motif (protein sequence) used for MAST analysis	NI[N/K][N/H]IYELAQQQDQHSS
LAAY	motif (protein sequence) used for MAST analysis	DLAAYNELQD[A/Q]YA[K/Q][Q/K]QTEAIDA
KASS	motif (protein sequence) used for MAST analysis	[N/A]K[A/Y]S[S/A][E/A]NT[Q/D][N/R]I[A/E]
HDD	motif (protein sequence) used for MAST analysis	[D/E][IV]K[E/D]LDKE[V/M][G/N]VLSRDI[G/N]SL[H/N]DDVADNQ[A/D]IAKN[A/K]A
CCM	motif (protein sequence) used for MAST analysis	TAELGIAENKKDAQIAKAQANENKDGIAKNQADIALHDKKITNLGILHSMVARAVGNNTQGVATNKADIAKNQQADIA
SIE	motif (protein sequence) used for MAST analysis	SIE[D/E]LYDFXEVAEXIGEIHA[H/Y][N/I][E/K][A/E][Q/V]N[E/K]TLXXLITNS[V/I][K/E]NT[D/N]NI[D/T]KNKA
VEDL	motif (protein sequence) used for MAST analysis	XNQAATLXNRVX[I/Y][K/E]LERKQENDIKEVVXMQNAIAEQADINKNHIQDLAKAQLAGVAVMEEDKHVEDL
FET	motif (protein sequence) used for MAST analysis	KNKA[E/D]ADASFETLTKNQNTLIE
DEVI	motif (protein sequence) used for MAST analysis	[S/K][T/D][I/L]DEVD[L/D][L/I][G/N]EE[I/Y]N[S/A]L[E/V][G/D]EIFNNQDA
YEAN	motif (protein sequence) used for MAST analysis	YEA[T/N][N/K]EN[L/V][D/N][K/R][I/L][S/I][Q/E][L/H][D/Q][G/D][A/K][V/I]F[N/A]N[T/E]
TAEER	motif (protein sequence) used for MAST analysis	TAEERIDKNEY
CTER2	motif (protein sequence) used for MAST analysis	KDKEHDKLITANKTAIDANKASADTKFAATADAITKNGNAITKNAKSITDLGTKVDGFDGRVTALDTKVNAFDGRITALDSKVENGMAAQAALSGLFQPY
NTER2A	motif (protein sequence) used for MAST analysis	QQQKSPKTETFLPNIFFNEYADDLDTLYHNMILGDTAITHDDQYKFYADDATEVPDSLFFNKILHDQLLYGFKEGDKIIPLDENGKPVYKLDKRLENGVQKTVYSVTTKTATADDVNSAYSRGIQGDIDDL
NTER2B_1	motif (protein sequence) used for MAST analysis	AKNDITLEDLPYLIKKIDQNELEADIGDITALEKYLALSQYGNILALEELNKALEELDEDVGWNQNDIANLEDDVE
NTER2B_2	motif (protein sequence) used for MAST analysis	AQSRSLEQIQARIAQITDKVIQAKQSVQNGQKDINQYLFLSQYANVLTMEELNNNIVKNSSSIETLETDFGWLENDVA
NTER2B_3	motif (protein sequence) used for MAST analysis	AQARDRSLEDIQALIGNIDVDKIRSQKQKNPEIFQYLLLNQLSNTLITDELNNNVIKNTNSIETLDNDIAWLNDD
leuA	uspA1 flanking gene (hypothetical gene encoding a threonine/serine exporter family protein)	ATGCCACACATTACCCCAAAAAACCCTGCGTTTGATTTTAATAAATACCAGCCATTTGCGTTTGCCCCTAAGCTTGAAAACCGTACTTGGCCTGATAAGACCATCACCAAAGCCCCAATTTGGGCAAGTGTTGATTTGCGTGATGGAAACCAAGCCTTGATTGATCCCATGACCATCGAACAAAAATTAAAATTTTTTAAACTGCTTGTAGAGATTGGCTTTAAAGAGATTGAAATCGGTTTTCCGTCAGCGGCACAAGTTGAGTTTGATTTTACACGCCGCTTGATTGAAGAGGGTCTTGTACCTGATGATGTCGCCTTACAAGTCTTGGTGCAGGCGCGTGAGCATTTGATTGATCGAACTTTTGAGGCACTCAAAGGCGCACGCCGTGCGATTGTG…
hyp	uspA1 flanking gene	ATGATGGGCATTATCGAGATTATCCAAACAATTGTATTGTCATGTATCATTACTGTGGGCTGGTGTTTAATGTTTACATTGCCAAAGCAATACATCATGCATTGCATGATGGTAACAGCACTTGGTTTTGGTTTAAAACAAGTGATGGTAACTTTTGGTGTGCATTTGGTTGTGGCAACATTCTTTGGGGCGATGGCGGGTAGCTTTTTGGGTGTACATTTTGCTCAGCGTCATGGCCTGCCGCCTAAAGCCTTGATTGTACCTAGCTTGATTTGTATGATGCCGGGAATCGCTGCCTATAAAGCCATGGTTAGCATGGTACAAATTGGCTATTTTGGATTTGATATGGATTTATTTATCGTTATGATGCGTCATTTTTTTGAGGCGATTTTTATCATC…
metR	uspA2 flanking gene	ATGCTAGAGATTCGCCACCTACAGATGATGCACGCCCTAAAACGCCATGGGTCGCTTGCCACCACCGCCGATGAGATGAACCTAACGGCCTCAGCCATCAGTCATCAGCTCAAAGAGCTTGAAAACTATTATGACATTACGATGGTCAATCGGCGTACTCGCCCCATCAGCTTCACCCCAGCAGGCTTGATGGTACTTGAGTTGGCAGAGCGTATTTTACCACAGGTGGCACGCACCCAATCCGACATTAAACGCCTCGCACATGGTCAAGCAGGTAGGCTGCGTTTGGCGAGCGAATGCCATAGCTGTTTTGATTGGCTGATGCCGATTTTAAACACCTATCGTGGGCAATATGCTGATGTTGAGCTTGATTTTTCAACAGGGTTTGACCCTGAGCCG…
tsaD	uspA2 flanking gene	ATGAAAGTATTGGGATTGGAGACATCTTGTGATGAAACAGGGCTTGCCATCTATGATAGTACGATGAATGGCGGTCGTGGCGGCGTGCTGTCTCAGGTTTTGTATAGCCAAATTAATCTACATGCCACCTATGGCGGTGTCGTGCCTGAGCTTGCCAGTCGAGACCACATTCGTAAGCTTGTGCCGTTATTTAATGAGCTGTTGGATCAGGCAAATATCACCAAATCCGACATTGATGCGGTGGCGTATACCAAAGGCCCCGGGCTGATTGGGGCATTGATGACAGGGGCATTATTTGGGCGGACGCTGGCGTATGGGCTGGGCGTGCCAGCGGTTGGGGTGCATCATATGGAGGGACATCTGTTAGCACCGCTATTGGCCAGTGATGACCCCCCAAGC…
LOS_A_primers	primers used to amplify LOS A	ATCCTGCTCCAACTGACTTTC
LOS_A_primers	primers used to amplify LOS A	CATCAAAAACCCCCCTACC
LOS_BC_primers	primers used to amplify LOS B and LOS C	CAAAAGAAGACAAACAAGCAGC
LOS_BC_primers	primers used to amplify LOS B and LOS C	CATCAAAAACCCCCCTACC
