# Supplementary material for: Investigating the population structure of Moraxella catarrhalis using a cgMLST scheme and LIN code system
Source: Nat Commun. 2025 Oct 17;16:9137. doi: 10.1038/s41467-025-64487-8 (PMC12534458; doi:10.1038/s41467-025-64487-8)
Supplement: Supplementary file 22 — Data 20 [file 41467_2025_64487_MOESM22_ESM.xlsx]

## Sheet: Supplementary_data_20
Name	Accession number
16s rRNA type 1	AF192339
16s rRNA type 2	AF192340
16s rRNA type 3	AF192341
mcbA	EU780917
mcbB	EU780918
mcbC	EU780919
mcbI	EU780920
lgt1	AY789049.2
lgt2A	AY789049.2
lgt3	AY789049.2
lgt4	AY789049.2
lgt2BC	DQ137418.1
