# Supplementary material for: Investigating the population structure of Moraxella catarrhalis using a cgMLST scheme and LIN code system
Source: Nat Commun. 2025 Oct 17;16:9137. doi: 10.1038/s41467-025-64487-8 (PMC12534458; doi:10.1038/s41467-025-64487-8)
Supplement: Supplementary file 25 — Source Data [file 41467_2025_64487_MOESM25_ESM.xlsx]

## Sheet: Fig1A
Mapping of 1,319 core genes in the M. catarrhalis CCRI-195ME reference genome
Locus_Name	Start	End	Strand
MCAT0001	2176	2460	+
MCAT0002	6343	7059	+
MCAT0004	8027	9553	+
MCAT0005	9659	10132	+
MCAT0006	10465	10725	+
MCAT0007	10799	11119	+
MCAT0008	11508	13169	+
MCAT0009	13584	14393	+
MCAT0010	14563	15213	+
MCAT0011	15250	16281	+
MCAT0012	16400	16777	+
MCAT0013	16842	17402	+
MCAT0014	17577	18371	+
MCAT0015	18871	20214	+
MCAT0016	20318	21346	+
MCAT0017	21587	22198	+
MCAT0018	22317	23336	+
MCAT0019	23445	23894	+
MCAT0020	24167	27136	+
MCAT0021	27242	28462	+
MCAT0022	28620	29279	+
MCAT0023	29509	30270	+
MCAT0024	30285	31340	+
MCAT0025	31680	31925	+
MCAT0026	32099	33037	+
MCAT0027	33259	35337	+
MCAT0028	35582	36349	+
MCAT0029	36436	37698	+
MCAT0030	37834	38316	+
MCAT0031	38740	40338	+
MCAT0032	40496	42658	+
MCAT0033	42975	46469	+
MCAT0034	47238	48386	+
MCAT0035	48495	50045	+
MCAT0036	50180	50977	+
MCAT0037	51072	52427	+
MCAT0038	52554	53399	+
MCAT0039	53435	53998	+
MCAT0040	54060	54857	+
MCAT0042	56145	57554	+
MCAT0043	57741	58313	+
MCAT0044	58390	59061	+
MCAT0045	59537	61033	+
MCAT0046	61432	61647	+
MCAT0047	61813	62088	+
MCAT0048	62091	62906	+
MCAT0049	63061	63843	+
MCAT0050	64002	65045	+
MCAT0051	65227	66183	+
MCAT0052	66540	67214	+
MCAT0053	67843	68367	+
MCAT0054	68926	70398	+
MCAT0055	71449	72927	+
MCAT0056	73026	73313	+
MCAT0057	73630	74241	+
MCAT0058	74428	76056	+
MCAT0059	76457	76768	+
MCAT0060	76821	77459	+
MCAT0061	77474	78076	+
MCAT0062	78073	78402	+
MCAT0063	78413	79240	+
MCAT0064	79253	79528	+
MCAT0065	79538	79867	+
MCAT0066	79870	80592	+
MCAT0067	80596	81009	+
MCAT0068	81203	81475	+
MCAT0069	81584	81952	+
MCAT0070	81970	82287	+
MCAT0071	82308	82844	+
MCAT0072	82856	83161	+
MCAT0073	83176	83574	+
MCAT0074	83725	84258	+
MCAT0075	84270	84620	+
MCAT0076	84623	85120	+
MCAT0077	85317	85757	+
MCAT0078	85761	87086	+
MCAT0079	87339	87695	+
MCAT0080	87716	88108	+
MCAT0081	88121	88762	+
MCAT0082	88787	89791	+
MCAT0083	89810	90169	+
MCAT0084	90256	90822	+
MCAT0085	90827	91585	+
MCAT0086	91751	92293	+
MCAT0087	92983	93942	+
MCAT0088	93939	94667	+
MCAT0089	94858	95094	+
MCAT0090	95309	95806	+
MCAT0091	95952	96341	+
MCAT0092	96843	98678	+
MCAT0093	98678	99193	+
MCAT0094	99357	100379	+
MCAT0095	100488	100898	+
MCAT0096	101246	101458	+
MCAT0097	101589	102179	+
MCAT0098	102335	102916	+
MCAT0099	102949	104343	+
MCAT0100	104519	105694	+
MCAT0101	105867	107267	+
MCAT0102	107466	107804	+
MCAT0103	107918	108283	+
MCAT0104	108498	108746	+
MCAT0105	108775	109773	+
MCAT0106	109920	111152	+
MCAT0108	112491	113447	+
MCAT0109	113671	116535	+
MCAT0110	116621	118135	+
MCAT0111	118236	120386	+
MCAT0112	120652	120987	+
MCAT0113	121198	121986	+
MCAT0114	122107	124857	+
MCAT0115	125068	125883	+
MCAT0116	127332	128834	+
MCAT0117	129126	129731	+
MCAT0118	129728	130159	+
MCAT0120	131819	133456	+
MCAT0121	133658	134536	+
MCAT0122	134533	135375	+
MCAT0123	135372	135887	+
MCAT0124	135941	136984	+
MCAT0125	137123	137569	+
MCAT0126	137632	138828	+
MCAT0127	139127	140119	+
MCAT0128	140119	141018	+
MCAT0129	141283	142590	+
MCAT0130	143135	144319	+
MCAT0131	144407	145876	+
MCAT0132	146422	147195	+
MCAT0133	148572	149177	+
MCAT0134	149715	151370	+
MCAT0135	151632	152384	+
MCAT0136	152396	154174	+
MCAT0137	154591	155079	+
MCAT0138	155336	156313	+
MCAT0139	156406	157440	+
MCAT0140	157569	158102	+
MCAT0141	158276	159874	+
MCAT0142	160197	161717	+
MCAT0143	161841	163076	+
MCAT0144	163096	163704	+
MCAT0145	163704	164375	+
MCAT0146	164378	165187	+
MCAT0147	165171	166403	+
MCAT0148	166406	167758	+
MCAT0149	168281	169012	+
MCAT0150	169146	171458	+
MCAT0151	171578	172096	+
MCAT0152	172184	172624	+
MCAT0153	174196	176115	+
MCAT0154	184742	184987	+
MCAT0155	185141	186127	+
MCAT0156	186378	188387	+
MCAT0157	188551	190020	+
MCAT0158	190049	191926	+
MCAT0159	191919	192557	+
MCAT0160	192547	193197	+
MCAT0161	193201	194622	+
MCAT0162	194818	195453	+
MCAT0163	195450	196568	+
MCAT0164	196581	197525	+
MCAT0165	197546	198172	+
MCAT0166	198213	198749	+
MCAT0167	199163	199708	+
MCAT0168	199930	200898	+
MCAT0169	200971	201744	+
MCAT0170	201831	202673	+
MCAT0171	202755	204473	+
MCAT0172	204817	205452	+
MCAT0173	205581	206795	+
MCAT0174	206838	207680	+
MCAT0175	207889	208770	+
MCAT0176	208907	209464	+
MCAT0177	209570	210898	+
MCAT0178	211027	212214	+
MCAT0179	212561	213658	+
MCAT0180	214805	215263	+
MCAT0181	215472	216434	+
MCAT0182	216452	217060	+
MCAT0183	217402	219498	+
MCAT0184	219652	220485	+
MCAT0185	271544	271867	+
MCAT0186	272489	273271	+
MCAT0187	273423	274811	+
MCAT0188	274869	276920	+
MCAT0189	277221	278663	+
MCAT0190	278768	279061	+
MCAT0191	279326	280018	+
MCAT0192	280294	281388	+
MCAT0193	281397	281708	+
MCAT0194	281832	282293	+
MCAT0195	282626	283855	+
MCAT0196	284213	285442	+
MCAT0197	289616	290332	+
MCAT0198	290334	290789	+
MCAT0199	290933	292261	+
MCAT0200	292459	293127	+
MCAT0201	293117	293677	+
MCAT0202	293674	294675	+
MCAT0203	294668	295474	+
MCAT0204	295785	296543	+
MCAT0205	296605	297183	+
MCAT0206	297250	297810	+
MCAT0208	300922	302229	+
MCAT0209	302416	303129	+
MCAT0210	303157	304380	+
MCAT0211	304399	305496	+
MCAT0212	305483	306979	+
MCAT0213	307072	307854	+
MCAT0214	308021	308995	+
MCAT0215	309172	310236	+
MCAT0216	310492	311490	+
MCAT0217	311684	312577	+
MCAT0218	312588	313382	+
MCAT0219	313726	316302	+
MCAT0220	317151	317540	+
MCAT0221	317543	318166	+
MCAT0222	318304	319029	+
MCAT0223	319029	320255	+
MCAT0224	320258	320842	+
MCAT0225	321359	321745	+
MCAT0226	321755	322186	+
MCAT0227	322784	324682	+
MCAT0228	325005	325961	+
MCAT0229	326153	326614	+
MCAT0230	326697	330587	+
MCAT0231	330607	331989	+
MCAT0232	332037	332342	+
MCAT0233	332418	333209	+
MCAT0234	333434	334978	+
MCAT0235	334994	335680	+
MCAT0236	335820	336662	+
MCAT0237	336705	337520	+
MCAT0238	337576	337839	+
MCAT0239	337836	338750	+
MCAT0240	340907	341641	+
MCAT0241	341996	342484	+
MCAT0242	342532	343230	+
MCAT0243	343227	344291	+
MCAT0244	344469	345815	+
MCAT0245	346032	346532	+
MCAT0246	346681	347649	+
MCAT0247	347680	348312	+
MCAT0248	348420	349871	+
MCAT0249	350200	350583	+
MCAT0250	351192	352673	+
MCAT0251	352684	353322	+
MCAT0252	353501	354568	+
MCAT0253	354738	356372	+
MCAT0254	356507	357370	+
MCAT0255	357428	358744	+
MCAT0256	358779	359189	+
MCAT0257	359256	359984	+
MCAT0258	359989	362517	+
MCAT0259	362613	363641	+
MCAT0260	363759	364061	+
MCAT0261	364380	366824	+
MCAT0262	367142	367498	+
MCAT0263	368592	370079	+
MCAT0264	370080	371006	+
MCAT0265	371043	372089	+
MCAT0266	372147	373115	+
MCAT0267	373320	375359	+
MCAT0268	375427	375783	+
MCAT0269	376064	376474	+
MCAT0270	377032	378066	+
MCAT0271	378664	379707	+
MCAT0272	379710	380216	+
MCAT0273	380216	382852	+
MCAT0274	382972	383325	+
MCAT0275	383363	384160	+
MCAT0276	384206	385942	+
MCAT0277	386022	387170	+
MCAT0278	387287	388360	+
MCAT0279	388530	389726	+
MCAT0280	389817	390275	+
MCAT0281	394861	396447	+
MCAT0282	396741	399593	+
MCAT0283	399831	400211	+
MCAT0284	400515	401615	+
MCAT0285	402141	402461	+
MCAT0286	402579	403064	+
MCAT0287	403307	403708	+
MCAT0288	403724	403951	+
MCAT0289	403968	404447	+
MCAT0290	404887	405807	+
MCAT0291	405994	406539	+
MCAT0292	406672	407526	+
MCAT0293	407530	408249	+
MCAT0294	408999	409463	+
MCAT0295	409604	410050	+
MCAT0297	410476	410889	+
MCAT0298	410990	412105	+
MCAT0299	412415	414439	+
MCAT0300	414557	415729	+
MCAT0301	416007	417263	+
MCAT0302	417304	417681	+
MCAT0303	417687	418403	+
MCAT0304	421146	421721	+
MCAT0305	421828	422121	+
MCAT0306	422197	423282	+
MCAT0307	423587	425056	+
MCAT0308	425069	425800	+
MCAT0309	426408	427484	+
MCAT0310	427591	428259	+
MCAT0311	428393	428614	+
MCAT0312	428735	429541	+
MCAT0313	429538	430527	+
MCAT0314	430681	431814	+
MCAT0315	432030	432638	+
MCAT0316	432902	434224	+
MCAT0317	434377	436401	+
MCAT0318	436423	437013	+
MCAT0319	437010	437525	+
MCAT0320	437535	438797	+
MCAT0321	439067	439726	+
MCAT0323	442132	442956	+
MCAT0324	443214	444545	+
MCAT0325	444654	447413	+
MCAT0326	447539	452557	+
MCAT0327	453374	454414	+
MCAT0328	454582	455925	+
MCAT0329	456074	456595	+
MCAT0330	456726	457940	+
MCAT0331	458271	459347	+
MCAT0332	460156	461457	+
MCAT0333	462173	462925	+
MCAT0334	462928	463911	+
MCAT0335	463922	464662	+
MCAT0336	464802	465371	+
MCAT0337	465890	466597	+
MCAT0338	466627	467370	+
MCAT0339	467470	468561	+
MCAT0340	468656	469447	+
MCAT0341	469605	470081	+
MCAT0342	470272	471984	+
MCAT0343	474921	475385	+
MCAT0344	475382	476281	+
MCAT0345	476286	476534	+
MCAT0346	477063	478556	+
MCAT0347	478958	479680	+
MCAT0348	479858	480604	+
MCAT0349	480597	481385	+
MCAT0350	481524	483320	+
MCAT0351	483778	485640	+
MCAT0352	485775	486752	+
MCAT0353	486829	487731	+
MCAT0354	487848	488882	+
MCAT0355	489528	490334	+
MCAT0356	490437	491321	+
MCAT0357	491321	495043	+
MCAT0358	495226	496371	+
MCAT0359	496629	497741	+
MCAT0360	497902	499089	+
MCAT0361	499142	499738	+
MCAT0362	499797	500912	+
MCAT0363	500917	501867	+
MCAT0364	501891	503159	+
MCAT0365	503259	504092	+
MCAT0366	504162	505340	+
MCAT0367	505478	506896	+
MCAT0368	506965	507684	+
MCAT0369	507677	508957	+
MCAT0370	509171	509875	+
MCAT0371	510025	511122	+
MCAT0372	511400	512395	+
MCAT0373	512622	512999	+
MCAT0374	513074	513745	+
MCAT0375	513902	516124	+
MCAT0376	516736	517842	+
MCAT0377	517962	518492	+
MCAT0378	518533	519276	+
MCAT0379	519489	520721	+
MCAT0380	520819	521061	+
MCAT0381	521277	522722	+
MCAT0382	522859	523803	+
MCAT0383	524008	525552	+
MCAT0384	525556	526443	+
MCAT0385	526467	527228	+
MCAT0386	527318	528637	+
MCAT0388	568130	568612	+
MCAT0389	568635	568955	+
MCAT0390	568971	569276	+
MCAT0391	569286	569663	+
MCAT0392	569780	572593	+
MCAT0393	572763	573695	+
MCAT0394	574468	575544	+
MCAT0395	576386	577735	+
MCAT0396	577760	578137	+
MCAT0397	578199	579875	+
MCAT0398	580051	581643	+
MCAT0399	581787	582200	+
MCAT0400	582537	583769	+
MCAT0401	585537	586046	+
MCAT0402	586085	589321	+
MCAT0403	589602	590078	+
MCAT0404	590094	590456	+
MCAT0405	590730	591692	+
MCAT0406	591822	593126	+
MCAT0407	593278	596091	+
MCAT0408	596348	597388	+
MCAT0409	597385	598104	+
MCAT0410	598626	599537	+
MCAT0411	600726	602294	+
MCAT0412	602466	603332	+
MCAT0413	603633	606029	+
MCAT0414	606146	607297	+
MCAT0415	607419	610145	+
MCAT0416	610149	611282	+
MCAT0418	612487	614352	+
MCAT0419	614722	615516	+
MCAT0420	615673	616656	+
MCAT0421	617453	619057	+
MCAT0422	619238	619741	+
MCAT0423	619794	620099	+
MCAT0424	620538	621947	+
MCAT0425	622129	623430	+
MCAT0426	623481	624395	+
MCAT0427	624619	625284	+
MCAT0428	625368	626897	+
MCAT0429	627130	628758	+
MCAT0430	629741	630565	+
MCAT0431	631725	632027	+
MCAT0432	632095	632802	+
MCAT0433	632905	633501	+
MCAT0434	633675	635063	+
MCAT0435	635171	636943	+
MCAT0436	636918	638651	+
MCAT0437	638656	639816	+
MCAT0438	639835	640335	+
MCAT0439	640602	641915	+
MCAT0440	641994	642581	+
MCAT0441	642827	644389	+
MCAT0442	644414	645670	+
MCAT0443	645733	646374	+
MCAT0444	646559	646825	+
MCAT0445	647115	647813	+
MCAT0446	648061	650727	+
MCAT0447	650794	651501	+
MCAT0448	651764	653851	+
MCAT0449	653960	655030	+
MCAT0450	655276	656343	+
MCAT0451	656330	657169	+
MCAT0452	657254	658021	+
MCAT0453	658171	660381	+
MCAT0454	660508	661269	+
MCAT0455	661378	661743	+
MCAT0456	661771	664071	+
MCAT0457	664130	664981	+
MCAT0458	665344	665748	+
MCAT0459	665818	667239	+
MCAT0460	667573	667767	+
MCAT0461	668147	668641	+
MCAT0462	668654	669130	+
MCAT0463	669214	669972	+
MCAT0464	669969	671111	+
MCAT0466	672675	673835	+
MCAT0467	673926	674780	+
MCAT0468	674797	675642	+
MCAT0469	675751	676953	+
MCAT0470	677112	677402	+
MCAT0471	677526	678563	+
MCAT0472	678560	679174	+
MCAT0473	679223	680095	+
MCAT0474	680333	681751	+
MCAT0475	681911	682561	+
MCAT0476	683076	684146	+
MCAT0477	684235	684720	+
MCAT0478	684873	685688	+
MCAT0479	686034	687557	+
MCAT0480	687571	689817	+
MCAT0481	690268	691137	+
MCAT0482	693702	695096	+
MCAT0483	695270	696430	+
MCAT0484	696599	697735	+
MCAT0485	697745	699622	+
MCAT0486	699742	700077	+
MCAT0487	700351	701559	+
MCAT0488	701713	702270	+
MCAT0489	705502	707334	+
MCAT0490	707632	709050	+
MCAT0491	709092	709811	+
MCAT0492	709904	710743	+
MCAT0493	710788	711666	+
MCAT0494	712016	712456	+
MCAT0495	712487	713662	+
MCAT0496	713649	714851	+
MCAT0497	715321	715866	+
MCAT0498	717988	718425	+
MCAT0499	718579	719241	+
MCAT0500	719246	722800	+
MCAT0501	723066	724328	+
MCAT0502	724345	725139	+
MCAT0503	725170	725604	+
MCAT0504	725630	726319	+
MCAT0505	726596	730768	+
MCAT0507	732573	733736	+
MCAT0508	733764	734942	+
MCAT0509	734942	736042	+
MCAT0510	747990	749126	+
MCAT0513	751975	754032	+
MCAT0514	754080	758027	+
MCAT0515	758091	758693	+
MCAT0516	758760	760874	+
MCAT0517	760994	762400	+
MCAT0518	762561	764090	+
MCAT0519	764156	764668	+
MCAT0520	764673	765698	+
MCAT0521	765756	766349	+
MCAT0522	766346	767287	+
MCAT0523	769953	771365	+
MCAT0524	771381	772835	+
MCAT0525	772883	773641	+
MCAT0526	773978	777562	+
MCAT0527	777643	778371	+
MCAT0528	778381	778908	+
MCAT0529	778940	779515	+
MCAT0530	779525	780046	+
MCAT0531	780101	781120	+
MCAT0532	781267	781899	+
MCAT0533	781955	783064	+
MCAT0534	783064	783510	+
MCAT0535	783507	784103	+
MCAT0536	784226	785476	+
MCAT0537	785668	786870	+
MCAT0538	787182	788027	+
MCAT0539	788092	788403	+
MCAT0540	789851	791086	+
MCAT0541	791292	792371	+
MCAT0542	792507	796640	+
MCAT0543	796662	797468	+
MCAT0544	797815	799485	+
MCAT0545	799513	802260	+
MCAT0546	802550	802981	+
MCAT0547	802978	803337	+
MCAT0548	804273	806588	+
MCAT0549	806609	807721	+
MCAT0550	808220	809209	+
MCAT0551	809273	809905	+
MCAT0552	810012	811283	+
MCAT0553	811420	812787	+
MCAT0554	812864	814072	+
MCAT0555	814078	814749	+
MCAT0556	814880	816178	+
MCAT0557	816154	817026	+
MCAT0558	817040	817867	+
MCAT0559	817886	819157	+
MCAT0560	819176	819469	+
MCAT0561	819483	821429	+
MCAT0562	821461	822108	+
MCAT0563	822266	822964	+
MCAT0564	823030	823722	+
MCAT0565	823852	824253	+
MCAT0566	824272	824571	+
MCAT0567	824784	826457	+
MCAT0568	826691	827422	+
MCAT0569	827448	827927	+
MCAT0570	828003	828710	+
MCAT0571	828718	829671	+
MCAT0572	830048	831193	+
MCAT0573	831502	832425	+
MCAT0574	832647	833708	+
MCAT0575	833792	835171	+
MCAT0576	835372	835602	+
MCAT0577	835784	837727	+
MCAT0578	837776	838819	+
MCAT0579	838849	839232	+
MCAT0580	839458	840081	+
MCAT0581	840214	841305	+
MCAT0582	841338	842162	+
MCAT0583	842204	843265	+
MCAT0584	843262	844119	+
MCAT0585	844192	844758	+
MCAT0586	844909	845895	+
MCAT0587	846363	848639	+
MCAT0588	848816	849148	+
MCAT0589	849149	849745	+
MCAT0590	849765	850988	+
MCAT0591	850997	851632	+
MCAT0592	851836	852258	+
MCAT0593	852271	853614	+
MCAT0594	853857	854954	+
MCAT0595	854944	855486	+
MCAT0596	855713	856207	+
MCAT0597	856240	857568	+
MCAT0598	857605	858180	+
MCAT0599	858228	859328	+
MCAT0600	859364	860008	+
MCAT0601	860176	860529	+
MCAT0602	860694	861125	+
MCAT0603	861369	862460	+
MCAT0605	863329	864045	+
MCAT0607	865512	867266	+
MCAT0608	867481	868689	+
MCAT0609	868895	869866	+
MCAT0610	869863	870444	+
MCAT0611	870453	871214	+
MCAT0612	871325	872362	+
MCAT0613	872396	873436	+
MCAT0614	873506	873787	+
MCAT0615	873794	874579	+
MCAT0616	874626	875303	+
MCAT0617	875510	877891	+
MCAT0618	877931	878644	+
MCAT0619	879070	879639	+
MCAT0620	881779	883068	+
MCAT0621	883124	884416	+
MCAT0622	884806	886101	+
MCAT0623	886265	888118	+
MCAT0624	888176	889546	+
MCAT0625	889744	892206	+
MCAT0626	892268	892906	+
MCAT0627	893013	893414	+
MCAT0628	893426	893974	+
MCAT0630	895396	896955	+
MCAT0631	896956	898068	+
MCAT0632	898277	899215	+
MCAT0633	899265	900122	+
MCAT0635	901744	902994	+
MCAT0636	903136	904632	+
MCAT0637	905489	906370	+
MCAT0638	906363	907007	+
MCAT0639	962165	962959	+
MCAT0640	963374	964720	+
MCAT0641	964741	966012	+
MCAT0642	966321	968291	+
MCAT0643	968299	968955	+
MCAT0644	969108	970193	+
MCAT0645	970255	970932	+
MCAT0646	970971	971540	+
MCAT0647	972669	972920	+
MCAT0648	972922	973416	+
MCAT0649	973466	973891	+
MCAT0650	973932	974696	+
MCAT0651	974724	975416	+
MCAT0653	976114	977391	+
MCAT0654	977421	978449	+
MCAT0655	978658	979359	+
MCAT0656	979362	980162	+
MCAT0657	980163	981701	+
MCAT0658	981763	985518	+
MCAT0660	986495	987271	+
MCAT0661	987377	988642	+
MCAT0662	989186	990676	+
MCAT0663	990782	993646	+
MCAT0664	995503	997017	+
MCAT0665	997288	998037	+
MCAT0666	998213	999754	+
MCAT0667	1001019	1001420	+
MCAT0668	1001426	1001926	+
MCAT0669	1001951	1003027	+
MCAT0670	1003011	1003769	+
MCAT0671	1004321	1006048	+
MCAT0672	1006260	1007081	+
MCAT0673	1007338	1008087	+
MCAT0674	1008227	1009705	+
MCAT0675	1009708	1011435	+
MCAT0676	1011437	1013290	+
MCAT0677	1013297	1013671	+
MCAT0678	1013658	1014290	+
MCAT0679	1014287	1014835	+
MCAT0680	1014836	1015864	+
MCAT0681	1015865	1018966	+
MCAT0682	1018968	1020386	+
MCAT0683	1020383	1020892	+
MCAT0684	1021007	1021774	+
MCAT0685	1021853	1023601	+
MCAT0686	1023700	1024371	+
MCAT0687	1024721	1025329	+
MCAT0688	1025506	1025718	+
MCAT0689	1025743	1026411	+
MCAT0690	1026663	1027298	+
MCAT0691	1027464	1028819	+
MCAT0692	1029134	1030039	+
MCAT0693	1030030	1030809	+
MCAT0694	1030831	1031799	+
MCAT0695	1031796	1032599	+
MCAT0696	1032669	1034303	+
MCAT0697	1037022	1038533	+
MCAT0698	1039124	1039441	+
MCAT0700	1043402	1044793	+
MCAT0701	1045078	1046754	+
MCAT0702	1047083	1047823	+
MCAT0703	1047824	1048714	+
MCAT0704	1048818	1050227	+
MCAT0705	1050287	1051192	+
MCAT0706	1051374	1052285	+
MCAT0707	1052527	1053222	+
MCAT0708	1053219	1053632	+
MCAT0709	1054066	1055946	+
MCAT0710	1056139	1058448	+
MCAT0711	1061840	1063366	+
MCAT0713	1064865	1065539	+
MCAT0714	1065679	1066389	+
MCAT0715	1067083	1067349	+
MCAT0716	1067538	1068629	+
MCAT0717	1068616	1070472	+
MCAT0718	1070609	1072366	+
MCAT0719	1072568	1073077	+
MCAT0720	1073079	1073876	+
MCAT0721	1074897	1075484	+
MCAT0722	1075669	1076331	+
MCAT0723	1076658	1077818	+
MCAT0724	1078038	1078382	+
MCAT0725	1078438	1079115	+
MCAT0726	1079124	1080368	+
MCAT0727	1080681	1081190	+
MCAT0728	1081359	1082858	+
MCAT0729	1084633	1085895	+
MCAT0730	1086190	1087167	+
MCAT0731	1087252	1087923	+
MCAT0732	1088160	1089053	+
MCAT0733	1089086	1089961	+
MCAT0734	1091488	1092105	+
MCAT0735	1092509	1093366	+
MCAT0736	1093363	1094007	+
MCAT0737	1094028	1095668	+
MCAT0738	1095698	1096204	+
MCAT0739	1096357	1096647	+
MCAT0740	1096678	1097655	+
MCAT0741	1098009	1098728	+
MCAT0742	1101988	1104327	+
MCAT0743	1107452	1108384	+
MCAT0744	1108395	1108640	+
MCAT0745	1115594	1117192	+
MCAT0746	1117312	1119165	+
MCAT0747	1119330	1119602	+
MCAT0748	1120078	1120755	+
MCAT0749	1120951	1121457	+
MCAT0750	1121454	1122677	+
MCAT0751	1122854	1123237	+
MCAT0752	1123347	1123667	+
MCAT0753	1123694	1124212	+
MCAT0754	1124365	1126224	+
MCAT0755	1126330	1126668	+
MCAT0756	1126892	1127242	+
MCAT0757	1129216	1129551	+
MCAT0758	1129604	1130170	+
MCAT0759	1130227	1130712	+
MCAT0760	1130814	1131992	+
MCAT0761	1132049	1133317	+
MCAT0762	1133425	1134813	+
MCAT0763	1134918	1135145	+
MCAT0764	1135426	1138107	+
MCAT0765	1140910	1142193	+
MCAT0766	1142409	1142660	+
MCAT0767	1143283	1143519	+
MCAT0769	1145250	1145918	+
MCAT0770	1145918	1146964	+
MCAT0771	1147257	1148366	+
MCAT0772	1148529	1149293	+
MCAT0773	1149392	1150036	+
MCAT0774	1150280	1150537	+
MCAT0775	1150602	1150913	+
MCAT0776	1151080	1151997	+
MCAT0777	1152251	1153312	+
MCAT0778	1153418	1154077	+
MCAT0779	1162789	1163307	+
MCAT0780	1163307	1164365	+
MCAT0781	1164397	1165020	+
MCAT0782	1165442	1166947	+
MCAT0783	1167158	1168486	+
MCAT0784	1168946	1170937	+
MCAT0785	1171305	1172453	+
MCAT0786	1172456	1174060	+
MCAT0787	1174444	1175931	+
MCAT0788	1176311	1177084	+
MCAT0789	1177128	1177655	+
MCAT0790	1177766	1178779	+
MCAT0791	1178779	1181220	+
MCAT0792	1181393	1182766	+
MCAT0793	1182763	1184007	+
MCAT0794	1184091	1184939	+
MCAT0795	1185006	1185752	+
MCAT0796	1185849	1186403	+
MCAT0797	1186509	1187234	+
MCAT0798	1187429	1189417	+
MCAT0799	1189614	1190882	+
MCAT0800	1191112	1191765	+
MCAT0801	1192366	1193481	+
MCAT0802	1193559	1193942	+
MCAT0803	1193979	1194179	+
MCAT0804	1194418	1195272	+
MCAT0805	1195313	1195987	+
MCAT0807	1197024	1197659	+
MCAT0808	1197695	1198600	+
MCAT0809	1201132	1204059	+
MCAT0810	1204334	1205803	+
MCAT0811	1205888	1206736	+
MCAT0812	1206738	1208585	+
MCAT0813	1208720	1209307	+
MCAT0814	1209484	1211034	+
MCAT0815	1211231	1211746	+
MCAT0816	1212035	1212358	+
MCAT0817	1212534	1212986	+
MCAT0818	1213135	1213665	+
MCAT0819	1213824	1215323	+
MCAT0820	1215486	1216793	+
MCAT0822	1223432	1223944	+
MCAT0823	1224174	1224671	+
MCAT0824	1224789	1225958	+
MCAT0825	1226013	1226627	+
MCAT0826	1226915	1227484	+
MCAT0827	1227620	1229899	+
MCAT0828	1230306	1231778	+
MCAT0829	1232245	1233048	+
MCAT0830	1233423	1234724	+
MCAT0831	1234952	1235626	+
MCAT0832	1235629	1236465	+
MCAT0833	1236491	1236937	+
MCAT0834	1237031	1237291	+
MCAT0835	1239009	1240418	+
MCAT0836	1240692	1242086	+
MCAT0837	1242274	1242942	+
MCAT0838	1243002	1244525	+
MCAT0839	1244535	1247690	+
MCAT0840	1247704	1249125	+
MCAT0841	1249811	1250527	+
MCAT0842	1250721	1251494	+
MCAT0843	1251544	1251978	+
MCAT0844	1252095	1252745	+
MCAT0845	1252817	1254064	+
MCAT0846	1254201	1255901	+
MCAT0847	1256413	1258311	+
MCAT0848	1258440	1258841	+
MCAT0849	1258917	1259453	+
MCAT0850	1259547	1260806	+
MCAT0851	1260901	1261797	+
MCAT0852	1261863	1263230	+
MCAT0853	1263552	1264835	+
MCAT0854	1264940	1265929	+
MCAT0855	1266309	1266749	+
MCAT0856	1266862	1267860	+
MCAT0857	1268128	1270458	+
MCAT0858	1270563	1271732	+
MCAT0859	1271749	1272516	+
MCAT0860	1272816	1274204	+
MCAT0861	1274338	1274940	+
MCAT0862	1275439	1276617	+
MCAT0863	1276711	1278207	+
MCAT0864	1278538	1279392	+
MCAT0865	1279433	1280263	+
MCAT0866	1280276	1281394	+
MCAT0867	1281609	1282949	+
MCAT0868	1283259	1284689	+
MCAT0869	1284933	1286867	+
MCAT0870	1287232	1289592	+
MCAT0871	1289646	1290422	+
MCAT0872	1290587	1292482	+
MCAT0873	1292603	1293235	+
MCAT0874	1293378	1293695	+
MCAT0875	1293731	1294360	+
MCAT0876	1294451	1295128	+
MCAT0877	1295402	1295950	+
MCAT0878	1296328	1297233	+
MCAT0879	1297510	1298085	+
MCAT0880	1298215	1299285	+
MCAT0882	1300026	1300382	+
MCAT0883	1300492	1301013	+
MCAT0884	1301429	1302685	+
MCAT0885	1302958	1304073	+
MCAT0886	1304140	1304628	+
MCAT0887	1304742	1305782	+
MCAT0888	1305891	1307843	+
MCAT0889	1308440	1309204	+
MCAT0890	1309377	1310333	+
MCAT0891	1310399	1310947	+
MCAT0892	1311036	1312160	+
MCAT0893	1312197	1312655	+
MCAT0894	1312824	1313996	+
MCAT0895	1313996	1315051	+
MCAT0896	1315099	1316073	+
MCAT0897	1316070	1316882	+
MCAT0898	1316917	1318122	+
MCAT0899	1318860	1319879	+
MCAT0900	1320131	1321129	+
MCAT0901	1321217	1321993	+
MCAT0902	1322243	1323172	+
MCAT0903	1323211	1323960	+
MCAT0904	1324111	1325124	+
MCAT0905	1325147	1326442	+
MCAT0906	1326523	1327587	+
MCAT0907	1327698	1329251	+
MCAT0908	1329349	1331064	+
MCAT0909	1331224	1333857	+
MCAT0910	1334765	1335136	+
MCAT0911	1335283	1336035	+
MCAT0912	1336069	1336626	+
MCAT0913	1336773	1337021	+
MCAT0914	1337254	1338684	+
MCAT0915	1338671	1340374	+
MCAT0916	1340455	1341168	+
MCAT0917	1341247	1341666	+
MCAT0918	1341742	1343163	+
MCAT0919	1343610	1344482	+
MCAT0920	1344567	1346111	+
MCAT0921	1346146	1346694	+
MCAT0922	1346707	1347174	+
MCAT0923	1347262	1347507	+
MCAT0924	1347556	1348425	+
MCAT0925	1348976	1349374	+
MCAT0926	1349436	1350326	+
MCAT0927	1350648	1351163	+
MCAT0928	1351141	1351917	+
MCAT0929	1351914	1352717	+
MCAT0930	1352710	1353543	+
MCAT0931	1353662	1354081	+
MCAT0932	1354086	1355003	+
MCAT0933	1355106	1355648	+
MCAT0934	1355963	1356640	+
MCAT0935	1356726	1358576	+
MCAT0937	1365028	1366404	+
MCAT0938	1366891	1367607	+
MCAT0939	1367717	1368358	+
MCAT0940	1368397	1370166	+
MCAT0941	1370166	1371107	+
MCAT0942	1371274	1371903	+
MCAT0943	1371991	1372263	+
MCAT0944	1372549	1374735	+
MCAT0945	1375039	1375419	+
MCAT0946	1375623	1376528	+
MCAT0947	1376539	1378827	+
MCAT0948	1378846	1379610	+
MCAT0949	1379624	1380562	+
MCAT0950	1380681	1381511	+
MCAT0951	1381626	1382597	+
MCAT0952	1382612	1383250	+
MCAT0953	1383544	1383903	+
MCAT0954	1383939	1384286	+
MCAT0955	1384348	1384623	+
MCAT0956	1384872	1386563	+
MCAT0957	1386617	1387327	+
MCAT0958	1387622	1388671	+
MCAT0959	1388836	1389276	+
MCAT0960	1389510	1389878	+
MCAT0961	1389942	1390580	+
MCAT0962	1390846	1391733	+
MCAT0963	1393901	1394947	+
MCAT0964	1395334	1397559	+
MCAT0965	1399603	1400568	+
MCAT0966	1401100	1402164	+
MCAT0967	1402324	1403262	+
MCAT0968	1403394	1404215	+
MCAT0969	1404432	1405217	+
MCAT0970	1405210	1406049	+
MCAT0971	1406161	1407210	+
MCAT0972	1407292	1407834	+
MCAT0973	1407818	1409236	+
MCAT0974	1410092	1411141	+
MCAT0975	1411151	1412083	+
MCAT0976	1412113	1413057	+
MCAT0977	1413103	1414236	+
MCAT0978	1414426	1415724	+
MCAT0979	1415793	1416491	+
MCAT0980	1416882	1417508	+
MCAT0981	1424231	1425040	+
MCAT0982	1425100	1425987	+
MCAT0983	1426127	1426747	+
MCAT0984	1427722	1428906	+
MCAT0985	1429001	1429996	+
MCAT0986	1430239	1431840	+
MCAT0987	1431872	1432891	+
MCAT0988	1433534	1435090	+
MCAT0989	1435430	1435663	+
MCAT0990	1435865	1436431	+
MCAT0991	1436652	1437554	+
MCAT0992	1437668	1438282	+
MCAT0993	1438245	1439168	+
MCAT0994	1439207	1440667	+
MCAT0995	1440832	1441356	+
MCAT0996	1441657	1442760	+
MCAT0997	1442866	1443837	+
MCAT0998	1443932	1444579	+
MCAT0999	1444723	1445601	+
MCAT1000	1445679	1446494	+
MCAT1001	1446728	1450336	+
MCAT1002	1450461	1450958	+
MCAT1003	1451506	1451919	+
MCAT1004	1451916	1452338	+
MCAT1005	1452356	1453063	+
MCAT1006	1453118	1454011	+
MCAT1007	1454089	1454886	+
MCAT1008	1455615	1457789	+
MCAT1009	1458025	1459098	+
MCAT1010	1459338	1460708	+
MCAT1011	1460896	1462122	+
MCAT1012	1462337	1466575	+
MCAT1013	1466655	1470746	+
MCAT1014	1471166	1471540	+
MCAT1015	1471598	1472101	+
MCAT1016	1472413	1473114	+
MCAT1017	1473114	1473545	+
MCAT1018	1473646	1474176	+
MCAT1019	1474198	1474671	+
MCAT1020	1477050	1477307	+
MCAT1022	1480530	1482041	+
MCAT1023	1482395	1482715	+
MCAT1024	1482755	1483465	+
MCAT1025	1483519	1483791	+
MCAT1026	1483864	1484769	+
MCAT1027	1484950	1485570	+
MCAT1028	1485583	1486710	+
MCAT1029	1486816	1487640	+
MCAT1030	1487648	1488250	+
MCAT1031	1488372	1489163	+
MCAT1032	1489577	1491397	+
MCAT1033	1491534	1492484	+
MCAT1034	1493933	1496059	+
MCAT1035	1496219	1496692	+
MCAT1036	1496813	1497262	+
MCAT1037	1497404	1499533	+
MCAT1038	1499892	1501124	+
MCAT1039	1501302	1502681	+
MCAT1040	1502697	1504493	+
MCAT1042	1506691	1509693	+
MCAT1044	1512950	1514536	+
MCAT1045	1514672	1514968	+
MCAT1046	1515138	1517933	+
MCAT1047	1518236	1519540	+
MCAT1048	1519580	1519918	+
MCAT1049	1520103	1520804	+
MCAT1050	1520877	1521749	+
MCAT1051	1521922	1522386	+
MCAT1052	1523395	1524906	+
MCAT1053	1525025	1526152	+
MCAT1054	1526756	1526992	+
MCAT1055	1527190	1527858	+
MCAT1056	1527953	1528870	+
MCAT1057	1528954	1530012	+
MCAT1058	1530065	1530835	+
MCAT1059	1530890	1531423	+
MCAT1060	1531525	1532946	+
MCAT1061	1533043	1533228	+
MCAT1062	1533390	1534247	+
MCAT1063	1535307	1536968	+
MCAT1064	1537072	1538415	+
MCAT1065	1538750	1540765	+
MCAT1066	1540794	1541366	+
MCAT1067	1541371	1542243	+
MCAT1068	1542812	1543765	+
MCAT1069	1543812	1544327	+
MCAT1070	1544541	1545545	+
MCAT1071	1545740	1546462	+
MCAT1072	1546598	1548163	+
MCAT1073	1548287	1549357	+
MCAT1074	1549347	1550036	+
MCAT1075	1550228	1551058	+
MCAT1076	1551128	1551649	+
MCAT1077	1551719	1551919	+
MCAT1078	1551919	1552728	+
MCAT1079	1552927	1553472	+
MCAT1080	1553469	1554620	+
MCAT1081	1554711	1555421	+
MCAT1082	1555583	1558456	+
MCAT1083	1558529	1559293	+
MCAT1084	1559326	1559691	+
MCAT1085	1559724	1560506	+
MCAT1086	1560649	1561224	+
MCAT1087	1561274	1561726	+
MCAT1088	1561739	1562443	+
MCAT1089	1562440	1563297	+
MCAT1090	1563294	1564493	+
MCAT1091	1564493	1565815	+
MCAT1092	1565987	1566427	+
MCAT1093	1566667	1567500	+
MCAT1094	1568095	1571061	+
MCAT1095	1571200	1572108	+
MCAT1096	1572117	1572890	+
MCAT1097	1573413	1574906	+
MCAT1098	1574962	1576707	+
MCAT1099	1577382	1579748	+
MCAT1100	1579778	1580686	+
MCAT1101	1580733	1581701	+
MCAT1102	1582026	1582286	+
MCAT1103	1582499	1582795	+
MCAT1104	1582944	1585340	+
MCAT1105	1585393	1586424	+
MCAT1106	1586717	1587412	+
MCAT1107	1587549	1588385	+
MCAT1108	1588710	1590218	+
MCAT1109	1590599	1591132	+
MCAT1110	1591308	1593584	+
MCAT1111	1593954	1594310	+
MCAT1112	1594791	1595600	+
MCAT1113	1595663	1595896	+
MCAT1114	1595893	1596429	+
MCAT1115	1596426	1597169	+
MCAT1116	1597373	1599061	+
MCAT1117	1599566	1600309	+
MCAT1118	1600480	1601964	+
MCAT1119	1601969	1602940	+
MCAT1120	1605766	1606344	+
MCAT1121	1606654	1607985	+
MCAT1122	1608054	1609325	+
MCAT1123	1609607	1613551	+
MCAT1124	1613721	1614944	+
MCAT1125	1615099	1616763	+
MCAT1126	1616802	1618061	+
MCAT1127	1618061	1618837	+
MCAT1128	1618989	1619624	+
MCAT1129	1619616	1620161	+
MCAT1130	1624800	1625453	+
MCAT1131	1625440	1627536	+
MCAT1132	1627647	1628951	+
MCAT1133	1629102	1630025	+
MCAT1134	1630109	1630840	+
MCAT1135	1632475	1633647	+
MCAT1136	1633677	1635830	+
MCAT1137	1636179	1637303	+
MCAT1138	1637466	1638782	+
MCAT1139	1638792	1639445	+
MCAT1140	1639610	1640944	+
MCAT1141	1641129	1641740	+
MCAT1142	1641874	1642623	+
MCAT1143	1642840	1644963	+
MCAT1144	1644968	1645201	+
MCAT1145	1645390	1648077	+
MCAT1146	1648314	1649546	+
MCAT1147	1649645	1650862	+
MCAT1148	1655581	1657029	+
MCAT1149	1657119	1658357	+
MCAT1150	1658451	1661306	+
MCAT1151	1661694	1662404	+
MCAT1152	1662475	1664325	+
MCAT1153	1664384	1664737	+
MCAT1154	1664737	1665117	+
MCAT1155	1665939	1667216	+
MCAT1157	1668183	1670549	+
MCAT1158	1670812	1671546	+
MCAT1159	1671613	1672617	+
MCAT1160	1672708	1673919	+
MCAT1161	1674600	1675496	+
MCAT1162	1675496	1675822	+
MCAT1163	1676277	1676870	+
MCAT1164	1677039	1677743	+
MCAT1165	1677757	1678758	+
MCAT1166	1679002	1680153	+
MCAT1167	1680315	1681262	+
MCAT1168	1681280	1682473	+
MCAT1169	1682518	1683315	+
MCAT1170	1683375	1684355	+
MCAT1171	1684440	1685279	+
MCAT1172	1685287	1687236	+
MCAT1173	1687455	1688000	+
MCAT1174	1688257	1689429	+
MCAT1175	1689426	1690814	+
MCAT1176	1690897	1692312	+
MCAT1177	1692302	1693186	+
MCAT1178	1693176	1694036	+
MCAT1179	1694183	1694515	+
MCAT1180	1694665	1696215	+
MCAT1181	1696321	1696830	+
MCAT1182	1696922	1698304	+
MCAT1183	1698623	1699099	+
MCAT1184	1699173	1699463	+
MCAT1185	1699641	1700231	+
MCAT1186	1712829	1714736	+
MCAT1187	1714890	1715147	+
MCAT1188	1715213	1716085	+
MCAT1189	1716157	1716912	+
MCAT1190	1716912	1717877	+
MCAT1191	1718101	1719501	+
MCAT1192	1719683	1721524	+
MCAT1193	1721638	1723509	+
MCAT1194	1723852	1725108	+
MCAT1195	1725117	1725473	+
MCAT1196	1726829	1728004	+
MCAT1197	1728146	1728505	+
MCAT1198	1728519	1729013	+
MCAT1199	1730650	1732209	+
MCAT1200	1732383	1734842	+
MCAT1201	1734980	1736188	+
MCAT1202	1736192	1737349	+
MCAT1203	1737386	1738789	+
MCAT1204	1739635	1740048	+
MCAT1205	1740066	1740386	+
MCAT1206	1740525	1742198	+
MCAT1207	1742365	1743765	+
MCAT1208	1743870	1744340	+
MCAT1209	1744337	1745389	+
MCAT1210	1746471	1747496	+
MCAT1211	1747486	1748832	+
MCAT1212	1749150	1750565	+
MCAT1213	1752482	1752742	+
MCAT1214	1752909	1754003	+
MCAT1215	1754118	1755356	+
MCAT1216	1755512	1755934	+
MCAT1217	1756027	1756635	+
MCAT1218	1756868	1758649	+
MCAT1219	1759598	1760530	+
MCAT1220	1760572	1761825	+
MCAT1221	1762741	1763541	+
MCAT1222	1766076	1767311	+
MCAT1223	1767473	1768693	+
MCAT1224	1769199	1769903	+
MCAT1225	1770078	1770920	+
MCAT1226	1770917	1771822	+
MCAT1227	1771822	1772748	+
MCAT1228	1779928	1780995	+
MCAT1229	1782066	1782674	+
MCAT1230	1782872	1784761	+
MCAT1231	1784842	1785468	+
MCAT1232	1785478	1786068	+
MCAT1233	1786292	1786846	+
MCAT1234	1786931	1788637	+
MCAT1235	1789191	1789667	+
MCAT1236	1789685	1790152	+
MCAT1237	1790257	1790496	+
MCAT1238	1790516	1791439	+
MCAT1239	1791609	1792937	+
MCAT1240	1793085	1794317	+
MCAT1241	1794371	1794820	+
MCAT1242	1794876	1795733	+
MCAT1243	1795802	1797226	+
MCAT1244	1797732	1798661	+
MCAT1245	1798732	1799571	+
MCAT1246	1799561	1799899	+
MCAT1247	1800078	1801877	+
MCAT1248	1801874	1802362	+
MCAT1249	1802509	1803351	+
MCAT1250	1803361	1804203	+
MCAT1251	1804284	1805171	+
MCAT1252	1806292	1806795	+
MCAT1253	1806924	1807544	+
MCAT1254	1807891	1808703	+
MCAT1255	1808713	1809405	+
MCAT1256	1809540	1810319	+
MCAT1257	1810423	1811745	+
MCAT1258	1811848	1812927	+
MCAT1259	1813127	1814050	+
MCAT1260	1814171	1815367	+
MCAT1261	1815667	1817178	+
MCAT1262	1817536	1818699	+
MCAT1263	1818696	1819805	+
MCAT1264	1819824	1820984	+
MCAT1265	1821190	1822161	+
MCAT1266	1822338	1824917	+
MCAT1267	1824985	1825857	+
MCAT1268	1825890	1827518	+
MCAT1269	1827511	1828779	+
MCAT1270	1831056	1832126	+
MCAT1271	1832207	1834045	+
MCAT1272	1834236	1835168	+
MCAT1273	1840481	1841086	+
MCAT1274	1841220	1842194	+
MCAT1275	1842251	1842778	+
MCAT1276	1842884	1843378	+
MCAT1277	1843542	1844315	+
MCAT1278	1844621	1845622	+
MCAT1279	1845625	1846509	+
MCAT1281	1847492	1848166	+
MCAT1282	1848708	1850204	+
MCAT1283	1850492	1851484	+
MCAT1284	1851514	1851864	+
MCAT1285	1851868	1853826	+
MCAT1286	1853865	1855424	+
MCAT1287	1855446	1856930	+
MCAT1288	1856948	1858045	+
MCAT1289	1858239	1858991	+
MCAT1290	1859030	1859332	+
MCAT1291	1859970	1860467	+
MCAT1292	1860567	1862048	+
MCAT1293	1862204	1864942	+
MCAT1294	1865183	1865689	+
MCAT1295	1865869	1866717	+
MCAT1296	1867310	1867735	+
MCAT1297	1867732	1868667	+
MCAT1299	1869669	1869935	+
MCAT1300	1870148	1872238	+
MCAT1301	1874275	1874757	+
MCAT1302	1874932	1875426	+
MCAT1303	1875426	1875839	+
MCAT1304	1875924	1876685	+
MCAT1305	1876801	1877061	+
MCAT1306	1877077	1878339	+
MCAT1307	1878418	1879074	+
MCAT1308	1879273	1880580	+
MCAT1309	1880669	1881766	+
MCAT1310	1881955	1883481	+
MCAT1312	1884979	1886247	+
MCAT1313	1886481	1886801	+
MCAT1314	1886999	1887727	+
MCAT1315	1887776	1888102	+
MCAT1316	1888261	1889970	+
MCAT1317	1890411	1890731	+
MCAT1318	1890764	1891591	+
MCAT1319	1896171	1896863	+
MCAT1320	1896860	1897909	+
MCAT1321	1897922	1899412	+
MCAT1322	1906365	1907357	+
MCAT1323	1907472	1908119	+
MCAT1324	1908299	1909321	+
MCAT1325	1909587	1911662	+
MCAT1326	1911665	1912549	+
MCAT1327	1912585	1913202	+
MCAT1328	1913270	1913734	+
MCAT1329	1914015	1914797	+
MCAT1330	1914958	1915452	+
MCAT1331	1923920	1925734	+
MCAT1332	1925792	1926886	+
MCAT1333	1926901	1927689	+
MCAT1334	1927735	1928730	+
MCAT1335	1928754	1929563	+
MCAT1336	1929589	1930338	+
MCAT1337	1930590	1931951	+
MCAT1338	1932207	1934051	+
MCAT1339	1934274	1935635	+
MCAT1340	1935650	1936375	+
MCAT1341	1936372	1937094	+
MCAT1342	1937283	1938080	+
MCAT1343	1938162	1938959	+
MCAT1344	1939028	1939816	+
MCAT1345	1939856	1940629	+
MCAT1346	1941009	1943609	+
MCAT1347	1943619	1944215	+
MCAT1348	1944372	1946999	+
MCAT1349	1947334	1950213	+
MCAT1350	1950911	1952497	+
MCAT1351	1952515	1953399	+
MCAT1352	1953497	1954303	+

## Sheet: Fig1B
Please refer to Supplementary data 3 to access the raw results of eggnog mapper and the susbsystem classification
COG category	Count
Metabolism	524
Information storage and processing	255
Cellular processes and signaling	254
Poorly characterised	207
ND	57
Metabolism/Cellular processes and signaling	13
Metabolism/Information storage and processing	5
Information storage and processing/Cellular processes and signaling	4
COG category	COG description	subsystem
D	Cell cycle control, cell division, chromosome partitioning	CELLULAR PROCESSES AND SIGNALING
M	Cell wall/membrane/envelope biogenesis	CELLULAR PROCESSES AND SIGNALING
N	Cell motility	CELLULAR PROCESSES AND SIGNALING
O	Posttranslational modification, protein turnover, chaperones	CELLULAR PROCESSES AND SIGNALING
T	Signal transduction mechanisms	CELLULAR PROCESSES AND SIGNALING
U	Intracellular trafficking, secretion, and vesicular transport	CELLULAR PROCESSES AND SIGNALING
V	Defense mechanisms	CELLULAR PROCESSES AND SIGNALING
W	Extracellular structures	CELLULAR PROCESSES AND SIGNALING
Y	Nuclear structure	CELLULAR PROCESSES AND SIGNALING
Z	Cytoskeleton	CELLULAR PROCESSES AND SIGNALING
DM		CELLULAR PROCESSES AND SIGNALING
MU		CELLULAR PROCESSES AND SIGNALING
NOU		CELLULAR PROCESSES AND SIGNALING
NU		CELLULAR PROCESSES AND SIGNALING
OU		CELLULAR PROCESSES AND SIGNALING
A	RNA processing and modification	INFORMATION STORAGE AND PROCESSING
B	Chromatin structure and dynamics	INFORMATION STORAGE AND PROCESSING
J	Translation, ribosomal structure and biogenesis	INFORMATION STORAGE AND PROCESSING
K	Transcription	INFORMATION STORAGE AND PROCESSING
L	Replication, recombination and repair	INFORMATION STORAGE AND PROCESSING
JKL		INFORMATION STORAGE AND PROCESSING
JM		INFORMATION STORAGE AND PROCESSING/CELLULAR PROCESSES AND SIGNALING
KT		INFORMATION STORAGE AND PROCESSING/CELLULAR PROCESSES AND SIGNALING
C	Energy production and conversion	METABOLISM
E	Amino acid transport and metabolism	METABOLISM
F	Nucleotide transport and metabolism	METABOLISM
G	Carbohydrate transport and metabolism	METABOLISM
H	Coenzyme transport and metabolism	METABOLISM
I	Lipid transport and metabolism	METABOLISM
P	Inorganic ion transport and metabolism	METABOLISM
Q	Secondary metabolites biosynthesis, transport and catabolism	METABOLISM
CE		METABOLISM
CH		METABOLISM
CP		METABOLISM
EG		METABOLISM
EGP		METABOLISM
EH		METABOLISM
EP		METABOLISM
FG		METABOLISM
FH		METABOLISM
FP		METABOLISM
IQ		METABOLISM
CO		METABOLISM/CELLULAR PROCESSES AND SIGNALING
ET		METABOLISM/CELLULAR PROCESSES AND SIGNALING
GM		METABOLISM/CELLULAR PROCESSES AND SIGNALING
IM		METABOLISM/CELLULAR PROCESSES AND SIGNALING
MP		METABOLISM/CELLULAR PROCESSES AND SIGNALING
BQ		METABOLISM/INFORMATION STORAGE AND PROCESSING
EJ		METABOLISM/INFORMATION STORAGE AND PROCESSING
FJ		METABOLISM/INFORMATION STORAGE AND PROCESSING
HL		METABOLISM/INFORMATION STORAGE AND PROCESSING
R	General function prediction only	POORLY CHARACTERIZED
S	Function unknown	POORLY CHARACTERIZED

## Sheet: Fig2
Tree file
((1|NCTC3622:0.00566265,(((((((((((((((((((((((((2|FDAARGOS_213:1e-07,410|NCTC11020:1e-07)NODE_3298:0.000784489,353|1D_547:0.00116441)NODE_3419:0.00448447,(377|SAMPLE_WTCHG_350648_221141:0.00335863,384|SAMPLE_WTCHG_350648_230128:0.00336012)NODE_3502:0.00200717)NODE_3536:0.000845277,((42|5p28B1:0.00536223,182|105_305_2:0.00495936)NODE_3522:0.00110091,((((280|COPD_M32:2.25175e-05,333|174p47B1:2.251…
07)NODE_2344:9.29422e-06,(1884|CTMC2949:1e-07,1885|CTMC2948:1e-07)NODE_2345:1e-07)NODE_2346:9.2825e-06,(1559|CTMC1936:1e-07,1560|CTMC2016:1e-07)NODE_2337:2.23764e-05)NODE_2347:0.000136331)NODE_2469:3.48299e-05,(((((((540|CTMC105:1e-07,1851|CTMC2942:1e-07)NODE_2443:1e-07,1901|CTMC112:1e-07)NODE_2444:1e-07,542|CTMC295:1e-07)NODE_2445:1e-07,543|CTMC773:1e-07)NODE_2446:1e-07,541|CTMC279:1e-07)NODE_24…
|CTMC2033:1.19352e-05)NODE_2250:0.000459082)NODE_2757:0.000843362,((((898|CTMC2711:9.29561e-06,1860|CTMC2653:1e-07)NODE_2341:1e-07,899|CTMC2362:1e-07)NODE_2342:1e-07,900|CTMC2388:1.36933e-05)NODE_2343:0.000326867,((1126|CTMC2453:1e-07,1129|CTMC2809:1e-07)NODE_2489:1e-07,1128|CTMC2795:1e-07)NODE_2490:0.000324615)NODE_2662:0.000756209)NODE_3261:0.000127813,(618|CTMC288:0.000757724,(((754|CTMC2754:1…
Please refer to Supplementary data 9 for annotation details
iTOL annotation
DATASET_COLORSTRIP			DATASET_COLORSTRIP			DATASET_COLORSTRIP			DATASET_COLORSTRIP
#In colored strip datasets, each ID is associated to a color box/strip and can have an optional label. Color can be specified in hexadecimal, RGB or RGBA notation. When using RGB or RGBA notation, you cannot use COMMA as the dataset separator			#In colored strip datasets, each ID is associated to a color box/strip and can have an optional label. Color can be specified in hexadecimal, RGB or RGBA notation. When using RGB or RGBA notation, you cannot use COMMA as the dataset separator			#In colored strip datasets, each ID is associated to a color box/strip and can have an optional label. Color can be specified in hexadecimal, RGB or RGBA notation. When using RGB or RGBA notation, you cannot use COMMA as the dataset separator			#In colored strip datasets, each ID is associated to a color box/strip and can have an optional label. Color can be specified in hexadecimal, RGB or RGBA notation. When using RGB or RGBA notation, you cannot use COMMA as the dataset separator
#lines starting with a hash are comments and ignored during parsing			#lines starting with a hash are comments and ignored during parsing			#lines starting with a hash are comments and ignored during parsing			#lines starting with a hash are comments and ignored during parsing
#=================================================================#			#=================================================================#			#=================================================================#			#=================================================================#
# MANDATORY SETTINGS #			# MANDATORY SETTINGS #			# MANDATORY SETTINGS #			# MANDATORY SETTINGS #
#=================================================================#			#=================================================================#			#=================================================================#			#=================================================================#
#select the separator which is used to delimit the data below (TAB,SPACE or COMMA).This separator must be used throughout this file.			#select the separator which is used to delimit the data below (TAB,SPACE or COMMA).This separator must be used throughout this file.			#select the separator which is used to delimit the data below (TAB,SPACE or COMMA).This separator must be used throughout this file.			#select the separator which is used to delimit the data below (TAB,SPACE or COMMA).This separator must be used throughout this file.
SEPARATOR TAB			SEPARATOR TAB			SEPARATOR TAB			SEPARATOR TAB
#SEPARATOR COMMA			#SEPARATOR COMMA			#SEPARATOR COMMA			#SEPARATOR COMMA
#SEPARATOR SPACE			#SEPARATOR SPACE			#SEPARATOR SPACE			#SEPARATOR SPACE
#label is used in the legend table (can be changed later)			#label is used in the legend table (can be changed later)			#label is used in the legend table (can be changed later)			#label is used in the legend table (can be changed later)
DATASET_LABEL	BRO		DATASET_LABEL	16S rRNA type		DATASET_LABEL	LOS		DATASET_LABEL	mcb
#dataset color (can be changed later)			#dataset color (can be changed later)			#dataset color (can be changed later)			#dataset color (can be changed later)
COLOR	#ff0000		COLOR	#ff0000		COLOR	#ff0000		COLOR	#ff0000
#=================================================================#			#=================================================================#			#=================================================================#			#=================================================================#
# OPTIONAL SETTINGS #			# OPTIONAL SETTINGS #			# OPTIONAL SETTINGS #			# OPTIONAL SETTINGS #
#=================================================================#			#=================================================================#			#=================================================================#			#=================================================================#
#If COLOR_BRANCHES is set to 1, branches of the tree will be colored according to the colors of the strips above the leaves.			#If COLOR_BRANCHES is set to 1, branches of the tree will be colored according to the colors of the strips above the leaves.			#If COLOR_BRANCHES is set to 1, branches of the tree will be colored according to the colors of the strips above the leaves.			#If COLOR_BRANCHES is set to 1, branches of the tree will be colored according to the colors of the strips above the leaves.
#When all children of a node have the same color, it will be colored the same, ie. the color will propagate inwards towards the root.			#When all children of a node have the same color, it will be colored the same, ie. the color will propagate inwards towards the root.			#When all children of a node have the same color, it will be colored the same, ie. the color will propagate inwards towards the root.			#When all children of a node have the same color, it will be colored the same, ie. the color will propagate inwards towards the root.
COLOR_BRANCHES	0		COLOR_BRANCHES	0		COLOR_BRANCHES	0		COLOR_BRANCHES	0
#=================================================================#			#=================================================================#			#=================================================================#			#=================================================================#
# all other optional settings can be set or changed later #			# all other optional settings can be set or changed later #			# all other optional settings can be set or changed later #			# all other optional settings can be set or changed later #
# in the web interface (under 'Datasets' tab) #			# in the web interface (under 'Datasets' tab) #			# in the web interface (under 'Datasets' tab) #			# in the web interface (under 'Datasets' tab) #
#=================================================================#			#=================================================================#			#=================================================================#			#=================================================================#
#Each dataset can have a legend, which is defined using LEGEND_XXX fields below			#Each dataset can have a legend, which is defined using LEGEND_XXX fields below			#Each dataset can have a legend, which is defined using LEGEND_XXX fields below			#Each dataset can have a legend, which is defined using LEGEND_XXX fields below
#For each row in the legend, there should be one shape, color and label.			#For each row in the legend, there should be one shape, color and label.			#For each row in the legend, there should be one shape, color and label.			#For each row in the legend, there should be one shape, color and label.
#Optionally, you can define an exact legend position using LEGEND_POSITION_X and LEGEND_POSITION_Y. To use automatic legend positioning, do NOT define these values			#Optionally, you can define an exact legend position using LEGEND_POSITION_X and LEGEND_POSITION_Y. To use automatic legend positioning, do NOT define these values			#Optionally, you can define an exact legend position using LEGEND_POSITION_X and LEGEND_POSITION_Y. To use automatic legend positioning, do NOT define these values			#Optionally, you can define an exact legend position using LEGEND_POSITION_X and LEGEND_POSITION_Y. To use automatic legend positioning, do NOT define these values
#Optionally, shape scaling can be present (LEGEND_SHAPE_SCALES). For each shape, you can define a scaling factor between 0 and 1.			#Optionally, shape scaling can be present (LEGEND_SHAPE_SCALES). For each shape, you can define a scaling factor between 0 and 1.			#Optionally, shape scaling can be present (LEGEND_SHAPE_SCALES). For each shape, you can define a scaling factor between 0 and 1.			#Optionally, shape scaling can be present (LEGEND_SHAPE_SCALES). For each shape, you can define a scaling factor between 0 and 1.
#To order legend entries horizontally instead of vertically, set LEGEND_HORIZONTAL to 1			#To order legend entries horizontally instead of vertically, set LEGEND_HORIZONTAL to 1			#To order legend entries horizontally instead of vertically, set LEGEND_HORIZONTAL to 1			#To order legend entries horizontally instead of vertically, set LEGEND_HORIZONTAL to 1
#Shape should be a number between 1 and 6, or any protein domain shape definition.			#Shape should be a number between 1 and 6, or any protein domain shape definition.			#Shape should be a number between 1 and 6, or any protein domain shape definition.			#Shape should be a number between 1 and 6, or any protein domain shape definition.
#1: square			#1: square			#1: square			#1: square
#2: circle			#2: circle			#2: circle			#2: circle
#3: star			#3: star			#3: star			#3: star
#4: right pointing triangle			#4: right pointing triangle			#4: right pointing triangle			#4: right pointing triangle
#5: left pointing triangle			#5: left pointing triangle			#5: left pointing triangle			#5: left pointing triangle
#6: checkmark			#6: checkmark			#6: checkmark			#6: checkmark
#LEGEND_TITLE Dataset_legend			#LEGEND_TITLE Dataset_legend			#LEGEND_TITLE Dataset_legend			#LEGEND_TITLE Dataset_legend
#LEGEND_POSITION_X 100			#LEGEND_POSITION_X 100			#LEGEND_POSITION_X 100			#LEGEND_POSITION_X 100
#LEGEND_POSITION_Y 100			#LEGEND_POSITION_Y 100			#LEGEND_POSITION_Y 100			#LEGEND_POSITION_Y 100
#LEGEND_HORIZONTAL 0			#LEGEND_HORIZONTAL 0			#LEGEND_HORIZONTAL 0			#LEGEND_HORIZONTAL 0
#LEGEND_SHAPES 1 1 2 2			#LEGEND_SHAPES 1 1 2 2			#LEGEND_SHAPES 1 1 2 2			#LEGEND_SHAPES 1 1 2 2
#LEGEND_COLORS #ff0000 #00ff00 rgba(0,255,0,0.5) #0000ff			#LEGEND_COLORS #ff0000 #00ff00 rgba(0,255,0,0.5) #0000ff			#LEGEND_COLORS #ff0000 #00ff00 rgba(0,255,0,0.5) #0000ff			#LEGEND_COLORS #ff0000 #00ff00 rgba(0,255,0,0.5) #0000ff
#LEGEND_LABELS value1 value2 value3 value4			#LEGEND_LABELS value1 value2 value3 value4			#LEGEND_LABELS value1 value2 value3 value4			#LEGEND_LABELS value1 value2 value3 value4
#LEGEND_SHAPE_SCALES 1 1 0.5 1			#LEGEND_SHAPE_SCALES 1 1 0.5 1			#LEGEND_SHAPE_SCALES 1 1 0.5 1			#LEGEND_SHAPE_SCALES 1 1 0.5 1
#width of the colored strip			#width of the colored strip			#width of the colored strip			#width of the colored strip
#STRIP_WIDTH 25			#STRIP_WIDTH 25			#STRIP_WIDTH 25			#STRIP_WIDTH 25
#left margin, used to increase/decrease the spacing to the next dataset. Can be negative, causing datasets to overlap.			#left margin, used to increase/decrease the spacing to the next dataset. Can be negative, causing datasets to overlap.			#left margin, used to increase/decrease the spacing to the next dataset. Can be negative, causing datasets to overlap.			#left margin, used to increase/decrease the spacing to the next dataset. Can be negative, causing datasets to overlap.
#MARGIN 0			#MARGIN 0			#MARGIN 0			#MARGIN 0
#border width; if set above 0, a border of specified width (in pixels) will be drawn around the color strip			#border width; if set above 0, a border of specified width (in pixels) will be drawn around the color strip			#border width; if set above 0, a border of specified width (in pixels) will be drawn around the color strip			#border width; if set above 0, a border of specified width (in pixels) will be drawn around the color strip
#BORDER_WIDTH 0			#BORDER_WIDTH 0			#BORDER_WIDTH 0			#BORDER_WIDTH 0
#border color; used when BORDER_WIDTH is above 0			#border color; used when BORDER_WIDTH is above 0			#border color; used when BORDER_WIDTH is above 0			#border color; used when BORDER_WIDTH is above 0
#BORDER_COLOR #0000ff			#BORDER_COLOR #0000ff			#BORDER_COLOR #0000ff			#BORDER_COLOR #0000ff
#if set to 1, border will be drawn completely around each colored strip box			#if set to 1, border will be drawn completely around each colored strip box			#if set to 1, border will be drawn completely around each colored strip box			#if set to 1, border will be drawn completely around each colored strip box
#COMPLETE_BORDER 0			#COMPLETE_BORDER 0			#COMPLETE_BORDER 0			#COMPLETE_BORDER 0
#always show internal values; if set, values associated to internal nodes will be displayed even if these nodes are not collapsed. It could cause overlapping in the dataset display.			#always show internal values; if set, values associated to internal nodes will be displayed even if these nodes are not collapsed. It could cause overlapping in the dataset display.			#always show internal values; if set, values associated to internal nodes will be displayed even if these nodes are not collapsed. It could cause overlapping in the dataset display.			#always show internal values; if set, values associated to internal nodes will be displayed even if these nodes are not collapsed. It could cause overlapping in the dataset display.
#SHOW_INTERNAL 0			#SHOW_INTERNAL 0			#SHOW_INTERNAL 0			#SHOW_INTERNAL 0
#display or hide the individual label inside each colored strip (when defined in the data below)			#display or hide the individual label inside each colored strip (when defined in the data below)			#display or hide the individual label inside each colored strip (when defined in the data below)			#display or hide the individual label inside each colored strip (when defined in the data below)
#SHOW_STRIP_LABELS 1			#SHOW_STRIP_LABELS 1			#SHOW_STRIP_LABELS 1			#SHOW_STRIP_LABELS 1
#position of the strip label within the box; 'top', 'center' or 'bottom'			#position of the strip label within the box; 'top', 'center' or 'bottom'			#position of the strip label within the box; 'top', 'center' or 'bottom'			#position of the strip label within the box; 'top', 'center' or 'bottom'
#STRIP_LABEL_POSITION center			#STRIP_LABEL_POSITION center			#STRIP_LABEL_POSITION center			#STRIP_LABEL_POSITION center
#strip label size factor (relative to the tree leaf labels)			#strip label size factor (relative to the tree leaf labels)			#strip label size factor (relative to the tree leaf labels)			#strip label size factor (relative to the tree leaf labels)
#STRIP_LABEL_SIZE_FACTOR 1			#STRIP_LABEL_SIZE_FACTOR 1			#STRIP_LABEL_SIZE_FACTOR 1			#STRIP_LABEL_SIZE_FACTOR 1
#rotation of the strip labels; used only in rectangular tree display mode			#rotation of the strip labels; used only in rectangular tree display mode			#rotation of the strip labels; used only in rectangular tree display mode			#rotation of the strip labels; used only in rectangular tree display mode
#STRIP_LABEL_ROTATION 0			#STRIP_LABEL_ROTATION 0			#STRIP_LABEL_ROTATION 0			#STRIP_LABEL_ROTATION 0
#strip label shift in pixels (positive or negative)			#strip label shift in pixels (positive or negative)			#strip label shift in pixels (positive or negative)			#strip label shift in pixels (positive or negative)
#STRIP_LABEL_SHIFT 0			#STRIP_LABEL_SHIFT 0			#STRIP_LABEL_SHIFT 0			#STRIP_LABEL_SHIFT 0
#STRIP_LABEL_COLOR #000000			#STRIP_LABEL_COLOR #000000			#STRIP_LABEL_COLOR #000000			#STRIP_LABEL_COLOR #000000
#draw a black outline around the text (width in pixels)			#draw a black outline around the text (width in pixels)			#draw a black outline around the text (width in pixels)			#draw a black outline around the text (width in pixels)
#STRIP_LABEL_OUTLINE 0.5			#STRIP_LABEL_OUTLINE 0.5			#STRIP_LABEL_OUTLINE 0.5			#STRIP_LABEL_OUTLINE 0.5
#display or hide the dataset label above the colored strip			#display or hide the dataset label above the colored strip			#display or hide the dataset label above the colored strip			#display or hide the dataset label above the colored strip
#SHOW_LABELS 1			#SHOW_LABELS 1			#SHOW_LABELS 1			#SHOW_LABELS 1
#dataset label size factor			#dataset label size factor			#dataset label size factor			#dataset label size factor
#SIZE_FACTOR 1			#SIZE_FACTOR 1			#SIZE_FACTOR 1			#SIZE_FACTOR 1
#dataset label rotation			#dataset label rotation			#dataset label rotation			#dataset label rotation
#LABEL_ROTATION 0			#LABEL_ROTATION 0			#LABEL_ROTATION 0			#LABEL_ROTATION 0
#dataset label shift in pixels (positive or negative)			#dataset label shift in pixels (positive or negative)			#dataset label shift in pixels (positive or negative)			#dataset label shift in pixels (positive or negative)
#LABEL_SHIFT 0			#LABEL_SHIFT 0			#LABEL_SHIFT 0			#LABEL_SHIFT 0
#Internal tree nodes can be specified using IDs directly, or using the 'last common ancestor' method described in iTOL help pages			#Internal tree nodes can be specified using IDs directly, or using the 'last common ancestor' method described in iTOL help pages			#Internal tree nodes can be specified using IDs directly, or using the 'last common ancestor' method described in iTOL help pages			#Internal tree nodes can be specified using IDs directly, or using the 'last common ancestor' method described in iTOL help pages
#=================================================================#			#=================================================================#			#=================================================================#			#=================================================================#
# Actual data follows after the "DATA" keyword #			# Actual data follows after the "DATA" keyword #			# Actual data follows after the "DATA" keyword #			# Actual data follows after the "DATA" keyword #
#=================================================================#			#=================================================================#			#=================================================================#			#=================================================================#
DATA			DATA			DATA			DATA
#Examples:			#Examples:			#Examples:			#Examples:
1|NCTC3622	#00000000		1|NCTC3622	#3182bdff		1|NCTC3622	#3182bdff		1|NCTC3622	#00000000
2|FDAARGOS_213	#00000000		2|FDAARGOS_213	#ff9896ff		2|FDAARGOS_213	#3182bdff		2|FDAARGOS_213	#00000000
3|CCUG_18283	#00000000		3|CCUG_18283	#ff9896ff		3|CCUG_18283	#3182bdff		3|CCUG_18283	#7b4173ff
4|RH4	#9467bdff		4|RH4	#00000000		4|RH4	#3182bdff		4|RH4	#00000000
5|13p3B1	#9467bdff		5|13p3B1	#ff9896ff		5|13p3B1	#c6dbefff		5|13p3B1	#00000000
6|15p1B1	#9467bdff		6|15p1B1	#ff9896ff		6|15p1B1	#3182bdff		6|15p1B1	#00000000
7|15p4B2	#9467bdff		7|15p4B2	#ff9896ff		7|15p4B2	#3182bdff		7|15p4B2	#00000000
8|31p1B1	#9467bdff		8|31p1B1	#ff9896ff		8|31p1B1	#3182bdff		8|31p1B1	#00000000
9|31p2B1	#9467bdff		9|31p2B1	#ff9896ff		9|31p2B1	#3182bdff		9|31p2B1	#00000000
10|5p3B4	#9467bdff		10|5p3B4	#3182bdff		10|5p3B4	#3182bdff		10|5p3B4	#00000000
11|5p5B1	#9467bdff		11|5p5B1	#3182bdff		11|5p5B1	#3182bdff		11|5p5B1	#00000000
12|5p6B1	#9467bdff		12|5p6B1	#00000000		12|5p6B1	#3182bdff		12|5p6B1	#7b4173ff
13|A16	#9467bdff		13|A16	#ff9896ff		13|A16	#3182bdff		13|A16	#00000000
14|T6	#9467bdff		14|T6	#3182bdff		14|T6	#3182bdff		14|T6	#00000000
15|T12	#9467bdff		15|T12	#ff9896ff		15|T12	#3182bdff		15|T12	#7b4173ff
16|T4	#9467bdff		16|T4	#ff9896ff		16|T4	#3182bdff		16|T4	#7b4173ff
17|51P9B1	#9467bdff		17|51P9B1	#ff9896ff		17|51P9B1	#3182bdff		17|51P9B1	#00000000
18|13p18B1	#9467bdff		18|13p18B1	#ff9896ff		18|13p18B1	#3182bdff		18|13p18B1	#00000000
19|13p7B2	#9467bdff		19|13p7B2	#ff9896ff		19|13p7B2	#c6dbefff		19|13p7B2	#00000000
20|14p15B1	#9467bdff		20|14p15B1	#ff9896ff		20|14p15B1	#c6dbefff		20|14p15B1	#00000000
21|15p12B1	#9467bdff		21|15p12B1	#3182bdff		21|15p12B1	#3182bdff		21|15p12B1	#00000000
22|15p9B1	#9467bdff		22|15p9B1	#3182bdff		22|15p9B1	#3182bdff		22|15p9B1	#00000000
23|18p7B1	#9467bdff		23|18p7B1	#3182bdff		23|18p7B1	#3182bdff		23|18p7B1	#00000000
24|18p9B1	#9467bdff		24|18p9B1	#ff9896ff		24|18p9B1	#c6dbefff		24|18p9B1	#00000000
25|5p10B1	#9467bdff		25|5p10B1	#ff9896ff		25|5p10B1	#3182bdff		25|5p10B1	#7b4173ff
26|5p15B1	#00000000		26|5p15B1	#ff9896ff		26|5p15B1	#3182bdff		26|5p15B1	#00000000
27|MC4S	#9467bdff		27|MC4S	#ff9896ff		27|MC4S	#c6dbefff		27|MC4S	#00000000
28|MC24	#9467bdff		28|MC24	#ff9896ff		28|MC24	#3182bdff		28|MC24	#7b4173ff
29|10p23B1	#9467bdff		29|10p23B1	#ff9896ff		29|10p23B1	#3182bdff		29|10p23B1	#00000000
30|10p28B1	#9467bdff		30|10p28B1	#ff9896ff		30|10p28B1	#3182bdff		30|10p28B1	#00000000
31|13p19B1	#9467bdff		31|13p19B1	#ff9896ff		31|13p19B1	#3182bdff		31|13p19B1	#00000000
32|13p22B1	#9467bdff		32|13p22B1	#ff9896ff		32|13p22B1	#3182bdff		32|13p22B1	#7b4173ff
33|13p23B1	#9467bdff		33|13p23B1	#ff9896ff		33|13p23B1	#3182bdff		33|13p23B1	#7b4173ff
34|14p23B1	#9467bdff		34|14p23B1	#ff9896ff		34|14p23B1	#c6dbefff		34|14p23B1	#00000000
35|5p18B1	#00000000		35|5p18B1	#ff9896ff		35|5p18B1	#3182bdff		35|5p18B1	#00000000
36|14p24B1	#9467bdff		36|14p24B1	#ff9896ff		36|14p24B1	#3182bdff		36|14p24B1	#00000000
37|1p42B2	#00000000		37|1p42B2	#ff9896ff		37|1p42B2	#c6dbefff		37|1p42B2	#00000000
38|25p23B2	#9467bdff		38|25p23B2	#ff9896ff		38|25p23B2	#c6dbefff		38|25p23B2	#00000000
39|25p24B1	#9467bdff		39|25p24B1	#ff9896ff		39|25p24B1	#c6dbefff		39|25p24B1	#00000000
40|46p21B2	#9467bdff		40|46p21B2	#ff9896ff		40|46p21B2	#3182bdff		40|46p21B2	#00000000
41|46p22B7	#9467bdff		41|46p22B7	#ff9896ff		41|46p22B7	#3182bdff		41|46p22B7	#00000000
42|5p28B1	#9467bdff		42|5p28B1	#ff9896ff		42|5p28B1	#c6dbefff		42|5p28B1	#7b4173ff
43|5p34B2	#9467bdff		43|5p34B2	#ff9896ff		43|5p34B2	#3182bdff		43|5p34B2	#00000000
44|6p31B2	#9467bdff		44|6p31B2	#ff9896ff		44|6p31B2	#3182bdff		44|6p31B2	#00000000
45|6p32B1	#9467bdff		45|6p32B1	#ff9896ff		45|6p32B1	#3182bdff		45|6p32B1	#00000000
46|14p30B1	#9467bdff		46|14p30B1	#00000000		46|14p30B1	#3182bdff		46|14p30B1	#00000000
47|14p35B1	#9467bdff		47|14p35B1	#ff9896ff		47|14p35B1	#3182bdff		47|14p35B1	#00000000
48|14p37B1	#9467bdff		48|14p37B1	#ff9896ff		48|14p37B1	#3182bdff		48|14p37B1	#00000000
49|14p40B1	#9467bdff		49|14p40B1	#ff9896ff		49|14p40B1	#3182bdff		49|14p40B1	#7b4173ff
50|1p44B2	#00000000		50|1p44B2	#ff9896ff		50|1p44B2	#c6dbefff		50|1p44B2	#00000000
51|5p35B1	#9467bdff		51|5p35B1	#ff9896ff		51|5p35B1	#3182bdff		51|5p35B1	#00000000
53|74p10B1	#9467bdff		53|74p10B1	#ff9896ff		53|74p10B1	#3182bdff		53|74p10B1	#00000000
54|74p11B2	#9467bdff		54|74p11B2	#ff9896ff		54|74p11B2	#3182bdff		54|74p11B2	#00000000
55|5P47B2	#9467bdff		55|5P47B2	#ff9896ff		55|5P47B2	#3182bdff		55|5P47B2	#00000000
56|5P54B2	#9467bdff		56|5P54B2	#ff9896ff		56|5P54B2	#3182bdff		56|5P54B2	#00000000
57|76P10B1	#9467bdff		57|76P10B1	#ff9896ff		57|76P10B1	#3182bdff		57|76P10B1	#00000000
58|10p58B1	#9467bdff		58|10p58B1	#ff9896ff		58|10p58B1	#3182bdff		58|10p58B1	#00000000
59|12p73B1	#9467bdff		59|12p73B1	#ff9896ff		59|12p73B1	#c6dbefff		59|12p73B1	#7b4173ff
61|14p45B1	#9467bdff		61|14p45B1	#ff9896ff		61|14p45B1	#3182bdff		61|14p45B1	#7b4173ff
62|46p47B3	#00000000		62|46p47B3	#ff9896ff		62|46p47B3	#c6dbefff		62|46p47B3	#00000000
63|46p48B2	#00000000		63|46p48B2	#ff9896ff		63|46p48B2	#c6dbefff		63|46p48B2	#00000000
64|72p19B1	#9467bdff		64|72p19B1	#ff9896ff		64|72p19B1	#c6dbefff		64|72p19B1	#00000000
65|93p1B1	#9467bdff		65|93p1B1	#ff9896ff		65|93p1B1	#3182bdff		65|93p1B1	#00000000
66|A9	#00000000		66|A9	#3182bdff		66|A9	#17becfff		66|A9	#00000000
67|F18	#9467bdff		67|F18	#9ecae1ff		67|F18	#3182bdff		67|F18	#00000000
68|F20	#00000000		68|F20	#3182bdff		68|F20	#3182bdff		68|F20	#00000000
69|F21	#9467bdff		69|F21	#3182bdff		69|F21	#3182bdff		69|F21	#00000000
70|F24	#9467bdff		70|F24	#9ecae1ff		70|F24	#3182bdff		70|F24	#00000000
71|N1	#00000000		71|N1	#3182bdff		71|N1	#3182bdff		71|N1	#00000000
72|N12	#00000000		72|N12	#3182bdff		72|N12	#3182bdff		72|N12	#00000000
73|N15	#9467bdff		73|N15	#9ecae1ff		73|N15	#3182bdff		73|N15	#00000000
74|N19	#00000000		74|N19	#00000000		74|N19	#3182bdff		74|N19	#00000000
75|N4	#9467bdff		75|N4	#9ecae1ff		75|N4	#3182bdff		75|N4	#00000000
76|N6	#00000000		76|N6	#3182bdff		76|N6	#3182bdff		76|N6	#00000000
77|R4	#9467bdff		77|R4	#9ecae1ff		77|R4	#3182bdff		77|R4	#00000000
78|Z18	#00000000		78|Z18	#3182bdff		78|Z18	#3182bdff		78|Z18	#00000000
79|46P58B1	#9467bdff		79|46P58B1	#ff9896ff		79|46P58B1	#3182bdff		79|46P58B1	#00000000
81|76P18B1	#9467bdff		81|76P18B1	#ff9896ff		81|76P18B1	#c6dbefff		81|76P18B1	#7b4173ff
82|87P15B2	#9467bdff		82|87P15B2	#ff9896ff		82|87P15B2	#3182bdff		82|87P15B2	#00000000
83|48p70B2	#9467bdff		83|48p70B2	#00000000		83|48p70B2	#3182bdff		83|48p70B2	#00000000
84|63p49B1	#9c9edeff		84|63p49B1	#ff9896ff		84|63p49B1	#17becfff		84|63p49B1	#00000000
85|80p16B1	#00000000		85|80p16B1	#ff9896ff		85|80p16B1	#3182bdff		85|80p16B1	#00000000
86|80p20B2	#9467bdff		86|80p20B2	#ff9896ff		86|80p20B2	#3182bdff		86|80p20B2	#00000000
87|93p16B1	#00000000		87|93p16B1	#ff9896ff		87|93p16B1	#c6dbefff		87|93p16B1	#00000000
88|93p5B2	#9467bdff		88|93p5B2	#ff9896ff		88|93p5B2	#3182bdff		88|93p5B2	#7b4173ff
89|96p3B1	#9c9edeff		89|96p3B1	#00000000		89|96p3B1	#17becfff		89|96p3B1	#00000000
90|96p9B1	#9c9edeff		90|96p9B1	#ff9896ff		90|96p9B1	#17becfff		90|96p9B1	#00000000
91|99p2B1	#9467bdff		91|99p2B1	#ff9896ff		91|99p2B1	#3182bdff		91|99p2B1	#7b4173ff
92|99p3B1	#9467bdff		92|99p3B1	#ff9896ff		92|99p3B1	#3182bdff		92|99p3B1	#7b4173ff
93|74P50B1	#9467bdff		93|74P50B1	#ff9896ff		93|74P50B1	#3182bdff		93|74P50B1	#00000000
94|81P26B1	#9467bdff		94|81P26B1	#ff9896ff		94|81P26B1	#c6dbefff		94|81P26B1	#00000000
95|102p12B1	#9467bdff		95|102p12B1	#ff9896ff		95|102p12B1	#3182bdff		95|102p12B1	#00000000
96|102p19B1	#9467bdff		96|102p19B1	#ff9896ff		96|102p19B1	#3182bdff		96|102p19B1	#00000000
97|46p73B1	#9467bdff		97|46p73B1	#ff9896ff		97|46p73B1	#3182bdff		97|46p73B1	#00000000
98|48p74B1	#9467bdff		98|48p74B1	#ff9896ff		98|48p74B1	#3182bdff		98|48p74B1	#00000000
99|63p58B1	#9467bdff		99|63p58B1	#00000000		99|63p58B1	#3182bdff		99|63p58B1	#00000000
100|63p66B1	#9c9edeff		100|63p66B1	#ff9896ff		100|63p66B1	#3182bdff		100|63p66B1	#00000000
101|87p34B1	#9467bdff		101|87p34B1	#ff9896ff		101|87p34B1	#3182bdff		101|87p34B1	#00000000
102|93p18B1	#00000000		102|93p18B1	#ff9896ff		102|93p18B1	#c6dbefff		102|93p18B1	#00000000
103|99p12B1	#9467bdff		103|99p12B1	#ff9896ff		103|99p12B1	#3182bdff		103|99p12B1	#00000000
104|99p13B1	#9467bdff		104|99p13B1	#ff9896ff		104|99p13B1	#3182bdff		104|99p13B1	#00000000
105|74P58B1	#9467bdff		105|74P58B1	#ff9896ff		105|74P58B1	#3182bdff		105|74P58B1	#00000000
106|56P87B1	#9467bdff		106|56P87B1	#ff9896ff		106|56P87B1	#3182bdff		106|56P87B1	#00000000
107|80P43B1	#9467bdff		107|80P43B1	#ff9896ff		107|80P43B1	#3182bdff		107|80P43B1	#7b4173ff
108|108p13B1	#9467bdff		108|108p13B1	#ff9896ff		108|108p13B1	#3182bdff		108|108p13B1	#00000000
109|108p22B1	#9467bdff		109|108p22B1	#ff9896ff		109|108p22B1	#3182bdff		109|108p22B1	#00000000
110|10p98B1	#9467bdff		110|10p98B1	#00000000		110|10p98B1	#3182bdff		110|10p98B1	#00000000
111|63p69B1	#9c9edeff		111|63p69B1	#ff9896ff		111|63p69B1	#3182bdff		111|63p69B1	#00000000
112|63p72B1	#9c9edeff		112|63p72B1	#ff9896ff		112|63p72B1	#3182bdff		112|63p72B1	#00000000
113|80p44B1	#9467bdff		113|80p44B1	#ff9896ff		113|80p44B1	#3182bdff		113|80p44B1	#7b4173ff
114|BE4L	#9467bdff		114|BE4L	#ff9896ff		114|BE4L	#3182bdff		114|BE4L	#00000000
115|BE5	#9467bdff		115|BE5	#ff9896ff		115|BE5	#3182bdff		115|BE5	#00000000
116|K117	#9467bdff		116|K117	#ff9896ff		116|K117	#c6dbefff		116|K117	#c7c7c7ff
118|100p35B1	#9467bdff		118|100p35B1	#ff9896ff		118|100p35B1	#3182bdff		118|100p35B1	#00000000
119|100p37B1	#9467bdff		119|100p37B1	#ff9896ff		119|100p37B1	#3182bdff		119|100p37B1	#00000000
120|105p30B1	#9467bdff		120|105p30B1	#00000000		120|105p30B1	#3182bdff		120|105p30B1	#7b4173ff
121|105p32B1	#9467bdff		121|105p32B1	#ff9896ff		121|105p32B1	#3182bdff		121|105p32B1	#7b4173ff
122|106p32B1	#9467bdff		122|106p32B1	#ff9896ff		122|106p32B1	#3182bdff		122|106p32B1	#00000000
123|106p33B1	#9467bdff		123|106p33B1	#ff9896ff		123|106p33B1	#3182bdff		123|106p33B1	#00000000
124|47p106B1	#9467bdff		124|47p106B1	#ff9896ff		124|47p106B1	#3182bdff		124|47p106B1	#7b4173ff
125|47p107B1	#9467bdff		125|47p107B1	#ff9896ff		125|47p107B1	#3182bdff		125|47p107B1	#7b4173ff
126|56p89B1	#9467bdff		126|56p89B1	#ff9896ff		126|56p89B1	#3182bdff		126|56p89B1	#00000000
127|63p81B1	#9467bdff		127|63p81B1	#ff9896ff		127|63p81B1	#3182bdff		127|63p81B1	#00000000
128|63p87B1	#9467bdff		128|63p87B1	#ff9896ff		128|63p87B1	#3182bdff		128|63p87B1	#00000000
129|67p83B1	#9467bdff		129|67p83B1	#00000000		129|67p83B1	#3182bdff		129|67p83B1	#00000000
130|84p41B1	#9467bdff		130|84p41B1	#ff9896ff		130|84p41B1	#3182bdff		130|84p41B1	#7b4173ff
131|84p42B1	#9467bdff		131|84p42B1	#ff9896ff		131|84p42B1	#3182bdff		131|84p42B1	#7b4173ff
132|123P13B1	#9467bdff		132|123P13B1	#ff9896ff		132|123P13B1	#00000000		132|123P13B1	#00000000
133|87P67B1	#00000000		133|87P67B1	#ff9896ff		133|87P67B1	#c6dbefff		133|87P67B1	#00000000
134|119p21B2	#9467bdff		134|119p21B2	#ff9896ff		134|119p21B2	#3182bdff		134|119p21B2	#7b4173ff
135|119p22B1	#9467bdff		135|119p22B1	#ff9896ff		135|119p22B1	#3182bdff		135|119p22B1	#7b4173ff
136|127p7B1	#9467bdff		136|127p7B1	#ff9896ff		136|127p7B1	#3182bdff		136|127p7B1	#00000000
137|67p86B1	#9467bdff		137|67p86B1	#00000000		137|67p86B1	#3182bdff		137|67p86B1	#00000000
138|124P20B1	#9467bdff		138|124P20B1	#ff9896ff		138|124P20B1	#3182bdff		138|124P20B1	#00000000
139|124p30B1	#9467bdff		139|124p30B1	#ff9896ff		139|124p30B1	#3182bdff		139|124p30B1	#00000000
140|124p31B1	#00000000		140|124p31B1	#ff9896ff		140|124p31B1	#c6dbefff		140|124p31B1	#00000000
141|127p9B1	#9467bdff		141|127p9B1	#ff9896ff		141|127p9B1	#3182bdff		141|127p9B1	#00000000
142|48p132B1	#9467bdff		142|48p132B1	#ff9896ff		142|48p132B1	#3182bdff		142|48p132B1	#00000000
143|137P16B1	#9467bdff		143|137P16B1	#ff9896ff		143|137P16B1	#c6dbefff		143|137P16B1	#00000000
144|137P24B1	#9467bdff		144|137P24B1	#ff9896ff		144|137P24B1	#3182bdff		144|137P24B1	#7b4173ff
145|124p32B1	#00000000		145|124p32B1	#ff9896ff		145|124p32B1	#c6dbefff		145|124p32B1	#00000000
146|124p34B1	#9467bdff		146|124p34B1	#ff9896ff		146|124p34B1	#3182bdff		146|124p34B1	#00000000
147|124p40B1	#9467bdff		147|124p40B1	#ff9896ff		147|124p40B1	#3182bdff		147|124p40B1	#00000000
148|133p15B1	#9467bdff		148|133p15B1	#ff9896ff		148|133p15B1	#3182bdff		148|133p15B1	#00000000
149|133p17B1	#9467bdff		149|133p17B1	#ff9896ff		149|133p17B1	#3182bdff		149|133p17B1	#00000000
150|133p28B1	#9467bdff		150|133p28B1	#ff9896ff		150|133p28B1	#3182bdff		150|133p28B1	#00000000
151|48p134B1	#9467bdff		151|48p134B1	#ff9896ff		151|48p134B1	#3182bdff		151|48p134B1	#00000000
152|119P82B1	#9467bdff		152|119P82B1	#ff9896ff		152|119P82B1	#3182bdff		152|119P82B1	#7b4173ff
153|103p103B1	#9467bdff		153|103p103B1	#ff9896ff		153|103p103B1	#3182bdff		153|103p103B1	#00000000
154|103p90B1	#9467bdff		154|103p90B1	#ff9896ff		154|103p90B1	#3182bdff		154|103p90B1	#00000000
155|111p94B1	#9467bdff		155|111p94B1	#ff9896ff		155|111p94B1	#3182bdff		155|111p94B1	#00000000
156|111p95B1	#9467bdff		156|111p95B1	#ff9896ff		156|111p95B1	#3182bdff		156|111p95B1	#00000000
157|119p76B1	#9467bdff		157|119p76B1	#ff9896ff		157|119p76B1	#c6dbefff		157|119p76B1	#00000000
158|119p80B1	#9467bdff		158|119p80B1	#ff9896ff		158|119p80B1	#c6dbefff		158|119p80B1	#00000000
159|142p29B1	#9467bdff		159|142p29B1	#ff9896ff		159|142p29B1	#3182bdff		159|142p29B1	#00000000
160|142p36B1	#9467bdff		160|142p36B1	#ff9896ff		160|142p36B1	#3182bdff		160|142p36B1	#00000000
161|56p168B1	#9467bdff		161|56p168B1	#ff9896ff		161|56p168B1	#3182bdff		161|56p168B1	#7b4173ff
162|56p177B1	#9467bdff		162|56p177B1	#ff9896ff		162|56p177B1	#3182bdff		162|56p177B1	#7b4173ff
163|MC1	#9467bdff		163|MC1	#ff9896ff		163|MC1	#3182bdff		163|MC1	#00000000
164|MC5	#9467bdff		164|MC5	#ff9896ff		164|MC5	#3182bdff		164|MC5	#00000000
165|MC6	#9467bdff		165|MC6	#ff9896ff		165|MC6	#3182bdff		165|MC6	#00000000
166|MC8	#00000000		166|MC8	#ff9896ff		166|MC8	#c6dbefff		166|MC8	#00000000
167|CCUG_57283	#9c9edeff		167|CCUG_57283	#ff9896ff		167|CCUG_57283	#3182bdff		167|CCUG_57283	#00000000
168|5_131_1	#9467bdff		168|5_131_1	#ff9896ff		168|5_131_1	#3182bdff		168|5_131_1	#7b4173ff
169|23_41_1	#9467bdff		169|23_41_1	#ff9896ff		169|23_41_1	#3182bdff		169|23_41_1	#7b4173ff
170|39_355_1	#9467bdff		170|39_355_1	#ff9896ff		170|39_355_1	#3182bdff		170|39_355_1	#00000000
171|41_539_1	#9467bdff		171|41_539_1	#ff9896ff		171|41_539_1	#3182bdff		171|41_539_1	#00000000
172|03_07_2001	#9467bdff		172|03_07_2001	#ff9896ff		172|03_07_2001	#3182bdff		172|03_07_2001	#7b4173ff
173|102_402_3	#9467bdff		173|102_402_3	#ff9896ff		173|102_402_3	#3182bdff		173|102_402_3	#00000000
174|120_402_3	#9467bdff		174|120_402_3	#ff9896ff		174|120_402_3	#3182bdff		174|120_402_3	#00000000
175|91_291_2	#9467bdff		175|91_291_2	#ff9896ff		175|91_291_2	#3182bdff		175|91_291_2	#7b4173ff
176|78_191_1	#9467bdff		176|78_191_1	#ff9896ff		176|78_191_1	#3182bdff		176|78_191_1	#00000000
177|96_281_2	#9467bdff		177|96_281_2	#ff9896ff		177|96_281_2	#3182bdff		177|96_281_2	#7b4173ff
178|26_133_1	#9467bdff		178|26_133_1	#ff9896ff		178|26_133_1	#c6dbefff		178|26_133_1	#00000000
179|129_464_4	#9467bdff		179|129_464_4	#ff9896ff		179|129_464_4	#c6dbefff		179|129_464_4	#00000000
180|130_563_4	#9467bdff		180|130_563_4	#ff9896ff		180|130_563_4	#3182bdff		180|130_563_4	#7b4173ff
181|60_120_1	#9467bdff		181|60_120_1	#ff9896ff		181|60_120_1	#3182bdff		181|60_120_1	#7b4173ff
182|105_305_2	#00000000		182|105_305_2	#ff9896ff		182|105_305_2	#c6dbefff		182|105_305_2	#00000000
183|113_391_3	#9467bdff		183|113_391_3	#ff9896ff		183|113_391_3	#3182bdff		183|113_391_3	#7b4173ff
184|23_95_1	#9467bdff		184|23_95_1	#ff9896ff		184|23_95_1	#17becfff		184|23_95_1	#7b4173ff
185|107_374_3	#9467bdff		185|107_374_3	#ff9896ff		185|107_374_3	#3182bdff		185|107_374_3	#00000000
186|76_204_3	#9467bdff		186|76_204_3	#ff9896ff		186|76_204_3	#3182bdff		186|76_204_3	#7b4173ff
187|73_187_1	#9467bdff		187|73_187_1	#ff9896ff		187|73_187_1	#3182bdff		187|73_187_1	#7b4173ff
188|24_92_1	#9467bdff		188|24_92_1	#ff9896ff		188|24_92_1	#c7c7c7ff		188|24_92_1	#7b4173ff
189|78_325_3	#9467bdff		189|78_325_3	#ff9896ff		189|78_325_3	#3182bdff		189|78_325_3	#7b4173ff
190|78_205_2	#9467bdff		190|78_205_2	#ff9896ff		190|78_205_2	#3182bdff		190|78_205_2	#00000000
191|105_417_3	#9467bdff		191|105_417_3	#ff9896ff		191|105_417_3	#c6dbefff		191|105_417_3	#00000000
192|77_338_2	#9467bdff		192|77_338_2	#ff9896ff		192|77_338_2	#c6dbefff		192|77_338_2	#00000000
193|16_38_1	#9467bdff		193|16_38_1	#ff9896ff		193|16_38_1	#3182bdff		193|16_38_1	#00000000
194|64_108_1	#9467bdff		194|64_108_1	#00000000		194|64_108_1	#3182bdff		194|64_108_1	#00000000
195|3_22_2001	#9467bdff		195|3_22_2001	#ff9896ff		195|3_22_2001	#3182bdff		195|3_22_2001	#7b4173ff
196|80_196_2	#9467bdff		196|80_196_2	#ff9896ff		196|80_196_2	#c6dbefff		196|80_196_2	#7b4173ff
197|15_36_1	#9467bdff		197|15_36_1	#ff9896ff		197|15_36_1	#17becfff		197|15_36_1	#7b4173ff
198|148P19B1	#9467bdff		198|148P19B1	#00000000		198|148P19B1	#3182bdff		198|148P19B1	#00000000
199|119p109B1	#9c9edeff		199|119p109B1	#00000000		199|119p109B1	#c6dbefff		199|119p109B1	#7b4173ff
200|119p110B1	#9c9edeff		200|119p110B1	#00000000		200|119p110B1	#3182bdff		200|119p110B1	#00000000
201|135p54B1	#9467bdff		201|135p54B1	#00000000		201|135p54B1	#17becfff		201|135p54B1	#00000000
202|148p21B1	#9467bdff		202|148p21B1	#ff9896ff		202|148p21B1	#3182bdff		202|148p21B1	#00000000
203|19p202B1	#9c9edeff		203|19p202B1	#ff9896ff		203|19p202B1	#c6dbefff		203|19p202B1	#00000000
204|19p204B1	#9c9edeff		204|19p204B1	#ff9896ff		204|19p204B1	#c6dbefff		204|19p204B1	#00000000
205|CCUG_58286	#9467bdff		205|CCUG_58286	#9ecae1ff		205|CCUG_58286	#3182bdff		205|CCUG_58286	#00000000
206|CCRI_195ME	#9467bdff		206|CCRI_195ME	#ff9896ff		206|CCRI_195ME	#c6dbefff		206|CCRI_195ME	#00000000
207|115P119B1	#9c9edeff		207|115P119B1	#ff9896ff		207|115P119B1	#3182bdff		207|115P119B1	#00000000
208|119p115B1	#9c9edeff		208|119p115B1	#ff9896ff		208|119p115B1	#3182bdff		208|119p115B1	#00000000
209|119p128B1	#9c9edeff		209|119p128B1	#00000000		209|119p128B1	#c6dbefff		209|119p128B1	#7b4173ff
210|142p77B1	#9467bdff		210|142p77B1	#ff9896ff		210|142p77B1	#3182bdff		210|142p77B1	#7b4173ff
211|156p35B1	#9467bdff		211|156p35B1	#ff9896ff		211|156p35B1	#3182bdff		211|156p35B1	#00000000
212|142P87B1	#9467bdff		212|142P87B1	#ff9896ff		212|142P87B1	#3182bdff		212|142P87B1	#7b4173ff
213|166P11B1	#9467bdff		213|166P11B1	#ff9896ff		213|166P11B1	#17becfff		213|166P11B1	#00000000
214|135p83B1	#9467bdff		214|135p83B1	#00000000		214|135p83B1	#17becfff		214|135p83B1	#00000000
215|156p37B1	#9467bdff		215|156p37B1	#ff9896ff		215|156p37B1	#3182bdff		215|156p37B1	#00000000
216|168p12B1	#9467bdff		216|168p12B1	#ff9896ff		216|168p12B1	#3182bdff		216|168p12B1	#00000000
217|11XR4410	#9467bdff		217|11XR4410	#ff9896ff		217|11XR4410	#3182bdff		217|11XR4410	#7b4173ff
218|11XR1696	#9467bdff		218|11XR1696	#ff9896ff		218|11XR1696	#c6dbefff		218|11XR1696	#00000000
219|ATCC43617a	#9c9edeff		219|ATCC43617a	#ff9896ff		219|ATCC43617a	#c6dbefff		219|ATCC43617a	#00000000
220|166p22B1	#9467bdff		220|166p22B1	#ff9896ff		220|166p22B1	#3182bdff		220|166p22B1	#7b4173ff
221|44p242B1	#9467bdff		221|44p242B1	#ff9896ff		221|44p242B1	#c6dbefff		221|44p242B1	#00000000
222|37_M_cat	#9c9edeff		222|37_M_cat	#00000000		222|37_M_cat	#3182bdff		222|37_M_cat	#00000000
223|57NP_M_cat	#9467bdff		223|57NP_M_cat	#ff9896ff		223|57NP_M_cat	#3182bdff		223|57NP_M_cat	#7b4173ff
224|18__653_NP__M_cat	#9467bdff		224|18__653_NP__M_cat	#3182bdff		224|18__653_NP__M_cat	#3182bdff		224|18__653_NP__M_cat	#00000000
225|608_M_cat	#9c9edeff		225|608_M_cat	#3182bdff		225|608_M_cat	#17becfff		225|608_M_cat	#00000000
226|626NP_M_cat	#9467bdff		226|626NP_M_cat	#9ecae1ff		226|626NP_M_cat	#3182bdff		226|626NP_M_cat	#00000000
227|628NP_M_cat	#9467bdff		227|628NP_M_cat	#00000000		227|628NP_M_cat	#3182bdff		227|628NP_M_cat	#00000000
228|687NP_M_cat	#9467bdff		228|687NP_M_cat	#9ecae1ff		228|687NP_M_cat	#3182bdff		228|687NP_M_cat	#00000000
230|1227NP_M_cat	#9c9edeff		230|1227NP_M_cat	#00000000		230|1227NP_M_cat	#3182bdff		230|1227NP_M_cat	#00000000
231|1077NP_M_cat	#9467bdff		231|1077NP_M_cat	#ff9896ff		231|1077NP_M_cat	#3182bdff		231|1077NP_M_cat	#00000000
232|10309NP_M_cat	#9467bdff		232|10309NP_M_cat	#3182bdff		232|10309NP_M_cat	#c6dbefff		232|10309NP_M_cat	#00000000
233|1343_M_cat	#9467bdff		233|1343_M_cat	#00000000		233|1343_M_cat	#3182bdff		233|1343_M_cat	#00000000
234|1470NP_M_cat	#9c9edeff		234|1470NP_M_cat	#ff9896ff		234|1470NP_M_cat	#17becfff		234|1470NP_M_cat	#00000000
235|C031	#9467bdff		235|C031	#3182bdff		235|C031	#3182bdff		235|C031	#00000000
236|2019228G	#9467bdff		236|2019228G	#ff9896ff		236|2019228G	#3182bdff		236|2019228G	#00000000
237|1020848M	#9467bdff		237|1020848M	#ff9896ff		237|1020848M	#c6dbefff		237|1020848M	#00000000
238|1028680K	#9467bdff		238|1028680K	#ff9896ff		238|1028680K	#3182bdff		238|1028680K	#00000000
239|1034084Q	#9467bdff		239|1034084Q	#ff9896ff		239|1034084Q	#3182bdff		239|1034084Q	#7b4173ff
240|2023641W	#9467bdff		240|2023641W	#ff9896ff		240|2023641W	#3182bdff		240|2023641W	#00000000
241|3331584D	#9467bdff		241|3331584D	#ff9896ff		241|3331584D	#c6dbefff		241|3331584D	#7b4173ff
242|3476642E	#9467bdff		242|3476642E	#3182bdff		242|3476642E	#3182bdff		242|3476642E	#00000000
243|3481088Y	#9467bdff		243|3481088Y	#ff9896ff		243|3481088Y	#3182bdff		243|3481088Y	#7b4173ff
244|3753746B	#9467bdff		244|3753746B	#00000000		244|3753746B	#17becfff		244|3753746B	#00000000
245|4789849F	#9467bdff		245|4789849F	#ff9896ff		245|4789849F	#3182bdff		245|4789849F	#7b4173ff
246|5550565E	#9467bdff		246|5550565E	#ff9896ff		246|5550565E	#3182bdff		246|5550565E	#00000000
247|20236154	#9467bdff		247|20236154	#ff9896ff		247|20236154	#c6dbefff		247|20236154	#00000000
248|20370737	#9467bdff		248|20370737	#ff9896ff		248|20370737	#17becfff		248|20370737	#00000000
249|3503282R	#9467bdff		249|3503282R	#00000000		249|3503282R	#3182bdff		249|3503282R	#00000000
250|5004663G	#9467bdff		250|5004663G	#ff9896ff		250|5004663G	#c6dbefff		250|5004663G	#7b4173ff
251|1093063Y	#9467bdff		251|1093063Y	#ff9896ff		251|1093063Y	#3182bdff		251|1093063Y	#00000000
252|4640032P	#9467bdff		252|4640032P	#00000000		252|4640032P	#3182bdff		252|4640032P	#00000000
253|2046210Y	#9467bdff		253|2046210Y	#ff9896ff		253|2046210Y	#3182bdff		253|2046210Y	#7b4173ff
254|4737718Q	#9467bdff		254|4737718Q	#ff9896ff		254|4737718Q	#17becfff		254|4737718Q	#00000000
255|4840991N	#9467bdff		255|4840991N	#ff9896ff		255|4840991N	#3182bdff		255|4840991N	#00000000
256|2042044P	#9467bdff		256|2042044P	#ff9896ff		256|2042044P	#3182bdff		256|2042044P	#00000000
257|2041717D	#9c9edeff		257|2041717D	#ff9896ff		257|2041717D	#17becfff		257|2041717D	#00000000
258|1583718S	#9467bdff		258|1583718S	#ff9896ff		258|1583718S	#3182bdff		258|1583718S	#00000000
259|5267783B	#9467bdff		259|5267783B	#ff9896ff		259|5267783B	#3182bdff		259|5267783B	#00000000
260|4431503J	#9467bdff		260|4431503J	#ff9896ff		260|4431503J	#3182bdff		260|4431503J	#7b4173ff
261|1111988H	#9467bdff		261|1111988H	#ff9896ff		261|1111988H	#3182bdff		261|1111988H	#00000000
262|5021467Y	#9467bdff		262|5021467Y	#ff9896ff		262|5021467Y	#3182bdff		262|5021467Y	#7b4173ff
263|5560626Q	#9467bdff		263|5560626Q	#ff9896ff		263|5560626Q	#3182bdff		263|5560626Q	#00000000
264|2047127K	#9467bdff		264|2047127K	#ff9896ff		264|2047127K	#3182bdff		264|2047127K	#c7c7c7ff
265|5021466N	#9467bdff		265|5021466N	#ff9896ff		265|5021466N	#3182bdff		265|5021466N	#7b4173ff
266|2041417P	#9467bdff		266|2041417P	#ff9896ff		266|2041417P	#3182bdff		266|2041417P	#00000000
267|1098655R	#9467bdff		267|1098655R	#ff9896ff		267|1098655R	#3182bdff		267|1098655R	#00000000
268|5157102Y	#9467bdff		268|5157102Y	#ff9896ff		268|5157102Y	#3182bdff		268|5157102Y	#7b4173ff
269|2050675Y	#9467bdff		269|2050675Y	#ff9896ff		269|2050675Y	#3182bdff		269|2050675Y	#00000000
270|5553245S	#9467bdff		270|5553245S	#ff9896ff		270|5553245S	#3182bdff		270|5553245S	#7b4173ff
271|COPD_M1	#9467bdff		271|COPD_M1	#ff9896ff		271|COPD_M1	#3182bdff		271|COPD_M1	#7b4173ff
272|COPD_M8	#9467bdff		272|COPD_M8	#ff9896ff		272|COPD_M8	#3182bdff		272|COPD_M8	#00000000
273|COPD_M10	#9467bdff		273|COPD_M10	#ff9896ff		273|COPD_M10	#3182bdff		273|COPD_M10	#7b4173ff
274|COPD_M16	#9467bdff		274|COPD_M16	#ff9896ff		274|COPD_M16	#c6dbefff		274|COPD_M16	#7b4173ff
275|COPD_M19	#9467bdff		275|COPD_M19	#ff9896ff		275|COPD_M19	#3182bdff		275|COPD_M19	#00000000
276|COPD_M22	#9467bdff		276|COPD_M22	#ff9896ff		276|COPD_M22	#3182bdff		276|COPD_M22	#00000000
277|COPD_M28	#9467bdff		277|COPD_M28	#ff9896ff		277|COPD_M28	#3182bdff		277|COPD_M28	#00000000
278|COPD_M29	#9467bdff		278|COPD_M29	#ff9896ff		278|COPD_M29	#3182bdff		278|COPD_M29	#00000000
279|COPD_M34	#9467bdff		279|COPD_M34	#ff9896ff		279|COPD_M34	#3182bdff		279|COPD_M34	#00000000
280|COPD_M32	#9467bdff		280|COPD_M32	#ff9896ff		280|COPD_M32	#17becfff		280|COPD_M32	#00000000
281|COPD_M52	#9467bdff		281|COPD_M52	#ff9896ff		281|COPD_M52	#c6dbefff		281|COPD_M52	#00000000
282|COPD_M55	#9467bdff		282|COPD_M55	#ff9896ff		282|COPD_M55	#c6dbefff		282|COPD_M55	#00000000
283|COPD_M61	#9467bdff		283|COPD_M61	#ff9896ff		283|COPD_M61	#3182bdff		283|COPD_M61	#00000000
284|COPD_M64	#9467bdff		284|COPD_M64	#ff9896ff		284|COPD_M64	#3182bdff		284|COPD_M64	#00000000
285|COPD_M67	#9467bdff		285|COPD_M67	#ff9896ff		285|COPD_M67	#3182bdff		285|COPD_M67	#7b4173ff
286|COPD_M70	#9467bdff		286|COPD_M70	#ff9896ff		286|COPD_M70	#3182bdff		286|COPD_M70	#7b4173ff
287|COPD_M73	#9467bdff		287|COPD_M73	#ff9896ff		287|COPD_M73	#3182bdff		287|COPD_M73	#00000000
288|COPD_M76	#9467bdff		288|COPD_M76	#ff9896ff		288|COPD_M76	#3182bdff		288|COPD_M76	#00000000
289|COPD_M82	#9467bdff		289|COPD_M82	#ff9896ff		289|COPD_M82	#3182bdff		289|COPD_M82	#00000000
290|COPD_M88	#9467bdff		290|COPD_M88	#3182bdff		290|COPD_M88	#3182bdff		290|COPD_M88	#00000000
291|COPD_M94	#9467bdff		291|COPD_M94	#ff9896ff		291|COPD_M94	#3182bdff		291|COPD_M94	#00000000
292|COPD_M97	#9467bdff		292|COPD_M97	#ff9896ff		292|COPD_M97	#3182bdff		292|COPD_M97	#7b4173ff
293|COPD_M100	#9467bdff		293|COPD_M100	#ff9896ff		293|COPD_M100	#3182bdff		293|COPD_M100	#7b4173ff
294|COPD_M103	#9467bdff		294|COPD_M103	#ff9896ff		294|COPD_M103	#3182bdff		294|COPD_M103	#7b4173ff
295|COPD_M106	#9467bdff		295|COPD_M106	#ff9896ff		295|COPD_M106	#3182bdff		295|COPD_M106	#7b4173ff
296|COPD_M109	#00000000		296|COPD_M109	#ff9896ff		296|COPD_M109	#3182bdff		296|COPD_M109	#00000000
297|COPD_M112	#9467bdff		297|COPD_M112	#3182bdff		297|COPD_M112	#3182bdff		297|COPD_M112	#00000000
298|COPD_M115	#9467bdff		298|COPD_M115	#3182bdff		298|COPD_M115	#3182bdff		298|COPD_M115	#00000000
299|COPD_M124	#9467bdff		299|COPD_M124	#ff9896ff		299|COPD_M124	#3182bdff		299|COPD_M124	#00000000
300|COPD_M139	#9467bdff		300|COPD_M139	#ff9896ff		300|COPD_M139	#3182bdff		300|COPD_M139	#7b4173ff
301|115p155B1	#9467bdff		301|115p155B1	#ff9896ff		301|115p155B1	#3182bdff		301|115p155B1	#7b4173ff
302|115p156B1	#9467bdff		302|115p156B1	#ff9896ff		302|115p156B1	#3182bdff		302|115p156B1	#7b4173ff
303|166p24B1	#9467bdff		303|166p24B1	#ff9896ff		303|166p24B1	#3182bdff		303|166p24B1	#7b4173ff
304|174p16B1	#9467bdff		304|174p16B1	#ff9896ff		304|174p16B1	#3182bdff		304|174p16B1	#7b4173ff
305|174p17B1	#9467bdff		305|174p17B1	#ff9896ff		305|174p17B1	#3182bdff		305|174p17B1	#7b4173ff
306|19__2004__M_cat	#9467bdff		306|19__2004__M_cat	#00000000		306|19__2004__M_cat	#3182bdff		306|19__2004__M_cat	#00000000
307|20__2207__M_cat	#9467bdff		307|20__2207__M_cat	#3182bdff		307|20__2207__M_cat	#3182bdff		307|20__2207__M_cat	#00000000
308|1833_M_cat	#9467bdff		308|1833_M_cat	#9ecae1ff		308|1833_M_cat	#3182bdff		308|1833_M_cat	#00000000
309|1592_M_cat	#9c9edeff		309|1592_M_cat	#3182bdff		309|1592_M_cat	#3182bdff		309|1592_M_cat	#00000000
310|1648_M_cat	#9c9edeff		310|1648_M_cat	#3182bdff		310|1648_M_cat	#17becfff		310|1648_M_cat	#00000000
311|13R13685	#9467bdff		311|13R13685	#ff9896ff		311|13R13685	#3182bdff		311|13R13685	#7b4173ff
312|13R13726	#9c9edeff		312|13R13726	#ff9896ff		312|13R13726	#c6dbefff		312|13R13726	#00000000
313|COPD_M25	#9467bdff		313|COPD_M25	#ff9896ff		313|COPD_M25	#3182bdff		313|COPD_M25	#00000000
314|COPD_M37	#9467bdff		314|COPD_M37	#00000000		314|COPD_M37	#3182bdff		314|COPD_M37	#00000000
315|COPD_M40	#9467bdff		315|COPD_M40	#00000000		315|COPD_M40	#3182bdff		315|COPD_M40	#00000000
316|COPD_M43	#9467bdff		316|COPD_M43	#00000000		316|COPD_M43	#3182bdff		316|COPD_M43	#00000000
317|COPD_M46	#9467bdff		317|COPD_M46	#00000000		317|COPD_M46	#3182bdff		317|COPD_M46	#00000000
318|COPD_M47	#9467bdff		318|COPD_M47	#00000000		318|COPD_M47	#3182bdff		318|COPD_M47	#00000000
319|COPD_M49	#9c9edeff		319|COPD_M49	#9ecae1ff		319|COPD_M49	#3182bdff		319|COPD_M49	#00000000
320|COPD_M133	#9467bdff		320|COPD_M133	#ff9896ff		320|COPD_M133	#3182bdff		320|COPD_M133	#7b4173ff
321|COPD_M118	#9467bdff		321|COPD_M118	#ff9896ff		321|COPD_M118	#3182bdff		321|COPD_M118	#00000000
322|COPD_M130	#9467bdff		322|COPD_M130	#ff9896ff		322|COPD_M130	#3182bdff		322|COPD_M130	#00000000
323|173P27B1	#9467bdff		323|173P27B1	#ff9896ff		323|173P27B1	#3182bdff		323|173P27B1	#00000000
324|173P31B1	#9467bdff		324|173P31B1	#ff9896ff		324|173P31B1	#3182bdff		324|173P31B1	#00000000
325|65_74	#9467bdff		325|65_74	#ff9896ff		325|65_74	#3182bdff		325|65_74	#00000000
326|173p28B1	#9467bdff		326|173p28B1	#ff9896ff		326|173p28B1	#3182bdff		326|173p28B1	#00000000
327|174p41B1	#9467bdff		327|174p41B1	#ff9896ff		327|174p41B1	#3182bdff		327|174p41B1	#7b4173ff
328|44p263B1	#9467bdff		328|44p263B1	#ff9896ff		328|44p263B1	#c6dbefff		328|44p263B1	#00000000
329|COPD_M85	#9c9edeff		329|COPD_M85	#ff9896ff		329|COPD_M85	#3182bdff		329|COPD_M85	#00000000
330|COPD_M127	#9467bdff		330|COPD_M127	#ff9896ff		330|COPD_M127	#3182bdff		330|COPD_M127	#00000000
331|COPD_M142	#9467bdff		331|COPD_M142	#ff9896ff		331|COPD_M142	#3182bdff		331|COPD_M142	#00000000
332|AS012776	#9467bdff		332|AS012776	#ff9896ff		332|AS012776	#3182bdff		332|AS012776	#00000000
333|174p47B1	#9467bdff		333|174p47B1	#ff9896ff		333|174p47B1	#17becfff		333|174p47B1	#00000000
334|AS012765	#9467bdff		334|AS012765	#9ecae1ff		334|AS012765	#3182bdff		334|AS012765	#00000000
335|AS012766	#9467bdff		335|AS012766	#ff9896ff		335|AS012766	#3182bdff		335|AS012766	#7b4173ff
336|AS012768	#9467bdff		336|AS012768	#3182bdff		336|AS012768	#3182bdff		336|AS012768	#00000000
337|AS012769	#9467bdff		337|AS012769	#ff9896ff		337|AS012769	#c6dbefff		337|AS012769	#00000000
338|AS012771	#9467bdff		338|AS012771	#ff9896ff		338|AS012771	#3182bdff		338|AS012771	#00000000
339|AS012772	#9467bdff		339|AS012772	#ff9896ff		339|AS012772	#3182bdff		339|AS012772	#00000000
340|AS012778	#9c9edeff		340|AS012778	#ff9896ff		340|AS012778	#3182bdff		340|AS012778	#00000000
341|AS012774	#9467bdff		341|AS012774	#ff9896ff		341|AS012774	#3182bdff		341|AS012774	#00000000
342|1D_464	#9467bdff		342|1D_464	#ff9896ff		342|1D_464	#3182bdff		342|1D_464	#7b4173ff
343|1D_465	#9467bdff		343|1D_465	#ff9896ff		343|1D_465	#3182bdff		343|1D_465	#00000000
344|1D_466	#9467bdff		344|1D_466	#ff9896ff		344|1D_466	#3182bdff		344|1D_466	#00000000
345|1D_467	#9467bdff		345|1D_467	#ff9896ff		345|1D_467	#3182bdff		345|1D_467	#00000000
346|1D_468	#9467bdff		346|1D_468	#ff9896ff		346|1D_468	#3182bdff		346|1D_468	#00000000
347|1D_469	#9467bdff		347|1D_469	#ff9896ff		347|1D_469	#3182bdff		347|1D_469	#7b4173ff
348|1D_470	#9467bdff		348|1D_470	#ff9896ff		348|1D_470	#3182bdff		348|1D_470	#7b4173ff
349|1D_471	#9467bdff		349|1D_471	#ff9896ff		349|1D_471	#3182bdff		349|1D_471	#00000000
350|1D_472	#9467bdff		350|1D_472	#ff9896ff		350|1D_472	#3182bdff		350|1D_472	#00000000
351|1D_487	#9467bdff		351|1D_487	#ff9896ff		351|1D_487	#3182bdff		351|1D_487	#00000000
352|1D_535	#9467bdff		352|1D_535	#ff9896ff		352|1D_535	#3182bdff		352|1D_535	#7b4173ff
353|1D_547	#00000000		353|1D_547	#ff9896ff		353|1D_547	#3182bdff		353|1D_547	#00000000
354|1D_592	#9467bdff		354|1D_592	#ff9896ff		354|1D_592	#3182bdff		354|1D_592	#7b4173ff
355|1D_626	#9467bdff		355|1D_626	#ff9896ff		355|1D_626	#3182bdff		355|1D_626	#00000000
356|1D_640	#9467bdff		356|1D_640	#ff9896ff		356|1D_640	#3182bdff		356|1D_640	#7b4173ff
357|1D_777	#9467bdff		357|1D_777	#ff9896ff		357|1D_777	#3182bdff		357|1D_777	#00000000
358|1D_785	#9467bdff		358|1D_785	#ff9896ff		358|1D_785	#3182bdff		358|1D_785	#00000000
359|1D_786	#9467bdff		359|1D_786	#ff9896ff		359|1D_786	#3182bdff		359|1D_786	#00000000
360|1D_790	#9467bdff		360|1D_790	#ff9896ff		360|1D_790	#3182bdff		360|1D_790	#00000000
361|1D_1120	#9467bdff		361|1D_1120	#ff9896ff		361|1D_1120	#3182bdff		361|1D_1120	#7b4173ff
362|1D_1152	#9c9edeff		362|1D_1152	#3182bdff		362|1D_1152	#17becfff		362|1D_1152	#00000000
363|1D_1285	#9467bdff		363|1D_1285	#ff9896ff		363|1D_1285	#3182bdff		363|1D_1285	#00000000
364|1D_1367	#9467bdff		364|1D_1367	#ff9896ff		364|1D_1367	#3182bdff		364|1D_1367	#00000000
365|RSM43	#9467bdff		365|RSM43	#ff9896ff		365|RSM43	#c6dbefff		365|RSM43	#7b4173ff
366|RSM163	#9467bdff		366|RSM163	#ff9896ff		366|RSM163	#c6dbefff		366|RSM163	#00000000
367|P12N	#9c9edeff		367|P12N	#ff9896ff		367|P12N	#17becfff		367|P12N	#00000000
368|P15N	#9467bdff		368|P15N	#ff9896ff		368|P15N	#3182bdff		368|P15N	#00000000
369|P17N	#9467bdff		369|P17N	#ff9896ff		369|P17N	#3182bdff		369|P17N	#00000000
370|P23N	#9c9edeff		370|P23N	#ff9896ff		370|P23N	#17becfff		370|P23N	#00000000
371|S07N	#9467bdff		371|S07N	#ff9896ff		371|S07N	#c6dbefff		371|S07N	#00000000
372|S12N	#9467bdff		372|S12N	#ff9896ff		372|S12N	#3182bdff		372|S12N	#00000000
373|S15N	#9467bdff		373|S15N	#ff9896ff		373|S15N	#c6dbefff		373|S15N	#00000000
374|AR_0961	#9467bdff		374|AR_0961	#ff9896ff		374|AR_0961	#3182bdff		374|AR_0961	#00000000
375|AR_0962	#00000000		375|AR_0962	#ff9896ff		375|AR_0962	#393b79ff		375|AR_0962	#00000000
376|SAMPLE_WTCHG_350648_220153	#9467bdff		376|SAMPLE_WTCHG_350648_220153	#ff9896ff		376|SAMPLE_WTCHG_350648_220153	#17becfff		376|SAMPLE_WTCHG_350648_220153	#00000000
377|SAMPLE_WTCHG_350648_221141	#9467bdff		377|SAMPLE_WTCHG_350648_221141	#ff9896ff		377|SAMPLE_WTCHG_350648_221141	#3182bdff		377|SAMPLE_WTCHG_350648_221141	#00000000
378|SAMPLE_WTCHG_350648_226121	#9467bdff		378|SAMPLE_WTCHG_350648_226121	#3182bdff		378|SAMPLE_WTCHG_350648_226121	#3182bdff		378|SAMPLE_WTCHG_350648_226121	#00000000
379|SAMPLE_WTCHG_350648_226176	#9467bdff		379|SAMPLE_WTCHG_350648_226176	#ff9896ff		379|SAMPLE_WTCHG_350648_226176	#17becfff		379|SAMPLE_WTCHG_350648_226176	#00000000
380|SAMPLE_WTCHG_350648_227164	#9467bdff		380|SAMPLE_WTCHG_350648_227164	#ff9896ff		380|SAMPLE_WTCHG_350648_227164	#3182bdff		380|SAMPLE_WTCHG_350648_227164	#00000000
381|SAMPLE_WTCHG_350648_228152	#9467bdff		381|SAMPLE_WTCHG_350648_228152	#3182bdff		381|SAMPLE_WTCHG_350648_228152	#3182bdff		381|SAMPLE_WTCHG_350648_228152	#00000000
382|SAMPLE_WTCHG_350648_229140	#00000000		382|SAMPLE_WTCHG_350648_229140	#ff9896ff		382|SAMPLE_WTCHG_350648_229140	#c6dbefff		382|SAMPLE_WTCHG_350648_229140	#00000000
383|SAMPLE_WTCHG_350648_229157	#9467bdff		383|SAMPLE_WTCHG_350648_229157	#3182bdff		383|SAMPLE_WTCHG_350648_229157	#3182bdff		383|SAMPLE_WTCHG_350648_229157	#00000000
384|SAMPLE_WTCHG_350648_230128	#9467bdff		384|SAMPLE_WTCHG_350648_230128	#ff9896ff		384|SAMPLE_WTCHG_350648_230128	#3182bdff		384|SAMPLE_WTCHG_350648_230128	#00000000
385|SAMPLE_WTCHG_350648_232104	#9467bdff		385|SAMPLE_WTCHG_350648_232104	#ff9896ff		385|SAMPLE_WTCHG_350648_232104	#3182bdff		385|SAMPLE_WTCHG_350648_232104	#00000000
386|SAMPLE_WTCHG_350648_233110	#9467bdff		386|SAMPLE_WTCHG_350648_233110	#ff9896ff		386|SAMPLE_WTCHG_350648_233110	#17becfff		386|SAMPLE_WTCHG_350648_233110	#00000000
387|SAMPLE_WTCHG_350648_233187	#9467bdff		387|SAMPLE_WTCHG_350648_233187	#ff9896ff		387|SAMPLE_WTCHG_350648_233187	#3182bdff		387|SAMPLE_WTCHG_350648_233187	#00000000
388|SAMPLE_WTCHG_350648_234122	#9c9edeff		388|SAMPLE_WTCHG_350648_234122	#ff9896ff		388|SAMPLE_WTCHG_350648_234122	#c6dbefff		388|SAMPLE_WTCHG_350648_234122	#7b4173ff
389|SAMPLE_WTCHG_350648_237139	#9467bdff		389|SAMPLE_WTCHG_350648_237139	#ff9896ff		389|SAMPLE_WTCHG_350648_237139	#3182bdff		389|SAMPLE_WTCHG_350648_237139	#00000000
390|SAMPLE_WTCHG_350648_237158	#9467bdff		390|SAMPLE_WTCHG_350648_237158	#9ecae1ff		390|SAMPLE_WTCHG_350648_237158	#3182bdff		390|SAMPLE_WTCHG_350648_237158	#00000000
391|SAMPLE_WTCHG_350648_238127	#00000000		391|SAMPLE_WTCHG_350648_238127	#ff9896ff		391|SAMPLE_WTCHG_350648_238127	#3182bdff		391|SAMPLE_WTCHG_350648_238127	#00000000
392|SAMPLE_WTCHG_350648_239115	#9467bdff		392|SAMPLE_WTCHG_350648_239115	#ff9896ff		392|SAMPLE_WTCHG_350648_239115	#17becfff		392|SAMPLE_WTCHG_350648_239115	#00000000
393|SAMPLE_WTCHG_350648_244150	#9467bdff		393|SAMPLE_WTCHG_350648_244150	#ff9896ff		393|SAMPLE_WTCHG_350648_244150	#3182bdff		393|SAMPLE_WTCHG_350648_244150	#7b4173ff
394|SAMPLE_WTCHG_350648_248102	#00000000		394|SAMPLE_WTCHG_350648_248102	#ff9896ff		394|SAMPLE_WTCHG_350648_248102	#c6dbefff		394|SAMPLE_WTCHG_350648_248102	#00000000
395|SAMPLE_WTCHG_350648_250173	#9467bdff		395|SAMPLE_WTCHG_350648_250173	#3182bdff		395|SAMPLE_WTCHG_350648_250173	#3182bdff		395|SAMPLE_WTCHG_350648_250173	#00000000
396|SAMPLE_WTCHG_350648_252149	#9467bdff		396|SAMPLE_WTCHG_350648_252149	#ff9896ff		396|SAMPLE_WTCHG_350648_252149	#3182bdff		396|SAMPLE_WTCHG_350648_252149	#00000000
397|SAMPLE_WTCHG_350648_253137	#9467bdff		397|SAMPLE_WTCHG_350648_253137	#ff9896ff		397|SAMPLE_WTCHG_350648_253137	#c6dbefff		397|SAMPLE_WTCHG_350648_253137	#7b4173ff
398|SAMPLE_WTCHG_948121_71955267	#9467bdff		398|SAMPLE_WTCHG_948121_71955267	#3182bdff		398|SAMPLE_WTCHG_948121_71955267	#3182bdff		398|SAMPLE_WTCHG_948121_71955267	#00000000
399|SAMPLE_WTCHG_332500_277104	#9467bdff		399|SAMPLE_WTCHG_332500_277104	#ff9896ff		399|SAMPLE_WTCHG_332500_277104	#3182bdff		399|SAMPLE_WTCHG_332500_277104	#00000000
400|SAMPLE_WTCHG_337909_201101	#9467bdff		400|SAMPLE_WTCHG_337909_201101	#3182bdff		400|SAMPLE_WTCHG_337909_201101	#3182bdff		400|SAMPLE_WTCHG_337909_201101	#00000000
401|SAMPLE_WTCHG_337909_202113	#9c9edeff		401|SAMPLE_WTCHG_337909_202113	#3182bdff		401|SAMPLE_WTCHG_337909_202113	#17becfff		401|SAMPLE_WTCHG_337909_202113	#00000000
402|SAMPLE_WTCHG_337909_281111	#9467bdff		402|SAMPLE_WTCHG_337909_281111	#ff9896ff		402|SAMPLE_WTCHG_337909_281111	#3182bdff		402|SAMPLE_WTCHG_337909_281111	#00000000
403|SAMPLE_WTCHG_337909_282123	#9467bdff		403|SAMPLE_WTCHG_337909_282123	#ff9896ff		403|SAMPLE_WTCHG_337909_282123	#3182bdff		403|SAMPLE_WTCHG_337909_282123	#00000000
404|SAMPLE_260467_ST41724_2	#9467bdff		404|SAMPLE_260467_ST41724_2	#3182bdff		404|SAMPLE_260467_ST41724_2	#3182bdff		404|SAMPLE_260467_ST41724_2	#00000000
405|SAMPLE_260506_ST41949_2	#9467bdff		405|SAMPLE_260506_ST41949_2	#3182bdff		405|SAMPLE_260506_ST41949_2	#17becfff		405|SAMPLE_260506_ST41949_2	#00000000
406|SAMPLE_260933_OX41539_2	#9c9edeff		406|SAMPLE_260933_OX41539_2	#3182bdff		406|SAMPLE_260933_OX41539_2	#17becfff		406|SAMPLE_260933_OX41539_2	#00000000
407|SAMPLE_260962_OX41885_2	#9467bdff		407|SAMPLE_260962_OX41885_2	#ff9896ff		407|SAMPLE_260962_OX41885_2	#3182bdff		407|SAMPLE_260962_OX41885_2	#00000000
408|SAMPLE_261502_OX41891_2	#9467bdff		408|SAMPLE_261502_OX41891_2	#ff9896ff		408|SAMPLE_261502_OX41891_2	#3182bdff		408|SAMPLE_261502_OX41891_2	#00000000
409|SAMPLE_261863_ST41992_1	#9467bdff		409|SAMPLE_261863_ST41992_1	#3182bdff		409|SAMPLE_261863_ST41992_1	#3182bdff		409|SAMPLE_261863_ST41992_1	#00000000
410|NCTC11020	#00000000		410|NCTC11020	#ff9896ff		410|NCTC11020	#3182bdff		410|NCTC11020	#00000000
411|SAMPLE_WTCHG_311190_206189	#9c9edeff		411|SAMPLE_WTCHG_311190_206189	#ff9896ff		411|SAMPLE_WTCHG_311190_206189	#c6dbefff		411|SAMPLE_WTCHG_311190_206189	#00000000
412|SAMPLE_WTCHG_311190_209102	#9467bdff		412|SAMPLE_WTCHG_311190_209102	#ff9896ff		412|SAMPLE_WTCHG_311190_209102	#c6dbefff		412|SAMPLE_WTCHG_311190_209102	#00000000
413|SAMPLE_WTCHG_311190_213102	#9467bdff		413|SAMPLE_WTCHG_311190_213102	#ff9896ff		413|SAMPLE_WTCHG_311190_213102	#17becfff		413|SAMPLE_WTCHG_311190_213102	#00000000
414|SAMPLE_WTCHG_311190_216102	#00000000		414|SAMPLE_WTCHG_311190_216102	#3182bdff		414|SAMPLE_WTCHG_311190_216102	#17becfff		414|SAMPLE_WTCHG_311190_216102	#00000000
415|SAMPLE_WTCHG_311190_217102	#00000000		415|SAMPLE_WTCHG_311190_217102	#ff9896ff		415|SAMPLE_WTCHG_311190_217102	#c6dbefff		415|SAMPLE_WTCHG_311190_217102	#7b4173ff
416|SAMPLE_WTCHG_311190_224102	#9467bdff		416|SAMPLE_WTCHG_311190_224102	#ff9896ff		416|SAMPLE_WTCHG_311190_224102	#3182bdff		416|SAMPLE_WTCHG_311190_224102	#00000000
417|SAMPLE_WTCHG_311190_225102	#9467bdff		417|SAMPLE_WTCHG_311190_225102	#00000000		417|SAMPLE_WTCHG_311190_225102	#17becfff		417|SAMPLE_WTCHG_311190_225102	#00000000
418|SAMPLE_WTCHG_311190_226102	#9c9edeff		418|SAMPLE_WTCHG_311190_226102	#00000000		418|SAMPLE_WTCHG_311190_226102	#3182bdff		418|SAMPLE_WTCHG_311190_226102	#7b4173ff
419|SAMPLE_WTCHG_311190_228102	#9467bdff		419|SAMPLE_WTCHG_311190_228102	#3182bdff		419|SAMPLE_WTCHG_311190_228102	#17becfff		419|SAMPLE_WTCHG_311190_228102	#00000000
420|SAMPLE_WTCHG_311190_231102	#9c9edeff		420|SAMPLE_WTCHG_311190_231102	#00000000		420|SAMPLE_WTCHG_311190_231102	#3182bdff		420|SAMPLE_WTCHG_311190_231102	#7b4173ff
421|SAMPLE_WTCHG_311190_233102	#9467bdff		421|SAMPLE_WTCHG_311190_233102	#3182bdff		421|SAMPLE_WTCHG_311190_233102	#17becfff		421|SAMPLE_WTCHG_311190_233102	#00000000
422|SAMPLE_WTCHG_311190_234102	#9467bdff		422|SAMPLE_WTCHG_311190_234102	#ff9896ff		422|SAMPLE_WTCHG_311190_234102	#c6dbefff		422|SAMPLE_WTCHG_311190_234102	#00000000
423|SAMPLE_WTCHG_311190_235102	#9c9edeff		423|SAMPLE_WTCHG_311190_235102	#ff9896ff		423|SAMPLE_WTCHG_311190_235102	#3182bdff		423|SAMPLE_WTCHG_311190_235102	#00000000
424|SAMPLE_WTCHG_311190_236102	#00000000		424|SAMPLE_WTCHG_311190_236102	#ff9896ff		424|SAMPLE_WTCHG_311190_236102	#3182bdff		424|SAMPLE_WTCHG_311190_236102	#7b4173ff
425|SAMPLE_WTCHG_311190_237102	#9c9edeff		425|SAMPLE_WTCHG_311190_237102	#ff9896ff		425|SAMPLE_WTCHG_311190_237102	#3182bdff		425|SAMPLE_WTCHG_311190_237102	#7b4173ff
426|SAMPLE_WTCHG_311190_238102	#9467bdff		426|SAMPLE_WTCHG_311190_238102	#ff9896ff		426|SAMPLE_WTCHG_311190_238102	#3182bdff		426|SAMPLE_WTCHG_311190_238102	#00000000
427|SAMPLE_WTCHG_311190_239102	#9467bdff		427|SAMPLE_WTCHG_311190_239102	#ff9896ff		427|SAMPLE_WTCHG_311190_239102	#c6dbefff		427|SAMPLE_WTCHG_311190_239102	#00000000
428|SAMPLE_WTCHG_311190_242102	#9467bdff		428|SAMPLE_WTCHG_311190_242102	#ff9896ff		428|SAMPLE_WTCHG_311190_242102	#c6dbefff		428|SAMPLE_WTCHG_311190_242102	#7b4173ff
429|SAMPLE_WTCHG_311190_256102	#9467bdff		429|SAMPLE_WTCHG_311190_256102	#ff9896ff		429|SAMPLE_WTCHG_311190_256102	#c6dbefff		429|SAMPLE_WTCHG_311190_256102	#00000000
430|SAMPLE_WTCHG_311190_273102	#9467bdff		430|SAMPLE_WTCHG_311190_273102	#ff9896ff		430|SAMPLE_WTCHG_311190_273102	#17becfff		430|SAMPLE_WTCHG_311190_273102	#00000000
431|SAMPLE_WTCHG_311190_275102	#9467bdff		431|SAMPLE_WTCHG_311190_275102	#ff9896ff		431|SAMPLE_WTCHG_311190_275102	#c6dbefff		431|SAMPLE_WTCHG_311190_275102	#7b4173ff
432|SAMPLE_WTCHG_311190_280102	#9467bdff		432|SAMPLE_WTCHG_311190_280102	#ff9896ff		432|SAMPLE_WTCHG_311190_280102	#3182bdff		432|SAMPLE_WTCHG_311190_280102	#00000000
433|SAMPLE_WTCHG_311190_289102	#9467bdff		433|SAMPLE_WTCHG_311190_289102	#ff9896ff		433|SAMPLE_WTCHG_311190_289102	#c6dbefff		433|SAMPLE_WTCHG_311190_289102	#00000000
434|SAMPLE_WTCHG_311190_290102	#00000000		434|SAMPLE_WTCHG_311190_290102	#3182bdff		434|SAMPLE_WTCHG_311190_290102	#17becfff		434|SAMPLE_WTCHG_311190_290102	#00000000
435|SAMPLE_WTCHG_311190_291102	#00000000		435|SAMPLE_WTCHG_311190_291102	#3182bdff		435|SAMPLE_WTCHG_311190_291102	#3182bdff		435|SAMPLE_WTCHG_311190_291102	#00000000
436|SAMPLE_WTCHG_316996_222104	#9467bdff		436|SAMPLE_WTCHG_316996_222104	#3182bdff		436|SAMPLE_WTCHG_316996_222104	#3182bdff		436|SAMPLE_WTCHG_316996_222104	#00000000
437|DrakHMS7373552	#9467bdff		437|DrakHMS7373552	#ff9896ff		437|DrakHMS7373552	#c6dbefff		437|DrakHMS7373552	#00000000
438|DrakHMS7373611	#9c9edeff		438|DrakHMS7373611	#ff9896ff		438|DrakHMS7373611	#c6dbefff		438|DrakHMS7373611	#00000000
439|DrakHMS7373744	#9467bdff		439|DrakHMS7373744	#ff9896ff		439|DrakHMS7373744	#c6dbefff		439|DrakHMS7373744	#7b4173ff
440|DrakHMS7373819	#9467bdff		440|DrakHMS7373819	#ff9896ff		440|DrakHMS7373819	#3182bdff		440|DrakHMS7373819	#7b4173ff
443|DrakHMS7374464	#9467bdff		443|DrakHMS7374464	#ff9896ff		443|DrakHMS7374464	#3182bdff		443|DrakHMS7374464	#00000000
444|DrakHMS7374518	#9c9edeff		444|DrakHMS7374518	#ff9896ff		444|DrakHMS7374518	#c6dbefff		444|DrakHMS7374518	#00000000
445|DrakHMS7374930	#9467bdff		445|DrakHMS7374930	#ff9896ff		445|DrakHMS7374930	#c6dbefff		445|DrakHMS7374930	#00000000
446|DrakHMS7374962	#9467bdff		446|DrakHMS7374962	#3182bdff		446|DrakHMS7374962	#17becfff		446|DrakHMS7374962	#00000000
447|DrakHMS7375129	#9467bdff		447|DrakHMS7375129	#ff9896ff		447|DrakHMS7375129	#3182bdff		447|DrakHMS7375129	#00000000
448|DrakHMS7375222	#9467bdff		448|DrakHMS7375222	#ff9896ff		448|DrakHMS7375222	#c6dbefff		448|DrakHMS7375222	#00000000
449|DrakHMS7375326	#9467bdff		449|DrakHMS7375326	#ff9896ff		449|DrakHMS7375326	#3182bdff		449|DrakHMS7375326	#7b4173ff
451|DrakHMS7375463	#9467bdff		451|DrakHMS7375463	#3182bdff		451|DrakHMS7375463	#17becfff		451|DrakHMS7375463	#00000000
453|DrakHMS7375484	#9467bdff		453|DrakHMS7375484	#ff9896ff		453|DrakHMS7375484	#3182bdff		453|DrakHMS7375484	#00000000
454|DrakHMS7375505	#9467bdff		454|DrakHMS7375505	#ff9896ff		454|DrakHMS7375505	#c6dbefff		454|DrakHMS7375505	#00000000
455|DrakHMS7375613	#9467bdff		455|DrakHMS7375613	#ff9896ff		455|DrakHMS7375613	#c6dbefff		455|DrakHMS7375613	#00000000
456|DrakHMS7375636	#9467bdff		456|DrakHMS7375636	#ff9896ff		456|DrakHMS7375636	#3182bdff		456|DrakHMS7375636	#00000000
459|SAMPLE_WTCHG_523978_257101	#9c9edeff		459|SAMPLE_WTCHG_523978_257101	#3182bdff		459|SAMPLE_WTCHG_523978_257101	#17becfff		459|SAMPLE_WTCHG_523978_257101	#00000000
460|MCAT20181	#9467bdff		460|MCAT20181	#9ecae1ff		460|MCAT20181	#3182bdff		460|MCAT20181	#00000000
461|MCAT20182	#9467bdff		461|MCAT20182	#00000000		461|MCAT20182	#3182bdff		461|MCAT20182	#7b4173ff
462|MCAT20183	#9467bdff		462|MCAT20183	#ff9896ff		462|MCAT20183	#3182bdff		462|MCAT20183	#7b4173ff
463|MCAT20184	#9467bdff		463|MCAT20184	#ff9896ff		463|MCAT20184	#3182bdff		463|MCAT20184	#7b4173ff
464|MCAT20185	#9467bdff		464|MCAT20185	#3182bdff		464|MCAT20185	#3182bdff		464|MCAT20185	#00000000
465|MCAT20186	#9467bdff		465|MCAT20186	#ff9896ff		465|MCAT20186	#3182bdff		465|MCAT20186	#7b4173ff
467|MCAT20188	#9467bdff		467|MCAT20188	#ff9896ff		467|MCAT20188	#3182bdff		467|MCAT20188	#7b4173ff
468|MCAT20189	#9467bdff		468|MCAT20189	#ff9896ff		468|MCAT20189	#3182bdff		468|MCAT20189	#7b4173ff
469|MCAT201825	#9467bdff		469|MCAT201825	#ff9896ff		469|MCAT201825	#3182bdff		469|MCAT201825	#7b4173ff
470|MCAT201826	#9467bdff		470|MCAT201826	#ff9896ff		470|MCAT201826	#3182bdff		470|MCAT201826	#7b4173ff
471|MCAT201827	#9467bdff		471|MCAT201827	#ff9896ff		471|MCAT201827	#3182bdff		471|MCAT201827	#00000000
472|SAMPLE_WTCHG_684862_71255197	#9c9edeff		472|SAMPLE_WTCHG_684862_71255197	#3182bdff		472|SAMPLE_WTCHG_684862_71255197	#3182bdff		472|SAMPLE_WTCHG_684862_71255197	#00000000
473|7169	#9467bdff		473|7169	#ff9896ff		473|7169	#c6dbefff		473|7169	#00000000
474|103P14B1	#9467bdff		474|103P14B1	#ff9896ff		474|103P14B1	#3182bdff		474|103P14B1	#00000000
475|46P47B1	#00000000		475|46P47B1	#ff9896ff		475|46P47B1	#c6dbefff		475|46P47B1	#00000000
476|BC1	#9467bdff		476|BC1	#ff9896ff		476|BC1	#3182bdff		476|BC1	#00000000
477|BC7	#9467bdff		477|BC7	#ff9896ff		477|BC7	#3182bdff		477|BC7	#7b4173ff
478|BC8	#9467bdff		478|BC8	#ff9896ff		478|BC8	#17becfff		478|BC8	#00000000
479|CO72	#9467bdff		479|CO72	#ff9896ff		479|CO72	#3182bdff		479|CO72	#00000000
480|101P30B1	#9467bdff		480|101P30B1	#ff9896ff		480|101P30B1	#3182bdff		480|101P30B1	#00000000
481|O35E	#9467bdff		481|O35E	#00000000		481|O35E	#c7c7c7ff		481|O35E	#00000000
482|ATCC_25239	#00000000		482|ATCC_25239	#ff9896ff		482|ATCC_25239	#c6dbefff		482|ATCC_25239	#00000000
483|BBH18	#9c9edeff		483|BBH18	#ff9896ff		483|BBH18	#c6dbefff		483|BBH18	#00000000
484|ATCC_25240	#00000000		484|ATCC_25240	#ff9896ff		484|ATCC_25240	#3182bdff		484|ATCC_25240	#00000000
485|157_rep1_MCAT	#9467bdff		485|157_rep1_MCAT	#ff9896ff		485|157_rep1_MCAT	#3182bdff		485|157_rep1_MCAT	#00000000
486|157_rep2_MCAT	#9467bdff		486|157_rep2_MCAT	#ff9896ff		486|157_rep2_MCAT	#3182bdff		486|157_rep2_MCAT	#00000000
487|339_MCAT	#9467bdff		487|339_MCAT	#ff9896ff		487|339_MCAT	#3182bdff		487|339_MCAT	#7b4173ff
488|340_MCAT	#9467bdff		488|340_MCAT	#ff9896ff		488|340_MCAT	#3182bdff		488|340_MCAT	#7b4173ff
489|489_MCAT	#9467bdff		489|489_MCAT	#ff9896ff		489|489_MCAT	#3182bdff		489|489_MCAT	#00000000
490|611_MCAT	#9467bdff		490|611_MCAT	#ff9896ff		490|611_MCAT	#3182bdff		490|611_MCAT	#00000000
491|613_MCAT	#9467bdff		491|613_MCAT	#ff9896ff		491|613_MCAT	#3182bdff		491|613_MCAT	#00000000
492|C10	#00000000		492|C10	#3182bdff		492|C10	#3182bdff		492|C10	#00000000
493|S11	#9c9edeff		493|S11	#3182bdff		494|CDPH_C53	#3182bdff		493|S11	#00000000
494|CDPH_C53	#9467bdff		494|CDPH_C53	#ff9896ff		495|FDAARGOS_304	#3182bdff		494|CDPH_C53	#00000000
495|FDAARGOS_304	#00000000		495|FDAARGOS_304	#ff9896ff		497|CTMC2951	#3182bdff		495|FDAARGOS_304	#00000000
496|MC14	#00000000		496|MC14	#ff9896ff		496|MC14	#c6dbefff		496|MC14	#00000000
497|CTMC2951	#9c9edeff		497|CTMC2951	#ff9896ff		498|CTMC118	#3182bdff		497|CTMC2951	#00000000
498|CTMC118	#9467bdff		498|CTMC118	#ff9896ff		499|CTMC108	#3182bdff		498|CTMC118	#7b4173ff
499|CTMC108	#9467bdff		499|CTMC108	#ff9896ff		503|CTMC1766	#3182bdff		499|CTMC108	#7b4173ff
500|CTMC294	#9c9edeff		500|CTMC294	#ff9896ff		500|CTMC294	#c6dbefff		500|CTMC294	#00000000
501|CTMC772	#9c9edeff		501|CTMC772	#ff9896ff		501|CTMC772	#c6dbefff		501|CTMC772	#00000000
502|CTMC815	#9467bdff		502|CTMC815	#ff9896ff		502|CTMC815	#c6dbefff		502|CTMC815	#7b4173ff
503|CTMC1766	#9467bdff		503|CTMC1766	#ff9896ff		504|CTMC2022	#3182bdff		503|CTMC1766	#00000000
504|CTMC2022	#9467bdff		504|CTMC2022	#ff9896ff		507|CTMC296	#3182bdff		504|CTMC2022	#7b4173ff
505|CTMC2187	#9467bdff		505|CTMC2187	#3182bdff		505|CTMC2187	#17becfff		505|CTMC2187	#00000000
506|CTMC2887	#9467bdff		506|CTMC2887	#ff9896ff		506|CTMC2887	#c6dbefff		506|CTMC2887	#00000000
507|CTMC296	#9467bdff		507|CTMC296	#ff9896ff		514|CTMC2935	#3182bdff		507|CTMC296	#00000000
508|CTMC2332	#9467bdff		508|CTMC2332	#3182bdff		508|CTMC2332	#17becfff		508|CTMC2332	#00000000
509|CTMC2313	#9467bdff		509|CTMC2313	#3182bdff		509|CTMC2313	#17becfff		509|CTMC2313	#00000000
510|CTMC2793	#9467bdff		510|CTMC2793	#ff9896ff		510|CTMC2793	#c6dbefff		510|CTMC2793	#7b4173ff
511|CTMC120	#9467bdff		511|CTMC120	#ff9896ff		511|CTMC120	#c6dbefff		511|CTMC120	#00000000
512|CTMC292	#9467bdff		512|CTMC292	#ff9896ff		512|CTMC292	#c6dbefff		512|CTMC292	#00000000
513|CTMC766	#9467bdff		513|CTMC766	#ff9896ff		513|CTMC766	#c6dbefff		513|CTMC766	#00000000
514|CTMC2935	#9c9edeff		514|CTMC2935	#ff9896ff		515|CTMC1842	#3182bdff		514|CTMC2935	#00000000
515|CTMC1842	#9467bdff		515|CTMC1842	#ff9896ff		516|CTMC1888	#3182bdff		515|CTMC1842	#00000000
516|CTMC1888	#9467bdff		516|CTMC1888	#ff9896ff		517|CTMC1945	#3182bdff		516|CTMC1888	#00000000
517|CTMC1945	#9467bdff		517|CTMC1945	#ff9896ff		521|CTMC2855	#3182bdff		517|CTMC1945	#7b4173ff
518|CTMC2023	#9c9edeff		518|CTMC2023	#00000000		518|CTMC2023	#17becfff		518|CTMC2023	#00000000
519|CTMC2137	#9c9edeff		519|CTMC2137	#00000000		519|CTMC2137	#17becfff		519|CTMC2137	#00000000
520|CTMC2177	#9467bdff		520|CTMC2177	#3182bdff		520|CTMC2177	#17becfff		520|CTMC2177	#00000000
521|CTMC2855	#9467bdff		521|CTMC2855	#ff9896ff		524|CTMC759	#3182bdff		521|CTMC2855	#7b4173ff
522|CTMC159	#9467bdff		522|CTMC159	#ff9896ff		522|CTMC159	#c6dbefff		522|CTMC159	#7b4173ff
523|CTMC286	#9467bdff		523|CTMC286	#ff9896ff		523|CTMC286	#17becfff		523|CTMC286	#00000000
524|CTMC759	#9467bdff		524|CTMC759	#ff9896ff		526|CTMC1845	#3182bdff		524|CTMC759	#00000000
525|CTMC1739	#9c9edeff		525|CTMC1739	#ff9896ff		525|CTMC1739	#c6dbefff		525|CTMC1739	#00000000
526|CTMC1845	#9467bdff		526|CTMC1845	#ff9896ff		530|CTMC125	#3182bdff		526|CTMC1845	#c7c7c7ff
527|CTMC2041	#9c9edeff		527|CTMC2041	#00000000		527|CTMC2041	#17becfff		527|CTMC2041	#00000000
528|CTMC2127	#9c9edeff		528|CTMC2127	#00000000		528|CTMC2127	#17becfff		528|CTMC2127	#00000000
529|CTMC2246	#9c9edeff		529|CTMC2246	#00000000		529|CTMC2246	#17becfff		529|CTMC2246	#00000000
530|CTMC125	#9467bdff		530|CTMC125	#ff9896ff		531|CTMC109	#3182bdff		530|CTMC125	#7b4173ff
531|CTMC109	#9467bdff		531|CTMC109	#ff9896ff		533|CTMC811	#3182bdff		531|CTMC109	#7b4173ff
532|CTMC774	#00000000		532|CTMC774	#3182bdff		532|CTMC774	#17becfff		532|CTMC774	#00000000
533|CTMC811	#9467bdff		533|CTMC811	#ff9896ff		534|CTMC1631	#3182bdff		533|CTMC811	#00000000
534|CTMC1631	#9467bdff		534|CTMC1631	#ff9896ff		540|CTMC105	#3182bdff		534|CTMC1631	#00000000
535|CTMC1731	#9467bdff		535|CTMC1731	#ff9896ff		535|CTMC1731	#c6dbefff		535|CTMC1731	#7b4173ff
536|CTMC1828	#00000000		536|CTMC1828	#3182bdff		536|CTMC1828	#17becfff		536|CTMC1828	#00000000
537|CTMC1957	#00000000		537|CTMC1957	#3182bdff		537|CTMC1957	#17becfff		537|CTMC1957	#00000000
538|CTMC2008	#00000000		538|CTMC2008	#3182bdff		538|CTMC2008	#17becfff		538|CTMC2008	#00000000
539|CTMC2136	#00000000		539|CTMC2136	#3182bdff		539|CTMC2136	#17becfff		539|CTMC2136	#00000000
540|CTMC105	#9467bdff		540|CTMC105	#ff9896ff		541|CTMC279	#3182bdff		540|CTMC105	#00000000
541|CTMC279	#9467bdff		541|CTMC279	#ff9896ff		542|CTMC295	#3182bdff		541|CTMC279	#00000000
542|CTMC295	#9467bdff		542|CTMC295	#ff9896ff		543|CTMC773	#3182bdff		542|CTMC295	#00000000
543|CTMC773	#9467bdff		543|CTMC773	#ff9896ff		545|CTMC1650	#3182bdff		543|CTMC773	#00000000
544|CTMC819	#9c9edeff		544|CTMC819	#ff9896ff		544|CTMC819	#c6dbefff		544|CTMC819	#00000000
545|CTMC1650	#9467bdff		545|CTMC1650	#ff9896ff		546|CTMC1685	#3182bdff		545|CTMC1650	#00000000
546|CTMC1685	#9467bdff		546|CTMC1685	#ff9896ff		552|CTMC160	#3182bdff		546|CTMC1685	#00000000
547|CTMC1853	#9c9edeff		547|CTMC1853	#ff9896ff		547|CTMC1853	#c6dbefff		547|CTMC1853	#00000000
548|CTMC1976	#9467bdff		548|CTMC1976	#00000000		548|CTMC1976	#c6dbefff		548|CTMC1976	#7b4173ff
549|CTMC2047	#9467bdff		549|CTMC2047	#00000000		549|CTMC2047	#c6dbefff		549|CTMC2047	#7b4173ff
550|CTMC2159	#9467bdff		550|CTMC2159	#00000000		550|CTMC2159	#c6dbefff		550|CTMC2159	#7b4173ff
551|CTMC2222	#9467bdff		551|CTMC2222	#00000000		551|CTMC2222	#c6dbefff		551|CTMC2222	#7b4173ff
552|CTMC160	#9467bdff		552|CTMC160	#ff9896ff		554|CTMC1722	#3182bdff		552|CTMC160	#00000000
553|CTMC157	#9467bdff		553|CTMC157	#ff9896ff		553|CTMC157	#c6dbefff		553|CTMC157	#7b4173ff
554|CTMC1722	#9c9edeff		554|CTMC1722	#ff9896ff		555|CTMC1790	#3182bdff		554|CTMC1722	#00000000
555|CTMC1790	#9c9edeff		555|CTMC1790	#ff9896ff		557|CTMC2309	#3182bdff		555|CTMC1790	#00000000
556|CTMC2776	#9467bdff		556|CTMC2776	#3182bdff		556|CTMC2776	#17becfff		556|CTMC2776	#00000000
557|CTMC2309	#9467bdff		557|CTMC2309	#ff9896ff		558|CTMC2718	#3182bdff		557|CTMC2309	#00000000
558|CTMC2718	#9467bdff		558|CTMC2718	#ff9896ff		560|CTMC787	#3182bdff		558|CTMC2718	#00000000
559|CTMC2882	#9467bdff		559|CTMC2882	#3182bdff		559|CTMC2882	#17becfff		559|CTMC2882	#00000000
560|CTMC787	#9467bdff		560|CTMC787	#ff9896ff		564|CTMC1830	#3182bdff		560|CTMC787	#00000000
561|CTMC802	#9467bdff		561|CTMC802	#ff9896ff		561|CTMC802	#c6dbefff		561|CTMC802	#00000000
562|CTMC1632	#9467bdff		562|CTMC1632	#ff9896ff		562|CTMC1632	#c6dbefff		562|CTMC1632	#00000000
563|CTMC1764	#9467bdff		563|CTMC1764	#ff9896ff		563|CTMC1764	#c6dbefff		563|CTMC1764	#00000000
564|CTMC1830	#9467bdff		564|CTMC1830	#ff9896ff		565|CTMC2037	#3182bdff		564|CTMC1830	#00000000
565|CTMC2037	#9467bdff		565|CTMC2037	#ff9896ff		567|CTMC2717	#3182bdff		565|CTMC2037	#00000000
566|CTMC2158	#9467bdff		566|CTMC2158	#ff9896ff		566|CTMC2158	#c6dbefff		566|CTMC2158	#00000000
567|CTMC2717	#9467bdff		567|CTMC2717	#ff9896ff		568|CTMC274	#3182bdff		567|CTMC2717	#00000000
568|CTMC274	#9467bdff		568|CTMC274	#ff9896ff		569|CTMC1697	#3182bdff		568|CTMC274	#7b4173ff
569|CTMC1697	#9467bdff		569|CTMC1697	#ff9896ff		570|CTMC1782	#3182bdff		569|CTMC1697	#7b4173ff
570|CTMC1782	#9467bdff		570|CTMC1782	#ff9896ff		573|CTMC2020	#3182bdff		570|CTMC1782	#7b4173ff
571|CTMC1848	#9467bdff		571|CTMC1848	#ff9896ff		571|CTMC1848	#c6dbefff		571|CTMC1848	#7b4173ff
572|CTMC1923	#9467bdff		572|CTMC1923	#ff9896ff		572|CTMC1923	#c6dbefff		572|CTMC1923	#00000000
573|CTMC2020	#9467bdff		573|CTMC2020	#ff9896ff		575|CTMC2331	#3182bdff		573|CTMC2020	#00000000
574|CTMC2074	#9467bdff		574|CTMC2074	#ff9896ff		574|CTMC2074	#c6dbefff		574|CTMC2074	#7b4173ff
575|CTMC2331	#9467bdff		575|CTMC2331	#ff9896ff		577|CTMC284	#3182bdff		575|CTMC2331	#7b4173ff
576|CTMC2325	#9467bdff		576|CTMC2325	#ff9896ff		576|CTMC2325	#c6dbefff		576|CTMC2325	#00000000
577|CTMC284	#9467bdff		577|CTMC284	#ff9896ff		578|CTMC760	#3182bdff		577|CTMC284	#7b4173ff
578|CTMC760	#9467bdff		578|CTMC760	#ff9896ff		579|CTMC804	#3182bdff		578|CTMC760	#7b4173ff
579|CTMC804	#9467bdff		579|CTMC804	#ff9896ff		580|CTMC1701	#3182bdff		579|CTMC804	#00000000
580|CTMC1701	#9467bdff		580|CTMC1701	#ff9896ff		581|CTMC1770	#3182bdff		580|CTMC1701	#7b4173ff
581|CTMC1770	#9467bdff		581|CTMC1770	#ff9896ff		582|CTMC2850	#3182bdff		581|CTMC1770	#7b4173ff
582|CTMC2850	#9467bdff		582|CTMC2850	#ff9896ff		585|CTMC807	#3182bdff		582|CTMC2850	#7b4173ff
583|CTMC763	#9467bdff		583|CTMC763	#ff9896ff		583|CTMC763	#c6dbefff		583|CTMC763	#7b4173ff
584|CTMC776	#9467bdff		584|CTMC776	#ff9896ff		584|CTMC776	#c6dbefff		584|CTMC776	#7b4173ff
585|CTMC807	#9467bdff		585|CTMC807	#ff9896ff		586|CTMC1657	#3182bdff		585|CTMC807	#00000000
586|CTMC1657	#9467bdff		586|CTMC1657	#ff9896ff		587|CTMC1776	#3182bdff		586|CTMC1657	#00000000
587|CTMC1776	#9467bdff		587|CTMC1776	#ff9896ff		588|CTMC1818	#3182bdff		587|CTMC1776	#00000000
588|CTMC1818	#9467bdff		588|CTMC1818	#ff9896ff		589|CTMC1870	#3182bdff		588|CTMC1818	#00000000
589|CTMC1870	#9467bdff		589|CTMC1870	#ff9896ff		590|CTMC2108	#3182bdff		589|CTMC1870	#00000000
590|CTMC2108	#9467bdff		590|CTMC2108	#ff9896ff		591|CTMC2186	#3182bdff		590|CTMC2108	#00000000
591|CTMC2186	#9467bdff		591|CTMC2186	#ff9896ff		592|CTMC2307	#3182bdff		591|CTMC2186	#00000000
592|CTMC2307	#9467bdff		592|CTMC2307	#ff9896ff		593|CTMC2716	#3182bdff		592|CTMC2307	#00000000
593|CTMC2716	#9467bdff		593|CTMC2716	#ff9896ff		595|CTMC2829	#3182bdff		593|CTMC2716	#00000000
594|CTMC2322	#9467bdff		594|CTMC2322	#ff9896ff		594|CTMC2322	#c6dbefff		594|CTMC2322	#7b4173ff
595|CTMC2829	#9467bdff		595|CTMC2829	#ff9896ff		597|CTMC801	#3182bdff		595|CTMC2829	#00000000
596|CTMC2886	#9467bdff		596|CTMC2886	#ff9896ff		596|CTMC2886	#c6dbefff		596|CTMC2886	#7b4173ff
597|CTMC801	#9467bdff		597|CTMC801	#ff9896ff		598|CTMC2943	#3182bdff		597|CTMC801	#7b4173ff
598|CTMC2943	#9467bdff		598|CTMC2943	#ff9896ff		601|CTMC1639	#3182bdff		598|CTMC2943	#00000000
599|CTMC155	#9467bdff		599|CTMC155	#ff9896ff		599|CTMC155	#c6dbefff		599|CTMC155	#7b4173ff
600|CTMC287	#9c9edeff		600|CTMC287	#ff9896ff		600|CTMC287	#393b79ff		600|CTMC287	#00000000
601|CTMC1639	#9467bdff		601|CTMC1639	#ff9896ff		602|CTMC2009	#3182bdff		601|CTMC1639	#7b4173ff
602|CTMC2009	#9467bdff		602|CTMC2009	#ff9896ff		603|CTMC2126	#3182bdff		602|CTMC2009	#7b4173ff
603|CTMC2126	#9467bdff		603|CTMC2126	#ff9896ff		604|CTMC2198	#3182bdff		603|CTMC2126	#7b4173ff
604|CTMC2198	#9467bdff		604|CTMC2198	#ff9896ff		605|CTMC2311	#3182bdff		604|CTMC2198	#7b4173ff
605|CTMC2311	#9467bdff		605|CTMC2311	#ff9896ff		606|CTMC2671	#3182bdff		605|CTMC2311	#7b4173ff
606|CTMC2671	#9467bdff		606|CTMC2671	#ff9896ff		607|CTMC2875	#3182bdff		606|CTMC2671	#7b4173ff
607|CTMC2875	#9467bdff		607|CTMC2875	#ff9896ff		608|CTMC297	#3182bdff		607|CTMC2875	#7b4173ff
608|CTMC297	#9467bdff		608|CTMC297	#ff9896ff		609|CTMC805	#3182bdff		608|CTMC297	#00000000
609|CTMC805	#9467bdff		609|CTMC805	#ff9896ff		610|CTMC1625	#3182bdff		609|CTMC805	#00000000
610|CTMC1625	#9467bdff		610|CTMC1625	#ff9896ff		611|CTMC1654	#3182bdff		610|CTMC1625	#00000000
611|CTMC1654	#9467bdff		611|CTMC1654	#ff9896ff		612|CTMC1688	#3182bdff		611|CTMC1654	#00000000
612|CTMC1688	#9467bdff		612|CTMC1688	#ff9896ff		613|CTMC1710	#3182bdff		612|CTMC1688	#00000000
613|CTMC1710	#9467bdff		613|CTMC1710	#ff9896ff		614|CTMC2095	#3182bdff		613|CTMC1710	#00000000
614|CTMC2095	#9467bdff		614|CTMC2095	#ff9896ff		615|CTMC2234	#3182bdff		614|CTMC2095	#7b4173ff
615|CTMC2234	#9467bdff		615|CTMC2234	#ff9896ff		616|CTMC2333	#3182bdff		615|CTMC2234	#7b4173ff
616|CTMC2333	#9467bdff		616|CTMC2333	#ff9896ff		621|CTMC1696	#3182bdff		616|CTMC2333	#7b4173ff
617|CTMC123	#9c9edeff		617|CTMC123	#ff9896ff		617|CTMC123	#c6dbefff		617|CTMC123	#00000000
618|CTMC288	#9467bdff		618|CTMC288	#ff9896ff		618|CTMC288	#c6dbefff		618|CTMC288	#7b4173ff
619|CTMC765	#9467bdff		619|CTMC765	#ff9896ff		619|CTMC765	#c6dbefff		619|CTMC765	#7b4173ff
620|CTMC1627	#9467bdff		620|CTMC1627	#ff9896ff		620|CTMC1627	#c6dbefff		620|CTMC1627	#00000000
621|CTMC1696	#9467bdff		621|CTMC1696	#ff9896ff		623|CTMC1844	#3182bdff		621|CTMC1696	#7b4173ff
622|CTMC1788	#9467bdff		622|CTMC1788	#ff9896ff		622|CTMC1788	#c6dbefff		622|CTMC1788	#00000000
623|CTMC1844	#9467bdff		623|CTMC1844	#ff9896ff		628|CTMC2340	#3182bdff		623|CTMC1844	#7b4173ff
624|CTMC1897	#9467bdff		624|CTMC1897	#3182bdff		624|CTMC1897	#17becfff		624|CTMC1897	#00000000
625|CTMC1952	#9467bdff		625|CTMC1952	#3182bdff		625|CTMC1952	#17becfff		625|CTMC1952	#00000000
626|CTMC2118	#9c9edeff		626|CTMC2118	#ff9896ff		626|CTMC2118	#c6dbefff		626|CTMC2118	#00000000
627|CTMC2264	#9467bdff		627|CTMC2264	#ff9896ff		627|CTMC2264	#c6dbefff		627|CTMC2264	#7b4173ff
628|CTMC2340	#9467bdff		628|CTMC2340	#ff9896ff		629|CTMC1775	#3182bdff		628|CTMC2340	#00000000
629|CTMC1775	#9467bdff		629|CTMC1775	#ff9896ff		630|CTMC1878	#3182bdff		629|CTMC1775	#00000000
630|CTMC1878	#9467bdff		630|CTMC1878	#ff9896ff		633|CTMC2349	#3182bdff		630|CTMC1878	#00000000
631|CTMC2155	#9467bdff		631|CTMC2155	#3182bdff		631|CTMC2155	#17becfff		631|CTMC2155	#00000000
632|CTMC2255	#9467bdff		632|CTMC2255	#3182bdff		632|CTMC2255	#17becfff		632|CTMC2255	#00000000
633|CTMC2349	#9467bdff		633|CTMC2349	#ff9896ff		634|CTMC2736	#3182bdff		633|CTMC2349	#00000000
634|CTMC2736	#9467bdff		634|CTMC2736	#ff9896ff		635|CTMC2912	#3182bdff		634|CTMC2736	#00000000
635|CTMC2912	#9467bdff		635|CTMC2912	#ff9896ff		637|CTMC1791	#3182bdff		635|CTMC2912	#00000000
636|CTMC767	#9467bdff		636|CTMC767	#ff9896ff		636|CTMC767	#c6dbefff		636|CTMC767	#00000000
637|CTMC1791	#9467bdff		637|CTMC1791	#ff9896ff		638|CTMC1922	#3182bdff		637|CTMC1791	#7b4173ff
638|CTMC1922	#9467bdff		638|CTMC1922	#ff9896ff		639|CTMC1971	#3182bdff		638|CTMC1922	#00000000
639|CTMC1971	#9467bdff		639|CTMC1971	#ff9896ff		641|CTMC2167	#3182bdff		639|CTMC1971	#7b4173ff
640|CTMC2065	#9467bdff		640|CTMC2065	#3182bdff		640|CTMC2065	#17becfff		640|CTMC2065	#00000000
641|CTMC2167	#9467bdff		641|CTMC2167	#ff9896ff		646|CTMC280	#3182bdff		641|CTMC2167	#7b4173ff
642|CTMC2280	#9467bdff		642|CTMC2280	#3182bdff		642|CTMC2280	#17becfff		642|CTMC2280	#00000000
643|CTMC2562	#9467bdff		643|CTMC2562	#ff9896ff		643|CTMC2562	#c6dbefff		643|CTMC2562	#7b4173ff
644|CTMC114	#9467bdff		644|CTMC114	#ff9896ff		644|CTMC114	#c6dbefff		644|CTMC114	#7b4173ff
645|CTMC102	#9467bdff		645|CTMC102	#ff9896ff		645|CTMC102	#c6dbefff		645|CTMC102	#7b4173ff
646|CTMC280	#9467bdff		646|CTMC280	#ff9896ff		647|CTMC298	#3182bdff		646|CTMC280	#7b4173ff
647|CTMC298	#9467bdff		647|CTMC298	#ff9896ff		648|CTMC779	#3182bdff		647|CTMC298	#7b4173ff
648|CTMC779	#9467bdff		648|CTMC779	#ff9896ff		649|CTMC784	#3182bdff		648|CTMC779	#7b4173ff
649|CTMC784	#9467bdff		649|CTMC784	#ff9896ff		650|CTMC791	#3182bdff		649|CTMC784	#7b4173ff
650|CTMC791	#9467bdff		650|CTMC791	#ff9896ff		651|CTMC814	#3182bdff		650|CTMC791	#7b4173ff
651|CTMC814	#9467bdff		651|CTMC814	#ff9896ff		655|CTMC1751	#3182bdff		651|CTMC814	#7b4173ff
652|CTMC1629	#9467bdff		652|CTMC1629	#ff9896ff		652|CTMC1629	#c6dbefff		652|CTMC1629	#00000000
653|CTMC1653	#9467bdff		653|CTMC1653	#ff9896ff		653|CTMC1653	#c6dbefff		653|CTMC1653	#00000000
654|CTMC1716	#9467bdff		654|CTMC1716	#ff9896ff		654|CTMC1716	#c6dbefff		654|CTMC1716	#00000000
655|CTMC1751	#9c9edeff		655|CTMC1751	#ff9896ff		656|CTMC1862	#3182bdff		655|CTMC1751	#00000000
656|CTMC1862	#9467bdff		656|CTMC1862	#ff9896ff		658|CTMC2174	#3182bdff		656|CTMC1862	#00000000
657|CTMC2068	#9467bdff		657|CTMC2068	#3182bdff		657|CTMC2068	#17becfff		657|CTMC2068	#00000000
658|CTMC2174	#9467bdff		658|CTMC2174	#ff9896ff		659|CTMC2203	#3182bdff		658|CTMC2174	#7b4173ff
659|CTMC2203	#9467bdff		659|CTMC2203	#ff9896ff		661|CTMC2337	#3182bdff		659|CTMC2203	#7b4173ff
660|CTMC2714	#9467bdff		660|CTMC2714	#ff9896ff		660|CTMC2714	#c6dbefff		660|CTMC2714	#00000000
661|CTMC2337	#9467bdff		661|CTMC2337	#ff9896ff		662|CTMC2571	#3182bdff		661|CTMC2337	#c7c7c7ff
662|CTMC2571	#9467bdff		662|CTMC2571	#ff9896ff		664|CTMC275	#3182bdff		662|CTMC2571	#7b4173ff
663|CTMC2921	#9467bdff		663|CTMC2921	#ff9896ff		663|CTMC2921	#c6dbefff		663|CTMC2921	#00000000
664|CTMC275	#9467bdff		664|CTMC275	#ff9896ff		666|CTMC1779	#3182bdff		664|CTMC275	#7b4173ff
665|CTMC1773	#9467bdff		665|CTMC1773	#ff9896ff		665|CTMC1773	#c6dbefff		665|CTMC1773	#00000000
666|CTMC1779	#9467bdff		666|CTMC1779	#ff9896ff		667|CTMC1995	#3182bdff		666|CTMC1779	#00000000
667|CTMC1995	#9467bdff		667|CTMC1995	#ff9896ff		668|CTMC2569	#3182bdff		667|CTMC1995	#00000000
668|CTMC2569	#9467bdff		668|CTMC2569	#ff9896ff		669|CTMC2836	#3182bdff		668|CTMC2569	#7b4173ff
669|CTMC2836	#9467bdff		669|CTMC2836	#ff9896ff		672|CTMC1768	#3182bdff		669|CTMC2836	#7b4173ff
670|CTMC775	#9c9edeff		670|CTMC775	#ff9896ff		670|CTMC775	#c6dbefff		670|CTMC775	#00000000
671|CTMC795	#9c9edeff		671|CTMC795	#ff9896ff		671|CTMC795	#c6dbefff		671|CTMC795	#00000000
672|CTMC1768	#9467bdff		672|CTMC1768	#ff9896ff		675|CTMC2327	#3182bdff		672|CTMC1768	#7b4173ff
673|CTMC2064	#9467bdff		673|CTMC2064	#ff9896ff		673|CTMC2064	#c6dbefff		673|CTMC2064	#00000000
674|CTMC2215	#9467bdff		674|CTMC2215	#ff9896ff		674|CTMC2215	#c6dbefff		674|CTMC2215	#00000000
675|CTMC2327	#9c9edeff		675|CTMC2327	#ff9896ff		676|CTMC2577	#3182bdff		675|CTMC2327	#00000000
676|CTMC2577	#9467bdff		676|CTMC2577	#ff9896ff		677|CTMC2720	#3182bdff		676|CTMC2577	#7b4173ff
677|CTMC2720	#9467bdff		677|CTMC2720	#ff9896ff		678|CTMC2931	#3182bdff		677|CTMC2720	#00000000
678|CTMC2931	#9467bdff		678|CTMC2931	#3182bdff		683|CTMC2237	#3182bdff		678|CTMC2931	#00000000
679|CTMC1811	#9467bdff		679|CTMC1811	#ff9896ff		679|CTMC1811	#c6dbefff		679|CTMC1811	#00000000
680|CTMC1863	#9467bdff		680|CTMC1863	#ff9896ff		680|CTMC1863	#c6dbefff		680|CTMC1863	#00000000
681|CTMC1985	#9467bdff		681|CTMC1985	#ff9896ff		681|CTMC1985	#c6dbefff		681|CTMC1985	#00000000
682|CTMC2039	#9467bdff		682|CTMC2039	#ff9896ff		682|CTMC2039	#c6dbefff		682|CTMC2039	#00000000
683|CTMC2237	#9467bdff		683|CTMC2237	#3182bdff		684|CTMC2275	#3182bdff		683|CTMC2237	#00000000
684|CTMC2275	#9467bdff		684|CTMC2275	#3182bdff		685|CTMC2314	#3182bdff		684|CTMC2275	#00000000
685|CTMC2314	#9467bdff		685|CTMC2314	#3182bdff		686|CTMC2573	#3182bdff		685|CTMC2314	#00000000
686|CTMC2573	#9467bdff		686|CTMC2573	#3182bdff		687|CTMC2346	#3182bdff		686|CTMC2573	#00000000
687|CTMC2346	#9467bdff		687|CTMC2346	#3182bdff		688|CTMC2747	#3182bdff		687|CTMC2346	#00000000
688|CTMC2747	#9467bdff		688|CTMC2747	#3182bdff		689|CTMC2428	#3182bdff		688|CTMC2747	#00000000
689|CTMC2428	#9467bdff		689|CTMC2428	#ff9896ff		691|CTMC2905	#3182bdff		689|CTMC2428	#00000000
690|CTMC2846	#00000000		690|CTMC2846	#3182bdff		690|CTMC2846	#17becfff		690|CTMC2846	#00000000
691|CTMC2905	#9467bdff		691|CTMC2905	#ff9896ff		696|CTMC2393	#3182bdff		691|CTMC2905	#00000000
692|CTMC2005	#9467bdff		692|CTMC2005	#ff9896ff		692|CTMC2005	#c6dbefff		692|CTMC2005	#00000000
693|CTMC2061	#9467bdff		693|CTMC2061	#ff9896ff		693|CTMC2061	#c6dbefff		693|CTMC2061	#00000000
694|CTMC2310	#9467bdff		694|CTMC2310	#ff9896ff		694|CTMC2310	#c6dbefff		694|CTMC2310	#00000000
695|CTMC2713	#9467bdff		695|CTMC2713	#3182bdff		695|CTMC2713	#17becfff		695|CTMC2713	#00000000
696|CTMC2393	#9467bdff		696|CTMC2393	#ff9896ff		697|CTMC2351	#3182bdff		696|CTMC2393	#00000000
697|CTMC2351	#9467bdff		697|CTMC2351	#ff9896ff		698|CTMC2726	#3182bdff		697|CTMC2351	#00000000
698|CTMC2726	#9467bdff		698|CTMC2726	#ff9896ff		699|CTMC2402	#3182bdff		698|CTMC2726	#00000000
699|CTMC2402	#9467bdff		699|CTMC2402	#ff9896ff		700|CTMC1787	#3182bdff		699|CTMC2402	#00000000
700|CTMC1787	#9467bdff		700|CTMC1787	#ff9896ff		701|CTMC1829	#3182bdff		700|CTMC1787	#00000000
701|CTMC1829	#9467bdff		701|CTMC1829	#ff9896ff		702|CTMC1958	#3182bdff		701|CTMC1829	#00000000
702|CTMC1958	#9467bdff		702|CTMC1958	#ff9896ff		703|CTMC2033	#3182bdff		702|CTMC1958	#7b4173ff
703|CTMC2033	#9467bdff		703|CTMC2033	#ff9896ff		706|CTMC2727	#3182bdff		703|CTMC2033	#7b4173ff
704|CTMC2341	#9467bdff		704|CTMC2341	#ff9896ff		704|CTMC2341	#c6dbefff		704|CTMC2341	#7b4173ff
705|CTMC2414	#9467bdff		705|CTMC2414	#ff9896ff		705|CTMC2414	#c6dbefff		705|CTMC2414	#7b4173ff
706|CTMC2727	#9467bdff		706|CTMC2727	#ff9896ff		707|CTMC2401	#3182bdff		706|CTMC2727	#00000000
707|CTMC2401	#9467bdff		707|CTMC2401	#ff9896ff		709|CTMC1765	#3182bdff		707|CTMC2401	#00000000
708|CTMC780	#9c9edeff		708|CTMC780	#00000000		708|CTMC780	#17becfff		708|CTMC780	#00000000
709|CTMC1765	#9c9edeff		709|CTMC1765	#ff9896ff		710|CTMC1846	#3182bdff		709|CTMC1765	#00000000
710|CTMC1846	#9c9edeff		710|CTMC1846	#ff9896ff		711|CTMC1954	#3182bdff		710|CTMC1846	#00000000
711|CTMC1954	#9c9edeff		711|CTMC1954	#00000000		712|CTMC1999	#3182bdff		711|CTMC1954	#00000000
712|CTMC1999	#9c9edeff		712|CTMC1999	#ff9896ff		719|CTMC2733	#3182bdff		712|CTMC1999	#00000000
713|CTMC2211	#9c9edeff		713|CTMC2211	#00000000		713|CTMC2211	#17becfff		713|CTMC2211	#00000000
714|CTMC2247	#9c9edeff		714|CTMC2247	#00000000		714|CTMC2247	#17becfff		714|CTMC2247	#00000000
715|CTMC2323	#9c9edeff		715|CTMC2323	#ff9896ff		715|CTMC2323	#c6dbefff		715|CTMC2323	#00000000
716|CTMC2342	#9467bdff		716|CTMC2342	#ff9896ff		716|CTMC2342	#c6dbefff		716|CTMC2342	#00000000
717|CTMC2409	#9467bdff		717|CTMC2409	#ff9896ff		717|CTMC2409	#c6dbefff		717|CTMC2409	#00000000
718|CTMC2352	#9467bdff		718|CTMC2352	#ff9896ff		718|CTMC2352	#c6dbefff		718|CTMC2352	#00000000
719|CTMC2733	#9c9edeff		719|CTMC2733	#ff9896ff		720|CTMC2914	#3182bdff		719|CTMC2733	#7b4173ff
720|CTMC2914	#9467bdff		720|CTMC2914	#00000000		721|CTMC1990	#3182bdff		720|CTMC2914	#00000000
721|CTMC1990	#9467bdff		721|CTMC1990	#ff9896ff		723|CTMC2335	#3182bdff		721|CTMC1990	#00000000
722|CTMC2318	#9467bdff		722|CTMC2318	#ff9896ff		722|CTMC2318	#c6dbefff		722|CTMC2318	#00000000
723|CTMC2335	#9467bdff		723|CTMC2335	#ff9896ff		725|CTMC2777	#3182bdff		723|CTMC2335	#7b4173ff
724|CTMC2764	#9467bdff		724|CTMC2764	#3182bdff		724|CTMC2764	#17becfff		724|CTMC2764	#00000000
725|CTMC2777	#9467bdff		725|CTMC2777	#ff9896ff		726|CTMC2909	#3182bdff		725|CTMC2777	#7b4173ff
726|CTMC2909	#9467bdff		726|CTMC2909	#ff9896ff		727|CTMC1647	#3182bdff		726|CTMC2909	#00000000
727|CTMC1647	#9467bdff		727|CTMC1647	#ff9896ff		728|CTMC1677	#3182bdff		727|CTMC1647	#7b4173ff
728|CTMC1677	#9467bdff		728|CTMC1677	#ff9896ff		729|CTMC1729	#3182bdff		728|CTMC1677	#7b4173ff
729|CTMC1729	#9467bdff		729|CTMC1729	#ff9896ff		730|CTMC1789	#3182bdff		729|CTMC1729	#7b4173ff
730|CTMC1789	#9467bdff		730|CTMC1789	#ff9896ff		731|CTMC1841	#3182bdff		730|CTMC1789	#7b4173ff
731|CTMC1841	#9467bdff		731|CTMC1841	#ff9896ff		733|CTMC1895	#3182bdff		731|CTMC1841	#7b4173ff
732|CTMC2847	#9467bdff		732|CTMC2847	#ff9896ff		732|CTMC2847	#c6dbefff		732|CTMC2847	#00000000
733|CTMC1895	#9467bdff		733|CTMC1895	#ff9896ff		734|CTMC1960	#3182bdff		733|CTMC1895	#7b4173ff
734|CTMC1960	#9467bdff		734|CTMC1960	#ff9896ff		735|CTMC2024	#3182bdff		734|CTMC1960	#7b4173ff
735|CTMC2024	#9467bdff		735|CTMC2024	#ff9896ff		736|CTMC2938	#3182bdff		735|CTMC2024	#7b4173ff
736|CTMC2938	#9467bdff		736|CTMC2938	#ff9896ff		737|CTMC2060	#3182bdff		736|CTMC2938	#7b4173ff
737|CTMC2060	#9467bdff		737|CTMC2060	#ff9896ff		746|CTMC2400	#3182bdff		737|CTMC2060	#7b4173ff
738|CTMC2290	#9467bdff		738|CTMC2290	#ff9896ff		738|CTMC2290	#c6dbefff		738|CTMC2290	#7b4173ff
739|CTMC2745	#9467bdff		739|CTMC2745	#ff9896ff		739|CTMC2745	#c6dbefff		739|CTMC2745	#7b4173ff
740|CTMC2321	#9467bdff		740|CTMC2321	#ff9896ff		740|CTMC2321	#c6dbefff		740|CTMC2321	#7b4173ff
741|CTMC2338	#9467bdff		741|CTMC2338	#ff9896ff		741|CTMC2338	#c6dbefff		741|CTMC2338	#7b4173ff
742|CTMC2418	#9467bdff		742|CTMC2418	#ff9896ff		742|CTMC2418	#c6dbefff		742|CTMC2418	#7b4173ff
743|CTMC2348	#9467bdff		743|CTMC2348	#ff9896ff		743|CTMC2348	#c6dbefff		743|CTMC2348	#7b4173ff
744|CTMC2354	#9467bdff		744|CTMC2354	#ff9896ff		744|CTMC2354	#c6dbefff		744|CTMC2354	#7b4173ff
745|CTMC2723	#9467bdff		745|CTMC2723	#ff9896ff		745|CTMC2723	#c6dbefff		745|CTMC2723	#7b4173ff
746|CTMC2400	#9467bdff		746|CTMC2400	#ff9896ff		747|CTMC1655	#3182bdff		746|CTMC2400	#7b4173ff
747|CTMC1655	#9467bdff		747|CTMC1655	#ff9896ff		748|CTMC1689	#3182bdff		747|CTMC1655	#7b4173ff
748|CTMC1689	#9467bdff		748|CTMC1689	#ff9896ff		749|CTMC1715	#3182bdff		748|CTMC1689	#7b4173ff
749|CTMC1715	#9467bdff		749|CTMC1715	#ff9896ff		750|CTMC1930	#3182bdff		749|CTMC1715	#7b4173ff
750|CTMC1930	#9467bdff		750|CTMC1930	#ff9896ff		751|CTMC1986	#3182bdff		750|CTMC1930	#7b4173ff
751|CTMC1986	#9467bdff		751|CTMC1986	#ff9896ff		752|CTMC2058	#3182bdff		751|CTMC1986	#7b4173ff
752|CTMC2058	#9467bdff		752|CTMC2058	#ff9896ff		753|CTMC2315	#3182bdff		752|CTMC2058	#00000000
753|CTMC2315	#9467bdff		753|CTMC2315	#ff9896ff		754|CTMC2754	#3182bdff		753|CTMC2315	#7b4173ff
754|CTMC2754	#9467bdff		754|CTMC2754	#ff9896ff		755|CTMC2463	#3182bdff		754|CTMC2754	#7b4173ff
755|CTMC2463	#9467bdff		755|CTMC2463	#ff9896ff		758|CTMC1718	#3182bdff		755|CTMC2463	#7b4173ff
756|CTMC794	#9467bdff		756|CTMC794	#ff9896ff		756|CTMC794	#c6dbefff		756|CTMC794	#00000000
757|CTMC1691	#9c9edeff		757|CTMC1691	#ff9896ff		757|CTMC1691	#c6dbefff		757|CTMC1691	#00000000
758|CTMC1718	#9467bdff		758|CTMC1718	#ff9896ff		759|CTMC1754	#3182bdff		758|CTMC1718	#00000000
759|CTMC1754	#9467bdff		759|CTMC1754	#ff9896ff		764|CTMC2317	#3182bdff		759|CTMC1754	#00000000
760|CTMC1807	#9c9edeff		760|CTMC1807	#ff9896ff		760|CTMC1807	#c6dbefff		760|CTMC1807	#00000000
761|CTMC1860	#9c9edeff		761|CTMC1860	#ff9896ff		761|CTMC1860	#c6dbefff		761|CTMC1860	#00000000
762|CTMC1906	#9467bdff		762|CTMC1906	#ff9896ff		762|CTMC1906	#17becfff		762|CTMC1906	#00000000
763|CTMC1987	#9467bdff		763|CTMC1987	#ff9896ff		763|CTMC1987	#17becfff		763|CTMC1987	#00000000
764|CTMC2317	#9c9edeff		764|CTMC2317	#ff9896ff		765|CTMC2336	#3182bdff		764|CTMC2317	#00000000
765|CTMC2336	#9c9edeff		765|CTMC2336	#ff9896ff		766|CTMC2609	#3182bdff		765|CTMC2336	#00000000
766|CTMC2609	#9c9edeff		766|CTMC2609	#ff9896ff		767|CTMC2347	#3182bdff		766|CTMC2609	#00000000
767|CTMC2347	#9c9edeff		767|CTMC2347	#ff9896ff		769|CTMC2746	#3182bdff		767|CTMC2347	#00000000
768|CTMC2734	#9467bdff		768|CTMC2734	#00000000		768|CTMC2734	#c6dbefff		768|CTMC2734	#7b4173ff
769|CTMC2746	#9467bdff		769|CTMC2746	#ff9896ff		770|CTMC2466	#3182bdff		769|CTMC2746	#7b4173ff
770|CTMC2466	#9467bdff		770|CTMC2466	#ff9896ff		771|CTMC2756	#3182bdff		770|CTMC2466	#00000000
771|CTMC2756	#9467bdff		771|CTMC2756	#ff9896ff		772|CTMC2854	#3182bdff		771|CTMC2756	#00000000
772|CTMC2854	#9467bdff		772|CTMC2854	#ff9896ff		773|CTMC2902	#3182bdff		772|CTMC2854	#7b4173ff
773|CTMC2902	#9467bdff		773|CTMC2902	#00000000		777|CTMC2098	#3182bdff		773|CTMC2902	#00000000
774|CTMC1692	#9467bdff		774|CTMC1692	#ff9896ff		774|CTMC1692	#c6dbefff		774|CTMC1692	#7b4173ff
775|CTMC1772	#9c9edeff		775|CTMC1772	#00000000		775|CTMC1772	#17becfff		775|CTMC1772	#00000000
776|CTMC1806	#9c9edeff		776|CTMC1806	#00000000		776|CTMC1806	#17becfff		776|CTMC1806	#00000000
777|CTMC2098	#9467bdff		777|CTMC2098	#ff9896ff		781|CTMC2398	#3182bdff		777|CTMC2098	#7b4173ff
778|CTMC2334	#9c9edeff		778|CTMC2334	#00000000		778|CTMC2334	#17becfff		778|CTMC2334	#00000000
779|CTMC2345	#9c9edeff		779|CTMC2345	#00000000		779|CTMC2345	#17becfff		779|CTMC2345	#00000000
780|CTMC2752	#9467bdff		780|CTMC2752	#9ecae1ff		788|CTMC2202	#3182bdff		780|CTMC2752	#00000000
781|CTMC2398	#9467bdff		781|CTMC2398	#ff9896ff		791|CTMC2413	#3182bdff		781|CTMC2398	#7b4173ff
782|CTMC2853	#9467bdff		782|CTMC2853	#ff9896ff		782|CTMC2853	#c6dbefff		782|CTMC2853	#7b4173ff
783|CTMC1713	#9467bdff		783|CTMC1713	#ff9896ff		783|CTMC1713	#c6dbefff		783|CTMC1713	#00000000
784|CTMC1781	#9467bdff		784|CTMC1781	#ff9896ff		784|CTMC1781	#c6dbefff		784|CTMC1781	#00000000
785|CTMC1899	#9467bdff		785|CTMC1899	#ff9896ff		785|CTMC1899	#c6dbefff		785|CTMC1899	#00000000
786|CTMC1998	#00000000		786|CTMC1998	#3182bdff		786|CTMC1998	#17becfff		786|CTMC1998	#00000000
787|CTMC2054	#00000000		787|CTMC2054	#3182bdff		787|CTMC2054	#17becfff		787|CTMC2054	#00000000
788|CTMC2202	#9c9edeff		788|CTMC2202	#ff9896ff		793|CTMC2740	#3182bdff		788|CTMC2202	#00000000
789|CTMC2263	#00000000		789|CTMC2263	#3182bdff		789|CTMC2263	#17becfff		789|CTMC2263	#00000000
790|CTMC2715	#9467bdff		790|CTMC2715	#ff9896ff		790|CTMC2715	#c6dbefff		790|CTMC2715	#00000000
791|CTMC2413	#9467bdff		791|CTMC2413	#ff9896ff		795|CTMC2907	#3182bdff		791|CTMC2413	#00000000
792|CTMC2350	#9467bdff		792|CTMC2350	#ff9896ff		792|CTMC2350	#c6dbefff		792|CTMC2350	#7b4173ff
793|CTMC2740	#9467bdff		793|CTMC2740	#ff9896ff		798|CTMC1705	#3182bdff		793|CTMC2740	#7b4173ff
794|CTMC2758	#9467bdff		794|CTMC2758	#ff9896ff		794|CTMC2758	#c6dbefff		794|CTMC2758	#7b4173ff
795|CTMC2907	#9467bdff		795|CTMC2907	#ff9896ff		800|CTMC1822	#3182bdff		795|CTMC2907	#7b4173ff
796|CTMC817	#9467bdff		796|CTMC817	#3182bdff		796|CTMC817	#17becfff		796|CTMC817	#00000000
797|CTMC1633	#9467bdff		797|CTMC1633	#3182bdff		797|CTMC1633	#17becfff		797|CTMC1633	#00000000
798|CTMC1705	#9467bdff		798|CTMC1705	#ff9896ff		801|CTMC2034	#3182bdff		798|CTMC1705	#00000000
799|CTMC1738	#9467bdff		799|CTMC1738	#3182bdff		799|CTMC1738	#17becfff		799|CTMC1738	#00000000
800|CTMC1822	#9c9edeff		800|CTMC1822	#ff9896ff		804|CTMC2415	#3182bdff		800|CTMC1822	#00000000
801|CTMC2034	#9467bdff		801|CTMC2034	#ff9896ff		805|CTMC2721	#3182bdff		801|CTMC2034	#00000000
802|CTMC2200	#9467bdff		802|CTMC2200	#ff9896ff		802|CTMC2200	#c6dbefff		802|CTMC2200	#7b4173ff
803|CTMC2245	#9467bdff		803|CTMC2245	#ff9896ff		803|CTMC2245	#c6dbefff		803|CTMC2245	#7b4173ff
804|CTMC2415	#9467bdff		804|CTMC2415	#ff9896ff		810|CTMC2042	#3182bdff		804|CTMC2415	#00000000
805|CTMC2721	#9467bdff		805|CTMC2721	#ff9896ff		811|CTMC2102	#3182bdff		805|CTMC2721	#00000000
806|CTMC2840	#9467bdff		806|CTMC2840	#ff9896ff		806|CTMC2840	#c6dbefff		806|CTMC2840	#7b4173ff
807|CTMC1703	#9467bdff		807|CTMC1703	#ff9896ff		807|CTMC1703	#c6dbefff		807|CTMC1703	#00000000
808|CTMC1801	#9467bdff		808|CTMC1801	#ff9896ff		808|CTMC1801	#c6dbefff		808|CTMC1801	#00000000
809|CTMC1970	#9467bdff		809|CTMC1970	#ff9896ff		809|CTMC1970	#c6dbefff		809|CTMC1970	#00000000
810|CTMC2042	#00000000		810|CTMC2042	#00000000		818|CTMC2561	#3182bdff		810|CTMC2042	#7b4173ff
811|CTMC2102	#00000000		811|CTMC2102	#00000000		819|CTMC2343	#3182bdff		811|CTMC2102	#7b4173ff
812|CTMC2153	#9467bdff		812|CTMC2153	#ff9896ff		812|CTMC2153	#c6dbefff		812|CTMC2153	#7b4173ff
813|CTMC2220	#9467bdff		813|CTMC2220	#ff9896ff		813|CTMC2220	#c6dbefff		813|CTMC2220	#7b4173ff
814|CTMC2274	#9467bdff		814|CTMC2274	#ff9896ff		814|CTMC2274	#c6dbefff		814|CTMC2274	#7b4173ff
815|CTMC2330	#9c9edeff		815|CTMC2330	#ff9896ff		815|CTMC2330	#c6dbefff		815|CTMC2330	#7b4173ff
816|CTMC2312	#9467bdff		816|CTMC2312	#ff9896ff		816|CTMC2312	#c6dbefff		816|CTMC2312	#7b4173ff
817|CTMC2326	#9467bdff		817|CTMC2326	#ff9896ff		817|CTMC2326	#c6dbefff		817|CTMC2326	#7b4173ff
818|CTMC2561	#9467bdff		818|CTMC2561	#ff9896ff		820|CTMC2353	#3182bdff		818|CTMC2561	#00000000
819|CTMC2343	#9467bdff		819|CTMC2343	#ff9896ff		821|CTMC2762	#3182bdff		819|CTMC2343	#00000000
820|CTMC2353	#9467bdff		820|CTMC2353	#ff9896ff		822|CTMC2722	#3182bdff		820|CTMC2353	#00000000
821|CTMC2762	#9467bdff		821|CTMC2762	#ff9896ff		823|CTMC2724	#3182bdff		821|CTMC2762	#00000000
822|CTMC2722	#9467bdff		822|CTMC2722	#ff9896ff		824|CTMC2775	#3182bdff		822|CTMC2722	#00000000
823|CTMC2724	#9467bdff		823|CTMC2724	#ff9896ff		825|CTMC2851	#3182bdff		823|CTMC2724	#00000000
824|CTMC2775	#9467bdff		824|CTMC2775	#ff9896ff		827|CTMC2744	#3182bdff		824|CTMC2775	#00000000
825|CTMC2851	#9467bdff		825|CTMC2851	#ff9896ff		828|CTMC2582	#3182bdff		825|CTMC2851	#00000000
826|CTMC1802	#9467bdff		826|CTMC1802	#ff9896ff		826|CTMC1802	#c6dbefff		826|CTMC1802	#00000000
827|CTMC2744	#9467bdff		827|CTMC2744	#ff9896ff		829|CTMC2735	#3182bdff		827|CTMC2744	#7b4173ff
828|CTMC2582	#9467bdff		828|CTMC2582	#ff9896ff		830|CTMC2753	#3182bdff		828|CTMC2582	#7b4173ff
829|CTMC2735	#9467bdff		829|CTMC2735	#ff9896ff		831|CTMC2397	#3182bdff		829|CTMC2735	#7b4173ff
830|CTMC2753	#9467bdff		830|CTMC2753	#ff9896ff		832|CTMC1658	#3182bdff		830|CTMC2753	#7b4173ff
831|CTMC2397	#9467bdff		831|CTMC2397	#ff9896ff		833|CTMC1706	#3182bdff		831|CTMC2397	#7b4173ff
832|CTMC1658	#9467bdff		832|CTMC1658	#ff9896ff		835|CTMC2010	#3182bdff		832|CTMC1658	#7b4173ff
833|CTMC1706	#9467bdff		833|CTMC1706	#ff9896ff		837|CTMC2417	#3182bdff		833|CTMC1706	#7b4173ff
834|CTMC1889	#9467bdff		834|CTMC1889	#ff9896ff		834|CTMC1889	#c6dbefff		834|CTMC1889	#7b4173ff
835|CTMC2010	#9467bdff		835|CTMC2010	#ff9896ff		838|CTMC2908	#3182bdff		835|CTMC2010	#00000000
836|CTMC2339	#9467bdff		836|CTMC2339	#3182bdff		836|CTMC2339	#17becfff		836|CTMC2339	#00000000
837|CTMC2417	#9467bdff		837|CTMC2417	#ff9896ff		839|CTMC1918	#3182bdff		837|CTMC2417	#00000000
838|CTMC2908	#9467bdff		838|CTMC2908	#ff9896ff		840|CTMC2154	#3182bdff		838|CTMC2908	#7b4173ff
839|CTMC1918	#9467bdff		839|CTMC1918	#ff9896ff		841|CTMC2384	#3182bdff		839|CTMC1918	#7b4173ff
840|CTMC2154	#9467bdff		840|CTMC2154	#ff9896ff		842|CTMC2768	#3182bdff		840|CTMC2154	#7b4173ff
841|CTMC2384	#9467bdff		841|CTMC2384	#ff9896ff		845|CTMC2223	#3182bdff		841|CTMC2384	#7b4173ff
842|CTMC2768	#9467bdff		842|CTMC2768	#ff9896ff		846|CTMC2520	#3182bdff		842|CTMC2768	#7b4173ff
843|CTMC1979	#9467bdff		843|CTMC1979	#ff9896ff		843|CTMC1979	#c6dbefff		843|CTMC1979	#00000000
844|CTMC2103	#9467bdff		844|CTMC2103	#ff9896ff		844|CTMC2103	#c6dbefff		844|CTMC2103	#00000000
845|CTMC2223	#9467bdff		845|CTMC2223	#ff9896ff		849|CTMC2232	#3182bdff		845|CTMC2223	#00000000
846|CTMC2520	#9467bdff		846|CTMC2520	#ff9896ff		850|CTMC2109	#3182bdff		846|CTMC2520	#00000000
847|CTMC1966	#9467bdff		847|CTMC1966	#ff9896ff		847|CTMC1966	#c6dbefff		847|CTMC1966	#00000000
848|CTMC2092	#9467bdff		848|CTMC2092	#ff9896ff		848|CTMC2092	#c6dbefff		848|CTMC2092	#00000000
849|CTMC2232	#9467bdff		849|CTMC2232	#ff9896ff		852|CTMC2583	#3182bdff		849|CTMC2232	#00000000
850|CTMC2109	#9467bdff		850|CTMC2109	#ff9896ff		853|CTMC2755	#3182bdff		850|CTMC2109	#00000000
851|CTMC2319	#9c9edeff		851|CTMC2319	#00000000		851|CTMC2319	#17becfff		851|CTMC2319	#00000000
852|CTMC2583	#9467bdff		852|CTMC2583	#ff9896ff		854|CTMC2399	#3182bdff		852|CTMC2583	#00000000
853|CTMC2755	#9467bdff		853|CTMC2755	#ff9896ff		855|CTMC2630	#3182bdff		853|CTMC2755	#00000000
854|CTMC2399	#9467bdff		854|CTMC2399	#ff9896ff		856|CTMC2515	#3182bdff		854|CTMC2399	#00000000
855|CTMC2630	#9467bdff		855|CTMC2630	#ff9896ff		857|CTMC2628	#3182bdff		855|CTMC2630	#00000000
856|CTMC2515	#9467bdff		856|CTMC2515	#ff9896ff		858|CTMC1777	#3182bdff		856|CTMC2515	#00000000
857|CTMC2628	#9467bdff		857|CTMC2628	#ff9896ff		859|CTMC2778	#3182bdff		857|CTMC2628	#00000000
858|CTMC1777	#9467bdff		858|CTMC1777	#ff9896ff		860|CTMC1810	#3182bdff		858|CTMC1777	#7b4173ff
859|CTMC2778	#9467bdff		859|CTMC2778	#ff9896ff		861|CTMC1851	#3182bdff		859|CTMC2778	#00000000
860|CTMC1810	#9467bdff		860|CTMC1810	#ff9896ff		862|CTMC1884	#3182bdff		860|CTMC1810	#7b4173ff
861|CTMC1851	#9467bdff		861|CTMC1851	#ff9896ff		863|CTMC1981	#3182bdff		861|CTMC1851	#7b4173ff
862|CTMC1884	#9467bdff		862|CTMC1884	#ff9896ff		864|CTMC2112	#3182bdff		862|CTMC1884	#7b4173ff
863|CTMC1981	#9467bdff		863|CTMC1981	#ff9896ff		865|CTMC2083	#3182bdff		863|CTMC1981	#7b4173ff
864|CTMC2112	#9467bdff		864|CTMC2112	#ff9896ff		866|CTMC2224	#3182bdff		864|CTMC2112	#7b4173ff
865|CTMC2083	#9467bdff		865|CTMC2083	#ff9896ff		867|CTMC2249	#3182bdff		865|CTMC2083	#7b4173ff
866|CTMC2224	#9467bdff		866|CTMC2224	#ff9896ff		868|CTMC2329	#3182bdff		866|CTMC2224	#7b4173ff
867|CTMC2249	#9467bdff		867|CTMC2249	#ff9896ff		877|CTMC2973	#3182bdff		867|CTMC2249	#7b4173ff
868|CTMC2329	#9467bdff		868|CTMC2329	#ff9896ff		878|CTMC798	#3182bdff		868|CTMC2329	#7b4173ff
869|CTMC2320	#9467bdff		869|CTMC2320	#00000000		869|CTMC2320	#c6dbefff		869|CTMC2320	#7b4173ff
870|CTMC2324	#9467bdff		870|CTMC2324	#00000000		870|CTMC2324	#c6dbefff		870|CTMC2324	#7b4173ff
871|CTMC2344	#9467bdff		871|CTMC2344	#00000000		871|CTMC2344	#c6dbefff		871|CTMC2344	#7b4173ff
872|CTMC2767	#9467bdff		872|CTMC2767	#00000000		872|CTMC2767	#c6dbefff		872|CTMC2767	#7b4173ff
873|CTMC2725	#9467bdff		873|CTMC2725	#00000000		873|CTMC2725	#c6dbefff		873|CTMC2725	#7b4173ff
874|CTMC2757	#9467bdff		874|CTMC2757	#00000000		874|CTMC2757	#c6dbefff		874|CTMC2757	#7b4173ff
875|CTMC2629	#9467bdff		875|CTMC2629	#00000000		875|CTMC2629	#c6dbefff		875|CTMC2629	#7b4173ff
876|CTMC2517	#9467bdff		876|CTMC2517	#00000000		876|CTMC2517	#c6dbefff		876|CTMC2517	#7b4173ff
877|CTMC2973	#9467bdff		877|CTMC2973	#00000000		880|CTMC1735	#3182bdff		877|CTMC2973	#00000000
878|CTMC798	#9467bdff		878|CTMC798	#ff9896ff		881|CTMC1797	#3182bdff		878|CTMC798	#7b4173ff
879|CTMC1663	#9467bdff		879|CTMC1663	#ff9896ff		879|CTMC1663	#c6dbefff		879|CTMC1663	#00000000
880|CTMC1735	#9467bdff		880|CTMC1735	#ff9896ff		885|CTMC2361	#3182bdff		880|CTMC1735	#7b4173ff
881|CTMC1797	#9467bdff		881|CTMC1797	#ff9896ff		888|CTMC2049	#3182bdff		881|CTMC1797	#00000000
882|CTMC1885	#9c9edeff		882|CTMC1885	#00000000		882|CTMC1885	#17becfff		882|CTMC1885	#00000000
883|CTMC1961	#9c9edeff		883|CTMC1961	#00000000		883|CTMC1961	#17becfff		883|CTMC1961	#00000000
884|CTMC2705	#9467bdff		884|CTMC2705	#ff9896ff		884|CTMC2705	#c6dbefff		884|CTMC2705	#00000000
885|CTMC2361	#9467bdff		885|CTMC2361	#ff9896ff		891|CTMC2480	#3182bdff		885|CTMC2361	#00000000
886|CTMC2412	#9467bdff		886|CTMC2412	#ff9896ff		886|CTMC2412	#c6dbefff		886|CTMC2412	#00000000
887|CTMC2936	#9467bdff		887|CTMC2936	#ff9896ff		887|CTMC2936	#c6dbefff		887|CTMC2936	#00000000
888|CTMC2049	#9467bdff		888|CTMC2049	#ff9896ff		892|CTMC2465	#3182bdff		888|CTMC2049	#7b4173ff
889|CTMC2650	#9467bdff		889|CTMC2650	#ff9896ff		889|CTMC2650	#c6dbefff		889|CTMC2650	#00000000
890|CTMC2693	#9467bdff		890|CTMC2693	#ff9896ff		890|CTMC2693	#c6dbefff		890|CTMC2693	#00000000
891|CTMC2480	#9467bdff		891|CTMC2480	#ff9896ff		893|CTMC2675	#3182bdff		891|CTMC2480	#00000000
892|CTMC2465	#9467bdff		892|CTMC2465	#ff9896ff		894|CTMC1761	#3182bdff		892|CTMC2465	#00000000
893|CTMC2675	#9467bdff		893|CTMC2675	#ff9896ff		897|CTMC2194	#3182bdff		893|CTMC2675	#00000000
894|CTMC1761	#9467bdff		894|CTMC1761	#ff9896ff		898|CTMC2711	#3182bdff		894|CTMC1761	#00000000
895|CTMC1887	#9467bdff		895|CTMC1887	#3182bdff		895|CTMC1887	#17becfff		895|CTMC1887	#00000000
896|CTMC2011	#9467bdff		896|CTMC2011	#ff9896ff		896|CTMC2011	#c6dbefff		896|CTMC2011	#7b4173ff
897|CTMC2194	#9467bdff		897|CTMC2194	#ff9896ff		899|CTMC2362	#3182bdff		897|CTMC2194	#00000000
898|CTMC2711	#9467bdff		898|CTMC2711	#ff9896ff		900|CTMC2388	#3182bdff		898|CTMC2711	#7b4173ff
899|CTMC2362	#9467bdff		899|CTMC2362	#ff9896ff		905|CTMC2839	#3182bdff		899|CTMC2362	#7b4173ff
900|CTMC2388	#9467bdff		900|CTMC2388	#ff9896ff		908|CTMC2584	#3182bdff		900|CTMC2388	#7b4173ff
901|CTMC2593	#9467bdff		901|CTMC2593	#ff9896ff		901|CTMC2593	#c6dbefff		901|CTMC2593	#00000000
902|CTMC2497	#9467bdff		902|CTMC2497	#ff9896ff		902|CTMC2497	#c6dbefff		902|CTMC2497	#00000000
903|CTMC2537	#9467bdff		903|CTMC2537	#ff9896ff		903|CTMC2537	#c6dbefff		903|CTMC2537	#00000000
904|CTMC2469	#9467bdff		904|CTMC2469	#ff9896ff		904|CTMC2469	#c6dbefff		904|CTMC2469	#00000000
905|CTMC2839	#9467bdff		905|CTMC2839	#ff9896ff		909|CTMC2596	#3182bdff		905|CTMC2839	#7b4173ff
906|CTMC1831	#9467bdff		906|CTMC1831	#ff9896ff		906|CTMC1831	#c6dbefff		906|CTMC1831	#00000000
907|CTMC1953	#9467bdff		907|CTMC1953	#ff9896ff		907|CTMC1953	#c6dbefff		907|CTMC1953	#00000000
908|CTMC2584	#9467bdff		908|CTMC2584	#ff9896ff		910|CTMC2485	#3182bdff		908|CTMC2584	#00000000
909|CTMC2596	#9467bdff		909|CTMC2596	#ff9896ff		911|CTMC2844	#3182bdff		909|CTMC2596	#00000000
910|CTMC2485	#9467bdff		910|CTMC2485	#ff9896ff		912|CTMC816	#3182bdff		910|CTMC2485	#00000000
911|CTMC2844	#9467bdff		911|CTMC2844	#ff9896ff		915|CTMC2164	#3182bdff		911|CTMC2844	#00000000
912|CTMC816	#9467bdff		912|CTMC816	#ff9896ff		916|CTMC2221	#3182bdff		912|CTMC816	#7b4173ff
913|CTMC1909	#9467bdff		913|CTMC1909	#ff9896ff		913|CTMC1909	#c6dbefff		913|CTMC1909	#00000000
914|CTMC2121	#9467bdff		914|CTMC2121	#ff9896ff		914|CTMC2121	#c6dbefff		914|CTMC2121	#00000000
915|CTMC2164	#9467bdff		915|CTMC2164	#ff9896ff		917|CTMC2560	#3182bdff		915|CTMC2164	#00000000
916|CTMC2221	#9467bdff		916|CTMC2221	#ff9896ff		918|CTMC2766	#3182bdff		916|CTMC2221	#00000000
917|CTMC2560	#9c9edeff		917|CTMC2560	#ff9896ff		927|CTMC2906	#3182bdff		917|CTMC2560	#7b4173ff
918|CTMC2766	#9467bdff		918|CTMC2766	#ff9896ff		930|CTMC2479	#3182bdff		918|CTMC2766	#7b4173ff
919|CTMC2518	#9467bdff		919|CTMC2518	#ff9896ff		919|CTMC2518	#c6dbefff		919|CTMC2518	#7b4173ff
920|CTMC2470	#9467bdff		920|CTMC2470	#ff9896ff		920|CTMC2470	#c6dbefff		920|CTMC2470	#7b4173ff
921|CTMC1687	#9467bdff		921|CTMC1687	#ff9896ff		921|CTMC1687	#c6dbefff		921|CTMC1687	#7b4173ff
922|CTMC1717	#9467bdff		922|CTMC1717	#ff9896ff		922|CTMC1717	#c6dbefff		922|CTMC1717	#7b4173ff
923|CTMC1814	#9467bdff		923|CTMC1814	#ff9896ff		923|CTMC1814	#c6dbefff		923|CTMC1814	#7b4173ff
924|CTMC2657	#9c9edeff		924|CTMC2657	#00000000		924|CTMC2657	#17becfff		924|CTMC2657	#00000000
925|CTMC2544	#9c9edeff		925|CTMC2544	#00000000		925|CTMC2544	#17becfff		925|CTMC2544	#00000000
926|CTMC2963	#00000000		926|CTMC2963	#3182bdff		926|CTMC2963	#17becfff		926|CTMC2963	#00000000
927|CTMC2906	#9467bdff		927|CTMC2906	#ff9896ff		931|CTMC2527	#3182bdff		927|CTMC2906	#7b4173ff
928|CTMC2564	#9467bdff		928|CTMC2564	#ff9896ff		928|CTMC2564	#c6dbefff		928|CTMC2564	#00000000
929|CTMC2426	#9467bdff		929|CTMC2426	#ff9896ff		929|CTMC2426	#c6dbefff		929|CTMC2426	#00000000
930|CTMC2479	#9467bdff		930|CTMC2479	#ff9896ff		932|CTMC2683	#3182bdff		930|CTMC2479	#7b4173ff
931|CTMC2527	#9467bdff		931|CTMC2527	#ff9896ff		933|CTMC2852	#3182bdff		931|CTMC2527	#7b4173ff
932|CTMC2683	#9467bdff		932|CTMC2683	#ff9896ff		934|CTMC1927	#3182bdff		932|CTMC2683	#00000000
933|CTMC2852	#9467bdff		933|CTMC2852	#ff9896ff		935|CTMC2305	#3182bdff		933|CTMC2852	#00000000
934|CTMC1927	#9467bdff		934|CTMC1927	#ff9896ff		937|CTMC2473	#3182bdff		934|CTMC1927	#7b4173ff
935|CTMC2305	#9467bdff		935|CTMC2305	#ff9896ff		938|CTMC2894	#3182bdff		935|CTMC2305	#00000000
936|CTMC2390	#9467bdff		936|CTMC2390	#ff9896ff		936|CTMC2390	#c6dbefff		936|CTMC2390	#00000000
937|CTMC2473	#9467bdff		937|CTMC2473	#ff9896ff		939|CTMC1946	#3182bdff		937|CTMC2473	#00000000
938|CTMC2894	#9467bdff		938|CTMC2894	#3182bdff		940|CTMC2710	#3182bdff		938|CTMC2894	#00000000
939|CTMC1946	#9c9edeff		939|CTMC1946	#ff9896ff		943|CTMC2483	#3182bdff		939|CTMC1946	#00000000
940|CTMC2710	#9467bdff		940|CTMC2710	#ff9896ff		945|CTMC2900	#3182bdff		940|CTMC2710	#00000000
941|CTMC2366	#9467bdff		941|CTMC2366	#ff9896ff		941|CTMC2366	#c6dbefff		941|CTMC2366	#00000000
942|CTMC2499	#9467bdff		942|CTMC2499	#ff9896ff		942|CTMC2499	#c6dbefff		942|CTMC2499	#00000000
943|CTMC2483	#9c9edeff		943|CTMC2483	#ff9896ff		946|CTMC1800	#3182bdff		943|CTMC2483	#7b4173ff
944|CTMC2864	#9467bdff		944|CTMC2864	#ff9896ff		944|CTMC2864	#c6dbefff		944|CTMC2864	#7b4173ff
945|CTMC2900	#9467bdff		945|CTMC2900	#ff9896ff		947|CTMC1839	#3182bdff		945|CTMC2900	#7b4173ff
946|CTMC1800	#9467bdff		946|CTMC1800	#ff9896ff		953|CTMC1838	#3182bdff		946|CTMC1800	#7b4173ff
947|CTMC1839	#9467bdff		947|CTMC1839	#ff9896ff		954|CTMC1898	#3182bdff		947|CTMC1839	#00000000
948|CTMC2416	#9467bdff		948|CTMC2416	#ff9896ff		948|CTMC2416	#c6dbefff		948|CTMC2416	#7b4173ff
949|CTMC2490	#9467bdff		949|CTMC2490	#ff9896ff		949|CTMC2490	#c6dbefff		949|CTMC2490	#7b4173ff
950|CTMC2658	#9467bdff		950|CTMC2658	#ff9896ff		950|CTMC2658	#c6dbefff		950|CTMC2658	#7b4173ff
951|CTMC2688	#9467bdff		951|CTMC2688	#ff9896ff		951|CTMC2688	#c6dbefff		951|CTMC2688	#7b4173ff
952|CTMC2507	#9467bdff		952|CTMC2507	#ff9896ff		952|CTMC2507	#c6dbefff		952|CTMC2507	#7b4173ff
953|CTMC1838	#9467bdff		953|CTMC1838	#ff9896ff		955|CTMC1916	#3182bdff		953|CTMC1838	#7b4173ff
954|CTMC1898	#9467bdff		954|CTMC1898	#ff9896ff		956|CTMC2028	#3182bdff		954|CTMC1898	#7b4173ff
955|CTMC1916	#9467bdff		955|CTMC1916	#ff9896ff		957|CTMC2216	#3182bdff		955|CTMC1916	#7b4173ff
956|CTMC2028	#9467bdff		956|CTMC2028	#ff9896ff		958|CTMC2728	#3182bdff		956|CTMC2028	#7b4173ff
957|CTMC2216	#9467bdff		957|CTMC2216	#ff9896ff		959|CTMC2589	#3182bdff		957|CTMC2216	#7b4173ff
958|CTMC2728	#9467bdff		958|CTMC2728	#ff9896ff		960|CTMC2489	#3182bdff		958|CTMC2728	#7b4173ff
959|CTMC2589	#9467bdff		959|CTMC2589	#ff9896ff		965|CTMC2262	#3182bdff		959|CTMC2589	#7b4173ff
960|CTMC2489	#9467bdff		960|CTMC2489	#ff9896ff		967|CTMC2707	#3182bdff		960|CTMC2489	#00000000
961|CTMC2509	#9467bdff		961|CTMC2509	#ff9896ff		961|CTMC2509	#c6dbefff		961|CTMC2509	#7b4173ff
962|CTMC2626	#9467bdff		962|CTMC2626	#ff9896ff		962|CTMC2626	#c6dbefff		962|CTMC2626	#00000000
963|CTMC2872	#9c9edeff		963|CTMC2872	#00000000		963|CTMC2872	#17becfff		963|CTMC2872	#00000000
964|CTMC2184	#9467bdff		964|CTMC2184	#3182bdff		964|CTMC2184	#17becfff		964|CTMC2184	#00000000
965|CTMC2262	#9467bdff		965|CTMC2262	#ff9896ff		972|CTMC2929	#3182bdff		965|CTMC2262	#00000000
966|CTMC2297	#9467bdff		966|CTMC2297	#3182bdff		966|CTMC2297	#17becfff		966|CTMC2297	#00000000
967|CTMC2707	#9467bdff		967|CTMC2707	#ff9896ff		977|CTMC1913	#3182bdff		967|CTMC2707	#00000000
968|CTMC2363	#9467bdff		968|CTMC2363	#3182bdff		968|CTMC2363	#17becfff		968|CTMC2363	#00000000
969|CTMC2595	#9467bdff		969|CTMC2595	#3182bdff		969|CTMC2595	#17becfff		969|CTMC2595	#00000000
970|CTMC2491	#9c9edeff		970|CTMC2491	#00000000		970|CTMC2491	#17becfff		970|CTMC2491	#00000000
971|CTMC2863	#9c9edeff		971|CTMC2863	#00000000		971|CTMC2863	#17becfff		971|CTMC2863	#00000000
972|CTMC2929	#9467bdff		972|CTMC2929	#ff9896ff		979|CTMC2078	#3182bdff		972|CTMC2929	#00000000
973|CTMC818	#9c9edeff		973|CTMC818	#ff9896ff		973|CTMC818	#c6dbefff		973|CTMC818	#00000000
974|CTMC1656	#9c9edeff		974|CTMC1656	#ff9896ff		974|CTMC1656	#c6dbefff		974|CTMC1656	#00000000
975|CTMC1785	#9467bdff		975|CTMC1785	#ff9896ff		975|CTMC1785	#c6dbefff		975|CTMC1785	#00000000
976|CTMC1850	#9467bdff		976|CTMC1850	#ff9896ff		976|CTMC1850	#c6dbefff		976|CTMC1850	#00000000
977|CTMC1913	#9467bdff		977|CTMC1913	#ff9896ff		980|CTMC2110	#3182bdff		977|CTMC1913	#00000000
978|CTMC1984	#9c9edeff		978|CTMC1984	#ff9896ff		978|CTMC1984	#c6dbefff		978|CTMC1984	#7b4173ff
979|CTMC2078	#9467bdff		979|CTMC2078	#ff9896ff		985|CTMC2449	#3182bdff		979|CTMC2078	#00000000
980|CTMC2110	#9467bdff		980|CTMC2110	#ff9896ff		990|CTMC2025	#3182bdff		980|CTMC2110	#00000000
981|CTMC2578	#9467bdff		981|CTMC2578	#ff9896ff		981|CTMC2578	#c6dbefff		981|CTMC2578	#00000000
982|CTMC2610	#9467bdff		982|CTMC2610	#ff9896ff		982|CTMC2610	#c6dbefff		982|CTMC2610	#00000000
983|CTMC2456	#00000000		983|CTMC2456	#ff9896ff		983|CTMC2456	#c6dbefff		983|CTMC2456	#00000000
984|CTMC2664	#00000000		984|CTMC2664	#00000000		984|CTMC2664	#c6dbefff		984|CTMC2664	#00000000
985|CTMC2449	#9c9edeff		985|CTMC2449	#ff9896ff		994|CTMC2396	#3182bdff		985|CTMC2449	#7b4173ff
986|CTMC2971	#00000000		986|CTMC2971	#3182bdff		995|CTMC2495	#3182bdff		986|CTMC2971	#00000000
987|CTMC1712	#9467bdff		987|CTMC1712	#ff9896ff		987|CTMC1712	#c6dbefff		987|CTMC1712	#7b4173ff
988|CTMC1767	#9467bdff		988|CTMC1767	#ff9896ff		988|CTMC1767	#c6dbefff		988|CTMC1767	#7b4173ff
989|CTMC1832	#9467bdff		989|CTMC1832	#ff9896ff		989|CTMC1832	#c6dbefff		989|CTMC1832	#7b4173ff
990|CTMC2025	#9467bdff		990|CTMC2025	#ff9896ff		996|CTMC2540	#3182bdff		990|CTMC2025	#7b4173ff
991|CTMC2157	#9467bdff		991|CTMC2157	#ff9896ff		991|CTMC2157	#c6dbefff		991|CTMC2157	#7b4173ff
992|CTMC2261	#9467bdff		992|CTMC2261	#ff9896ff		992|CTMC2261	#c6dbefff		992|CTMC2261	#7b4173ff
993|CTMC2750	#9467bdff		993|CTMC2750	#ff9896ff		993|CTMC2750	#c6dbefff		993|CTMC2750	#7b4173ff
994|CTMC2396	#9467bdff		994|CTMC2396	#ff9896ff		997|CTMC2662	#3182bdff		994|CTMC2396	#7b4173ff
995|CTMC2495	#9467bdff		995|CTMC2495	#ff9896ff		998|CTMC2444	#3182bdff		995|CTMC2495	#00000000
996|CTMC2540	#9467bdff		996|CTMC2540	#ff9896ff		999|CTMC2508	#3182bdff		996|CTMC2540	#00000000
997|CTMC2662	#9c9edeff		997|CTMC2662	#ff9896ff		1000|CTMC2970	#3182bdff		997|CTMC2662	#7b4173ff
998|CTMC2444	#9467bdff		998|CTMC2444	#ff9896ff		1004|CTMC2685	#3182bdff		998|CTMC2444	#00000000
999|CTMC2508	#9467bdff		999|CTMC2508	#ff9896ff		1008|CTMC2538	#3182bdff		999|CTMC2508	#00000000
1000|CTMC2970	#9467bdff		1000|CTMC2970	#ff9896ff		1009|CTMC2486	#3182bdff		1000|CTMC2970	#00000000
1001|CTMC2072	#9467bdff		1001|CTMC2072	#ff9896ff		1001|CTMC2072	#c6dbefff		1001|CTMC2072	#00000000
1002|CTMC2144	#9467bdff		1002|CTMC2144	#ff9896ff		1002|CTMC2144	#c6dbefff		1002|CTMC2144	#00000000
1003|CTMC2193	#9467bdff		1003|CTMC2193	#ff9896ff		1003|CTMC2193	#c6dbefff		1003|CTMC2193	#00000000
1004|CTMC2685	#9467bdff		1004|CTMC2685	#ff9896ff		1010|CTMC2828	#3182bdff		1004|CTMC2685	#00000000
1005|CTMC2975	#9467bdff		1005|CTMC2975	#ff9896ff		1005|CTMC2975	#c6dbefff		1005|CTMC2975	#00000000
1006|CTMC2748	#9467bdff		1006|CTMC2748	#3182bdff		1006|CTMC2748	#17becfff		1006|CTMC2748	#00000000
1007|CTMC2548	#9467bdff		1007|CTMC2548	#3182bdff		1007|CTMC2548	#17becfff		1007|CTMC2548	#00000000
1008|CTMC2538	#9467bdff		1008|CTMC2538	#ff9896ff		1011|CTMC1817	#3182bdff		1008|CTMC2538	#7b4173ff
1009|CTMC2486	#9467bdff		1009|CTMC2486	#ff9896ff		1012|CTMC1891	#3182bdff		1009|CTMC2486	#7b4173ff
1010|CTMC2828	#9467bdff		1010|CTMC2828	#ff9896ff		1013|CTMC1944	#3182bdff		1010|CTMC2828	#00000000
1011|CTMC1817	#9467bdff		1011|CTMC1817	#ff9896ff		1015|CTMC2199	#3182bdff		1011|CTMC1817	#00000000
1012|CTMC1891	#9467bdff		1012|CTMC1891	#ff9896ff		1016|CTMC2699	#3182bdff		1012|CTMC1891	#00000000
1013|CTMC1944	#9467bdff		1013|CTMC1944	#ff9896ff		1017|CTMC2389	#3182bdff		1013|CTMC1944	#00000000
1014|CTMC2063	#9467bdff		1014|CTMC2063	#ff9896ff		1014|CTMC2063	#c6dbefff		1014|CTMC2063	#00000000
1015|CTMC2199	#9467bdff		1015|CTMC2199	#ff9896ff		1019|CTMC2668	#3182bdff		1015|CTMC2199	#00000000
1016|CTMC2699	#9467bdff		1016|CTMC2699	#ff9896ff		1020|CTMC2686	#3182bdff		1016|CTMC2699	#7b4173ff
1017|CTMC2389	#9467bdff		1017|CTMC2389	#ff9896ff		1022|CTMC2794	#3182bdff		1017|CTMC2389	#7b4173ff
1018|CTMC2594	#9c9edeff		1018|CTMC2594	#3182bdff		1018|CTMC2594	#17becfff		1018|CTMC2594	#00000000
1019|CTMC2668	#9467bdff		1019|CTMC2668	#ff9896ff		1023|CTMC2879	#3182bdff		1019|CTMC2668	#7b4173ff
1020|CTMC2686	#9467bdff		1020|CTMC2686	#ff9896ff		1024|CTMC2889	#3182bdff		1020|CTMC2686	#7b4173ff
1021|CTMC2502	#9467bdff		1021|CTMC2502	#ff9896ff		1021|CTMC2502	#c6dbefff		1021|CTMC2502	#00000000
1022|CTMC2794	#9467bdff		1022|CTMC2794	#ff9896ff		1025|CTMC1719	#3182bdff		1022|CTMC2794	#7b4173ff
1023|CTMC2879	#9467bdff		1023|CTMC2879	#ff9896ff		1039|CTMC2369	#3182bdff		1023|CTMC2879	#7b4173ff
1024|CTMC2889	#9467bdff		1024|CTMC2889	#ff9896ff		1040|CTMC2425	#3182bdff		1024|CTMC2889	#7b4173ff
1025|CTMC1719	#9467bdff		1025|CTMC1719	#ff9896ff		1042|CTMC1915	#3182bdff		1025|CTMC1719	#00000000
1026|CTMC1821	#9467bdff		1026|CTMC1821	#ff9896ff		1026|CTMC1821	#c6dbefff		1026|CTMC1821	#00000000
1027|CTMC1886	#9467bdff		1027|CTMC1886	#ff9896ff		1027|CTMC1886	#c6dbefff		1027|CTMC1886	#00000000
1028|CTMC2709	#9c9edeff		1028|CTMC2709	#00000000		1028|CTMC2709	#17becfff		1028|CTMC2709	#00000000
1029|CTMC2367	#9c9edeff		1029|CTMC2367	#00000000		1029|CTMC2367	#17becfff		1029|CTMC2367	#00000000
1030|CTMC2585	#9c9edeff		1030|CTMC2585	#00000000		1030|CTMC2585	#17becfff		1030|CTMC2585	#00000000
1031|CTMC2592	#9467bdff		1031|CTMC2592	#ff9896ff		1031|CTMC2592	#c6dbefff		1031|CTMC2592	#00000000
1032|CTMC2440	#9c9edeff		1032|CTMC2440	#00000000		1032|CTMC2440	#17becfff		1032|CTMC2440	#00000000
1033|CTMC2510	#9c9edeff		1033|CTMC2510	#00000000		1033|CTMC2510	#17becfff		1033|CTMC2510	#00000000
1034|CTMC2857	#9467bdff		1034|CTMC2857	#3182bdff		1034|CTMC2857	#17becfff		1034|CTMC2857	#00000000
1035|CTMC1753	#9467bdff		1035|CTMC1753	#ff9896ff		1035|CTMC1753	#c6dbefff		1035|CTMC1753	#00000000
1036|CTMC1994	#9467bdff		1036|CTMC1994	#ff9896ff		1036|CTMC1994	#c6dbefff		1036|CTMC1994	#00000000
1037|CTMC2094	#9467bdff		1037|CTMC2094	#ff9896ff		1037|CTMC2094	#c6dbefff		1037|CTMC2094	#00000000
1038|CTMC2129	#9467bdff		1038|CTMC2129	#ff9896ff		1038|CTMC2129	#c6dbefff		1038|CTMC2129	#00000000
1039|CTMC2369	#9467bdff		1039|CTMC2369	#ff9896ff		1043|CTMC1980	#3182bdff		1039|CTMC2369	#7b4173ff
1040|CTMC2425	#9467bdff		1040|CTMC2425	#ff9896ff		1044|CTMC2256	#3182bdff		1040|CTMC2425	#00000000
1041|CTMC2866	#9467bdff		1041|CTMC2866	#3182bdff		1041|CTMC2866	#17becfff		1041|CTMC2866	#00000000
1042|CTMC1915	#9467bdff		1042|CTMC1915	#ff9896ff		1045|CTMC2304	#3182bdff		1042|CTMC1915	#7b4173ff
1043|CTMC1980	#9467bdff		1043|CTMC1980	#ff9896ff		1046|CTMC2482	#3182bdff		1043|CTMC1980	#7b4173ff
1044|CTMC2256	#9467bdff		1044|CTMC2256	#ff9896ff		1047|CTMC2523	#3182bdff		1044|CTMC2256	#00000000
1045|CTMC2304	#9467bdff		1045|CTMC2304	#ff9896ff		1048|CTMC2455	#3182bdff		1045|CTMC2304	#00000000
1046|CTMC2482	#9467bdff		1046|CTMC2482	#ff9896ff		1049|CTMC2665	#3182bdff		1046|CTMC2482	#00000000
1047|CTMC2523	#9467bdff		1047|CTMC2523	#ff9896ff		1050|CTMC2442	#3182bdff		1047|CTMC2523	#7b4173ff
1048|CTMC2455	#9467bdff		1048|CTMC2455	#ff9896ff		1051|CTMC2514	#3182bdff		1048|CTMC2455	#7b4173ff
1049|CTMC2665	#9467bdff		1049|CTMC2665	#ff9896ff		1052|CTMC2627	#3182bdff		1049|CTMC2665	#7b4173ff
1050|CTMC2442	#9467bdff		1050|CTMC2442	#ff9896ff		1053|CTMC2432	#3182bdff		1050|CTMC2442	#7b4173ff
1051|CTMC2514	#9467bdff		1051|CTMC2514	#ff9896ff		1054|CTMC2786	#3182bdff		1051|CTMC2514	#7b4173ff
1052|CTMC2627	#9467bdff		1052|CTMC2627	#ff9896ff		1055|CTMC2797	#3182bdff		1052|CTMC2627	#7b4173ff
1053|CTMC2432	#9467bdff		1053|CTMC2432	#ff9896ff		1063|CTMC2505	#3182bdff		1053|CTMC2432	#7b4173ff
1054|CTMC2786	#9467bdff		1054|CTMC2786	#ff9896ff		1064|CTMC1662	#3182bdff		1054|CTMC2786	#7b4173ff
1055|CTMC2797	#9467bdff		1055|CTMC2797	#ff9896ff		1066|CTMC2697	#3182bdff		1055|CTMC2797	#7b4173ff
1056|CTMC1840	#9467bdff		1056|CTMC1840	#ff9896ff		1056|CTMC1840	#c6dbefff		1056|CTMC1840	#7b4173ff
1057|CTMC1894	#9467bdff		1057|CTMC1894	#ff9896ff		1057|CTMC1894	#c6dbefff		1057|CTMC1894	#7b4173ff
1058|CTMC2019	#9467bdff		1058|CTMC2019	#ff9896ff		1058|CTMC2019	#c6dbefff		1058|CTMC2019	#7b4173ff
1059|CTMC2292	#9467bdff		1059|CTMC2292	#ff9896ff		1059|CTMC2292	#c6dbefff		1059|CTMC2292	#7b4173ff
1060|CTMC2743	#9467bdff		1060|CTMC2743	#ff9896ff		1060|CTMC2743	#c6dbefff		1060|CTMC2743	#7b4173ff
1061|CTMC2770	#9467bdff		1061|CTMC2770	#ff9896ff		1061|CTMC2770	#c6dbefff		1061|CTMC2770	#7b4173ff
1062|CTMC2468	#9467bdff		1062|CTMC2468	#ff9896ff		1062|CTMC2468	#c6dbefff		1062|CTMC2468	#7b4173ff
1063|CTMC2505	#9467bdff		1063|CTMC2505	#ff9896ff		1068|CTMC2867	#3182bdff		1063|CTMC2505	#00000000
1064|CTMC1662	#9467bdff		1064|CTMC1662	#ff9896ff		1069|CTMC2071	#3182bdff		1064|CTMC1662	#00000000
1065|CTMC1702	#9467bdff		1065|CTMC1702	#ff9896ff		1065|CTMC1702	#c6dbefff		1065|CTMC1702	#00000000
1066|CTMC2697	#9467bdff		1066|CTMC2697	#ff9896ff		1070|CTMC2183	#3182bdff		1066|CTMC2697	#00000000
1067|CTMC2487	#9467bdff		1067|CTMC2487	#ff9896ff		1067|CTMC2487	#c6dbefff		1067|CTMC2487	#00000000
1068|CTMC2867	#9467bdff		1068|CTMC2867	#ff9896ff		1071|CTMC2365	#3182bdff		1068|CTMC2867	#00000000
1069|CTMC2071	#9467bdff		1069|CTMC2071	#ff9896ff		1073|CTMC2598	#3182bdff		1069|CTMC2071	#00000000
1070|CTMC2183	#9467bdff		1070|CTMC2183	#ff9896ff		1074|CTMC2539	#3182bdff		1070|CTMC2183	#7b4173ff
1071|CTMC2365	#9467bdff		1071|CTMC2365	#ff9896ff		1075|CTMC2659	#3182bdff		1071|CTMC2365	#00000000
1072|CTMC2408	#9467bdff		1072|CTMC2408	#ff9896ff		1072|CTMC2408	#c6dbefff		1072|CTMC2408	#00000000
1073|CTMC2598	#9467bdff		1073|CTMC2598	#ff9896ff		1079|CTMC2901	#3182bdff		1073|CTMC2598	#7b4173ff
1074|CTMC2539	#9467bdff		1074|CTMC2539	#ff9896ff		1080|CTMC1681	#3182bdff		1074|CTMC2539	#00000000
1075|CTMC2659	#9467bdff		1075|CTMC2659	#ff9896ff		1081|CTMC1856	#3182bdff		1075|CTMC2659	#00000000
1076|CTMC2690	#9467bdff		1076|CTMC2690	#ff9896ff		1076|CTMC2690	#c6dbefff		1076|CTMC2690	#7b4173ff
1077|CTMC2503	#9467bdff		1077|CTMC2503	#ff9896ff		1077|CTMC2503	#c6dbefff		1077|CTMC2503	#7b4173ff
1078|CTMC2972	#9467bdff		1078|CTMC2972	#9ecae1ff		1078|CTMC2972	#17becfff		1078|CTMC2972	#00000000
1079|CTMC2901	#9467bdff		1079|CTMC2901	#ff9896ff		1085|CTMC2293	#3182bdff		1079|CTMC2901	#00000000
1080|CTMC1681	#9467bdff		1080|CTMC1681	#ff9896ff		1086|CTMC2695	#3182bdff		1080|CTMC1681	#00000000
1081|CTMC1856	#9467bdff		1081|CTMC1856	#ff9896ff		1087|CTMC2475	#3182bdff		1081|CTMC1856	#7b4173ff
1082|CTMC2002	#9467bdff		1082|CTMC2002	#ff9896ff		1082|CTMC2002	#c6dbefff		1082|CTMC2002	#00000000
1083|CTMC2077	#9467bdff		1083|CTMC2077	#ff9896ff		1083|CTMC2077	#c6dbefff		1083|CTMC2077	#00000000
1084|CTMC2170	#9467bdff		1084|CTMC2170	#ff9896ff		1084|CTMC2170	#c6dbefff		1084|CTMC2170	#00000000
1085|CTMC2293	#9467bdff		1085|CTMC2293	#ff9896ff		1088|CTMC2528	#3182bdff		1085|CTMC2293	#00000000
1086|CTMC2695	#9467bdff		1086|CTMC2695	#ff9896ff		1089|CTMC2492	#3182bdff		1086|CTMC2695	#00000000
1087|CTMC2475	#00000000		1087|CTMC2475	#ff9896ff		1094|CTMC2689	#3182bdff		1087|CTMC2475	#00000000
1088|CTMC2528	#9467bdff		1088|CTMC2528	#ff9896ff		1096|CTMC2799	#3182bdff		1088|CTMC2528	#00000000
1089|CTMC2492	#9c9edeff		1089|CTMC2492	#ff9896ff		1097|CTMC2821	#3182bdff		1089|CTMC2492	#7b4173ff
1090|CTMC2681	#9467bdff		1090|CTMC2681	#ff9896ff		1090|CTMC2681	#c6dbefff		1090|CTMC2681	#00000000
1091|CTMC2452	#9467bdff		1091|CTMC2452	#ff9896ff		1091|CTMC2452	#c6dbefff		1091|CTMC2452	#00000000
1092|CTMC2478	#9467bdff		1092|CTMC2478	#ff9896ff		1092|CTMC2478	#c6dbefff		1092|CTMC2478	#00000000
1093|CTMC2464	#9467bdff		1093|CTMC2464	#ff9896ff		1093|CTMC2464	#c6dbefff		1093|CTMC2464	#00000000
1094|CTMC2689	#9c9edeff		1094|CTMC2689	#00000000		1098|CTMC2818	#3182bdff		1094|CTMC2689	#00000000
1095|CTMC2620	#9467bdff		1095|CTMC2620	#ff9896ff		1095|CTMC2620	#c6dbefff		1095|CTMC2620	#00000000
1096|CTMC2799	#9467bdff		1096|CTMC2799	#ff9896ff		1099|CTMC2918	#3182bdff		1096|CTMC2799	#00000000
1097|CTMC2821	#9467bdff		1097|CTMC2821	#ff9896ff		1101|CTMC2001	#3182bdff		1097|CTMC2821	#00000000
1098|CTMC2818	#9467bdff		1098|CTMC2818	#ff9896ff		1102|CTMC2104	#3182bdff		1098|CTMC2818	#7b4173ff
1099|CTMC2918	#9467bdff		1099|CTMC2918	#ff9896ff		1103|CTMC2236	#3182bdff		1099|CTMC2918	#7b4173ff
1100|CTMC2928	#9467bdff		1100|CTMC2928	#ff9896ff		1100|CTMC2928	#c6dbefff		1100|CTMC2928	#00000000
1101|CTMC2001	#9467bdff		1101|CTMC2001	#ff9896ff		1104|CTMC2567	#3182bdff		1101|CTMC2001	#00000000
1102|CTMC2104	#9467bdff		1102|CTMC2104	#ff9896ff		1105|CTMC2477	#3182bdff		1102|CTMC2104	#00000000
1103|CTMC2236	#9467bdff		1103|CTMC2236	#ff9896ff		1106|CTMC2474	#3182bdff		1103|CTMC2236	#00000000
1104|CTMC2567	#9467bdff		1104|CTMC2567	#ff9896ff		1107|CTMC2462	#3182bdff		1104|CTMC2567	#00000000
1105|CTMC2477	#9467bdff		1105|CTMC2477	#ff9896ff		1108|CTMC2661	#3182bdff		1105|CTMC2477	#00000000
1106|CTMC2474	#9467bdff		1106|CTMC2474	#ff9896ff		1109|CTMC2622	#3182bdff		1106|CTMC2474	#7b4173ff
1107|CTMC2462	#9467bdff		1107|CTMC2462	#ff9896ff		1110|CTMC1924	#3182bdff		1107|CTMC2462	#7b4173ff
1108|CTMC2661	#9467bdff		1108|CTMC2661	#ff9896ff		1112|CTMC2655	#3182bdff		1108|CTMC2661	#7b4173ff
1109|CTMC2622	#9467bdff		1109|CTMC2622	#ff9896ff		1113|CTMC2421	#3182bdff		1109|CTMC2622	#7b4173ff
1110|CTMC1924	#9467bdff		1110|CTMC1924	#ff9896ff		1114|CTMC2519	#3182bdff		1110|CTMC1924	#7b4173ff
1111|CTMC1989	#9467bdff		1111|CTMC1989	#ff9896ff		1111|CTMC1989	#c6dbefff		1111|CTMC1989	#00000000
1112|CTMC2655	#9467bdff		1112|CTMC2655	#ff9896ff		1115|CTMC2525	#3182bdff		1112|CTMC2655	#7b4173ff
1113|CTMC2421	#9467bdff		1113|CTMC2421	#ff9896ff		1116|CTMC2459	#3182bdff		1113|CTMC2421	#00000000
1114|CTMC2519	#9467bdff		1114|CTMC2519	#ff9896ff		1117|CTMC2676	#3182bdff		1114|CTMC2519	#00000000
1115|CTMC2525	#9467bdff		1115|CTMC2525	#ff9896ff		1118|CTMC2431	#3182bdff		1115|CTMC2525	#00000000
1116|CTMC2459	#9467bdff		1116|CTMC2459	#ff9896ff		1119|CTMC2759	#3182bdff		1116|CTMC2459	#00000000
1117|CTMC2676	#9467bdff		1117|CTMC2676	#ff9896ff		1120|CTMC2803	#3182bdff		1117|CTMC2676	#00000000
1118|CTMC2431	#9467bdff		1118|CTMC2431	#ff9896ff		1124|CTMC2602	#3182bdff		1118|CTMC2431	#00000000
1119|CTMC2759	#9467bdff		1119|CTMC2759	#ff9896ff		1125|CTMC2536	#3182bdff		1119|CTMC2759	#7b4173ff
1120|CTMC2803	#9467bdff		1120|CTMC2803	#ff9896ff		1126|CTMC2453	#3182bdff		1120|CTMC2803	#7b4173ff
1121|CTMC2006	#9467bdff		1121|CTMC2006	#ff9896ff		1121|CTMC2006	#c6dbefff		1121|CTMC2006	#00000000
1122|CTMC2053	#9467bdff		1122|CTMC2053	#ff9896ff		1122|CTMC2053	#c6dbefff		1122|CTMC2053	#00000000
1123|CTMC2706	#9467bdff		1123|CTMC2706	#ff9896ff		1123|CTMC2706	#c6dbefff		1123|CTMC2706	#7b4173ff
1124|CTMC2602	#9467bdff		1124|CTMC2602	#ff9896ff		1128|CTMC2795	#3182bdff		1124|CTMC2602	#00000000
1125|CTMC2536	#9467bdff		1125|CTMC2536	#ff9896ff		1129|CTMC2809	#3182bdff		1125|CTMC2536	#00000000
1126|CTMC2453	#9467bdff		1126|CTMC2453	#ff9896ff		1132|CTMC2761	#3182bdff		1126|CTMC2453	#7b4173ff
1127|CTMC2783	#9c9edeff		1127|CTMC2783	#ff9896ff		1127|CTMC2783	#c6dbefff		1127|CTMC2783	#7b4173ff
1128|CTMC2795	#9467bdff		1128|CTMC2795	#ff9896ff		1133|CTMC2420	#3182bdff		1128|CTMC2795	#7b4173ff
1129|CTMC2809	#9467bdff		1129|CTMC2809	#ff9896ff		1134|CTMC2521	#3182bdff		1129|CTMC2809	#7b4173ff
1130|CTMC2919	#9c9edeff		1130|CTMC2919	#00000000		1130|CTMC2919	#17becfff		1130|CTMC2919	#00000000
1131|CTMC2056	#9c9edeff		1131|CTMC2056	#ff9896ff		1131|CTMC2056	#c6dbefff		1131|CTMC2056	#00000000
1132|CTMC2761	#9467bdff		1132|CTMC2761	#ff9896ff		1138|CTMC2381	#3182bdff		1132|CTMC2761	#00000000
1133|CTMC2420	#9467bdff		1133|CTMC2420	#ff9896ff		1139|CTMC2566	#3182bdff		1133|CTMC2420	#00000000
1134|CTMC2521	#9467bdff		1134|CTMC2521	#ff9896ff		1141|CTMC2789	#3182bdff		1134|CTMC2521	#00000000
1135|CTMC2663	#9467bdff		1135|CTMC2663	#ff9896ff		1135|CTMC2663	#c6dbefff		1135|CTMC2663	#00000000
1136|CTMC2516	#9c9edeff		1136|CTMC2516	#3182bdff		1136|CTMC2516	#17becfff		1136|CTMC2516	#00000000
1137|CTMC2883	#9c9edeff		1137|CTMC2883	#3182bdff		1137|CTMC2883	#17becfff		1137|CTMC2883	#00000000
1138|CTMC2381	#9467bdff		1138|CTMC2381	#ff9896ff		1142|CTMC2813	#3182bdff		1138|CTMC2381	#00000000
1139|CTMC2566	#9467bdff		1139|CTMC2566	#ff9896ff		1143|CTMC2826	#3182bdff		1139|CTMC2566	#00000000
1140|CTMC2407	#9c9edeff		1140|CTMC2407	#00000000		1140|CTMC2407	#17becfff		1140|CTMC2407	#00000000
1141|CTMC2789	#9467bdff		1141|CTMC2789	#ff9896ff		1145|CTMC2892	#3182bdff		1141|CTMC2789	#7b4173ff
1142|CTMC2813	#9467bdff		1142|CTMC2813	#ff9896ff		1146|CTMC2382	#3182bdff		1142|CTMC2813	#7b4173ff
1143|CTMC2826	#9467bdff		1143|CTMC2826	#ff9896ff		1147|CTMC2085	#3182bdff		1143|CTMC2826	#7b4173ff
1144|CTMC2891	#9467bdff		1144|CTMC2891	#ff9896ff		1144|CTMC2891	#c6dbefff		1144|CTMC2891	#00000000
1145|CTMC2892	#9467bdff		1145|CTMC2892	#ff9896ff		1148|CTMC2481	#3182bdff		1145|CTMC2892	#00000000
1146|CTMC2382	#9467bdff		1146|CTMC2382	#ff9896ff		1149|CTMC2532	#3182bdff		1146|CTMC2382	#00000000
1147|CTMC2085	#9467bdff		1147|CTMC2085	#ff9896ff		1150|CTMC2451	#3182bdff		1147|CTMC2085	#00000000
1148|CTMC2481	#9467bdff		1148|CTMC2481	#ff9896ff		1151|CTMC2188	#3182bdff		1148|CTMC2481	#00000000
1149|CTMC2532	#9c9edeff		1149|CTMC2532	#ff9896ff		1152|CTMC2576	#3182bdff		1149|CTMC2532	#7b4173ff
1150|CTMC2451	#9467bdff		1150|CTMC2451	#ff9896ff		1153|CTMC2484	#3182bdff		1150|CTMC2451	#00000000
1151|CTMC2188	#9467bdff		1151|CTMC2188	#ff9896ff		1154|CTMC2441	#3182bdff		1151|CTMC2188	#00000000
1152|CTMC2576	#9467bdff		1152|CTMC2576	#ff9896ff		1155|CTMC2454	#3182bdff		1152|CTMC2576	#7b4173ff
1153|CTMC2484	#9467bdff		1153|CTMC2484	#ff9896ff		1156|CTMC2637	#3182bdff		1153|CTMC2484	#7b4173ff
1154|CTMC2441	#9467bdff		1154|CTMC2441	#ff9896ff		1158|CTMC2920	#3182bdff		1154|CTMC2441	#7b4173ff
1155|CTMC2454	#9467bdff		1155|CTMC2454	#ff9896ff		1159|CTMC2930	#3182bdff		1155|CTMC2454	#7b4173ff
1156|CTMC2637	#9467bdff		1156|CTMC2637	#ff9896ff		1160|CTMC2741	#3182bdff		1156|CTMC2637	#7b4173ff
1157|CTMC2820	#9467bdff		1157|CTMC2820	#ff9896ff		1157|CTMC2820	#c6dbefff		1157|CTMC2820	#00000000
1158|CTMC2920	#9467bdff		1158|CTMC2920	#ff9896ff		1163|CTMC2529	#3182bdff		1158|CTMC2920	#00000000
1159|CTMC2930	#9467bdff		1159|CTMC2930	#ff9896ff		1164|CTMC2684	#3182bdff		1159|CTMC2930	#00000000
1160|CTMC2741	#9467bdff		1160|CTMC2741	#ff9896ff		1165|CTMC2448	#3182bdff		1160|CTMC2741	#00000000
1161|CTMC2403	#00000000		1161|CTMC2403	#3182bdff		1161|CTMC2403	#17becfff		1161|CTMC2403	#00000000
1162|CTMC2586	#9467bdff		1162|CTMC2586	#ff9896ff		1162|CTMC2586	#c6dbefff		1162|CTMC2586	#00000000
1163|CTMC2529	#9467bdff		1163|CTMC2529	#ff9896ff		1167|CTMC2635	#3182bdff		1163|CTMC2529	#00000000
1164|CTMC2684	#9467bdff		1164|CTMC2684	#ff9896ff		1168|CTMC2430	#3182bdff		1164|CTMC2684	#7b4173ff
1165|CTMC2448	#9467bdff		1165|CTMC2448	#ff9896ff		1170|CTMC2807	#3182bdff		1165|CTMC2448	#00000000
1166|CTMC2619	#00000000		1166|CTMC2619	#3182bdff		1166|CTMC2619	#17becfff		1166|CTMC2619	#00000000
1167|CTMC2635	#9467bdff		1167|CTMC2635	#ff9896ff		1171|CTMC2815	#3182bdff		1167|CTMC2635	#7b4173ff
1168|CTMC2430	#9467bdff		1168|CTMC2430	#ff9896ff		1172|CTMC2825	#3182bdff		1168|CTMC2430	#7b4173ff
1169|CTMC2788	#00000000		1169|CTMC2788	#3182bdff		1169|CTMC2788	#17becfff		1169|CTMC2788	#00000000
1170|CTMC2807	#9467bdff		1170|CTMC2807	#ff9896ff		1173|CTMC2824	#3182bdff		1170|CTMC2807	#7b4173ff
1171|CTMC2815	#9467bdff		1171|CTMC2815	#ff9896ff		1175|CTMC2911	#3182bdff		1171|CTMC2815	#7b4173ff
1172|CTMC2825	#9467bdff		1172|CTMC2825	#ff9896ff		1176|CTMC2927	#3182bdff		1172|CTMC2825	#7b4173ff
1173|CTMC2824	#9467bdff		1173|CTMC2824	#ff9896ff		1177|CTMC2086	#3182bdff		1173|CTMC2824	#7b4173ff
1174|CTMC2672	#9467bdff		1174|CTMC2672	#ff9896ff		1174|CTMC2672	#c6dbefff		1174|CTMC2672	#7b4173ff
1175|CTMC2911	#9467bdff		1175|CTMC2911	#ff9896ff		1178|CTMC2175	#3182bdff		1175|CTMC2911	#00000000
1176|CTMC2927	#9467bdff		1176|CTMC2927	#00000000		1180|CTMC2694	#3182bdff		1176|CTMC2927	#00000000
1177|CTMC2086	#9467bdff		1177|CTMC2086	#ff9896ff		1185|CTMC2504	#3182bdff		1177|CTMC2086	#00000000
1178|CTMC2175	#9467bdff		1178|CTMC2175	#ff9896ff		1186|CTMC2621	#3182bdff		1178|CTMC2175	#7b4173ff
1179|CTMC2289	#9467bdff		1179|CTMC2289	#ff9896ff		1179|CTMC2289	#c6dbefff		1179|CTMC2289	#00000000
1180|CTMC2694	#9467bdff		1180|CTMC2694	#ff9896ff		1187|CTMC2792	#3182bdff		1180|CTMC2694	#7b4173ff
1181|CTMC2565	#9467bdff		1181|CTMC2565	#ff9896ff		1181|CTMC2565	#c6dbefff		1181|CTMC2565	#00000000
1182|CTMC1877	#9467bdff		1182|CTMC1877	#ff9896ff		1182|CTMC1877	#c6dbefff		1182|CTMC1877	#7b4173ff
1183|CTMC2500	#9467bdff		1183|CTMC2500	#ff9896ff		1183|CTMC2500	#c6dbefff		1183|CTMC2500	#7b4173ff
1184|CTMC2460	#9467bdff		1184|CTMC2460	#ff9896ff		1184|CTMC2460	#c6dbefff		1184|CTMC2460	#7b4173ff
1185|CTMC2504	#9467bdff		1185|CTMC2504	#ff9896ff		1188|CTMC2806	#3182bdff		1185|CTMC2504	#7b4173ff
1186|CTMC2621	#9467bdff		1186|CTMC2621	#ff9896ff		1190|CTMC2816	#3182bdff		1186|CTMC2621	#7b4173ff
1187|CTMC2792	#9467bdff		1187|CTMC2792	#ff9896ff		1191|CTMC2823	#3182bdff		1187|CTMC2792	#7b4173ff
1188|CTMC2806	#9467bdff		1188|CTMC2806	#ff9896ff		1192|CTMC2913	#3182bdff		1188|CTMC2806	#7b4173ff
1189|CTMC2814	#9467bdff		1189|CTMC2814	#3182bdff		1189|CTMC2814	#17becfff		1189|CTMC2814	#00000000
1190|CTMC2816	#9467bdff		1190|CTMC2816	#ff9896ff		1193|CTMC2062	#3182bdff		1190|CTMC2816	#00000000
1191|CTMC2823	#9467bdff		1191|CTMC2823	#ff9896ff		1194|CTMC2708	#3182bdff		1191|CTMC2823	#7b4173ff
1192|CTMC2913	#9467bdff		1192|CTMC2913	#ff9896ff		1195|CTMC2575	#3182bdff		1192|CTMC2913	#00000000
1193|CTMC2062	#9467bdff		1193|CTMC2062	#ff9896ff		1196|CTMC2660	#3182bdff		1193|CTMC2062	#00000000
1194|CTMC2708	#9467bdff		1194|CTMC2708	#ff9896ff		1197|CTMC2506	#3182bdff		1194|CTMC2708	#7b4173ff
1195|CTMC2575	#9467bdff		1195|CTMC2575	#ff9896ff		1206|CTMC2435	#3182bdff		1195|CTMC2575	#7b4173ff
1196|CTMC2660	#9467bdff		1196|CTMC2660	#ff9896ff		1210|CTMC2888	#3182bdff		1196|CTMC2660	#00000000
1197|CTMC2506	#9467bdff		1197|CTMC2506	#ff9896ff		1212|CTMC2751	#3182bdff		1197|CTMC2506	#00000000
1198|CTMC2638	#9c9edeff		1198|CTMC2638	#ff9896ff		1198|CTMC2638	#c6dbefff		1198|CTMC2638	#7b4173ff
1199|CTMC2763	#9c9edeff		1199|CTMC2763	#ff9896ff		1199|CTMC2763	#c6dbefff		1199|CTMC2763	#7b4173ff
1200|CTMC2966	#9467bdff		1200|CTMC2966	#ff9896ff		1200|CTMC2966	#c6dbefff		1200|CTMC2966	#00000000
1201|CTMC2833	#9467bdff		1201|CTMC2833	#ff9896ff		1201|CTMC2833	#c6dbefff		1201|CTMC2833	#00000000
1202|CTMC2880	#9467bdff		1202|CTMC2880	#3182bdff		1202|CTMC2880	#17becfff		1202|CTMC2880	#00000000
1203|CTMC2614	#9467bdff		1203|CTMC2614	#ff9896ff		1203|CTMC2614	#c6dbefff		1203|CTMC2614	#00000000
1204|CTMC2673	#9467bdff		1204|CTMC2673	#ff9896ff		1204|CTMC2673	#c6dbefff		1204|CTMC2673	#7b4173ff
1205|CTMC2445	#9467bdff		1205|CTMC2445	#ff9896ff		1205|CTMC2445	#c6dbefff		1205|CTMC2445	#7b4173ff
1206|CTMC2435	#9467bdff		1206|CTMC2435	#00000000		1213|CTMC2917	#3182bdff		1206|CTMC2435	#00000000
1207|CTMC2787	#9467bdff		1207|CTMC2787	#ff9896ff		1207|CTMC2787	#c6dbefff		1207|CTMC2787	#00000000
1208|CTMC2802	#9467bdff		1208|CTMC2802	#ff9896ff		1208|CTMC2802	#c6dbefff		1208|CTMC2802	#00000000
1209|CTMC2837	#9467bdff		1209|CTMC2837	#ff9896ff		1209|CTMC2837	#c6dbefff		1209|CTMC2837	#00000000
1210|CTMC2888	#9467bdff		1210|CTMC2888	#ff9896ff		1216|CTMC1636	#3182bdff		1210|CTMC2888	#7b4173ff
1211|CTMC2932	#9467bdff		1211|CTMC2932	#ff9896ff		1211|CTMC2932	#c6dbefff		1211|CTMC2932	#00000000
1212|CTMC2751	#9467bdff		1212|CTMC2751	#ff9896ff		1217|CTMC1648	#3182bdff		1212|CTMC2751	#7b4173ff
1213|CTMC2917	#9467bdff		1213|CTMC2917	#ff9896ff		1218|CTMC1684	#3182bdff		1213|CTMC2917	#00000000
1214|CTMC2934	#9467bdff		1214|CTMC2934	#ff9896ff		1214|CTMC2934	#c6dbefff		1214|CTMC2934	#7b4173ff
1215|CTMC812	#9c9edeff		1215|CTMC812	#ff9896ff		1215|CTMC812	#c6dbefff		1215|CTMC812	#00000000
1216|CTMC1636	#9467bdff		1216|CTMC1636	#ff9896ff		1219|CTMC1711	#3182bdff		1216|CTMC1636	#7b4173ff
1217|CTMC1648	#9467bdff		1217|CTMC1648	#ff9896ff		1220|CTMC1745	#3182bdff		1217|CTMC1648	#7b4173ff
1218|CTMC1684	#9467bdff		1218|CTMC1684	#ff9896ff		1221|CTMC1795	#3182bdff		1218|CTMC1684	#7b4173ff
1219|CTMC1711	#9467bdff		1219|CTMC1711	#ff9896ff		1222|CTMC1882	#3182bdff		1219|CTMC1711	#7b4173ff
1220|CTMC1745	#9467bdff		1220|CTMC1745	#ff9896ff		1223|CTMC2146	#3182bdff		1220|CTMC1745	#7b4173ff
1221|CTMC1795	#9467bdff		1221|CTMC1795	#ff9896ff		1224|CTMC2225	#3182bdff		1221|CTMC1795	#7b4173ff
1222|CTMC1882	#9467bdff		1222|CTMC1882	#ff9896ff		1226|CTMC2858	#3182bdff		1222|CTMC1882	#7b4173ff
1223|CTMC2146	#9467bdff		1223|CTMC2146	#ff9896ff		1227|CTMC1737	#3182bdff		1223|CTMC2146	#7b4173ff
1224|CTMC2225	#9467bdff		1224|CTMC2225	#ff9896ff		1229|CTMC1941	#3182bdff		1224|CTMC2225	#7b4173ff
1225|CTMC2434	#9467bdff		1225|CTMC2434	#ff9896ff		1225|CTMC2434	#c6dbefff		1225|CTMC2434	#7b4173ff
1226|CTMC2858	#9467bdff		1226|CTMC2858	#ff9896ff		1235|CTMC2360	#3182bdff		1226|CTMC2858	#00000000
1227|CTMC1737	#9467bdff		1227|CTMC1737	#ff9896ff		1236|CTMC2410	#3182bdff		1227|CTMC1737	#00000000
1228|CTMC1769	#9467bdff		1228|CTMC1769	#ff9896ff		1228|CTMC1769	#393b79ff		1228|CTMC1769	#7b4173ff
1229|CTMC1941	#9c9edeff		1229|CTMC1941	#ff9896ff		1237|CTMC2940	#3182bdff		1229|CTMC1941	#00000000
1230|CTMC2012	#9467bdff		1230|CTMC2012	#ff9896ff		1230|CTMC2012	#c6dbefff		1230|CTMC2012	#00000000
1231|CTMC2081	#9467bdff		1231|CTMC2081	#ff9896ff		1231|CTMC2081	#c6dbefff		1231|CTMC2081	#00000000
1232|CTMC2057	#9467bdff		1232|CTMC2057	#ff9896ff		1232|CTMC2057	#c6dbefff		1232|CTMC2057	#00000000
1233|CTMC2201	#9467bdff		1233|CTMC2201	#ff9896ff		1233|CTMC2201	#c6dbefff		1233|CTMC2201	#00000000
1234|CTMC2729	#9467bdff		1234|CTMC2729	#ff9896ff		1234|CTMC2729	#c6dbefff		1234|CTMC2729	#00000000
1235|CTMC2360	#9467bdff		1235|CTMC2360	#ff9896ff		1238|CTMC121	#3182bdff		1235|CTMC2360	#7b4173ff
1236|CTMC2410	#9467bdff		1236|CTMC2410	#ff9896ff		1239|CTMC149	#3182bdff		1236|CTMC2410	#7b4173ff
1237|CTMC2940	#9467bdff		1237|CTMC2940	#ff9896ff		1240|CTMC761	#3182bdff		1237|CTMC2940	#00000000
1238|CTMC121	#9467bdff		1238|CTMC121	#ff9896ff		1242|CTMC1665	#3182bdff		1238|CTMC121	#00000000
1239|CTMC149	#9467bdff		1239|CTMC149	#ff9896ff		1244|CTMC2191	#3182bdff		1239|CTMC149	#00000000
1240|CTMC761	#9467bdff		1240|CTMC761	#ff9896ff		1246|CTMC2371	#3182bdff		1240|CTMC761	#00000000
1241|CTMC282	#9c9edeff		1241|CTMC282	#ff9896ff		1241|CTMC282	#c6dbefff		1241|CTMC282	#00000000
1242|CTMC1665	#9467bdff		1242|CTMC1665	#ff9896ff		1257|CTMC283	#3182bdff		1242|CTMC1665	#7b4173ff
1243|CTMC2038	#9467bdff		1243|CTMC2038	#ff9896ff		1243|CTMC2038	#c6dbefff		1243|CTMC2038	#00000000
1244|CTMC2191	#9467bdff		1244|CTMC2191	#ff9896ff		1260|CTMC1638	#3182bdff		1244|CTMC2191	#00000000
1245|CTMC2242	#9467bdff		1245|CTMC2242	#ff9896ff		1245|CTMC2242	#c6dbefff		1245|CTMC2242	#00000000
1246|CTMC2371	#9467bdff		1246|CTMC2371	#ff9896ff		1261|CTMC1668	#3182bdff		1246|CTMC2371	#00000000
1247|CTMC785	#9467bdff		1247|CTMC785	#ff9896ff		1247|CTMC785	#c6dbefff		1247|CTMC785	#00000000
1248|CTMC821	#9467bdff		1248|CTMC821	#ff9896ff		1248|CTMC821	#c6dbefff		1248|CTMC821	#00000000
1249|CTMC1649	#9467bdff		1249|CTMC1649	#ff9896ff		1249|CTMC1649	#c6dbefff		1249|CTMC1649	#00000000
1250|CTMC1686	#9467bdff		1250|CTMC1686	#ff9896ff		1250|CTMC1686	#c6dbefff		1250|CTMC1686	#00000000
1251|CTMC1730	#9467bdff		1251|CTMC1730	#ff9896ff		1251|CTMC1730	#c6dbefff		1251|CTMC1730	#00000000
1252|CTMC1784	#9467bdff		1252|CTMC1784	#ff9896ff		1252|CTMC1784	#c6dbefff		1252|CTMC1784	#00000000
1253|CTMC1905	#9467bdff		1253|CTMC1905	#ff9896ff		1253|CTMC1905	#c6dbefff		1253|CTMC1905	#00000000
1254|CTMC1955	#9467bdff		1254|CTMC1955	#ff9896ff		1254|CTMC1955	#c6dbefff		1254|CTMC1955	#00000000
1255|CTMC126	#9467bdff		1255|CTMC126	#ff9896ff		1255|CTMC126	#c6dbefff		1255|CTMC126	#00000000
1256|CTMC2771	#9467bdff		1256|CTMC2771	#ff9896ff		1256|CTMC2771	#c6dbefff		1256|CTMC2771	#00000000
1257|CTMC283	#9467bdff		1257|CTMC283	#ff9896ff		1264|CTMC2939	#3182bdff		1257|CTMC283	#7b4173ff
1258|CTMC153	#9c9edeff		1258|CTMC153	#ff9896ff		1258|CTMC153	#393b79ff		1258|CTMC153	#00000000
1259|CTMC796	#9467bdff		1259|CTMC796	#ff9896ff		1259|CTMC796	#c6dbefff		1259|CTMC796	#00000000
1260|CTMC1638	#9467bdff		1260|CTMC1638	#ff9896ff		1265|CTMC1826	#3182bdff		1260|CTMC1638	#c7c7c7ff
1261|CTMC1668	#9467bdff		1261|CTMC1668	#ff9896ff		1266|CTMC1919	#3182bdff		1261|CTMC1668	#7b4173ff
1262|CTMC1676	#9467bdff		1262|CTMC1676	#ff9896ff		1262|CTMC1676	#c6dbefff		1262|CTMC1676	#00000000
1263|CTMC1728	#9467bdff		1263|CTMC1728	#ff9896ff		1263|CTMC1728	#c6dbefff		1263|CTMC1728	#7b4173ff
1264|CTMC2939	#9467bdff		1264|CTMC2939	#ff9896ff		1267|CTMC2004	#3182bdff		1264|CTMC2939	#7b4173ff
1265|CTMC1826	#9467bdff		1265|CTMC1826	#ff9896ff		1269|CTMC2195	#3182bdff		1265|CTMC1826	#7b4173ff
1266|CTMC1919	#9467bdff		1266|CTMC1919	#ff9896ff		1275|CTMC2604	#3182bdff		1266|CTMC1919	#7b4173ff
1267|CTMC2004	#9467bdff		1267|CTMC2004	#ff9896ff		1276|CTMC99	#3182bdff		1267|CTMC2004	#7b4173ff
1268|CTMC2115	#9c9edeff		1268|CTMC2115	#3182bdff		1268|CTMC2115	#17becfff		1268|CTMC2115	#00000000
1269|CTMC2195	#9c9edeff		1269|CTMC2195	#ff9896ff		1280|CTMC1933	#3182bdff		1269|CTMC2195	#00000000
1270|CTMC2240	#9467bdff		1270|CTMC2240	#ff9896ff		1270|CTMC2240	#c6dbefff		1270|CTMC2240	#00000000
1271|CTMC2283	#9467bdff		1271|CTMC2283	#ff9896ff		1271|CTMC2283	#c6dbefff		1271|CTMC2283	#00000000
1272|CTMC2701	#9467bdff		1272|CTMC2701	#9ecae1ff		1281|CTMC2368	#3182bdff		1272|CTMC2701	#00000000
1273|CTMC2357	#9467bdff		1273|CTMC2357	#ff9896ff		1273|CTMC2357	#c6dbefff		1273|CTMC2357	#00000000
1274|CTMC2834	#9c9edeff		1274|CTMC2834	#00000000		1274|CTMC2834	#17becfff		1274|CTMC2834	#00000000
1275|CTMC2604	#9467bdff		1275|CTMC2604	#ff9896ff		1285|CTMC113	#3182bdff		1275|CTMC2604	#00000000
1276|CTMC99	#9467bdff		1276|CTMC99	#ff9896ff		1287|CTMC758	#3182bdff		1276|CTMC99	#00000000
1277|CTMC1749	#9c9edeff		1277|CTMC1749	#ff9896ff		1277|CTMC1749	#c6dbefff		1277|CTMC1749	#00000000
1278|CTMC1805	#9467bdff		1278|CTMC1805	#ff9896ff		1278|CTMC1805	#c6dbefff		1278|CTMC1805	#00000000
1279|CTMC1852	#9467bdff		1279|CTMC1852	#ff9896ff		1279|CTMC1852	#c6dbefff		1279|CTMC1852	#00000000
1280|CTMC1933	#9467bdff		1280|CTMC1933	#ff9896ff		1290|CTMC1645	#3182bdff		1280|CTMC1933	#7b4173ff
1281|CTMC2368	#9467bdff		1281|CTMC2368	#ff9896ff		1291|CTMC1679	#3182bdff		1281|CTMC2368	#00000000
1282|CTMC2742	#9467bdff		1282|CTMC2742	#ff9896ff		1282|CTMC2742	#c6dbefff		1282|CTMC2742	#00000000
1283|CTMC2563	#9467bdff		1283|CTMC2563	#ff9896ff		1283|CTMC2563	#c6dbefff		1283|CTMC2563	#00000000
1284|CTMC2974	#9c9edeff		1284|CTMC2974	#3182bdff		1284|CTMC2974	#17becfff		1284|CTMC2974	#7b4173ff
1285|CTMC113	#9467bdff		1285|CTMC113	#ff9896ff		1292|CTMC1721	#3182bdff		1285|CTMC113	#00000000
1286|CTMC103	#9467bdff		1286|CTMC103	#ff9896ff		1286|CTMC103	#c6dbefff		1286|CTMC103	#7b4173ff
1287|CTMC758	#9467bdff		1287|CTMC758	#ff9896ff		1296|CTMC2014	#3182bdff		1287|CTMC758	#00000000
1288|CTMC782	#9c9edeff		1288|CTMC782	#ff9896ff		1288|CTMC782	#c6dbefff		1288|CTMC782	#00000000
1289|CTMC778	#9c9edeff		1289|CTMC778	#ff9896ff		1289|CTMC778	#c6dbefff		1289|CTMC778	#00000000
1290|CTMC1645	#9467bdff		1290|CTMC1645	#ff9896ff		1297|CTMC2116	#3182bdff		1290|CTMC1645	#00000000
1291|CTMC1679	#9467bdff		1291|CTMC1679	#ff9896ff		1299|CTMC2856	#3182bdff		1291|CTMC1679	#00000000
1292|CTMC1721	#9467bdff		1292|CTMC1721	#ff9896ff		1302|CTMC1666	#3182bdff		1292|CTMC1721	#7b4173ff
1293|CTMC1755	#9467bdff		1293|CTMC1755	#ff9896ff		1293|CTMC1755	#c6dbefff		1293|CTMC1755	#00000000
1294|CTMC1843	#9467bdff		1294|CTMC1843	#ff9896ff		1294|CTMC1843	#c6dbefff		1294|CTMC1843	#00000000
1295|CTMC1876	#9467bdff		1295|CTMC1876	#ff9896ff		1295|CTMC1876	#393b79ff		1295|CTMC1876	#7b4173ff
1296|CTMC2014	#9467bdff		1296|CTMC2014	#ff9896ff		1305|CTMC1901	#3182bdff		1296|CTMC2014	#00000000
1297|CTMC2116	#9c9edeff		1297|CTMC2116	#00000000		1312|CTMC1693	#3182bdff		1297|CTMC2116	#00000000
1298|CTMC2190	#9467bdff		1298|CTMC2190	#3182bdff		1298|CTMC2190	#17becfff		1298|CTMC2190	#00000000
1299|CTMC2856	#9467bdff		1299|CTMC2856	#ff9896ff		1317|CTMC2132	#3182bdff		1299|CTMC2856	#7b4173ff
1300|CTMC127	#9467bdff		1300|CTMC127	#ff9896ff		1300|CTMC127	#c6dbefff		1300|CTMC127	#00000000
1301|CTMC151	#9467bdff		1301|CTMC151	#ff9896ff		1301|CTMC151	#c6dbefff		1301|CTMC151	#00000000
1302|CTMC1666	#9467bdff		1302|CTMC1666	#ff9896ff		1318|CTMC2180	#3182bdff		1302|CTMC1666	#7b4173ff
1303|CTMC1678	#9467bdff		1303|CTMC1678	#ff9896ff		1303|CTMC1678	#c6dbefff		1303|CTMC1678	#7b4173ff
1304|CTMC1732	#9467bdff		1304|CTMC1732	#ff9896ff		1304|CTMC1732	#c6dbefff		1304|CTMC1732	#7b4173ff
1305|CTMC1901	#9467bdff		1305|CTMC1901	#ff9896ff		1319|CTMC2285	#3182bdff		1305|CTMC1901	#00000000
1306|CTMC2018	#9467bdff		1306|CTMC2018	#ff9896ff		1306|CTMC2018	#c6dbefff		1306|CTMC2018	#7b4173ff
1307|CTMC2090	#9467bdff		1307|CTMC2090	#ff9896ff		1307|CTMC2090	#c6dbefff		1307|CTMC2090	#7b4173ff
1308|CTMC2139	#9c9edeff		1308|CTMC2139	#3182bdff		1308|CTMC2139	#17becfff		1308|CTMC2139	#7b4173ff
1309|CTMC2196	#9467bdff		1309|CTMC2196	#ff9896ff		1309|CTMC2196	#c6dbefff		1309|CTMC2196	#7b4173ff
1310|CTMC2291	#9467bdff		1310|CTMC2291	#3182bdff		1310|CTMC2291	#17becfff		1310|CTMC2291	#00000000
1311|CTMC2869	#9467bdff		1311|CTMC2869	#ff9896ff		1311|CTMC2869	#c6dbefff		1311|CTMC2869	#7b4173ff
1312|CTMC1693	#9c9edeff		1312|CTMC1693	#ff9896ff		1321|CTMC2730	#3182bdff		1312|CTMC1693	#00000000
1313|CTMC1823	#9467bdff		1313|CTMC1823	#ff9896ff		1313|CTMC1823	#c6dbefff		1313|CTMC1823	#7b4173ff
1314|CTMC1935	#9467bdff		1314|CTMC1935	#ff9896ff		1314|CTMC1935	#c6dbefff		1314|CTMC1935	#7b4173ff
1315|CTMC783	#9467bdff		1315|CTMC783	#ff9896ff		1315|CTMC783	#c6dbefff		1315|CTMC783	#00000000
1316|CTMC2125	#9467bdff		1316|CTMC2125	#ff9896ff		1316|CTMC2125	#c6dbefff		1316|CTMC2125	#00000000
1317|CTMC2132	#9467bdff		1317|CTMC2132	#ff9896ff		1322|CTMC2597	#3182bdff		1317|CTMC2132	#00000000
1318|CTMC2180	#9467bdff		1318|CTMC2180	#ff9896ff		1338|CTMC2162	#3182bdff		1318|CTMC2180	#7b4173ff
1319|CTMC2285	#9467bdff		1319|CTMC2285	#ff9896ff		1340|CTMC101	#3182bdff		1319|CTMC2285	#7b4173ff
1320|CTMC2645	#9c9edeff		1320|CTMC2645	#00000000		1320|CTMC2645	#17becfff		1320|CTMC2645	#00000000
1321|CTMC2730	#9467bdff		1321|CTMC2730	#ff9896ff		1341|CTMC285	#3182bdff		1321|CTMC2730	#7b4173ff
1322|CTMC2597	#9467bdff		1322|CTMC2597	#ff9896ff		1342|CTMC764	#3182bdff		1322|CTMC2597	#00000000
1323|CTMC2944	#9c9edeff		1323|CTMC2944	#3182bdff		1323|CTMC2944	#17becfff		1323|CTMC2944	#00000000
1324|CTMC107	#9c9edeff		1324|CTMC107	#3182bdff		1324|CTMC107	#17becfff		1324|CTMC107	#00000000
1325|CTMC154	#9467bdff		1325|CTMC154	#ff9896ff		1325|CTMC154	#c6dbefff		1325|CTMC154	#00000000
1326|CTMC293	#9c9edeff		1326|CTMC293	#3182bdff		1326|CTMC293	#17becfff		1326|CTMC293	#00000000
1327|CTMC770	#9467bdff		1327|CTMC770	#00000000		1327|CTMC770	#c6dbefff		1327|CTMC770	#7b4173ff
1328|CTMC789	#9467bdff		1328|CTMC789	#00000000		1328|CTMC789	#c6dbefff		1328|CTMC789	#7b4173ff
1329|CTMC820	#9467bdff		1329|CTMC820	#ff9896ff		1329|CTMC820	#c6dbefff		1329|CTMC820	#7b4173ff
1330|CTMC1652	#9467bdff		1330|CTMC1652	#ff9896ff		1330|CTMC1652	#c6dbefff		1330|CTMC1652	#7b4173ff
1331|CTMC1700	#9467bdff		1331|CTMC1700	#ff9896ff		1331|CTMC1700	#c6dbefff		1331|CTMC1700	#00000000
1332|CTMC1742	#9467bdff		1332|CTMC1742	#ff9896ff		1332|CTMC1742	#c6dbefff		1332|CTMC1742	#00000000
1333|CTMC1786	#9467bdff		1333|CTMC1786	#ff9896ff		1333|CTMC1786	#c6dbefff		1333|CTMC1786	#00000000
1334|CTMC1859	#9467bdff		1334|CTMC1859	#ff9896ff		1334|CTMC1859	#c6dbefff		1334|CTMC1859	#00000000
1335|CTMC1920	#9467bdff		1335|CTMC1920	#ff9896ff		1335|CTMC1920	#c6dbefff		1335|CTMC1920	#00000000
1336|CTMC2050	#9467bdff		1336|CTMC2050	#ff9896ff		1336|CTMC2050	#c6dbefff		1336|CTMC2050	#00000000
1337|CTMC2082	#9467bdff		1337|CTMC2082	#ff9896ff		1337|CTMC2082	#c6dbefff		1337|CTMC2082	#00000000
1338|CTMC2162	#9467bdff		1338|CTMC2162	#ff9896ff		1343|CTMC781	#3182bdff		1338|CTMC2162	#00000000
1339|CTMC2217	#9467bdff		1339|CTMC2217	#ff9896ff		1339|CTMC2217	#c6dbefff		1339|CTMC2217	#00000000
1340|CTMC101	#9467bdff		1340|CTMC101	#ff9896ff		1344|CTMC792	#3182bdff		1340|CTMC101	#7b4173ff
1341|CTMC285	#9467bdff		1341|CTMC285	#ff9896ff		1345|CTMC1637	#3182bdff		1341|CTMC285	#7b4173ff
1342|CTMC764	#9467bdff		1342|CTMC764	#ff9896ff		1346|CTMC1643	#3182bdff		1342|CTMC764	#7b4173ff
1343|CTMC781	#9467bdff		1343|CTMC781	#ff9896ff		1347|CTMC1672	#3182bdff		1343|CTMC781	#7b4173ff
1344|CTMC792	#9467bdff		1344|CTMC792	#ff9896ff		1348|CTMC1724	#3182bdff		1344|CTMC792	#7b4173ff
1345|CTMC1637	#9467bdff		1345|CTMC1637	#ff9896ff		1349|CTMC1756	#3182bdff		1345|CTMC1637	#7b4173ff
1346|CTMC1643	#9467bdff		1346|CTMC1643	#ff9896ff		1350|CTMC1834	#3182bdff		1346|CTMC1643	#7b4173ff
1347|CTMC1672	#9467bdff		1347|CTMC1672	#ff9896ff		1351|CTMC1867	#3182bdff		1347|CTMC1672	#7b4173ff
1348|CTMC1724	#9467bdff		1348|CTMC1724	#ff9896ff		1352|CTMC1934	#3182bdff		1348|CTMC1724	#7b4173ff
1349|CTMC1756	#9467bdff		1349|CTMC1756	#ff9896ff		1353|CTMC2107	#3182bdff		1349|CTMC1756	#7b4173ff
1350|CTMC1834	#9467bdff		1350|CTMC1834	#ff9896ff		1354|CTMC2133	#3182bdff		1350|CTMC1834	#7b4173ff
1351|CTMC1867	#9467bdff		1351|CTMC1867	#ff9896ff		1355|CTMC2176	#3182bdff		1351|CTMC1867	#7b4173ff
1352|CTMC1934	#9467bdff		1352|CTMC1934	#ff9896ff		1356|CTMC2433	#3182bdff		1352|CTMC1934	#7b4173ff
1353|CTMC2107	#9467bdff		1353|CTMC2107	#ff9896ff		1360|CTMC777	#3182bdff		1353|CTMC2107	#7b4173ff
1354|CTMC2133	#9467bdff		1354|CTMC2133	#ff9896ff		1361|CTMC800	#3182bdff		1354|CTMC2133	#7b4173ff
1355|CTMC2176	#9467bdff		1355|CTMC2176	#ff9896ff		1362|CTMC810	#3182bdff		1355|CTMC2176	#7b4173ff
1356|CTMC2433	#9467bdff		1356|CTMC2433	#ff9896ff		1363|CTMC790	#3182bdff		1356|CTMC2433	#00000000
1357|CTMC2865	#9467bdff		1357|CTMC2865	#ff9896ff		1357|CTMC2865	#c6dbefff		1357|CTMC2865	#00000000
1358|CTMC117	#9467bdff		1358|CTMC117	#ff9896ff		1358|CTMC117	#c6dbefff		1358|CTMC117	#00000000
1359|CTMC97	#9467bdff		1359|CTMC97	#ff9896ff		1359|CTMC97	#c6dbefff		1359|CTMC97	#00000000
1360|CTMC777	#9467bdff		1360|CTMC777	#ff9896ff		1364|CTMC1758	#3182bdff		1360|CTMC777	#7b4173ff
1361|CTMC800	#9467bdff		1361|CTMC800	#ff9896ff		1365|CTMC1820	#3182bdff		1361|CTMC800	#7b4173ff
1362|CTMC810	#9467bdff		1362|CTMC810	#ff9896ff		1367|CTMC1932	#3182bdff		1362|CTMC810	#7b4173ff
1363|CTMC790	#9467bdff		1363|CTMC790	#ff9896ff		1373|CTMC1757	#3182bdff		1363|CTMC790	#00000000
1364|CTMC1758	#9467bdff		1364|CTMC1758	#ff9896ff		1374|CTMC1869	#3182bdff		1364|CTMC1758	#00000000
1365|CTMC1820	#9467bdff		1365|CTMC1820	#ff9896ff		1375|CTMC1883	#3182bdff		1365|CTMC1820	#00000000
1366|CTMC1892	#9467bdff		1366|CTMC1892	#ff9896ff		1366|CTMC1892	#c6dbefff		1366|CTMC1892	#00000000
1367|CTMC1932	#9467bdff		1367|CTMC1932	#ff9896ff		1379|CTMC1746	#3182bdff		1367|CTMC1932	#00000000
1368|CTMC2282	#9467bdff		1368|CTMC2282	#3182bdff		1368|CTMC2282	#17becfff		1368|CTMC2282	#00000000
1369|CTMC2375	#9467bdff		1369|CTMC2375	#ff9896ff		1369|CTMC2375	#c6dbefff		1369|CTMC2375	#00000000
1370|CTMC2774	#9467bdff		1370|CTMC2774	#00000000		1370|CTMC2774	#17becfff		1370|CTMC2774	#00000000
1371|CTMC116	#9467bdff		1371|CTMC116	#00000000		1371|CTMC116	#17becfff		1371|CTMC116	#00000000
1372|CTMC771	#9467bdff		1372|CTMC771	#ff9896ff		1372|CTMC771	#393b79ff		1372|CTMC771	#7b4173ff
1373|CTMC1757	#9467bdff		1373|CTMC1757	#ff9896ff		1380|CTMC1780	#3182bdff		1373|CTMC1757	#00000000
1374|CTMC1869	#9467bdff		1374|CTMC1869	#ff9896ff		1383|CTMC2229	#3182bdff		1374|CTMC1869	#7b4173ff
1375|CTMC1883	#9467bdff		1375|CTMC1883	#ff9896ff		1389|CTMC1690	#3182bdff		1375|CTMC1883	#7b4173ff
1376|CTMC2785	#9467bdff		1376|CTMC2785	#ff9896ff		1376|CTMC2785	#c6dbefff		1376|CTMC2785	#00000000
1377|CTMC786	#9467bdff		1377|CTMC786	#ff9896ff		1377|CTMC786	#17becfff		1377|CTMC786	#00000000
1378|CTMC1674	#9c9edeff		1378|CTMC1674	#00000000		1378|CTMC1674	#17becfff		1378|CTMC1674	#00000000
1379|CTMC1746	#9467bdff		1379|CTMC1746	#ff9896ff		1390|CTMC1720	#3182bdff		1379|CTMC1746	#7b4173ff
1380|CTMC1780	#9467bdff		1380|CTMC1780	#ff9896ff		1391|CTMC1760	#3182bdff		1380|CTMC1780	#7b4173ff
1381|CTMC1921	#9467bdff		1381|CTMC1921	#3182bdff		1381|CTMC1921	#17becfff		1381|CTMC1921	#00000000
1382|CTMC2059	#9467bdff		1382|CTMC2059	#ff9896ff		1382|CTMC2059	#c6dbefff		1382|CTMC2059	#00000000
1383|CTMC2229	#9467bdff		1383|CTMC2229	#ff9896ff		1392|CTMC1819	#3182bdff		1383|CTMC2229	#7b4173ff
1384|CTMC2276	#9467bdff		1384|CTMC2276	#ff9896ff		1384|CTMC2276	#c6dbefff		1384|CTMC2276	#00000000
1385|CTMC2876	#9467bdff		1385|CTMC2876	#3182bdff		1385|CTMC2876	#17becfff		1385|CTMC2876	#00000000
1386|CTMC152	#9467bdff		1386|CTMC152	#ff9896ff		1386|CTMC152	#c6dbefff		1386|CTMC152	#7b4173ff
1387|CTMC158	#9467bdff		1387|CTMC158	#00000000		1387|CTMC158	#c6dbefff		1387|CTMC158	#7b4173ff
1388|CTMC1646	#9467bdff		1388|CTMC1646	#00000000		1388|CTMC1646	#c6dbefff		1388|CTMC1646	#7b4173ff
1389|CTMC1690	#9467bdff		1389|CTMC1690	#ff9896ff		1393|CTMC1866	#3182bdff		1389|CTMC1690	#7b4173ff
1390|CTMC1720	#9467bdff		1390|CTMC1720	#ff9896ff		1394|CTMC1937	#3182bdff		1390|CTMC1720	#7b4173ff
1391|CTMC1760	#9467bdff		1391|CTMC1760	#ff9896ff		1395|CTMC2040	#3182bdff		1391|CTMC1760	#7b4173ff
1392|CTMC1819	#9467bdff		1392|CTMC1819	#ff9896ff		1398|CTMC106	#3182bdff		1392|CTMC1819	#00000000
1393|CTMC1866	#9c9edeff		1393|CTMC1866	#ff9896ff		1401|CTMC788	#3182bdff		1393|CTMC1866	#00000000
1394|CTMC1937	#9467bdff		1394|CTMC1937	#ff9896ff		1402|CTMC793	#3182bdff		1394|CTMC1937	#00000000
1395|CTMC2040	#9467bdff		1395|CTMC2040	#ff9896ff		1405|CTMC1709	#3182bdff		1395|CTMC2040	#00000000
1396|CTMC2182	#9467bdff		1396|CTMC2182	#ff9896ff		1396|CTMC2182	#c6dbefff		1396|CTMC2182	#00000000
1397|CTMC2294	#9c9edeff		1397|CTMC2294	#ff9896ff		1397|CTMC2294	#c6dbefff		1397|CTMC2294	#00000000
1398|CTMC106	#9467bdff		1398|CTMC106	#ff9896ff		1408|CTMC1847	#3182bdff		1398|CTMC106	#7b4173ff
1399|CTMC289	#9467bdff		1399|CTMC289	#ff9896ff		1399|CTMC289	#c6dbefff		1399|CTMC289	#00000000
1400|CTMC768	#9467bdff		1400|CTMC768	#ff9896ff		1400|CTMC768	#c6dbefff		1400|CTMC768	#00000000
1401|CTMC788	#9467bdff		1401|CTMC788	#ff9896ff		1409|CTMC1917	#3182bdff		1401|CTMC788	#7b4173ff
1402|CTMC793	#9467bdff		1402|CTMC793	#ff9896ff		1412|CTMC1695	#3182bdff		1402|CTMC793	#7b4173ff
1403|CTMC1635	#9c9edeff		1403|CTMC1635	#ff9896ff		1403|CTMC1635	#c6dbefff		1403|CTMC1635	#00000000
1404|CTMC1682	#9467bdff		1404|CTMC1682	#ff9896ff		1404|CTMC1682	#c6dbefff		1404|CTMC1682	#00000000
1405|CTMC1709	#9467bdff		1405|CTMC1709	#ff9896ff		1413|CTMC1744	#3182bdff		1405|CTMC1709	#7b4173ff
1406|CTMC1747	#9467bdff		1406|CTMC1747	#ff9896ff		1406|CTMC1747	#c6dbefff		1406|CTMC1747	#7b4173ff
1407|CTMC1804	#9467bdff		1407|CTMC1804	#ff9896ff		1407|CTMC1804	#c6dbefff		1407|CTMC1804	#00000000
1408|CTMC1847	#9467bdff		1408|CTMC1847	#ff9896ff		1414|CTMC1799	#3182bdff		1408|CTMC1847	#00000000
1409|CTMC1917	#9467bdff		1409|CTMC1917	#ff9896ff		1415|CTMC1912	#3182bdff		1409|CTMC1917	#7b4173ff
1410|CTMC2067	#9467bdff		1410|CTMC2067	#ff9896ff		1410|CTMC2067	#c6dbefff		1410|CTMC2067	#00000000
1411|CTMC2165	#9467bdff		1411|CTMC2165	#ff9896ff		1411|CTMC2165	#c6dbefff		1411|CTMC2165	#00000000
1412|CTMC1695	#9467bdff		1412|CTMC1695	#ff9896ff		1416|CTMC1972	#3182bdff		1412|CTMC1695	#7b4173ff
1413|CTMC1744	#9467bdff		1413|CTMC1744	#ff9896ff		1419|CTMC2749	#3182bdff		1413|CTMC1744	#00000000
1414|CTMC1799	#9467bdff		1414|CTMC1799	#ff9896ff		1420|CTMC762	#3182bdff		1414|CTMC1799	#00000000
1415|CTMC1912	#9467bdff		1415|CTMC1912	#ff9896ff		1421|CTMC147	#3182bdff		1415|CTMC1912	#00000000
1416|CTMC1972	#9467bdff		1416|CTMC1972	#ff9896ff		1422|CTMC273	#3182bdff		1416|CTMC1972	#7b4173ff
1417|CTMC2046	#9467bdff		1417|CTMC2046	#ff9896ff		1417|CTMC2046	#c6dbefff		1417|CTMC2046	#00000000
1418|CTMC2669	#9467bdff		1418|CTMC2669	#ff9896ff		1418|CTMC2669	#c6dbefff		1418|CTMC2669	#7b4173ff
1419|CTMC2749	#9467bdff		1419|CTMC2749	#ff9896ff		1423|CTMC1680	#3182bdff		1419|CTMC2749	#00000000
1420|CTMC762	#9467bdff		1420|CTMC762	#ff9896ff		1424|CTMC1727	#3182bdff		1420|CTMC762	#7b4173ff
1421|CTMC147	#9467bdff		1421|CTMC147	#ff9896ff		1425|CTMC1759	#3182bdff		1421|CTMC147	#7b4173ff
1422|CTMC273	#9467bdff		1422|CTMC273	#ff9896ff		1426|CTMC1836	#3182bdff		1422|CTMC273	#7b4173ff
1423|CTMC1680	#9467bdff		1423|CTMC1680	#ff9896ff		1427|CTMC1874	#3182bdff		1423|CTMC1680	#7b4173ff
1424|CTMC1727	#9467bdff		1424|CTMC1727	#ff9896ff		1428|CTMC1931	#3182bdff		1424|CTMC1727	#7b4173ff
1425|CTMC1759	#9467bdff		1425|CTMC1759	#ff9896ff		1429|CTMC2015	#3182bdff		1425|CTMC1759	#7b4173ff
1426|CTMC1836	#9467bdff		1426|CTMC1836	#ff9896ff		1430|CTMC2052	#3182bdff		1426|CTMC1836	#7b4173ff
1427|CTMC1874	#9467bdff		1427|CTMC1874	#ff9896ff		1431|CTMC2135	#3182bdff		1427|CTMC1874	#7b4173ff
1428|CTMC1931	#9467bdff		1428|CTMC1931	#ff9896ff		1432|CTMC2295	#3182bdff		1428|CTMC1931	#00000000
1429|CTMC2015	#9467bdff		1429|CTMC2015	#ff9896ff		1442|CTMC1661	#3182bdff		1429|CTMC2015	#7b4173ff
1430|CTMC2052	#9467bdff		1430|CTMC2052	#ff9896ff		1446|CTMC2967	#3182bdff		1430|CTMC2052	#7b4173ff
1431|CTMC2135	#9467bdff		1431|CTMC2135	#ff9896ff		1451|CTMC1628	#3182bdff		1431|CTMC2135	#7b4173ff
1432|CTMC2295	#9467bdff		1432|CTMC2295	#ff9896ff		1452|CTMC1929	#3182bdff		1432|CTMC2295	#7b4173ff
1433|CTMC2732	#9467bdff		1433|CTMC2732	#3182bdff		1433|CTMC2732	#17becfff		1433|CTMC2732	#00000000
1434|CTMC2796	#9467bdff		1434|CTMC2796	#ff9896ff		1434|CTMC2796	#c6dbefff		1434|CTMC2796	#00000000
1435|CTMC1671	#9467bdff		1435|CTMC1671	#ff9896ff		1435|CTMC1671	#c6dbefff		1435|CTMC1671	#00000000
1436|CTMC1723	#9467bdff		1436|CTMC1723	#ff9896ff		1436|CTMC1723	#c6dbefff		1436|CTMC1723	#00000000
1437|CTMC1771	#9467bdff		1437|CTMC1771	#ff9896ff		1437|CTMC1771	#c6dbefff		1437|CTMC1771	#00000000
1438|CTMC1875	#9467bdff		1438|CTMC1875	#ff9896ff		1438|CTMC1875	#c6dbefff		1438|CTMC1875	#00000000
1439|CTMC1942	#9467bdff		1439|CTMC1942	#ff9896ff		1439|CTMC1942	#c6dbefff		1439|CTMC1942	#7b4173ff
1440|CTMC1997	#9467bdff		1440|CTMC1997	#ff9896ff		1440|CTMC1997	#c6dbefff		1440|CTMC1997	#00000000
1441|CTMC2106	#9467bdff		1441|CTMC2106	#ff9896ff		1441|CTMC2106	#c6dbefff		1441|CTMC2106	#00000000
1442|CTMC1661	#9467bdff		1442|CTMC1661	#ff9896ff		1453|CTMC1950	#3182bdff		1442|CTMC1661	#7b4173ff
1443|CTMC1872	#9467bdff		1443|CTMC1872	#ff9896ff		1443|CTMC1872	#c6dbefff		1443|CTMC1872	#00000000
1444|CTMC2084	#9467bdff		1444|CTMC2084	#ff9896ff		1444|CTMC2084	#c6dbefff		1444|CTMC2084	#00000000
1445|CTMC2557	#9467bdff		1445|CTMC2557	#ff9896ff		1445|CTMC2557	#c6dbefff		1445|CTMC2557	#c7c7c7ff
1446|CTMC2967	#9467bdff		1446|CTMC2967	#ff9896ff		1454|CTMC2122	#3182bdff		1446|CTMC2967	#7b4173ff
1447|CTMC2915	#9c9edeff		1447|CTMC2915	#00000000		1447|CTMC2915	#17becfff		1447|CTMC2915	#00000000
1448|CTMC148	#9c9edeff		1448|CTMC148	#00000000		1448|CTMC148	#17becfff		1448|CTMC148	#00000000
1449|CTMC276	#9c9edeff		1449|CTMC276	#00000000		1449|CTMC276	#17becfff		1449|CTMC276	#00000000
1450|CTMC150	#9c9edeff		1450|CTMC150	#00000000		1450|CTMC150	#17becfff		1450|CTMC150	#00000000
1451|CTMC1628	#9467bdff		1451|CTMC1628	#ff9896ff		1457|CTMC2877	#3182bdff		1451|CTMC1628	#00000000
1452|CTMC1929	#9467bdff		1452|CTMC1929	#ff9896ff		1458|CTMC277	#3182bdff		1452|CTMC1929	#00000000
1453|CTMC1950	#9467bdff		1453|CTMC1950	#ff9896ff		1459|CTMC145	#3182bdff		1453|CTMC1950	#00000000
1454|CTMC2122	#9c9edeff		1454|CTMC2122	#00000000		1460|CTMC2947	#3182bdff		1454|CTMC2122	#00000000
1455|CTMC2171	#9467bdff		1455|CTMC2171	#ff9896ff		1455|CTMC2171	#c6dbefff		1455|CTMC2171	#00000000
1456|CTMC2207	#9467bdff		1456|CTMC2207	#ff9896ff		1456|CTMC2207	#c6dbefff		1456|CTMC2207	#00000000
1457|CTMC2877	#9467bdff		1457|CTMC2877	#ff9896ff		1464|CTMC1808	#3182bdff		1457|CTMC2877	#00000000
1458|CTMC277	#9467bdff		1458|CTMC277	#ff9896ff		1465|CTMC1861	#3182bdff		1458|CTMC277	#7b4173ff
1459|CTMC145	#9467bdff		1459|CTMC145	#ff9896ff		1467|CTMC1982	#3182bdff		1459|CTMC145	#7b4173ff
1460|CTMC2947	#9c9edeff		1460|CTMC2947	#ff9896ff		1468|CTMC2114	#3182bdff		1460|CTMC2947	#00000000
1461|CTMC1669	#9467bdff		1461|CTMC1669	#ff9896ff		1461|CTMC1669	#c6dbefff		1461|CTMC1669	#00000000
1462|CTMC1714	#9467bdff		1462|CTMC1714	#ff9896ff		1462|CTMC1714	#c6dbefff		1462|CTMC1714	#00000000
1463|CTMC1774	#9467bdff		1463|CTMC1774	#ff9896ff		1463|CTMC1774	#c6dbefff		1463|CTMC1774	#00000000
1464|CTMC1808	#9467bdff		1464|CTMC1808	#ff9896ff		1469|CTMC2120	#3182bdff		1464|CTMC1808	#7b4173ff
1465|CTMC1861	#9467bdff		1465|CTMC1861	#ff9896ff		1470|CTMC2173	#3182bdff		1465|CTMC1861	#7b4173ff
1466|CTMC1907	#9467bdff		1466|CTMC1907	#ff9896ff		1466|CTMC1907	#c6dbefff		1466|CTMC1907	#00000000
1467|CTMC1982	#9467bdff		1467|CTMC1982	#ff9896ff		1471|CTMC2259	#3182bdff		1467|CTMC1982	#7b4173ff
1468|CTMC2114	#9467bdff		1468|CTMC2114	#ff9896ff		1472|CTMC2277	#3182bdff		1468|CTMC2114	#7b4173ff
1469|CTMC2120	#9467bdff		1469|CTMC2120	#ff9896ff		1473|CTMC2656	#3182bdff		1469|CTMC2120	#00000000
1470|CTMC2173	#9467bdff		1470|CTMC2173	#ff9896ff		1474|CTMC2692	#3182bdff		1470|CTMC2173	#7b4173ff
1471|CTMC2259	#9467bdff		1471|CTMC2259	#ff9896ff		1475|CTMC2558	#3182bdff		1471|CTMC2259	#7b4173ff
1472|CTMC2277	#9467bdff		1472|CTMC2277	#ff9896ff		1476|CTMC2607	#3182bdff		1472|CTMC2277	#7b4173ff
1473|CTMC2656	#9c9edeff		1473|CTMC2656	#ff9896ff		1477|CTMC2916	#3182bdff		1473|CTMC2656	#00000000
1474|CTMC2692	#9467bdff		1474|CTMC2692	#ff9896ff		1478|CTMC1675	#3182bdff		1474|CTMC2692	#00000000
1475|CTMC2558	#9467bdff		1475|CTMC2558	#ff9896ff		1479|CTMC1750	#3182bdff		1475|CTMC2558	#00000000
1476|CTMC2607	#9c9edeff		1476|CTMC2607	#ff9896ff		1480|CTMC1825	#3182bdff		1476|CTMC2607	#00000000
1477|CTMC2916	#9467bdff		1477|CTMC2916	#ff9896ff		1481|CTMC1871	#3182bdff		1477|CTMC2916	#00000000
1478|CTMC1675	#9467bdff		1478|CTMC1675	#ff9896ff		1482|CTMC1959	#3182bdff		1478|CTMC1675	#7b4173ff
1479|CTMC1750	#9467bdff		1479|CTMC1750	#ff9896ff		1483|CTMC2000	#3182bdff		1479|CTMC1750	#7b4173ff
1480|CTMC1825	#9467bdff		1480|CTMC1825	#ff9896ff		1484|CTMC2117	#3182bdff		1480|CTMC1825	#7b4173ff
1481|CTMC1871	#9467bdff		1481|CTMC1871	#ff9896ff		1485|CTMC2181	#3182bdff		1481|CTMC1871	#7b4173ff
1482|CTMC1959	#9467bdff		1482|CTMC1959	#ff9896ff		1486|CTMC2248	#3182bdff		1482|CTMC1959	#7b4173ff
1483|CTMC2000	#9467bdff		1483|CTMC2000	#ff9896ff		1487|CTMC2355	#3182bdff		1483|CTMC2000	#7b4173ff
1484|CTMC2117	#9467bdff		1484|CTMC2117	#ff9896ff		1488|CTMC2603	#3182bdff		1484|CTMC2117	#7b4173ff
1485|CTMC2181	#9467bdff		1485|CTMC2181	#ff9896ff		1489|CTMC2476	#3182bdff		1485|CTMC2181	#7b4173ff
1486|CTMC2248	#9467bdff		1486|CTMC2248	#ff9896ff		1492|CTMC1743	#3182bdff		1486|CTMC2248	#7b4173ff
1487|CTMC2355	#9467bdff		1487|CTMC2355	#ff9896ff		1493|CTMC1803	#3182bdff		1487|CTMC2355	#7b4173ff
1488|CTMC2603	#9467bdff		1488|CTMC2603	#ff9896ff		1494|CTMC1855	#3182bdff		1488|CTMC2603	#7b4173ff
1489|CTMC2476	#9467bdff		1489|CTMC2476	#ff9896ff		1495|CTMC2123	#3182bdff		1489|CTMC2476	#00000000
1490|CTMC803	#9c9edeff		1490|CTMC803	#ff9896ff		1490|CTMC803	#c6dbefff		1490|CTMC803	#00000000
1491|CTMC813	#9c9edeff		1491|CTMC813	#ff9896ff		1491|CTMC813	#c6dbefff		1491|CTMC813	#00000000
1492|CTMC1743	#9467bdff		1492|CTMC1743	#ff9896ff		1496|CTMC2091	#3182bdff		1492|CTMC1743	#7b4173ff
1493|CTMC1803	#9467bdff		1493|CTMC1803	#ff9896ff		1499|CTMC769	#3182bdff		1493|CTMC1803	#7b4173ff
1494|CTMC1855	#9467bdff		1494|CTMC1855	#ff9896ff		1516|CTMC2241	#3182bdff		1494|CTMC1855	#7b4173ff
1495|CTMC2123	#9467bdff		1495|CTMC2123	#ff9896ff		1518|CTMC2712	#3182bdff		1495|CTMC2123	#7b4173ff
1496|CTMC2091	#9c9edeff		1496|CTMC2091	#00000000		1519|CTMC1741	#3182bdff		1496|CTMC2091	#00000000
1497|CTMC2205	#9467bdff		1497|CTMC2205	#ff9896ff		1497|CTMC2205	#c6dbefff		1497|CTMC2205	#00000000
1498|CTMC2281	#9467bdff		1498|CTMC2281	#ff9896ff		1498|CTMC2281	#c6dbefff		1498|CTMC2281	#00000000
1499|CTMC769	#9467bdff		1499|CTMC769	#ff9896ff		1520|CTMC1796	#3182bdff		1499|CTMC769	#00000000
1500|CTMC1698	#9467bdff		1500|CTMC1698	#ff9896ff		1500|CTMC1698	#c6dbefff		1500|CTMC1698	#7b4173ff
1501|CTMC1748	#9467bdff		1501|CTMC1748	#ff9896ff		1501|CTMC1748	#c6dbefff		1501|CTMC1748	#c7c7c7ff
1502|CTMC1812	#9467bdff		1502|CTMC1812	#ff9896ff		1502|CTMC1812	#c6dbefff		1502|CTMC1812	#7b4173ff
1503|CTMC1974	#9c9edeff		1503|CTMC1974	#ff9896ff		1503|CTMC1974	#c6dbefff		1503|CTMC1974	#00000000
1504|CTMC2161	#9c9edeff		1504|CTMC2161	#ff9896ff		1504|CTMC2161	#c6dbefff		1504|CTMC2161	#00000000
1505|CTMC2272	#9467bdff		1505|CTMC2272	#ff9896ff		1505|CTMC2272	#c6dbefff		1505|CTMC2272	#00000000
1506|CTMC98	#9467bdff		1506|CTMC98	#ff9896ff		1506|CTMC98	#393b79ff		1506|CTMC98	#7b4173ff
1507|CTMC291	#9467bdff		1507|CTMC291	#ff9896ff		1507|CTMC291	#393b79ff		1507|CTMC291	#7b4173ff
1508|CTMC290	#9467bdff		1508|CTMC290	#ff9896ff		1508|CTMC290	#c6dbefff		1508|CTMC290	#00000000
1509|CTMC806	#9467bdff		1509|CTMC806	#3182bdff		1509|CTMC806	#c6dbefff		1509|CTMC806	#00000000
1510|CTMC1667	#9467bdff		1510|CTMC1667	#ff9896ff		1510|CTMC1667	#c6dbefff		1510|CTMC1667	#00000000
1511|CTMC1726	#9467bdff		1511|CTMC1726	#ff9896ff		1511|CTMC1726	#c6dbefff		1511|CTMC1726	#00000000
1512|CTMC1762	#9467bdff		1512|CTMC1762	#ff9896ff		1512|CTMC1762	#c6dbefff		1512|CTMC1762	#00000000
1513|CTMC1956	#9467bdff		1513|CTMC1956	#ff9896ff		1513|CTMC1956	#c6dbefff		1513|CTMC1956	#00000000
1514|CTMC2045	#9467bdff		1514|CTMC2045	#ff9896ff		1514|CTMC2045	#c6dbefff		1514|CTMC2045	#00000000
1515|CTMC2192	#9467bdff		1515|CTMC2192	#ff9896ff		1515|CTMC2192	#c6dbefff		1515|CTMC2192	#00000000
1516|CTMC2241	#9467bdff		1516|CTMC2241	#3182bdff		1521|CTMC1849	#3182bdff		1516|CTMC2241	#00000000
1517|CTMC2288	#9467bdff		1517|CTMC2288	#ff9896ff		1517|CTMC2288	#c6dbefff		1517|CTMC2288	#00000000
1518|CTMC2712	#9467bdff		1518|CTMC2712	#3182bdff		1522|CTMC1964	#3182bdff		1518|CTMC2712	#00000000
1519|CTMC1741	#9467bdff		1519|CTMC1741	#ff9896ff		1523|CTMC2032	#3182bdff		1519|CTMC1741	#00000000
1520|CTMC1796	#9467bdff		1520|CTMC1796	#ff9896ff		1524|CTMC2169	#3182bdff		1520|CTMC1796	#00000000
1521|CTMC1849	#9467bdff		1521|CTMC1849	#ff9896ff		1525|CTMC2250	#3182bdff		1521|CTMC1849	#7b4173ff
1522|CTMC1964	#9467bdff		1522|CTMC1964	#ff9896ff		1527|CTMC2457	#3182bdff		1522|CTMC1964	#7b4173ff
1523|CTMC2032	#9467bdff		1523|CTMC2032	#ff9896ff		1533|CTMC2026	#3182bdff		1523|CTMC2032	#7b4173ff
1524|CTMC2169	#9467bdff		1524|CTMC2169	#ff9896ff		1534|CTMC2141	#3182bdff		1524|CTMC2169	#7b4173ff
1525|CTMC2250	#9467bdff		1525|CTMC2250	#ff9896ff		1536|CTMC1736	#3182bdff		1525|CTMC2250	#7b4173ff
1526|CTMC2298	#9467bdff		1526|CTMC2298	#ff9896ff		1526|CTMC2298	#c6dbefff		1526|CTMC2298	#00000000
1527|CTMC2457	#9467bdff		1527|CTMC2457	#ff9896ff		1537|CTMC1879	#3182bdff		1527|CTMC2457	#7b4173ff
1528|CTMC2678	#9467bdff		1528|CTMC2678	#ff9896ff		1528|CTMC2678	#c6dbefff		1528|CTMC2678	#7b4173ff
1529|CTMC2903	#9467bdff		1529|CTMC2903	#ff9896ff		1529|CTMC2903	#c6dbefff		1529|CTMC2903	#00000000
1530|CTMC1833	#9467bdff		1530|CTMC1833	#ff9896ff		1530|CTMC1833	#c6dbefff		1530|CTMC1833	#00000000
1531|CTMC1890	#9467bdff		1531|CTMC1890	#ff9896ff		1531|CTMC1890	#c6dbefff		1531|CTMC1890	#00000000
1532|CTMC1947	#9c9edeff		1532|CTMC1947	#ff9896ff		1532|CTMC1947	#c6dbefff		1532|CTMC1947	#00000000
1533|CTMC2026	#9467bdff		1533|CTMC2026	#ff9896ff		1538|CTMC1963	#3182bdff		1533|CTMC2026	#7b4173ff
1534|CTMC2141	#9467bdff		1534|CTMC2141	#ff9896ff		1539|CTMC2027	#3182bdff		1534|CTMC2141	#7b4173ff
1535|CTMC2731	#9c9edeff		1535|CTMC2731	#ff9896ff		1535|CTMC2731	#c6dbefff		1535|CTMC2731	#7b4173ff
1536|CTMC1736	#9467bdff		1536|CTMC1736	#ff9896ff		1540|CTMC2128	#3182bdff		1536|CTMC1736	#00000000
1537|CTMC1879	#9467bdff		1537|CTMC1879	#ff9896ff		1541|CTMC2149	#3182bdff		1537|CTMC1879	#7b4173ff
1538|CTMC1963	#9467bdff		1538|CTMC1963	#ff9896ff		1542|CTMC2219	#3182bdff		1538|CTMC1963	#7b4173ff
1539|CTMC2027	#9467bdff		1539|CTMC2027	#ff9896ff		1543|CTMC2302	#3182bdff		1539|CTMC2027	#7b4173ff
1540|CTMC2128	#9467bdff		1540|CTMC2128	#ff9896ff		1544|CTMC2370	#3182bdff		1540|CTMC2128	#7b4173ff
1541|CTMC2149	#9467bdff		1541|CTMC2149	#00000000		1545|CTMC2551	#3182bdff		1541|CTMC2149	#00000000
1542|CTMC2219	#9467bdff		1542|CTMC2219	#ff9896ff		1546|CTMC2424	#3182bdff		1542|CTMC2219	#7b4173ff
1543|CTMC2302	#9467bdff		1543|CTMC2302	#ff9896ff		1547|CTMC2446	#3182bdff		1543|CTMC2302	#7b4173ff
1544|CTMC2370	#9467bdff		1544|CTMC2370	#00000000		1548|CTMC2860	#3182bdff		1544|CTMC2370	#00000000
1545|CTMC2551	#9467bdff		1545|CTMC2551	#3182bdff		1557|CTMC1827	#3182bdff		1545|CTMC2551	#00000000
1546|CTMC2424	#9467bdff		1546|CTMC2424	#3182bdff		1559|CTMC1936	#3182bdff		1546|CTMC2424	#00000000
1547|CTMC2446	#9467bdff		1547|CTMC2446	#3182bdff		1560|CTMC2016	#3182bdff		1547|CTMC2446	#00000000
1548|CTMC2860	#9467bdff		1548|CTMC2860	#3182bdff		1561|CTMC2124	#3182bdff		1548|CTMC2860	#00000000
1549|CTMC2898	#9467bdff		1549|CTMC2898	#00000000		1549|CTMC2898	#17becfff		1549|CTMC2898	#00000000
1550|CTMC128	#9467bdff		1550|CTMC128	#3182bdff		1550|CTMC128	#c6dbefff		1550|CTMC128	#00000000
1551|CTMC156	#9467bdff		1551|CTMC156	#3182bdff		1551|CTMC156	#c6dbefff		1551|CTMC156	#00000000
1552|CTMC797	#9467bdff		1552|CTMC797	#ff9896ff		1552|CTMC797	#c6dbefff		1552|CTMC797	#7b4173ff
1553|CTMC1640	#9c9edeff		1553|CTMC1640	#ff9896ff		1553|CTMC1640	#c6dbefff		1553|CTMC1640	#00000000
1554|CTMC1642	#9c9edeff		1554|CTMC1642	#ff9896ff		1554|CTMC1642	#c6dbefff		1554|CTMC1642	#00000000
1555|CTMC1673	#9467bdff		1555|CTMC1673	#ff9896ff		1555|CTMC1673	#c6dbefff		1555|CTMC1673	#7b4173ff
1556|CTMC1694	#9467bdff		1556|CTMC1694	#ff9896ff		1556|CTMC1694	#c6dbefff		1556|CTMC1694	#7b4173ff
1557|CTMC1827	#9467bdff		1557|CTMC1827	#ff9896ff		1562|CTMC2189	#3182bdff		1557|CTMC1827	#00000000
1558|CTMC1900	#9467bdff		1558|CTMC1900	#ff9896ff		1558|CTMC1900	#c6dbefff		1558|CTMC1900	#00000000
1559|CTMC1936	#9467bdff		1559|CTMC1936	#ff9896ff		1564|CTMC2700	#3182bdff		1559|CTMC1936	#00000000
1560|CTMC2016	#9467bdff		1560|CTMC2016	#ff9896ff		1565|CTMC2358	#3182bdff		1560|CTMC2016	#00000000
1561|CTMC2124	#9467bdff		1561|CTMC2124	#ff9896ff		1566|CTMC2606	#3182bdff		1561|CTMC2124	#00000000
1562|CTMC2189	#9467bdff		1562|CTMC2189	#ff9896ff		1567|CTMC1938	#3182bdff		1562|CTMC2189	#00000000
1563|CTMC2206	#9467bdff		1563|CTMC2206	#ff9896ff		1563|CTMC2206	#393b79ff		1563|CTMC2206	#7b4173ff
1564|CTMC2700	#9467bdff		1564|CTMC2700	#ff9896ff		1568|CTMC2017	#3182bdff		1564|CTMC2700	#00000000
1565|CTMC2358	#9467bdff		1565|CTMC2358	#ff9896ff		1569|CTMC2080	#3182bdff		1565|CTMC2358	#00000000
1566|CTMC2606	#9467bdff		1566|CTMC2606	#ff9896ff		1570|CTMC2130	#3182bdff		1566|CTMC2606	#00000000
1567|CTMC1938	#9467bdff		1567|CTMC1938	#ff9896ff		1571|CTMC2197	#3182bdff		1567|CTMC1938	#7b4173ff
1568|CTMC2017	#9467bdff		1568|CTMC2017	#ff9896ff		1573|CTMC2769	#3182bdff		1568|CTMC2017	#7b4173ff
1569|CTMC2080	#9467bdff		1569|CTMC2080	#ff9896ff		1579|CTMC1854	#3182bdff		1569|CTMC2080	#7b4173ff
1570|CTMC2130	#9467bdff		1570|CTMC2130	#ff9896ff		1581|CTMC1968	#3182bdff		1570|CTMC2130	#7b4173ff
1571|CTMC2197	#9467bdff		1571|CTMC2197	#ff9896ff		1582|CTMC2048	#3182bdff		1571|CTMC2197	#7b4173ff
1572|CTMC2601	#9467bdff		1572|CTMC2601	#ff9896ff		1572|CTMC2601	#c6dbefff		1572|CTMC2601	#7b4173ff
1573|CTMC2769	#9467bdff		1573|CTMC2769	#ff9896ff		1586|CTMC2642	#3182bdff		1573|CTMC2769	#00000000
1574|CTMC2471	#9467bdff		1574|CTMC2471	#ff9896ff		1574|CTMC2471	#c6dbefff		1574|CTMC2471	#00000000
1575|CTMC2904	#9467bdff		1575|CTMC2904	#ff9896ff		1575|CTMC2904	#c6dbefff		1575|CTMC2904	#00000000
1576|CTMC1683	#9467bdff		1576|CTMC1683	#ff9896ff		1576|CTMC1683	#c6dbefff		1576|CTMC1683	#00000000
1577|CTMC1704	#9467bdff		1577|CTMC1704	#ff9896ff		1577|CTMC1704	#c6dbefff		1577|CTMC1704	#00000000
1578|CTMC1792	#9467bdff		1578|CTMC1792	#ff9896ff		1578|CTMC1792	#c6dbefff		1578|CTMC1792	#00000000
1579|CTMC1854	#9467bdff		1579|CTMC1854	#ff9896ff		1587|CTMC2377	#3182bdff		1579|CTMC1854	#00000000
1580|CTMC1914	#9467bdff		1580|CTMC1914	#ff9896ff		1580|CTMC1914	#c6dbefff		1580|CTMC1914	#00000000
1581|CTMC1968	#9467bdff		1581|CTMC1968	#ff9896ff		1588|CTMC2553	#3182bdff		1581|CTMC1968	#7b4173ff
1582|CTMC2048	#9467bdff		1582|CTMC2048	#ff9896ff		1589|CTMC2419	#3182bdff		1582|CTMC2048	#7b4173ff
1583|CTMC2075	#9467bdff		1583|CTMC2075	#ff9896ff		1583|CTMC2075	#c6dbefff		1583|CTMC2075	#00000000
1584|CTMC2230	#9467bdff		1584|CTMC2230	#ff9896ff		1584|CTMC2230	#c6dbefff		1584|CTMC2230	#00000000
1585|CTMC2301	#9467bdff		1585|CTMC2301	#ff9896ff		1585|CTMC2301	#c6dbefff		1585|CTMC2301	#00000000
1586|CTMC2642	#9467bdff		1586|CTMC2642	#ff9896ff		1593|CTMC2088	#3182bdff		1586|CTMC2642	#00000000
1587|CTMC2377	#9467bdff		1587|CTMC2377	#ff9896ff		1594|CTMC2680	#3182bdff		1587|CTMC2377	#00000000
1588|CTMC2553	#9467bdff		1588|CTMC2553	#ff9896ff		1595|CTMC2364	#3182bdff		1588|CTMC2553	#00000000
1589|CTMC2419	#9467bdff		1589|CTMC2419	#ff9896ff		1596|CTMC2572	#3182bdff		1589|CTMC2419	#00000000
1590|CTMC1763	#9467bdff		1590|CTMC1763	#ff9896ff		1590|CTMC1763	#c6dbefff		1590|CTMC1763	#7b4173ff
1591|CTMC1868	#00000000		1591|CTMC1868	#3182bdff		1591|CTMC1868	#17becfff		1591|CTMC1868	#00000000
1592|CTMC1928	#9467bdff		1592|CTMC1928	#ff9896ff		1592|CTMC1928	#c6dbefff		1592|CTMC1928	#00000000
1593|CTMC2088	#9467bdff		1593|CTMC2088	#ff9896ff		1597|CTMC2543	#3182bdff		1593|CTMC2088	#00000000
1594|CTMC2680	#9467bdff		1594|CTMC2680	#ff9896ff		1600|CTMC1699	#3182bdff		1594|CTMC2680	#7b4173ff
1595|CTMC2364	#9467bdff		1595|CTMC2364	#ff9896ff		1604|CTMC2147	#3182bdff		1595|CTMC2364	#00000000
1596|CTMC2572	#9467bdff		1596|CTMC2572	#ff9896ff		1606|CTMC2780	#3182bdff		1596|CTMC2572	#00000000
1597|CTMC2543	#9467bdff		1597|CTMC2543	#ff9896ff		1607|CTMC1626	#3182bdff		1597|CTMC2543	#7b4173ff
1598|CTMC2859	#9467bdff		1598|CTMC2859	#3182bdff		1598|CTMC2859	#17becfff		1598|CTMC2859	#00000000
1599|CTMC2035	#9467bdff		1599|CTMC2035	#ff9896ff		1599|CTMC2035	#c6dbefff		1599|CTMC2035	#00000000
1600|CTMC1699	#9c9edeff		1600|CTMC1699	#00000000		1611|CTMC2044	#3182bdff		1600|CTMC1699	#00000000
1601|CTMC1880	#9467bdff		1601|CTMC1880	#ff9896ff		1601|CTMC1880	#c6dbefff		1601|CTMC1880	#00000000
1602|CTMC1962	#9467bdff		1602|CTMC1962	#ff9896ff		1602|CTMC1962	#c6dbefff		1602|CTMC1962	#00000000
1603|CTMC2029	#9467bdff		1603|CTMC2029	#ff9896ff		1603|CTMC2029	#c6dbefff		1603|CTMC2029	#00000000
1604|CTMC2147	#9467bdff		1604|CTMC2147	#ff9896ff		1612|CTMC2150	#3182bdff		1604|CTMC2147	#7b4173ff
1605|CTMC2862	#9467bdff		1605|CTMC2862	#3182bdff		1605|CTMC2862	#17becfff		1605|CTMC2862	#00000000
1606|CTMC2780	#9467bdff		1606|CTMC2780	#ff9896ff		1613|CTMC2228	#3182bdff		1606|CTMC2780	#7b4173ff
1607|CTMC1626	#9467bdff		1607|CTMC1626	#ff9896ff		1616|CTMC2703	#3182bdff		1607|CTMC1626	#7b4173ff
1608|CTMC1670	#9467bdff		1608|CTMC1670	#ff9896ff		1608|CTMC1670	#393b79ff		1608|CTMC1670	#7b4173ff
1609|CTMC1708	#9467bdff		1609|CTMC1708	#ff9896ff		1609|CTMC1708	#c6dbefff		1609|CTMC1708	#7b4173ff
1610|CTMC1740	#9467bdff		1610|CTMC1740	#ff9896ff		1610|CTMC1740	#c6dbefff		1610|CTMC1740	#7b4173ff
1611|CTMC2044	#9467bdff		1611|CTMC2044	#ff9896ff		1618|CTMC2498	#3182bdff		1611|CTMC2044	#7b4173ff
1612|CTMC2150	#9467bdff		1612|CTMC2150	#ff9896ff		1619|CTMC2546	#3182bdff		1612|CTMC2150	#7b4173ff
1613|CTMC2228	#9c9edeff		1613|CTMC2228	#ff9896ff		1626|CTMC2570	#3182bdff		1613|CTMC2228	#00000000
1614|CTMC2270	#9467bdff		1614|CTMC2270	#3182bdff		1614|CTMC2270	#17becfff		1614|CTMC2270	#00000000
1615|CTMC2374	#9467bdff		1615|CTMC2374	#3182bdff		1615|CTMC2374	#17becfff		1615|CTMC2374	#00000000
1616|CTMC2703	#9467bdff		1616|CTMC2703	#ff9896ff		1627|CTMC2611	#3182bdff		1616|CTMC2703	#7b4173ff
1617|CTMC2765	#9c9edeff		1617|CTMC2765	#ff9896ff		1617|CTMC2765	#c6dbefff		1617|CTMC2765	#00000000
1618|CTMC2498	#9467bdff		1618|CTMC2498	#ff9896ff		1628|CTMC2885	#3182bdff		1618|CTMC2498	#7b4173ff
1619|CTMC2546	#9467bdff		1619|CTMC2546	#ff9896ff		1629|CTMC1734	#3182bdff		1619|CTMC2546	#00000000
1620|CTMC2848	#9467bdff		1620|CTMC2848	#3182bdff		1620|CTMC2848	#17becfff		1620|CTMC2848	#00000000
1621|CTMC1908	#00000000		1621|CTMC1908	#3182bdff		1621|CTMC1908	#17becfff		1621|CTMC1908	#00000000
1622|CTMC1992	#00000000		1622|CTMC1992	#3182bdff		1622|CTMC1992	#17becfff		1622|CTMC1992	#00000000
1623|CTMC2087	#00000000		1623|CTMC2087	#3182bdff		1623|CTMC2087	#17becfff		1623|CTMC2087	#00000000
1624|CTMC2204	#00000000		1624|CTMC2204	#3182bdff		1624|CTMC2204	#17becfff		1624|CTMC2204	#00000000
1625|CTMC2372	#00000000		1625|CTMC2372	#3182bdff		1625|CTMC2372	#17becfff		1625|CTMC2372	#00000000
1626|CTMC2570	#9467bdff		1626|CTMC2570	#ff9896ff		1630|CTMC1951	#3182bdff		1626|CTMC2570	#7b4173ff
1627|CTMC2611	#9467bdff		1627|CTMC2611	#ff9896ff		1631|CTMC2105	#3182bdff		1627|CTMC2611	#7b4173ff
1628|CTMC2885	#9467bdff		1628|CTMC2885	#00000000		1632|CTMC2089	#3182bdff		1628|CTMC2885	#00000000
1629|CTMC1734	#9467bdff		1629|CTMC1734	#ff9896ff		1633|CTMC2143	#3182bdff		1629|CTMC1734	#7b4173ff
1630|CTMC1951	#9467bdff		1630|CTMC1951	#ff9896ff		1636|CTMC2394	#3182bdff		1630|CTMC1951	#7b4173ff
1631|CTMC2105	#9467bdff		1631|CTMC2105	#ff9896ff		1637|CTMC2423	#3182bdff		1631|CTMC2105	#7b4173ff
1632|CTMC2089	#9467bdff		1632|CTMC2089	#ff9896ff		1638|CTMC2591	#3182bdff		1632|CTMC2089	#7b4173ff
1633|CTMC2143	#9467bdff		1633|CTMC2143	#ff9896ff		1639|CTMC2897	#3182bdff		1633|CTMC2143	#7b4173ff
1634|CTMC2268	#9467bdff		1634|CTMC2268	#ff9896ff		1634|CTMC2268	#c6dbefff		1634|CTMC2268	#00000000
1635|CTMC2373	#9467bdff		1635|CTMC2373	#ff9896ff		1635|CTMC2373	#c6dbefff		1635|CTMC2373	#00000000
1636|CTMC2394	#9467bdff		1636|CTMC2394	#ff9896ff		1640|CTMC1659	#3182bdff		1636|CTMC2394	#00000000
1637|CTMC2423	#9467bdff		1637|CTMC2423	#ff9896ff		1641|CTMC1798	#3182bdff		1637|CTMC2423	#00000000
1638|CTMC2591	#9467bdff		1638|CTMC2591	#ff9896ff		1642|CTMC1858	#3182bdff		1638|CTMC2591	#00000000
1639|CTMC2897	#9467bdff		1639|CTMC2897	#ff9896ff		1644|CTMC1965	#3182bdff		1639|CTMC2897	#7b4173ff
1640|CTMC1659	#9467bdff		1640|CTMC1659	#ff9896ff		1647|CTMC2166	#3182bdff		1640|CTMC1659	#00000000
1641|CTMC1798	#9467bdff		1641|CTMC1798	#ff9896ff		1648|CTMC2213	#3182bdff		1641|CTMC1798	#7b4173ff
1642|CTMC1858	#9467bdff		1642|CTMC1858	#ff9896ff		1650|CTMC2739	#3182bdff		1642|CTMC1858	#7b4173ff
1643|CTMC1911	#9467bdff		1643|CTMC1911	#ff9896ff		1643|CTMC1911	#c6dbefff		1643|CTMC1911	#7b4173ff
1644|CTMC1965	#9467bdff		1644|CTMC1965	#ff9896ff		1651|CTMC2547	#3182bdff		1644|CTMC1965	#00000000
1645|CTMC2031	#9467bdff		1645|CTMC2031	#ff9896ff		1645|CTMC2031	#c6dbefff		1645|CTMC2031	#7b4173ff
1646|CTMC2100	#9467bdff		1646|CTMC2100	#ff9896ff		1646|CTMC2100	#c6dbefff		1646|CTMC2100	#7b4173ff
1647|CTMC2166	#9467bdff		1647|CTMC2166	#ff9896ff		1652|CTMC2405	#3182bdff		1647|CTMC2166	#00000000
1648|CTMC2213	#9467bdff		1648|CTMC2213	#ff9896ff		1653|CTMC2615	#3182bdff		1648|CTMC2213	#00000000
1649|CTMC2651	#9c9edeff		1649|CTMC2651	#3182bdff		1649|CTMC2651	#17becfff		1649|CTMC2651	#7b4173ff
1650|CTMC2739	#9467bdff		1650|CTMC2739	#ff9896ff		1654|CTMC2493	#3182bdff		1650|CTMC2739	#00000000
1651|CTMC2547	#9467bdff		1651|CTMC2547	#ff9896ff		1656|CTMC2488	#3182bdff		1651|CTMC2547	#00000000
1652|CTMC2405	#9467bdff		1652|CTMC2405	#ff9896ff		1658|CTMC2895	#3182bdff		1652|CTMC2405	#00000000
1653|CTMC2615	#9467bdff		1653|CTMC2615	#ff9896ff		1662|CTMC2896	#3182bdff		1653|CTMC2615	#00000000
1654|CTMC2493	#9467bdff		1654|CTMC2493	#ff9896ff		1663|CTMC1973	#3182bdff		1654|CTMC2493	#00000000
1655|CTMC2534	#9467bdff		1655|CTMC2534	#00000000		1655|CTMC2534	#17becfff		1655|CTMC2534	#00000000
1656|CTMC2488	#9467bdff		1656|CTMC2488	#ff9896ff		1664|CTMC2043	#3182bdff		1656|CTMC2488	#00000000
1657|CTMC2873	#9467bdff		1657|CTMC2873	#3182bdff		1657|CTMC2873	#17becfff		1657|CTMC2873	#00000000
1658|CTMC2895	#9467bdff		1658|CTMC2895	#ff9896ff		1665|CTMC2145	#3182bdff		1658|CTMC2895	#7b4173ff
1659|CTMC2021	#9467bdff		1659|CTMC2021	#ff9896ff		1659|CTMC2021	#c6dbefff		1659|CTMC2021	#7b4173ff
1660|CTMC2185	#9467bdff		1660|CTMC2185	#ff9896ff		1660|CTMC2185	#c6dbefff		1660|CTMC2185	#7b4173ff
1661|CTMC2878	#9c9edeff		1661|CTMC2878	#00000000		1661|CTMC2878	#17becfff		1661|CTMC2878	#00000000
1662|CTMC2896	#9467bdff		1662|CTMC2896	#ff9896ff		1666|CTMC2214	#3182bdff		1662|CTMC2896	#7b4173ff
1663|CTMC1973	#9467bdff		1663|CTMC1973	#ff9896ff		1667|CTMC2258	#3182bdff		1663|CTMC1973	#7b4173ff
1664|CTMC2043	#9467bdff		1664|CTMC2043	#ff9896ff		1668|CTMC2587	#3182bdff		1664|CTMC2043	#7b4173ff
1665|CTMC2145	#9467bdff		1665|CTMC2145	#ff9896ff		1670|CTMC2030	#3182bdff		1665|CTMC2145	#7b4173ff
1666|CTMC2214	#9467bdff		1666|CTMC2214	#ff9896ff		1671|CTMC2073	#3182bdff		1666|CTMC2214	#7b4173ff
1667|CTMC2258	#9467bdff		1667|CTMC2258	#ff9896ff		1676|CTMC2429	#3182bdff		1667|CTMC2258	#7b4173ff
1668|CTMC2587	#9467bdff		1668|CTMC2587	#ff9896ff		1677|CTMC1816	#3182bdff		1668|CTMC2587	#7b4173ff
1669|CTMC2512	#9c9edeff		1669|CTMC2512	#ff9896ff		1669|CTMC2512	#c6dbefff		1669|CTMC2512	#00000000
1670|CTMC2030	#9467bdff		1670|CTMC2030	#ff9896ff		1678|CTMC1873	#3182bdff		1670|CTMC2030	#00000000
1671|CTMC2073	#9467bdff		1671|CTMC2073	#ff9896ff		1679|CTMC1949	#3182bdff		1671|CTMC2073	#00000000
1672|CTMC2152	#9467bdff		1672|CTMC2152	#ff9896ff		1672|CTMC2152	#c6dbefff		1672|CTMC2152	#00000000
1673|CTMC2212	#9467bdff		1673|CTMC2212	#ff9896ff		1673|CTMC2212	#c6dbefff		1673|CTMC2212	#00000000
1674|CTMC2267	#9c9edeff		1674|CTMC2267	#ff9896ff		1674|CTMC2267	#c6dbefff		1674|CTMC2267	#00000000
1675|CTMC2300	#9c9edeff		1675|CTMC2300	#ff9896ff		1675|CTMC2300	#c6dbefff		1675|CTMC2300	#00000000
1676|CTMC2429	#9467bdff		1676|CTMC2429	#ff9896ff		1680|CTMC2007	#3182bdff		1676|CTMC2429	#00000000
1677|CTMC1816	#9467bdff		1677|CTMC1816	#ff9896ff		1681|CTMC2625	#3182bdff		1677|CTMC1816	#7b4173ff
1678|CTMC1873	#9467bdff		1678|CTMC1873	#ff9896ff		1682|CTMC1794	#3182bdff		1678|CTMC1873	#7b4173ff
1679|CTMC1949	#9467bdff		1679|CTMC1949	#ff9896ff		1683|CTMC1837	#3182bdff		1679|CTMC1949	#7b4173ff
1680|CTMC2007	#9467bdff		1680|CTMC2007	#ff9896ff		1690|CTMC1925	#3182bdff		1680|CTMC2007	#7b4173ff
1681|CTMC2625	#9467bdff		1681|CTMC2625	#ff9896ff		1691|CTMC1988	#3182bdff		1681|CTMC2625	#7b4173ff
1682|CTMC1794	#9467bdff		1682|CTMC1794	#ff9896ff		1692|CTMC2168	#3182bdff		1682|CTMC1794	#7b4173ff
1683|CTMC1837	#9467bdff		1683|CTMC1837	#ff9896ff		1693|CTMC2266	#3182bdff		1683|CTMC1837	#7b4173ff
1684|CTMC1865	#9467bdff		1684|CTMC1865	#ff9896ff		1684|CTMC1865	#c6dbefff		1684|CTMC1865	#00000000
1685|CTMC2239	#00000000		1685|CTMC2239	#3182bdff		1685|CTMC2239	#17becfff		1685|CTMC2239	#00000000
1686|CTMC2704	#9467bdff		1686|CTMC2704	#00000000		1686|CTMC2704	#17becfff		1686|CTMC2704	#00000000
1687|CTMC2359	#9467bdff		1687|CTMC2359	#00000000		1687|CTMC2359	#17becfff		1687|CTMC2359	#00000000
1688|CTMC2392	#9467bdff		1688|CTMC2392	#ff9896ff		1688|CTMC2392	#c6dbefff		1688|CTMC2392	#00000000
1689|CTMC2599	#9467bdff		1689|CTMC2599	#ff9896ff		1689|CTMC2599	#c6dbefff		1689|CTMC2599	#00000000
1690|CTMC1925	#9467bdff		1690|CTMC1925	#ff9896ff		1694|CTMC2522	#3182bdff		1690|CTMC1925	#7b4173ff
1691|CTMC1988	#9467bdff		1691|CTMC1988	#ff9896ff		1695|CTMC2533	#3182bdff		1691|CTMC1988	#7b4173ff
1692|CTMC2168	#9467bdff		1692|CTMC2168	#ff9896ff		1696|CTMC2467	#3182bdff		1692|CTMC2168	#7b4173ff
1693|CTMC2266	#9467bdff		1693|CTMC2266	#ff9896ff		1697|CTMC2624	#3182bdff		1693|CTMC2266	#7b4173ff
1694|CTMC2522	#9467bdff		1694|CTMC2522	#ff9896ff		1698|CTMC2633	#3182bdff		1694|CTMC2522	#7b4173ff
1695|CTMC2533	#9467bdff		1695|CTMC2533	#ff9896ff		1699|CTMC1641	#3182bdff		1695|CTMC2533	#7b4173ff
1696|CTMC2467	#9467bdff		1696|CTMC2467	#ff9896ff		1701|CTMC1835	#3182bdff		1696|CTMC2467	#7b4173ff
1697|CTMC2624	#9467bdff		1697|CTMC2624	#ff9896ff		1702|CTMC1864	#3182bdff		1697|CTMC2624	#00000000
1698|CTMC2633	#9467bdff		1698|CTMC2633	#ff9896ff		1703|CTMC1940	#3182bdff		1698|CTMC2633	#7b4173ff
1699|CTMC1641	#9467bdff		1699|CTMC1641	#ff9896ff		1704|CTMC2013	#3182bdff		1699|CTMC1641	#7b4173ff
1700|CTMC1664	#9467bdff		1700|CTMC1664	#ff9896ff		1700|CTMC1664	#c6dbefff		1700|CTMC1664	#7b4173ff
1701|CTMC1835	#9467bdff		1701|CTMC1835	#ff9896ff		1705|CTMC2070	#3182bdff		1701|CTMC1835	#7b4173ff
1702|CTMC1864	#9467bdff		1702|CTMC1864	#ff9896ff		1706|CTMC2134	#3182bdff		1702|CTMC1864	#7b4173ff
1703|CTMC1940	#9467bdff		1703|CTMC1940	#ff9896ff		1711|CTMC2600	#3182bdff		1703|CTMC1940	#00000000
1704|CTMC2013	#9467bdff		1704|CTMC2013	#ff9896ff		1712|CTMC2961	#3182bdff		1704|CTMC2013	#00000000
1705|CTMC2070	#9467bdff		1705|CTMC2070	#ff9896ff		1714|CTMC2910	#3182bdff		1705|CTMC2070	#00000000
1706|CTMC2134	#9467bdff		1706|CTMC2134	#ff9896ff		1715|CTMC1793	#3182bdff		1706|CTMC2134	#00000000
1707|CTMC2179	#9467bdff		1707|CTMC2179	#ff9896ff		1707|CTMC2179	#c6dbefff		1707|CTMC2179	#00000000
1708|CTMC2641	#9c9edeff		1708|CTMC2641	#3182bdff		1708|CTMC2641	#17becfff		1708|CTMC2641	#7b4173ff
1709|CTMC2702	#9467bdff		1709|CTMC2702	#ff9896ff		1709|CTMC2702	#c6dbefff		1709|CTMC2702	#00000000
1710|CTMC2356	#9c9edeff		1710|CTMC2356	#3182bdff		1710|CTMC2356	#17becfff		1710|CTMC2356	#c7c7c7ff
1711|CTMC2600	#9467bdff		1711|CTMC2600	#ff9896ff		1716|CTMC1910	#3182bdff		1711|CTMC2600	#7b4173ff
1712|CTMC2961	#9467bdff		1712|CTMC2961	#ff9896ff		1722|CTMC2494	#3182bdff		1712|CTMC2961	#00000000
1713|CTMC2968	#9c9edeff		1713|CTMC2968	#00000000		1713|CTMC2968	#17becfff		1713|CTMC2968	#00000000
1714|CTMC2910	#9467bdff		1714|CTMC2910	#ff9896ff		1723|CTMC2458	#3182bdff		1714|CTMC2910	#7b4173ff
1715|CTMC1793	#9467bdff		1715|CTMC1793	#ff9896ff		1724|CTMC2808	#3182bdff		1715|CTMC1793	#7b4173ff
1716|CTMC1910	#9467bdff		1716|CTMC1910	#ff9896ff		1725|CTMC1733	#3182bdff		1716|CTMC1910	#7b4173ff
1717|CTMC1978	#9467bdff		1717|CTMC1978	#ff9896ff		1717|CTMC1978	#c6dbefff		1717|CTMC1978	#00000000
1718|CTMC2119	#9467bdff		1718|CTMC2119	#ff9896ff		1718|CTMC2119	#c6dbefff		1718|CTMC2119	#00000000
1719|CTMC2233	#9467bdff		1719|CTMC2233	#3182bdff		1719|CTMC2233	#17becfff		1719|CTMC2233	#00000000
1720|CTMC2550	#9467bdff		1720|CTMC2550	#3182bdff		1720|CTMC2550	#17becfff		1720|CTMC2550	#00000000
1721|CTMC2406	#9467bdff		1721|CTMC2406	#3182bdff		1721|CTMC2406	#17becfff		1721|CTMC2406	#00000000
1722|CTMC2494	#9467bdff		1722|CTMC2494	#ff9896ff		1726|CTMC1783	#3182bdff		1722|CTMC2494	#00000000
1723|CTMC2458	#9467bdff		1723|CTMC2458	#ff9896ff		1728|CTMC2151	#3182bdff		1723|CTMC2458	#00000000
1724|CTMC2808	#9467bdff		1724|CTMC2808	#ff9896ff		1729|CTMC2218	#3182bdff		1724|CTMC2808	#7b4173ff
1725|CTMC1733	#9467bdff		1725|CTMC1733	#ff9896ff		1730|CTMC2670	#3182bdff		1725|CTMC1733	#7b4173ff
1726|CTMC1783	#9467bdff		1726|CTMC1783	#ff9896ff		1731|CTMC2737	#3182bdff		1726|CTMC1783	#7b4173ff
1727|CTMC1967	#9467bdff		1727|CTMC1967	#ff9896ff		1727|CTMC1967	#c6dbefff		1727|CTMC1967	#00000000
1728|CTMC2151	#9467bdff		1728|CTMC2151	#ff9896ff		1732|CTMC2666	#3182bdff		1728|CTMC2151	#7b4173ff
1729|CTMC2218	#9467bdff		1729|CTMC2218	#ff9896ff		1737|CTMC2881	#3182bdff		1729|CTMC2218	#7b4173ff
1730|CTMC2670	#9467bdff		1730|CTMC2670	#ff9896ff		1743|CTMC1993	#3182bdff		1730|CTMC2670	#7b4173ff
1731|CTMC2737	#9467bdff		1731|CTMC2737	#ff9896ff		1747|CTMC2231	#3182bdff		1731|CTMC2737	#7b4173ff
1732|CTMC2666	#9467bdff		1732|CTMC2666	#ff9896ff		1748|CTMC2279	#3182bdff		1732|CTMC2666	#7b4173ff
1733|CTMC2687	#9c9edeff		1733|CTMC2687	#00000000		1733|CTMC2687	#17becfff		1733|CTMC2687	#00000000
1734|CTMC2511	#9467bdff		1734|CTMC2511	#3182bdff		1734|CTMC2511	#17becfff		1734|CTMC2511	#00000000
1735|CTMC2832	#9467bdff		1735|CTMC2832	#3182bdff		1735|CTMC2832	#17becfff		1735|CTMC2832	#00000000
1736|CTMC2798	#9467bdff		1736|CTMC2798	#3182bdff		1736|CTMC2798	#17becfff		1736|CTMC2798	#00000000
1737|CTMC2881	#9467bdff		1737|CTMC2881	#ff9896ff		1749|CTMC2691	#3182bdff		1737|CTMC2881	#7b4173ff
1738|CTMC1707	#9c9edeff		1738|CTMC1707	#ff9896ff		1738|CTMC1707	#c6dbefff		1738|CTMC1707	#00000000
1739|CTMC1725	#9c9edeff		1739|CTMC1725	#ff9896ff		1739|CTMC1725	#c6dbefff		1739|CTMC1725	#00000000
1740|CTMC1752	#9c9edeff		1740|CTMC1752	#ff9896ff		1740|CTMC1752	#c6dbefff		1740|CTMC1752	#00000000
1741|CTMC1813	#9c9edeff		1741|CTMC1813	#ff9896ff		1741|CTMC1813	#c6dbefff		1741|CTMC1813	#00000000
1742|CTMC1857	#9c9edeff		1742|CTMC1857	#ff9896ff		1742|CTMC1857	#c6dbefff		1742|CTMC1857	#00000000
1743|CTMC1993	#9c9edeff		1743|CTMC1993	#00000000		1750|CTMC2554	#3182bdff		1743|CTMC1993	#00000000
1744|CTMC2051	#9c9edeff		1744|CTMC2051	#ff9896ff		1744|CTMC2051	#c6dbefff		1744|CTMC2051	#00000000
1745|CTMC2111	#9467bdff		1745|CTMC2111	#ff9896ff		1745|CTMC2111	#c6dbefff		1745|CTMC2111	#00000000
1746|CTMC1630	#9467bdff		1746|CTMC1630	#ff9896ff		1746|CTMC1630	#c6dbefff		1746|CTMC1630	#00000000
1747|CTMC2231	#9467bdff		1747|CTMC2231	#ff9896ff		1751|CTMC2617	#3182bdff		1747|CTMC2231	#7b4173ff
1748|CTMC2279	#9467bdff		1748|CTMC2279	#ff9896ff		1752|CTMC2530	#3182bdff		1748|CTMC2279	#7b4173ff
1749|CTMC2691	#9467bdff		1749|CTMC2691	#ff9896ff		1753|CTMC2447	#3182bdff		1749|CTMC2691	#7b4173ff
1750|CTMC2554	#9467bdff		1750|CTMC2554	#ff9896ff		1757|CTMC2148	#3182bdff		1750|CTMC2554	#7b4173ff
1751|CTMC2617	#9467bdff		1751|CTMC2617	#ff9896ff		1758|CTMC2210	#3182bdff		1751|CTMC2617	#7b4173ff
1752|CTMC2530	#9467bdff		1752|CTMC2530	#ff9896ff		1759|CTMC2251	#3182bdff		1752|CTMC2530	#00000000
1753|CTMC2447	#9467bdff		1753|CTMC2447	#ff9896ff		1760|CTMC2306	#3182bdff		1753|CTMC2447	#00000000
1754|CTMC2899	#9467bdff		1754|CTMC2899	#ff9896ff		1754|CTMC2899	#c6dbefff		1754|CTMC2899	#7b4173ff
1755|CTMC1977	#9467bdff		1755|CTMC1977	#ff9896ff		1755|CTMC1977	#c6dbefff		1755|CTMC1977	#00000000
1756|CTMC2055	#9467bdff		1756|CTMC2055	#ff9896ff		1756|CTMC2055	#c6dbefff		1756|CTMC2055	#00000000
1757|CTMC2148	#9467bdff		1757|CTMC2148	#ff9896ff		1761|CTMC2574	#3182bdff		1757|CTMC2148	#00000000
1758|CTMC2210	#9467bdff		1758|CTMC2210	#ff9896ff		1762|CTMC2427	#3182bdff		1758|CTMC2210	#00000000
1759|CTMC2251	#9467bdff		1759|CTMC2251	#ff9896ff		1763|CTMC2634	#3182bdff		1759|CTMC2251	#00000000
1760|CTMC2306	#9467bdff		1760|CTMC2306	#ff9896ff		1764|CTMC1778	#3182bdff		1760|CTMC2306	#00000000
1761|CTMC2574	#9467bdff		1761|CTMC2574	#ff9896ff		1765|CTMC1815	#3182bdff		1761|CTMC2574	#00000000
1762|CTMC2427	#9467bdff		1762|CTMC2427	#ff9896ff		1767|CTMC2131	#3182bdff		1762|CTMC2427	#00000000
1763|CTMC2634	#9467bdff		1763|CTMC2634	#ff9896ff		1769|CTMC2698	#3182bdff		1763|CTMC2634	#00000000
1764|CTMC1778	#9c9edeff		1764|CTMC1778	#ff9896ff		1770|CTMC2386	#3182bdff		1764|CTMC1778	#7b4173ff
1765|CTMC1815	#9c9edeff		1765|CTMC1815	#ff9896ff		1771|CTMC2605	#3182bdff		1765|CTMC1815	#7b4173ff
1766|CTMC2097	#9467bdff		1766|CTMC2097	#ff9896ff		1766|CTMC2097	#c6dbefff		1766|CTMC2097	#00000000
1767|CTMC2131	#9467bdff		1767|CTMC2131	#ff9896ff		1772|CTMC2541	#3182bdff		1767|CTMC2131	#00000000
1768|CTMC2284	#9c9edeff		1768|CTMC2284	#ff9896ff		1768|CTMC2284	#c6dbefff		1768|CTMC2284	#00000000
1769|CTMC2698	#9467bdff		1769|CTMC2698	#3182bdff		1775|CTMC2782	#3182bdff		1769|CTMC2698	#00000000
1770|CTMC2386	#9467bdff		1770|CTMC2386	#3182bdff		1776|CTMC2830	#3182bdff		1770|CTMC2386	#00000000
1771|CTMC2605	#9467bdff		1771|CTMC2605	#ff9896ff		1778|CTMC1903	#3182bdff		1771|CTMC2605	#7b4173ff
1772|CTMC2541	#9c9edeff		1772|CTMC2541	#ff9896ff		1779|CTMC1991	#3182bdff		1772|CTMC2541	#00000000
1773|CTMC2461	#00000000		1773|CTMC2461	#3182bdff		1773|CTMC2461	#17becfff		1773|CTMC2461	#00000000
1774|CTMC2623	#9467bdff		1774|CTMC2623	#ff9896ff		1774|CTMC2623	#c6dbefff		1774|CTMC2623	#7b4173ff
1775|CTMC2782	#9467bdff		1775|CTMC2782	#ff9896ff		1781|CTMC2172	#3182bdff		1775|CTMC2782	#00000000
1776|CTMC2830	#9467bdff		1776|CTMC2830	#ff9896ff		1783|CTMC2404	#3182bdff		1776|CTMC2830	#00000000
1777|CTMC2884	#9c9edeff		1777|CTMC2884	#3182bdff		1777|CTMC2884	#17becfff		1777|CTMC2884	#00000000
1778|CTMC1903	#9467bdff		1778|CTMC1903	#ff9896ff		1784|CTMC2682	#3182bdff		1778|CTMC1903	#7b4173ff
1779|CTMC1991	#9467bdff		1779|CTMC1991	#ff9896ff		1785|CTMC2870	#3182bdff		1779|CTMC1991	#7b4173ff
1780|CTMC2079	#00000000		1780|CTMC2079	#3182bdff		1780|CTMC2079	#17becfff		1780|CTMC2079	#00000000
1781|CTMC2172	#9467bdff		1781|CTMC2172	#ff9896ff		1787|CTMC1902	#3182bdff		1781|CTMC2172	#7b4173ff
1782|CTMC2278	#00000000		1782|CTMC2278	#3182bdff		1782|CTMC2278	#17becfff		1782|CTMC2278	#00000000
1783|CTMC2404	#9467bdff		1783|CTMC2404	#ff9896ff		1789|CTMC2096	#3182bdff		1783|CTMC2404	#7b4173ff
1784|CTMC2682	#9467bdff		1784|CTMC2682	#ff9896ff		1790|CTMC2308	#3182bdff		1784|CTMC2682	#00000000
1785|CTMC2870	#9467bdff		1785|CTMC2870	#ff9896ff		1791|CTMC2376	#3182bdff		1785|CTMC2870	#00000000
1786|CTMC2893	#9c9edeff		1786|CTMC2893	#00000000		1786|CTMC2893	#17becfff		1786|CTMC2893	#00000000
1787|CTMC1902	#9467bdff		1787|CTMC1902	#ff9896ff		1792|CTMC2608	#3182bdff		1787|CTMC1902	#7b4173ff
1788|CTMC1996	#9467bdff		1788|CTMC1996	#ff9896ff		1788|CTMC1996	#c6dbefff		1788|CTMC1996	#00000000
1789|CTMC2096	#9467bdff		1789|CTMC2096	#ff9896ff		1793|CTMC2677	#3182bdff		1789|CTMC2096	#00000000
1790|CTMC2308	#9467bdff		1790|CTMC2308	#ff9896ff		1794|CTMC2437	#3182bdff		1790|CTMC2308	#00000000
1791|CTMC2376	#9467bdff		1791|CTMC2376	#ff9896ff		1795|CTMC2791	#3182bdff		1791|CTMC2376	#7b4173ff
1792|CTMC2608	#9467bdff		1792|CTMC2608	#ff9896ff		1796|CTMC2804	#3182bdff		1792|CTMC2608	#7b4173ff
1793|CTMC2677	#9467bdff		1793|CTMC2677	#ff9896ff		1798|CTMC2926	#3182bdff		1793|CTMC2677	#7b4173ff
1794|CTMC2437	#9467bdff		1794|CTMC2437	#ff9896ff		1799|CTMC1969	#3182bdff		1794|CTMC2437	#7b4173ff
1795|CTMC2791	#9467bdff		1795|CTMC2791	#ff9896ff		1800|CTMC2076	#3182bdff		1795|CTMC2791	#7b4173ff
1796|CTMC2804	#9467bdff		1796|CTMC2804	#ff9896ff		1809|CTMC2472	#3182bdff		1796|CTMC2804	#00000000
1797|CTMC2811	#9467bdff		1797|CTMC2811	#3182bdff		1797|CTMC2811	#17becfff		1797|CTMC2811	#00000000
1798|CTMC2926	#9467bdff		1798|CTMC2926	#ff9896ff		1810|CTMC2674	#3182bdff		1798|CTMC2926	#00000000
1799|CTMC1969	#9467bdff		1799|CTMC1969	#ff9896ff		1811|CTMC2443	#3182bdff		1799|CTMC1969	#00000000
1800|CTMC2076	#9467bdff		1800|CTMC2076	#ff9896ff		1813|CTMC2790	#3182bdff		1800|CTMC2076	#00000000
1801|CTMC2101	#9467bdff		1801|CTMC2101	#ff9896ff		1801|CTMC2101	#c6dbefff		1801|CTMC2101	#00000000
1802|CTMC2160	#9467bdff		1802|CTMC2160	#ff9896ff		1802|CTMC2160	#c6dbefff		1802|CTMC2160	#00000000
1803|CTMC2209	#9467bdff		1803|CTMC2209	#ff9896ff		1803|CTMC2209	#c6dbefff		1803|CTMC2209	#00000000
1804|CTMC2273	#9467bdff		1804|CTMC2273	#ff9896ff		1804|CTMC2273	#c6dbefff		1804|CTMC2273	#00000000
1805|CTMC2303	#9467bdff		1805|CTMC2303	#3182bdff		1805|CTMC2303	#17becfff		1805|CTMC2303	#00000000
1806|CTMC2696	#9467bdff		1806|CTMC2696	#3182bdff		1806|CTMC2696	#17becfff		1806|CTMC2696	#00000000
1807|CTMC2618	#9467bdff		1807|CTMC2618	#3182bdff		1807|CTMC2618	#17becfff		1807|CTMC2618	#00000000
1808|CTMC2772	#9467bdff		1808|CTMC2772	#ff9896ff		1808|CTMC2772	#c6dbefff		1808|CTMC2772	#00000000
1809|CTMC2472	#9467bdff		1809|CTMC2472	#ff9896ff		1815|CTMC2831	#3182bdff		1809|CTMC2472	#00000000
1810|CTMC2674	#9c9edeff		1810|CTMC2674	#ff9896ff		1817|CTMC2890	#3182bdff		1810|CTMC2674	#00000000
1811|CTMC2443	#9c9edeff		1811|CTMC2443	#ff9896ff		1818|CTMC1893	#3182bdff		1811|CTMC2443	#00000000
1812|CTMC2513	#9467bdff		1812|CTMC2513	#3182bdff		1812|CTMC2513	#17becfff		1812|CTMC2513	#00000000
1813|CTMC2790	#9467bdff		1813|CTMC2790	#ff9896ff		1819|CTMC1939	#3182bdff		1813|CTMC2790	#00000000
1814|CTMC2800	#9467bdff		1814|CTMC2800	#3182bdff		1814|CTMC2800	#17becfff		1814|CTMC2800	#00000000
1815|CTMC2831	#9467bdff		1815|CTMC2831	#ff9896ff		1820|CTMC2036	#3182bdff		1815|CTMC2831	#00000000
1816|CTMC2922	#9467bdff		1816|CTMC2922	#ff9896ff		1816|CTMC2922	#c6dbefff		1816|CTMC2922	#7b4173ff
1817|CTMC2890	#9467bdff		1817|CTMC2890	#ff9896ff		1822|CTMC2260	#3182bdff		1817|CTMC2890	#00000000
1818|CTMC1893	#9467bdff		1818|CTMC1893	#ff9896ff		1829|CTMC2819	#3182bdff		1818|CTMC1893	#00000000
1819|CTMC1939	#9467bdff		1819|CTMC1939	#ff9896ff		1830|CTMC2156	#3182bdff		1819|CTMC1939	#00000000
1820|CTMC2036	#9467bdff		1820|CTMC2036	#ff9896ff		1831|CTMC2208	#3182bdff		1820|CTMC2036	#00000000
1821|CTMC2140	#9467bdff		1821|CTMC2140	#ff9896ff		1821|CTMC2140	#c6dbefff		1821|CTMC2140	#00000000
1822|CTMC2260	#9467bdff		1822|CTMC2260	#ff9896ff		1832|CTMC2387	#3182bdff		1822|CTMC2260	#00000000
1823|CTMC2590	#9467bdff		1823|CTMC2590	#ff9896ff		1823|CTMC2590	#c6dbefff		1823|CTMC2590	#7b4173ff
1824|CTMC1926	#9467bdff		1824|CTMC1926	#ff9896ff		1824|CTMC1926	#c6dbefff		1824|CTMC1926	#00000000
1825|CTMC2556	#9467bdff		1825|CTMC2556	#ff9896ff		1825|CTMC2556	#c6dbefff		1825|CTMC2556	#00000000
1826|CTMC2542	#9467bdff		1826|CTMC2542	#ff9896ff		1826|CTMC2542	#c6dbefff		1826|CTMC2542	#00000000
1827|CTMC2436	#9467bdff		1827|CTMC2436	#ff9896ff		1827|CTMC2436	#c6dbefff		1827|CTMC2436	#00000000
1828|CTMC2805	#9467bdff		1828|CTMC2805	#ff9896ff		1828|CTMC2805	#c6dbefff		1828|CTMC2805	#00000000
1829|CTMC2819	#9467bdff		1829|CTMC2819	#ff9896ff		1833|CTMC2555	#3182bdff		1829|CTMC2819	#7b4173ff
1830|CTMC2156	#9467bdff		1830|CTMC2156	#ff9896ff		1834|CTMC2411	#3182bdff		1830|CTMC2156	#00000000
1831|CTMC2208	#9467bdff		1831|CTMC2208	#ff9896ff		1835|CTMC2613	#3182bdff		1831|CTMC2208	#00000000
1832|CTMC2387	#9467bdff		1832|CTMC2387	#ff9896ff		1836|CTMC2422	#3182bdff		1832|CTMC2387	#7b4173ff
1833|CTMC2555	#9467bdff		1833|CTMC2555	#ff9896ff		1838|CTMC2526	#3182bdff		1833|CTMC2555	#7b4173ff
1834|CTMC2411	#9467bdff		1834|CTMC2411	#ff9896ff		1839|CTMC2679	#3182bdff		1834|CTMC2411	#7b4173ff
1835|CTMC2613	#9467bdff		1835|CTMC2613	#ff9896ff		1840|CTMC2450	#3182bdff		1835|CTMC2613	#7b4173ff
1836|CTMC2422	#9467bdff		1836|CTMC2422	#3182bdff		1841|CTMC2501	#3182bdff		1836|CTMC2422	#00000000
1837|CTMC2612	#9467bdff		1837|CTMC2612	#ff9896ff		1837|CTMC2612	#c6dbefff		1837|CTMC2612	#00000000
1838|CTMC2526	#9467bdff		1838|CTMC2526	#ff9896ff		1842|CTMC2640	#3182bdff		1838|CTMC2526	#00000000
1839|CTMC2679	#9467bdff		1839|CTMC2679	#ff9896ff		1843|CTMC2439	#3182bdff		1839|CTMC2679	#7b4173ff
1840|CTMC2450	#9467bdff		1840|CTMC2450	#ff9896ff		1844|CTMC2801	#3182bdff		1840|CTMC2450	#7b4173ff
1841|CTMC2501	#9467bdff		1841|CTMC2501	#ff9896ff		1845|CTMC2812	#3182bdff		1841|CTMC2501	#7b4173ff
1842|CTMC2640	#9467bdff		1842|CTMC2640	#ff9896ff		1846|CTMC2817	#3182bdff		1842|CTMC2640	#7b4173ff
1843|CTMC2439	#9467bdff		1843|CTMC2439	#ff9896ff		1847|CTMC2822	#3182bdff		1843|CTMC2439	#00000000
1844|CTMC2801	#9467bdff		1844|CTMC2801	#ff9896ff		1851|CTMC2942	#3182bdff		1844|CTMC2801	#7b4173ff
1845|CTMC2812	#9467bdff		1845|CTMC2812	#ff9896ff		1854|CTMC2316	#3182bdff		1845|CTMC2812	#00000000
1846|CTMC2817	#9467bdff		1846|CTMC2817	#ff9896ff		1857|CTMC2779	#3182bdff		1846|CTMC2817	#00000000
1847|CTMC2822	#9467bdff		1847|CTMC2822	#ff9896ff		1858|CTMC2531	#3182bdff		1847|CTMC2822	#7b4173ff
1848|CTMC2827	#9c9edeff		1848|CTMC2827	#3182bdff		1848|CTMC2827	#17becfff		1848|CTMC2827	#00000000
1849|CTMC2933	#9467bdff		1849|CTMC2933	#ff9896ff		1849|CTMC2933	#c6dbefff		1849|CTMC2933	#00000000
1850|CTMC2941	#9467bdff		1850|CTMC2941	#ff9896ff		1850|CTMC2941	#c6dbefff		1850|CTMC2941	#00000000
1851|CTMC2942	#9467bdff		1851|CTMC2942	#ff9896ff		1859|CTMC2849	#3182bdff		1851|CTMC2942	#00000000
1852|CTMC2957	#9467bdff		1852|CTMC2957	#ff9896ff		1852|CTMC2957	#c6dbefff		1852|CTMC2957	#7b4173ff
1853|CTMC2959	#9467bdff		1853|CTMC2959	#ff9896ff		1853|CTMC2959	#c6dbefff		1853|CTMC2959	#7b4173ff
1854|CTMC2316	#9467bdff		1854|CTMC2316	#ff9896ff		1860|CTMC2653	#3182bdff		1854|CTMC2316	#7b4173ff
1855|CTMC2956	#9467bdff		1855|CTMC2956	#ff9896ff		1855|CTMC2956	#c6dbefff		1855|CTMC2956	#7b4173ff
1856|CTMC2937	#9467bdff		1856|CTMC2937	#ff9896ff		1856|CTMC2937	#c6dbefff		1856|CTMC2937	#00000000
1857|CTMC2779	#9467bdff		1857|CTMC2779	#ff9896ff		1862|CTMC2383	#3182bdff		1857|CTMC2779	#7b4173ff
1858|CTMC2531	#9467bdff		1858|CTMC2531	#ff9896ff		1863|CTMC2163	#3182bdff		1858|CTMC2531	#00000000
1859|CTMC2849	#9467bdff		1859|CTMC2849	#ff9896ff		1865|CTMC2395	#3182bdff		1859|CTMC2849	#00000000
1860|CTMC2653	#9467bdff		1860|CTMC2653	#ff9896ff		1867|CTMC2667	#3182bdff		1860|CTMC2653	#7b4173ff
1861|CTMC2379	#9467bdff		1861|CTMC2379	#ff9896ff		1861|CTMC2379	#c6dbefff		1861|CTMC2379	#7b4173ff
1862|CTMC2383	#9467bdff		1862|CTMC2383	#ff9896ff		1868|CTMC2579	#3182bdff		1862|CTMC2383	#00000000
1863|CTMC2163	#9467bdff		1863|CTMC2163	#ff9896ff		1869|CTMC2962	#3182bdff		1863|CTMC2163	#00000000
1864|CTMC2871	#9467bdff		1864|CTMC2871	#00000000		1864|CTMC2871	#17becfff		1864|CTMC2871	#00000000
1865|CTMC2395	#9467bdff		1865|CTMC2395	#ff9896ff		1870|CTMC2559	#3182bdff		1865|CTMC2395	#7b4173ff
1866|CTMC2652	#9467bdff		1866|CTMC2652	#3182bdff		1866|CTMC2652	#17becfff		1866|CTMC2652	#00000000
1867|CTMC2667	#9467bdff		1867|CTMC2667	#ff9896ff		1871|CTMC2969	#3182bdff		1867|CTMC2667	#00000000
1868|CTMC2579	#9467bdff		1868|CTMC2579	#ff9896ff		1872|CTMC2636	#3182bdff		1868|CTMC2579	#7b4173ff
1869|CTMC2962	#9467bdff		1869|CTMC2962	#ff9896ff		1873|CTMC2235	#3182bdff		1869|CTMC2962	#00000000
1870|CTMC2559	#9467bdff		1870|CTMC2559	#ff9896ff		1874|CTMC2964	#3182bdff		1870|CTMC2559	#00000000
1871|CTMC2969	#9467bdff		1871|CTMC2969	#00000000		1875|CTMC2781	#3182bdff		1871|CTMC2969	#7b4173ff
1872|CTMC2636	#9467bdff		1872|CTMC2636	#ff9896ff		1877|CTMC2385	#3182bdff		1872|CTMC2636	#7b4173ff
1873|CTMC2235	#9467bdff		1873|CTMC2235	#ff9896ff		1881|CTMC2649	#3182bdff		1873|CTMC2235	#00000000
1874|CTMC2964	#9467bdff		1874|CTMC2964	#ff9896ff		1884|CTMC2949	#3182bdff		1874|CTMC2964	#7b4173ff
1875|CTMC2781	#9467bdff		1875|CTMC2781	#ff9896ff		1885|CTMC2948	#3182bdff		1875|CTMC2781	#7b4173ff
1876|CTMC2524	#9467bdff		1876|CTMC2524	#ff9896ff		1876|CTMC2524	#c6dbefff		1876|CTMC2524	#00000000
1877|CTMC2385	#9467bdff		1877|CTMC2385	#ff9896ff		1887|CTMC2238	#3182bdff		1877|CTMC2385	#7b4173ff
1878|CTMC2955	#9c9edeff		1878|CTMC2955	#ff9896ff		1878|CTMC2955	#c6dbefff		1878|CTMC2955	#00000000
1879|CTMC1896	#9467bdff		1879|CTMC1896	#ff9896ff		1879|CTMC1896	#c6dbefff		1879|CTMC1896	#00000000
1880|CTMC1634	#9c9edeff		1880|CTMC1634	#ff9896ff		1880|CTMC1634	#c6dbefff		1880|CTMC1634	#00000000
1881|CTMC2649	#9467bdff		1881|CTMC2649	#ff9896ff		1892|CTMC2946	#3182bdff		1881|CTMC2649	#00000000
1882|CTMC2142	#00000000		1882|CTMC2142	#3182bdff		1882|CTMC2142	#17becfff		1882|CTMC2142	#00000000
1883|CTMC2950	#9c9edeff		1883|CTMC2950	#ff9896ff		1883|CTMC2950	#393b79ff		1883|CTMC2950	#00000000
1884|CTMC2949	#9467bdff		1884|CTMC2949	#ff9896ff		1893|CTMC2953	#3182bdff		1884|CTMC2949	#00000000
1885|CTMC2948	#9467bdff		1885|CTMC2948	#ff9896ff		1894|CTMC1983	#3182bdff		1885|CTMC2948	#00000000
1886|CTMC2243	#9467bdff		1886|CTMC2243	#3182bdff		1886|CTMC2243	#17becfff		1886|CTMC2243	#00000000
1887|CTMC2238	#9c9edeff		1887|CTMC2238	#ff9896ff		1895|CTMC1644	#3182bdff		1887|CTMC2238	#00000000
1888|CTMC1975	#9467bdff		1888|CTMC1975	#ff9896ff		1888|CTMC1975	#c6dbefff		1888|CTMC1975	#00000000
1889|CTMC2760	#9467bdff		1889|CTMC2760	#00000000		1889|CTMC2760	#17becfff		1889|CTMC2760	#00000000
1890|CTMC2945	#9467bdff		1890|CTMC2945	#ff9896ff		1890|CTMC2945	#c6dbefff		1890|CTMC2945	#7b4173ff
1891|CTMC2958	#9467bdff		1891|CTMC2958	#ff9896ff		1891|CTMC2958	#c6dbefff		1891|CTMC2958	#7b4173ff
1892|CTMC2946	#9467bdff		1892|CTMC2946	#ff9896ff		1898|CTMC272	#3182bdff		1892|CTMC2946	#00000000
1893|CTMC2953	#9467bdff		1893|CTMC2953	#ff9896ff		1900|CTMC2838	#3182bdff		1893|CTMC2953	#00000000
1894|CTMC1983	#9467bdff		1894|CTMC1983	#ff9896ff		1901|CTMC112	#3182bdff		1894|CTMC1983	#00000000
1895|CTMC1644	#9467bdff		1895|CTMC1644	#ff9896ff		1902|CTMC2835	#3182bdff		1895|CTMC1644	#7b4173ff
1896|CTMC2954	#9c9edeff		1896|CTMC2954	#00000000		1896|CTMC2954	#17becfff		1896|CTMC2954	#00000000
1897|CTMC1809	#9467bdff		1897|CTMC1809	#ff9896ff		1897|CTMC1809	#c6dbefff		1897|CTMC1809	#00000000
1898|CTMC272	#9467bdff		1898|CTMC272	#ff9896ff		1903|CTMC2643	#3182bdff		1898|CTMC272	#7b4173ff
1899|CTMC2380	#9467bdff		1899|CTMC2380	#ff9896ff		1899|CTMC2380	#c6dbefff		1899|CTMC2380	#00000000
1900|CTMC2838	#9467bdff		1900|CTMC2838	#ff9896ff		1905|CTMC2648	#3182bdff		1900|CTMC2838	#00000000
1901|CTMC112	#9467bdff		1901|CTMC112	#ff9896ff		1906|CTMC2581	#3182bdff		1901|CTMC112	#00000000
1902|CTMC2835	#9467bdff		1902|CTMC2835	#ff9896ff		1912|CTMC2545	#3182bdff		1902|CTMC2835	#00000000
1903|CTMC2643	#9467bdff		1903|CTMC2643	#3182bdff		1917|CTMC2253	#3182bdff		1903|CTMC2643	#00000000
1904|CTMC2549	#9467bdff		1904|CTMC2549	#ff9896ff		1904|CTMC2549	#c6dbefff		1904|CTMC2549	#00000000
1905|CTMC2648	#9467bdff		1905|CTMC2648	#ff9896ff		1920|CTMC2378	#3182bdff		1905|CTMC2648	#00000000
1906|CTMC2581	#9467bdff		1906|CTMC2581	#ff9896ff		1921|CTMC2568	#3182bdff		1906|CTMC2581	#7b4173ff
1907|CTMC2845	#9c9edeff		1907|CTMC2845	#3182bdff		1907|CTMC2845	#17becfff		1907|CTMC2845	#00000000
1908|CTMC2868	#9c9edeff		1908|CTMC2868	#00000000		1908|CTMC2868	#17becfff		1908|CTMC2868	#00000000
1909|CTMC2254	#9c9edeff		1909|CTMC2254	#3182bdff		1909|CTMC2254	#17becfff		1909|CTMC2254	#7b4173ff
1910|CTMC2069	#9467bdff		1910|CTMC2069	#ff9896ff		1910|CTMC2069	#c6dbefff		1910|CTMC2069	#7b4173ff
1911|CTMC2252	#9467bdff		1911|CTMC2252	#ff9896ff		1911|CTMC2252	#c6dbefff		1911|CTMC2252	#7b4173ff
1912|CTMC2545	#9467bdff		1912|CTMC2545	#ff9896ff		1922|CTMC2960	#3182bdff		1912|CTMC2545	#7b4173ff
1913|CTMC2632	#9c9edeff		1913|CTMC2632	#ff9896ff		1913|CTMC2632	#c6dbefff		1913|CTMC2632	#00000000
1914|CTMC2654	#00000000		1914|CTMC2654	#3182bdff		1914|CTMC2654	#17becfff		1914|CTMC2654	#00000000
1915|CTMC2299	#9467bdff		1915|CTMC2299	#ff9896ff		1915|CTMC2299	#393b79ff		1915|CTMC2299	#7b4173ff
1916|CTMC2738	#9467bdff		1916|CTMC2738	#3182bdff		1916|CTMC2738	#17becfff		1916|CTMC2738	#00000000
1917|CTMC2253	#9467bdff		1917|CTMC2253	#ff9896ff		1923|CTMC2874	#3182bdff		1917|CTMC2253	#7b4173ff
1918|CTMC2552	#9467bdff		1918|CTMC2552	#00000000		1918|CTMC2552	#17becfff		1918|CTMC2552	#00000000
1919|CTMC2391	#9467bdff		1919|CTMC2391	#ff9896ff		1919|CTMC2391	#c6dbefff		1919|CTMC2391	#00000000
1920|CTMC2378	#9467bdff		1920|CTMC2378	#ff9896ff		1925|CTMC2269	#3182bdff		1920|CTMC2378	#7b4173ff
1921|CTMC2568	#9467bdff		1921|CTMC2568	#ff9896ff		493|S11	#3182bdff		1921|CTMC2568	#7b4173ff
1922|CTMC2960	#9467bdff		1922|CTMC2960	#ff9896ff		780|CTMC2752	#3182bdff		1922|CTMC2960	#00000000
1923|CTMC2874	#9467bdff		1923|CTMC2874	#ff9896ff		986|CTMC2971	#3182bdff		1923|CTMC2874	#7b4173ff
[truncated: 2 more rows]

## Sheet: Fig3A_B
The pairwise allelic mismatches distance across all genomes with assigned cgST
ID	2	3	4	5	19	6	7	9	10	11	12	13	14	15	16	20	21	23	22	24	25	26	27	28	29	30	32	33	34	35	37	39	40	41	42	43	44	45	47	48	50	51	53	54	59	62	63	64	65
2
3	0.793445
4	0.811594	0.801672
5	0.803667	0.818113	0.761615
19	0.803667	0.818113	0.761615	0
6	0.82151	0.816869	0.787072	0.816451	0.816451
7	0.82151	0.816869	0.787072	0.816451	0.816451	0
9	0.831933	0.802892	0.831683	0.802441	0.802441	0.699924	0.699924
10	0.996947	0.994677	0.996195	0.997713	0.997713	0.996956	0.996956	0.996951
11	0.996937	0.994661	0.996183	0.997706	0.997706	0.996947	0.996947	0.996942	0.0106707
12	0.819084	0.80898	0.805027	0.823036	0.823036	0.805788	0.805788	0.809306	0.996951	0.996942
13	0.820259	0.810319	0.785118	0.831179	0.831179	0.452544	0.452544	0.739164	0.996201	0.996189	0.79924
14	0.998474	0.99848	0.997719	0.998477	0.998477	0.997719	0.997719	0.998477	0.983257	0.983219	0.998477	0.997722
15	0.818669	0.797864	0.785496	0.834098	0.834098	0.706331	0.706331	0.655462	0.996944	0.996935	0.789916	0.731707	0.99771
16	0.836128	0.837386	0.815209	0.796649	0.796649	0.855513	0.855513	0.847677	0.995434	0.99542	0.843988	0.84738	0.998479	0.855072
20	0.851031	0.840944	0.811881	0.836766	0.836766	0.845392	0.845392	0.850496	0.996951	0.996942	0.855072	0.841825	0.998477	0.849388	0.846915
21	0.99846	0.998466	0.998465	0.998463	0.998463	0.998466	0.998466	0.998464	0.963162	0.963818	0.998463	0.998467	0.937883	0.99846	0.997698	0.998463
23	0.99846	0.998466	0.998465	0.998463	0.998463	0.998466	0.998466	0.998464	0.963162	0.963818	0.998463	0.998467	0.937883	0.99846	0.997698	0.998463	0
22	0.998459	0.998465	0.998464	0.998462	0.998462	0.998465	0.998465	0.998463	0.963134	0.96379	0.998462	0.998466	0.937836	0.998459	0.997696	0.998462	0.00306749	0.00306749
24	0.787948	0.790274	0.809125	0.804265	0.804265	0.820532	0.820532	0.833968	0.996195	0.996183	0.807311	0.820805	0.998479	0.812977	0.840304	0.843869	0.998465	0.998465	0.998464
25	0.820259	0.810175	0.804711	0.82344	0.82344	0.805471	0.805471	0.809741	0.996958	0.996949	0.0121673	0.798938	0.99848	0.790396	0.843584	0.856164	0.998466	0.998466	0.998465	0.807751
26	0.80916	0.812167	0.814307	0.817073	0.817073	0.829528	0.829528	0.81936	0.997715	0.997708	0.820884	0.827508	0.998478	0.809014	0.833333	0.833079	0.998464	0.998464	0.998463	0.805936	0.822053
27	0.805982	0.815126	0.768349	0.0412844	0.0412844	0.824293	0.824293	0.810107	0.997705	0.997698	0.823124	0.835878	0.998471	0.836656	0.803517	0.838438	0.998458	0.998458	0.998457	0.805046	0.823529	0.814843
28	0.825821	0.827875	0.806402	0.770229	0.770229	0.842346	0.842346	0.842748	0.996186	0.996174	0.787948	0.833333	0.998476	0.828746	0.681645	0.851145	0.997692	0.997692	0.997691	0.775915	0.78691	0.819985	0.77318
29	0.828353	0.81145	0.791444	0.810252	0.810252	0.818946	0.818946	0.840092	0.997706	0.997699	0.82479	0.823799	0.998472	0.828221	0.838808	0.845566	0.998459	0.998459	0.998458	0.834989	0.825191	0.804281	0.809524	0.839969
30	0.829511	0.81112	0.791159	0.810687	0.810687	0.81936	0.81936	0.840458	0.997712	0.997705	0.824427	0.822679	0.998476	0.82785	0.837652	0.845156	0.998463	0.998463	0.998462	0.835366	0.824829	0.803966	0.809962	0.838808	0.00458015
32	0.829268	0.801672	0.790114	0.83473	0.83473	0.793156	0.793156	0.835491	0.996195	0.996183	0.535008	0.784358	0.998479	0.773455	0.837386	0.846915	0.998465	0.998465	0.998464	0.815209	0.531511	0.814307	0.834862	0.770754	0.828113	0.827744
33	0.829268	0.801672	0.790114	0.83473	0.83473	0.793156	0.793156	0.835491	0.996195	0.996183	0.535008	0.784358	0.998479	0.773455	0.837386	0.846915	0.998465	0.998465	0.998464	0.815209	0.531511	0.814307	0.834862	0.770754	0.828113	0.827744	0
34	0.851031	0.841705	0.812643	0.837529	0.837529	0.845392	0.845392	0.850496	0.996951	0.996942	0.855072	0.841825	0.998477	0.849388	0.847677	0.00152091	0.998463	0.998463	0.998462	0.843869	0.856164	0.833841	0.839204	0.851145	0.84633	0.845919	0.847677	0.847677
35	0.809451	0.812453	0.81459	0.816591	0.816591	0.829027	0.829027	0.818874	0.997719	0.997712	0.821918	0.826252	0.99848	0.808543	0.833587	0.834094	0.998466	0.998466	0.998465	0.805471	0.823083	0.00607903	0.814362	0.820259	0.80458	0.804265	0.81535	0.81535	0.834855
37	0.828244	0.79924	0.804414	0.823933	0.823933	0.809741	0.809741	0.832317	0.997715	0.997708	0.820884	0.825228	0.998478	0.828113	0.8379	0.844512	0.998464	0.998464	0.998463	0.810502	0.821293	0.820259	0.827217	0.838291	0.818043	0.818459	0.821918	0.821918	0.844512	0.819772
39	0.808251	0.812024	0.809741	0.818459	0.818459	0.824067	0.824067	0.831426	0.995427	0.995413	0.769642	0.831939	0.998477	0.818043	0.82559	0.844394	0.998463	0.998463	0.998462	0.82559	0.770167	0.826982	0.81853	0.829771	0.830911	0.831298	0.811881	0.811881	0.844394	0.827245	0.820884
40	0.795576	0.809271	0.690494	0.776847	0.776847	0.795437	0.795437	0.82559	0.996195	0.996183	0.827875	0.809415	0.997719	0.793893	0.822053	0.842346	0.998465	0.998465	0.998464	0.818251	0.827508	0.824962	0.781346	0.826982	0.806723	0.806402	0.823574	0.823574	0.843107	0.825228	0.792237	0.808073
41	0.794479	0.809014	0.691131	0.777182	0.777182	0.795872	0.795872	0.824655	0.996174	0.996163	0.826953	0.80916	0.997706	0.792786	0.821101	0.843032	0.998457	0.998457	0.998456	0.818043	0.826585	0.824024	0.781706	0.82682	0.805684	0.805364	0.82263	0.82263	0.843798	0.824293	0.792655	0.808576	0.00305344
42	0.843272	0.837776	0.840701	0.832061	0.832061	0.842988	0.842988	0.843511	0.996949	0.99694	0.846565	0.841705	0.998476	0.832441	0.858994	0.862595	0.998462	0.998462	0.99846	0.845274	0.846915	0.836003	0.831418	0.8411	0.832441	0.831169	0.833841	0.833841	0.863359	0.835491	0.836003	0.812977	0.840701	0.840613
43	0.804766	0.790199	0.603369	0.76132	0.76132	0.782542	0.782542	0.818879	0.996933	0.996923	0.802763	0.783474	0.997701	0.784012	0.822989	0.841136	0.998454	0.998454	0.998453	0.789272	0.80245	0.802914	0.762895	0.812596	0.801386	0.800307	0.8	0.8	0.841903	0.80245	0.810583	0.79908	0.716475	0.715716	0.816436
44	0.809014	0.782344	0.808073	0.806255	0.806255	0.809596	0.809596	0.815408	0.996189	0.996177	0.809306	0.812928	0.998477	0.791284	0.827114	0.845919	0.998463	0.998463	0.998462	0.35312	0.810502	0.806402	0.807044	0.783206	0.817138	0.816794	0.803503	0.803503	0.845919	0.805175	0.814024	0.819222	0.814928	0.814701	0.828244	0.782041
45	0.809778	0.782344	0.809596	0.806255	0.806255	0.81112	0.81112	0.815408	0.996189	0.996177	0.810831	0.815209	0.998477	0.792813	0.827114	0.846682	0.998463	0.998463	0.998462	0.354642	0.812024	0.80564	0.807044	0.783969	0.818669	0.818321	0.803503	0.803503	0.846682	0.804414	0.814787	0.819985	0.815689	0.815467	0.829008	0.783576	0.00304646
47	0.80778	0.804711	0.796198	0.757807	0.757807	0.718631	0.718631	0.578387	0.996956	0.996947	0.819497	0.732726	0.998479	0.661327	0.837262	0.846915	0.998465	0.998465	0.998464	0.797719	0.819909	0.822679	0.76529	0.81936	0.822765	0.823171	0.824335	0.824335	0.846915	0.822188	0.83105	0.824829	0.806844	0.806575	0.849085	0.798467	0.795887	0.795887
48	0.80778	0.804711	0.796198	0.757807	0.757807	0.718631	0.718631	0.578387	0.996956	0.996947	0.819497	0.732726	0.998479	0.661327	0.837262	0.846915	0.998465	0.998465	0.998464	0.797719	0.819909	0.822679	0.76529	0.81936	0.822765	0.823171	0.824335	0.824335	0.846915	0.822188	0.83105	0.824829	0.806844	0.806575	0.849085	0.798467	0.795887	0.795887	0
50	0.828244	0.79924	0.804414	0.823933	0.823933	0.809741	0.809741	0.832317	0.997715	0.997708	0.820884	0.825228	0.998478	0.828113	0.8379	0.844512	0.998464	0.998464	0.998463	0.810502	0.821293	0.820259	0.827217	0.838291	0.818043	0.818459	0.821918	0.821918	0.844512	0.819772	0.000759878	0.820884	0.792237	0.792655	0.836003	0.810583	0.814024	0.814787	0.83105	0.83105
51	0.806303	0.790965	0.602603	0.759785	0.759785	0.784839	0.784839	0.820414	0.996933	0.996923	0.801995	0.785769	0.997701	0.784781	0.823755	0.841903	0.998454	0.998454	0.998453	0.788506	0.801685	0.802914	0.761355	0.813364	0.802155	0.801075	0.8	0.8	0.842671	0.80245	0.809816	0.79908	0.718008	0.717257	0.816436	0.0076864	0.783576	0.785111	0.797701	0.797701	0.809816
53	0.827586	0.799237	0.803667	0.788829	0.788829	0.705118	0.705118	0.240642	0.996942	0.996933	0.806427	0.748284	0.998472	0.677395	0.845684	0.840857	0.993072	0.993072	0.993066	0.824293	0.80687	0.814985	0.797235	0.838438	0.832822	0.832312	0.823529	0.823529	0.840857	0.815267	0.828746	0.820199	0.814362	0.813364	0.831676	0.795997	0.809487	0.809487	0.619084	0.619084	0.828746	0.798306
54	0.827322	0.799694	0.804897	0.789272	0.789272	0.705432	0.705432	0.238715	0.996937	0.996928	0.80613	0.747899	0.99847	0.678434	0.846978	0.839847	0.993061	0.993061	0.993056	0.825555	0.806575	0.815467	0.796923	0.838957	0.832437	0.832055	0.82479	0.82479	0.839847	0.815749	0.82925	0.82069	0.813313	0.812308	0.830651	0.795682	0.809195	0.809195	0.618502	0.618502	0.82925	0.797995	0.00459066
59	0.818459	0.803951	0.773384	0.810358	0.810358	0.803042	0.803042	0.820259	0.994673	0.994657	0.823305	0.817768	0.998479	0.806107	0.845627	0.837776	0.997698	0.997698	0.997696	0.79924	0.824468	0.818113	0.812691	0.829268	0.818182	0.818598	0.821293	0.821293	0.837776	0.818389	0.521673	0.811881	0.796198	0.796636	0.833079	0.790805	0.798172	0.798172	0.818251	0.818251	0.521673	0.790038	0.814362	0.814078
62	0.802601	0.817073	0.792525	0.795264	0.795264	0.810831	0.810831	0.826585	0.99771	0.997703	0.811306	0.824829	0.998474	0.82925	0.810831	0.802139	0.99846	0.99846	0.998459	0.707317	0.8125	0.817557	0.796779	0.815749	0.816858	0.817278	0.813883	0.813883	0.802139	0.817835	0.817696	0.797555	0.79939	0.79908	0.842508	0.787087	0.690076	0.69084	0.824561	0.824561	0.817696	0.787087	0.814559	0.813507	0.810069
63	0.803817	0.817491	0.792998	0.796494	0.796494	0.811263	0.811263	0.826982	0.997715	0.997708	0.8125	0.825988	0.998478	0.830405	0.810502	0.802591	0.998464	0.998464	0.998463	0.707224	0.813688	0.817974	0.798011	0.815408	0.818043	0.818459	0.815068	0.815068	0.802591	0.818251	0.818113	0.798781	0.800609	0.800306	0.842868	0.787577	0.691546	0.692308	0.824201	0.824201	0.818113	0.787577	0.814985	0.813936	0.811263	0.00304878
64	0.8	0.80613	0.80138	0.804147	0.804147	0.812261	0.812261	0.819508	0.99693	0.996921	0.814132	0.811639	0.998466	0.816923	0.827454	0.81106	0.99768	0.99768	0.997678	0.766871	0.815326	0.796623	0.805855	0.813221	0.808937	0.810146	0.809049	0.809049	0.811828	0.797701	0.831159	0.807988	0.815184	0.8165	0.839354	0.801544	0.754224	0.754992	0.815184	0.815184	0.831159	0.801544	0.81433	0.814043	0.80138	0.722521	0.722947
65	0.831298	0.815209	0.786149	0.815549	0.815549	0.312785	0.312785	0.698933	0.996954	0.996944	0.81936	0.449848	0.998478	0.717341	0.843227	0.852134	0.998464	0.998464	0.998463	0.830289	0.819011	0.824829	0.823259	0.842868	0.818043	0.818459	0.796804	0.796804	0.852134	0.823574	0.816451	0.813262	0.798326	0.798776	0.837529	0.78681	0.811738	0.813262	0.717656	0.717656	0.816451	0.788344	0.706422	0.705972	0.813546	0.81145	0.812643	0.80967
66	0.99768	0.997689	0.997687	0.998456	0.998456	0.997687	0.997687	0.996911	0.970679	0.970588	0.996911	0.997691	0.979199	0.997678	0.996916	0.997683	0.973582	0.973582	0.972784	0.997687	0.996918	0.997685	0.99845	0.996909	0.997676	0.997682	0.996916	0.996916	0.997683	0.997689	0.997685	0.997683	0.996916	0.996899	0.997682	0.997669	0.996911	0.996911	0.997687	0.997687	0.997685	0.997669	0.997676	0.997673	0.996916	0.99768	0.997685	0.996112	0.997685
70	0.995342	0.994586	0.99226	0.994574	0.994574	0.993808	0.993808	0.994574	0.962045	0.961927	0.995349	0.993818	0.973684	0.993007	0.993813	0.995352	0.967188	0.967188	0.967162	0.995356	0.99536	0.995352	0.994553	0.995345	0.994561	0.994574	0.995356	0.995356	0.995352	0.99536	0.995352	0.993798	0.993808	0.993774	0.993803	0.99142	0.995349	0.995349	0.994582	0.994582	0.995352	0.99142	0.994557	0.994548	0.99613	0.994565	0.994578	0.995316	0.995352
71	0.996909	0.996921	0.996151	0.996142	0.996142	0.996918	0.996918	0.996142	0.981496	0.981439	0.996914	0.996923	0.984592	0.996906	0.995377	0.996914	0.979798	0.979798	0.979782	0.996918	0.996921	0.996916	0.996127	0.996139	0.996133	0.996142	0.996148	0.996148	0.996914	0.996921	0.996145	0.996145	0.996148	0.996127	0.996911	0.996897	0.996914	0.996914	0.996918	0.996918	0.996145	0.996897	0.996904	0.996899	0.996148	0.996136	0.996145	0.996892	0.996916
83	0.808756	0.801836	0.788668	0.758436	0.758436	0.719755	0.719755	0.582375	0.996935	0.996925	0.814417	0.735474	0.998469	0.662826	0.840735	0.848159	0.998454	0.998454	0.998453	0.800919	0.814843	0.822989	0.765385	0.819647	0.819231	0.819647	0.828484	0.828484	0.848159	0.822494	0.831547	0.828221	0.805513	0.804465	0.849578	0.799537	0.799847	0.799847	0.139144	0.139144	0.831547	0.798611	0.630284	0.629715	0.824655	0.821182	0.821456	0.8139	0.717241
84	0.813507	0.812691	0.695486	0.798467	0.798467	0.794185	0.794185	0.829885	0.997703	0.997696	0.816092	0.802139	0.997705	0.805684	0.825555	0.839847	0.998456	0.998456	0.998454	0.802601	0.816514	0.815467	0.800922	0.810583	0.820138	0.819785	0.817904	0.817904	0.840613	0.814985	0.813313	0.816858	0.753634	0.752308	0.82592	0.753277	0.802299	0.801533	0.812548	0.812548	0.813313	0.754048	0.812452	0.813703	0.806427	0.786646	0.786371	0.809414	0.810107
85	0.791699	0.790199	0.783142	0.802763	0.802763	0.826054	0.826054	0.833461	0.997699	0.997692	0.838066	0.830911	0.998467	0.830769	0.834483	0.840368	0.998453	0.998453	0.998452	0.8	0.839204	0.822853	0.802773	0.827189	0.806005	0.80722	0.831418	0.831418	0.840368	0.823124	0.803831	0.805833	0.769349	0.768875	0.827957	0.792438	0.793553	0.795088	0.809195	0.809195	0.803831	0.791667	0.82448	0.823439	0.804598	0.78725	0.788506	0.810665	0.819785
86	0.829771	0.818251	0.749619	0.814024	0.814024	0.392694	0.392694	0.708079	0.996954	0.996944	0.807927	0.490122	0.998478	0.719633	0.840944	0.846799	0.998464	0.998464	0.998463	0.805175	0.807605	0.819497	0.820199	0.832952	0.81422	0.81312	0.798326	0.798326	0.846799	0.819772	0.810358	0.831555	0.789954	0.79036	0.84375	0.783742	0.789634	0.791159	0.726788	0.726788	0.810358	0.783742	0.709702	0.710023	0.812785	0.812214	0.813404	0.80967	0.392993
87	0.825821	0.797565	0.803503	0.82151	0.82151	0.808835	0.808835	0.831426	0.997713	0.997706	0.820747	0.824335	0.998477	0.827982	0.836253	0.843631	0.998463	0.998463	0.998462	0.808073	0.821157	0.81936	0.82479	0.836641	0.817138	0.817557	0.821782	0.821782	0.843631	0.818874	0.00988593	0.819222	0.792079	0.792496	0.834351	0.811205	0.812357	0.81312	0.83016	0.83016	0.0106464	0.810437	0.82785	0.828353	0.523592	0.816031	0.816451	0.830261	0.815549
88	0.844512	0.841306	0.821429	0.825723	0.825723	0.836626	0.836626	0.840944	0.995437	0.995423	0.853881	0.836874	0.99848	0.845919	0.553951	0.825723	0.997699	0.997699	0.997698	0.835866	0.854973	0.841065	0.827349	0.722772	0.843511	0.842346	0.829787	0.829787	0.826484	0.841306	0.839544	0.833333	0.822948	0.822765	0.856816	0.830781	0.829658	0.828897	0.838906	0.838906	0.839544	0.82925	0.825191	0.825688	0.824468	0.801067	0.8	0.821456	0.828897
89	0.814362	0.814307	0.702209	0.795576	0.795576	0.789794	0.789794	0.827613	0.997713	0.997706	0.817696	0.80076	0.997715	0.804281	0.82559	0.842105	0.998463	0.998463	0.998462	0.802742	0.818113	0.814024	0.798011	0.80687	0.820199	0.819847	0.815689	0.815689	0.842868	0.813546	0.814928	0.818459	0.75476	0.753446	0.826718	0.752878	0.79939	0.79939	0.813404	0.813404	0.814928	0.754413	0.811018	0.812261	0.80655	0.786096	0.785823	0.811828	0.807927
90	0.81422	0.814928	0.702744	0.796183	0.796183	0.789634	0.789634	0.828244	0.997712	0.997705	0.817557	0.800609	0.997713	0.804897	0.826219	0.842748	0.998462	0.998462	0.99846	0.803354	0.817974	0.814645	0.798622	0.807487	0.820827	0.820474	0.816311	0.816311	0.843511	0.814166	0.815549	0.819084	0.755335	0.754023	0.827349	0.752688	0.8	0.8	0.814024	0.814024	0.815549	0.754224	0.811639	0.812883	0.807165	0.785933	0.78566	0.812452	0.80778
93	0.799237	0.822814	0.723744	0.801829	0.801829	0.824962	0.824962	0.855945	0.99543	0.995416	0.83689	0.832827	0.998478	0.818321	0.839422	0.847561	0.998465	0.998465	0.998464	0.831811	0.836502	0.824829	0.803366	0.834477	0.812977	0.81112	0.8379	0.8379	0.847561	0.824335	0.828637	0.83689	0.704718	0.704667	0.84058	0.750767	0.827744	0.828506	0.830289	0.830289	0.828637	0.750767	0.842508	0.842266	0.821918	0.812214	0.812643	0.825787	0.833206
94	0.805046	0.814166	0.800305	0.824427	0.824427	0.811738	0.811738	0.823664	0.996186	0.996174	0.772519	0.821918	0.998476	0.820199	0.825457	0.850382	0.998462	0.998462	0.99846	0.804878	0.773039	0.827613	0.825287	0.824293	0.827718	0.828113	0.822409	0.822409	0.850382	0.827875	0.811594	0.398473	0.811738	0.813027	0.81207	0.791859	0.803053	0.803817	0.820122	0.820122	0.811594	0.792627	0.803216	0.804448	0.81936	0.797401	0.798627	0.811683	0.79939
95	0.79771	0.80076	0.758752	0.775915	0.775915	0.804414	0.804414	0.810976	0.996192	0.99618	0.802591	0.808511	0.998478	0.816654	0.822679	0.837776	0.998464	0.998464	0.998463	0.777017	0.803802	0.812643	0.779648	0.816171	0.822002	0.820884	0.802131	0.802131	0.837776	0.813688	0.824067	0.783537	0.795282	0.795715	0.830793	0.773773	0.775915	0.777439	0.814307	0.814307	0.824067	0.77454	0.81207	0.811018	0.785388	0.775573	0.774562	0.788181	0.814166
96	0.801988	0.807311	0.757622	0.773282	0.773282	0.797256	0.797256	0.81145	0.996949	0.99694	0.803053	0.810502	0.998476	0.812548	0.823171	0.841221	0.998462	0.998462	0.99846	0.779726	0.804265	0.809306	0.776245	0.808251	0.825421	0.824293	0.80564	0.80564	0.841221	0.810358	0.829901	0.79084	0.806402	0.806897	0.831298	0.77957	0.774981	0.775744	0.807165	0.807165	0.829901	0.781106	0.815608	0.815326	0.792683	0.785168	0.784134	0.794005	0.812357
98	0.809049	0.802139	0.789755	0.758806	0.758806	0.719419	0.719419	0.581484	0.99694	0.99693	0.81317	0.735115	0.998471	0.660276	0.840214	0.848508	0.998457	0.998457	0.998456	0.800459	0.813598	0.820964	0.765565	0.819157	0.820276	0.82069	0.827217	0.827217	0.848508	0.820474	0.831676	0.826953	0.80581	0.804766	0.848276	0.800462	0.800153	0.800153	0.137405	0.137405	0.831676	0.799692	0.630084	0.629516	0.824159	0.822222	0.821729	0.814187	0.717674
99	0.817696	0.806991	0.390875	0.758568	0.758568	0.760456	0.760456	0.811881	0.996956	0.996947	0.809596	0.751708	0.997719	0.794657	0.822053	0.807311	0.998465	0.998465	0.998464	0.803802	0.809271	0.810502	0.76529	0.800305	0.799083	0.799543	0.802281	0.802281	0.807311	0.81079	0.796804	0.798172	0.686692	0.689602	0.837652	0.63295	0.799695	0.799695	0.794677	0.794677	0.796804	0.63295	0.793736	0.794185	0.778707	0.788711	0.789193	0.805215	0.748858
100	0.814024	0.823083	0.714286	0.773212	0.773212	0.81383	0.81383	0.834855	0.996958	0.996949	0.828006	0.817906	0.99848	0.807018	0.837386	0.834855	0.998466	0.998466	0.998465	0.825228	0.828398	0.802281	0.773109	0.824829	0.816031	0.814928	0.834347	0.834347	0.834855	0.801822	0.825855	0.829528	0.703647	0.703591	0.829398	0.732772	0.811263	0.811263	0.824468	0.824468	0.825855	0.732772	0.815267	0.815749	0.819149	0.804116	0.805323	0.804598	0.814449
102	0.826585	0.799087	0.805027	0.82151	0.82151	0.808835	0.808835	0.831426	0.997713	0.997706	0.822273	0.825095	0.998477	0.827982	0.836253	0.844394	0.998463	0.998463	0.998462	0.808835	0.822679	0.820122	0.82479	0.837405	0.817904	0.818321	0.821782	0.821782	0.844394	0.819635	0.0114068	0.819985	0.792079	0.792496	0.834351	0.811972	0.812357	0.81312	0.831683	0.831683	0.0121673	0.811205	0.82785	0.828353	0.525114	0.816794	0.817212	0.830261	0.815549
104	0.818043	0.80655	0.802591	0.812214	0.812214	0.814787	0.814787	0.807634	0.996186	0.996174	0.835878	0.813546	0.998476	0.82479	0.778201	0.848092	0.998462	0.998462	0.99846	0.826982	0.836253	0.805492	0.816092	0.8411	0.827718	0.827349	0.826982	0.826982	0.848092	0.805788	0.826087	0.822137	0.796494	0.796935	0.843392	0.803379	0.80916	0.80916	0.818598	0.818598	0.826087	0.803379	0.812404	0.812883	0.816311	0.814985	0.816171	0.820138	0.824561
105	0.799237	0.822814	0.724505	0.802591	0.802591	0.824962	0.824962	0.855945	0.99543	0.995416	0.83689	0.832827	0.998478	0.818321	0.839422	0.847561	0.998465	0.998465	0.998464	0.832572	0.836502	0.824829	0.804132	0.834477	0.812977	0.81112	0.8379	0.8379	0.847561	0.824335	0.828637	0.83689	0.704718	0.704667	0.84058	0.751534	0.828506	0.829268	0.830289	0.830289	0.828637	0.751534	0.842508	0.842266	0.821918	0.812977	0.813404	0.826554	0.833206
107	0.79938	0.436728	0.799228	0.816074	0.816074	0.802317	0.802317	0.771848	0.995363	0.995349	0.807425	0.796453	0.998456	0.785271	0.840154	0.846986	0.998441	0.998441	0.99844	0.8	0.808642	0.812983	0.812888	0.821207	0.822343	0.821981	0.794595	0.794595	0.847759	0.814043	0.81221	0.818252	0.807722	0.80823	0.849071	0.805599	0.795824	0.795824	0.797683	0.797683	0.81221	0.806376	0.773468	0.773116	0.80695	0.817196	0.818393	0.80919	0.79289
108	0.814843	0.820884	0.803204	0.772345	0.772345	0.728452	0.728452	0.60458	0.996947	0.996937	0.822002	0.746382	0.998474	0.672532	0.847445	0.850267	0.99846	0.99846	0.998459	0.810069	0.822409	0.832824	0.778374	0.822002	0.827586	0.827982	0.829138	0.829138	0.850267	0.832317	0.844275	0.831933	0.812357	0.81135	0.845566	0.803997	0.809014	0.808251	0.227723	0.227723	0.844275	0.803997	0.650077	0.648006	0.830664	0.825555	0.825954	0.828462	0.725954
109	0.812691	0.819497	0.802591	0.768702	0.768702	0.726372	0.726372	0.59878	0.996949	0.99694	0.820611	0.743531	0.998476	0.670489	0.844512	0.848855	0.998462	0.998462	0.99846	0.807927	0.821021	0.829901	0.774713	0.81971	0.82389	0.824293	0.827744	0.827744	0.848855	0.829398	0.842868	0.831298	0.809451	0.808429	0.845684	0.801075	0.80687	0.806107	0.2207	0.2207	0.842868	0.801075	0.646519	0.644444	0.829268	0.823394	0.823799	0.825519	0.723112
111	0.813456	0.823305	0.717226	0.773282	0.773282	0.814024	0.814024	0.835114	0.996949	0.99694	0.829771	0.817352	0.998476	0.807957	0.838415	0.834351	0.998462	0.998462	0.99846	0.827744	0.83016	0.803966	0.77318	0.827349	0.816998	0.81589	0.835366	0.835366	0.834351	0.803503	0.82685	0.829771	0.705793	0.705747	0.830405	0.735023	0.812977	0.812977	0.824695	0.824695	0.82685	0.735023	0.815467	0.815951	0.820122	0.804281	0.805492	0.804766	0.814645
112	0.81374	0.822814	0.713851	0.773628	0.773628	0.814307	0.814307	0.834604	0.996954	0.996944	0.828506	0.817629	0.998478	0.807487	0.838661	0.836128	0.998464	0.998464	0.998463	0.824962	0.828897	0.80198	0.773527	0.826087	0.817278	0.816171	0.835616	0.835616	0.836128	0.801521	0.826352	0.830031	0.704718	0.704667	0.830664	0.733896	0.810976	0.810976	0.825723	0.825723	0.826352	0.733896	0.815749	0.816373	0.819635	0.803817	0.805027	0.804298	0.815689
113	0.801223	0.439452	0.799543	0.818321	0.818321	0.803354	0.803354	0.771756	0.995423	0.995409	0.80687	0.798326	0.998476	0.784239	0.842226	0.846565	0.998462	0.998462	0.99846	0.801067	0.808073	0.813883	0.815326	0.822765	0.821593	0.821238	0.793445	0.793445	0.847328	0.814928	0.812357	0.819084	0.807165	0.807663	0.851795	0.806452	0.796183	0.796183	0.796494	0.796494	0.812357	0.80722	0.773354	0.773006	0.807927	0.816514	0.817696	0.808609	0.79405
114	0.820259	0.80956	0.784358	0.831179	0.831179	0.451784	0.451784	0.739164	0.996201	0.996189	0.79924	0.00075815	0.997722	0.731707	0.846621	0.841825	0.998467	0.998467	0.998466	0.820805	0.798938	0.827508	0.835878	0.832572	0.823799	0.822679	0.784358	0.784358	0.841825	0.826252	0.825228	0.831939	0.808656	0.808397	0.841705	0.783474	0.812928	0.815209	0.731967	0.731967	0.825228	0.785769	0.748284	0.747899	0.817768	0.824829	0.825988	0.811639	0.449848
115	0.794636	0.793893	0.796027	0.814843	0.814843	0.822002	0.822002	0.828615	0.996177	0.996166	0.79036	0.826087	0.998472	0.806748	0.829641	0.840857	0.997687	0.997687	0.997685	0.318841	0.791603	0.802139	0.816436	0.770291	0.820414	0.820827	0.801375	0.801375	0.840857	0.802441	0.806575	0.809487	0.812834	0.812596	0.835375	0.773672	0.425076	0.425841	0.799083	0.799083	0.806575	0.774442	0.817345	0.817832	0.789916	0.707504	0.70741	0.765974	0.82263
118	0.82938	0.8125	0.788711	0.823529	0.823529	0.311976	0.311976	0.684492	0.996947	0.996937	0.810542	0.446306	0.998474	0.707504	0.845919	0.849618	0.99846	0.99846	0.998459	0.82685	0.810213	0.822137	0.828988	0.847859	0.819923	0.820336	0.789474	0.789474	0.849618	0.820884	0.815267	0.816654	0.802441	0.802914	0.836516	0.78555	0.81207	0.813598	0.719298	0.719298	0.815267	0.787087	0.696018	0.697086	0.81312	0.817138	0.818321	0.806923	0.0785061
119	0.828484	0.81312	0.78855	0.824159	0.824159	0.312977	0.312977	0.685015	0.996944	0.996935	0.810398	0.445122	0.998473	0.70728	0.845802	0.848624	0.998459	0.998459	0.998458	0.827481	0.810069	0.821238	0.829624	0.847743	0.819018	0.819434	0.790076	0.790076	0.848624	0.819985	0.815126	0.815749	0.80229	0.802763	0.835501	0.784615	0.811162	0.812691	0.719084	0.719084	0.815126	0.786154	0.696319	0.697389	0.812214	0.816233	0.817418	0.806005	0.078566
120	0.79542	0.452471	0.795282	0.813262	0.813262	0.792237	0.792237	0.772104	0.994669	0.994652	0.803354	0.781915	0.998478	0.786096	0.843988	0.839177	0.998464	0.998464	0.998463	0.79376	0.803802	0.824829	0.811783	0.822273	0.811927	0.812357	0.80137	0.80137	0.839939	0.825095	0.798172	0.791921	0.80898	0.809487	0.847445	0.80138	0.790396	0.790396	0.791476	0.791476	0.798172	0.802147	0.775229	0.774885	0.768645	0.816794	0.817974	0.810437	0.789033
121	0.796947	0.455513	0.797565	0.813262	0.813262	0.795282	0.795282	0.773628	0.994669	0.994652	0.80564	0.784195	0.998478	0.788388	0.844749	0.840701	0.998464	0.998464	0.998463	0.795282	0.806084	0.827114	0.811783	0.822273	0.813456	0.813883	0.803653	0.803653	0.841463	0.827376	0.799695	0.793445	0.809741	0.810252	0.84897	0.802299	0.792683	0.792683	0.792237	0.792237	0.799695	0.802914	0.777523	0.777182	0.770167	0.819084	0.820259	0.811972	0.790556
122	0.819847	0.820532	0.788432	0.814024	0.814024	0.0593156	0.0593156	0.698933	0.996954	0.996944	0.80564	0.468085	0.997717	0.70741	0.859209	0.844512	0.998464	0.998464	0.998463	0.82344	0.805323	0.83016	0.824024	0.844512	0.819572	0.819985	0.799087	0.799087	0.844512	0.829658	0.809596	0.828506	0.796043	0.79648	0.843631	0.786043	0.814024	0.815549	0.722983	0.722983	0.809596	0.788344	0.711009	0.711332	0.805175	0.809924	0.810358	0.808903	0.327494
123	0.819985	0.820669	0.787833	0.814166	0.814166	0.0569909	0.0569909	0.697639	0.996956	0.996947	0.805027	0.46697	0.997719	0.70687	0.859316	0.844631	0.998465	0.998465	0.998464	0.823574	0.804711	0.829528	0.824159	0.844631	0.818946	0.81936	0.798479	0.798479	0.844631	0.829027	0.809741	0.828637	0.795437	0.795872	0.842988	0.786207	0.814166	0.815689	0.722433	0.722433	0.809741	0.788506	0.709702	0.710023	0.805323	0.810069	0.810502	0.809049	0.325723
124	0.829641	0.794521	0.803503	0.825324	0.825324	0.738766	0.738766	0.658537	0.996189	0.996177	0.80778	0.748289	0.998477	0.681436	0.846154	0.859649	0.998463	0.998463	0.998462	0.823305	0.808219	0.830031	0.827718	0.829008	0.846213	0.845802	0.81112	0.81112	0.859649	0.830289	0.84375	0.817696	0.824067	0.823124	0.841221	0.792018	0.811594	0.812357	0.679604	0.679604	0.84375	0.795088	0.691131	0.690659	0.837776	0.824293	0.825457	0.814132	0.727134
125	0.829771	0.794677	0.803653	0.825457	0.825457	0.738204	0.738204	0.658035	0.996192	0.99618	0.807927	0.74772	0.998478	0.680153	0.846271	0.858994	0.998464	0.998464	0.998463	0.822679	0.808365	0.83016	0.82785	0.829138	0.84633	0.845919	0.809741	0.809741	0.858994	0.830418	0.843107	0.817835	0.824201	0.823259	0.84058	0.792178	0.810976	0.811738	0.679087	0.679087	0.843107	0.795245	0.690603	0.69013	0.837139	0.823664	0.824829	0.813507	0.727342
127	0.791444	0.791476	0.798934	0.813883	0.813883	0.817212	0.817212	0.817696	0.996189	0.996177	0.786423	0.822814	0.998477	0.803517	0.832445	0.839817	0.997694	0.997694	0.997692	0.30137	0.787671	0.798934	0.815467	0.769466	0.820199	0.820611	0.800457	0.800457	0.839817	0.79924	0.80564	0.804729	0.812643	0.812404	0.836641	0.771297	0.403201	0.403963	0.795887	0.795887	0.80564	0.772832	0.814078	0.814559	0.791318	0.705343	0.705255	0.761137	0.818598
128	0.790644	0.791444	0.79893	0.81317	0.81317	0.817278	0.817278	0.816998	0.996174	0.996163	0.786371	0.822901	0.998471	0.804298	0.831804	0.839969	0.997685	0.997685	0.997683	0.302521	0.787624	0.798165	0.814758	0.770115	0.819508	0.819923	0.801223	0.801223	0.839969	0.798473	0.805662	0.803982	0.811162	0.810915	0.836782	0.773498	0.404744	0.405509	0.795107	0.795107	0.805662	0.775039	0.813364	0.813846	0.791284	0.705747	0.705657	0.760216	0.818669
130	0.81145	0.771103	0.780061	0.800305	0.800305	0.806697	0.806697	0.825457	0.99543	0.995416	0.813262	0.806231	0.998478	0.81589	0.820396	0.852134	0.997696	0.997696	0.997694	0.771689	0.814449	0.813404	0.803366	0.812357	0.805046	0.804729	0.805175	0.805175	0.852896	0.814449	0.80655	0.801067	0.792237	0.79189	0.833715	0.769172	0.769055	0.771341	0.813546	0.813546	0.80655	0.771472	0.812691	0.812404	0.799848	0.803053	0.804265	0.814275	0.814166
131	0.810687	0.771103	0.780061	0.800305	0.800305	0.805936	0.805936	0.825457	0.99543	0.995416	0.813262	0.805471	0.998478	0.815126	0.820396	0.852134	0.997696	0.997696	0.997694	0.771689	0.814449	0.813404	0.802601	0.812357	0.805046	0.804729	0.805175	0.805175	0.852896	0.814449	0.80655	0.801067	0.791476	0.791125	0.833715	0.769172	0.769055	0.771341	0.813546	0.813546	0.80655	0.771472	0.812691	0.812404	0.799087	0.803053	0.804265	0.814275	0.813404
134	0.813272	0.80784	0.805385	0.803544	0.803544	0.823846	0.823846	0.828197	0.996921	0.996911	0.774442	0.825653	0.998462	0.828571	0.836154	0.862866	0.998447	0.998447	0.998446	0.75	0.77402	0.812163	0.805878	0.811874	0.81762	0.817271	0.807692	0.807692	0.863636	0.812452	0.810624	0.812789	0.823846	0.824439	0.834233	0.801704	0.764253	0.764434	0.81	0.81	0.810624	0.80155	0.826121	0.825077	0.806923	0.803241	0.804465	0.80993	0.822171
135	0.812691	0.807311	0.804116	0.803053	0.803053	0.823933	0.823933	0.828244	0.996949	0.99694	0.774046	0.824962	0.998476	0.828615	0.835366	0.861069	0.998462	0.998462	0.99846	0.75	0.7738	0.812357	0.805364	0.812834	0.816233	0.81589	0.807927	0.807927	0.861832	0.812643	0.810069	0.81145	0.823171	0.823755	0.834989	0.801075	0.764885	0.765649	0.810976	0.810976	0.810069	0.801075	0.826187	0.825153	0.806402	0.803517	0.804729	0.808609	0.82151
136	0.823036	0.819149	0.779468	0.814166	0.814166	0.332319	0.332319	0.686215	0.996195	0.996183	0.802742	0.459377	0.997719	0.694656	0.844867	0.846154	0.998465	0.998465	0.998464	0.801521	0.803191	0.82344	0.819572	0.839177	0.818182	0.818598	0.79924	0.79924	0.846154	0.823708	0.819635	0.82559	0.790875	0.791284	0.842988	0.777012	0.798172	0.799695	0.712548	0.712548	0.819635	0.778544	0.695951	0.695486	0.812928	0.810069	0.811263	0.816718	0.309741
138	0.825821	0.808219	0.776847	0.812357	0.812357	0.493526	0.493526	0.706331	0.996189	0.996177	0.801678	0.580228	0.997715	0.721713	0.840061	0.848207	0.998463	0.998463	0.998462	0.779893	0.800609	0.817835	0.814701	0.815267	0.813313	0.812214	0.781417	0.781417	0.84897	0.818113	0.8125	0.823799	0.79741	0.797856	0.836641	0.765925	0.778032	0.778795	0.734958	0.734958	0.8125	0.768227	0.713849	0.714176	0.800457	0.788388	0.788872	0.801075	0.47561
139	0.826585	0.80898	0.777609	0.813883	0.813883	0.493526	0.493526	0.706331	0.996189	0.996177	0.802441	0.580989	0.997715	0.720183	0.840823	0.849733	0.998463	0.998463	0.998462	0.780655	0.80137	0.817835	0.816998	0.814504	0.814078	0.812977	0.780655	0.780655	0.850496	0.818113	0.814024	0.825324	0.798172	0.798622	0.836641	0.765925	0.778795	0.779558	0.734958	0.734958	0.814024	0.768227	0.713849	0.714176	0.80198	0.789152	0.789634	0.801843	0.47561
140	0.80687	0.827376	0.803653	0.807165	0.807165	0.833333	0.833333	0.833841	0.996192	0.99618	0.833079	0.836626	0.998478	0.828877	0.832572	0.851485	0.998464	0.998464	0.998463	0.809741	0.834221	0.824829	0.806575	0.833715	0.827349	0.825457	0.834855	0.834855	0.851485	0.825095	0.846271	0.80564	0.83105	0.830911	0.843631	0.808282	0.804116	0.804878	0.824201	0.824201	0.846271	0.807515	0.827217	0.826953	0.811263	0.801527	0.80198	0.808135	0.842346
145	0.80687	0.827376	0.803653	0.807165	0.807165	0.833333	0.833333	0.833841	0.996192	0.99618	0.833079	0.836626	0.998478	0.828877	0.832572	0.851485	0.998464	0.998464	0.998463	0.809741	0.834221	0.824829	0.806575	0.833715	0.827349	0.825457	0.834855	0.834855	0.851485	0.825095	0.846271	0.80564	0.83105	0.830911	0.843631	0.808282	0.804116	0.804878	0.824201	0.824201	0.846271	0.807515	0.827217	0.826953	0.811263	0.801527	0.80198	0.808135	0.842346
142	0.825688	0.807311	0.783537	0.814504	0.814504	0.328506	0.328506	0.69313	0.996949	0.99694	0.81145	0.46347	0.998476	0.713083	0.846799	0.851145	0.998462	0.998462	0.99846	0.826219	0.81112	0.820747	0.821456	0.844156	0.826187	0.825057	0.793445	0.793445	0.851145	0.819497	0.815408	0.819084	0.804116	0.804598	0.837405	0.781106	0.810687	0.812214	0.724085	0.724085	0.815408	0.782642	0.693956	0.695019	0.813262	0.81422	0.815408	0.810146	0.108232
143	0.806923	0.809195	0.78911	0.798771	0.798771	0.81135	0.81135	0.811828	0.996163	0.996151	0.829493	0.792496	0.998466	0.803695	0.768405	0.84255	0.998452	0.998452	0.998451	0.815184	0.830651	0.805833	0.803392	0.813989	0.813559	0.813221	0.81365	0.81365	0.84255	0.80613	0.81274	0.81874	0.810583	0.810332	0.831668	0.7983	0.801843	0.803379	0.806748	0.806748	0.81274	0.799845	0.811248	0.810185	0.789877	0.815385	0.816577	0.808198	0.825019
146	0.814645	0.822948	0.802281	0.812643	0.812643	0.751331	0.751331	0.727342	0.996956	0.996947	0.777609	0.772969	0.998479	0.729008	0.844106	0.857578	0.998465	0.998465	0.998464	0.817491	0.777356	0.814307	0.811927	0.818598	0.81207	0.811738	0.744487	0.744487	0.857578	0.81383	0.825723	0.81112	0.809271	0.808251	0.845274	0.785441	0.805788	0.807311	0.722433	0.722433	0.825723	0.784674	0.747135	0.747513	0.812928	0.823036	0.824201	0.793712	0.749619
147	0.814645	0.822948	0.802281	0.812643	0.812643	0.751331	0.751331	0.727342	0.996956	0.996947	0.777609	0.772969	0.998479	0.729008	0.844106	0.857578	0.998465	0.998465	0.998464	0.817491	0.777356	0.814307	0.811927	0.818598	0.81207	0.811738	0.744487	0.744487	0.857578	0.81383	0.825723	0.81112	0.809271	0.808251	0.845274	0.785441	0.805788	0.807311	0.722433	0.722433	0.825723	0.784674	0.747135	0.747513	0.812928	0.823036	0.824201	0.793712	0.749619
148	0.809306	0.829787	0.80076	0.600152	0.600152	0.823574	0.823574	0.813404	0.997717	0.99771	0.837014	0.839787	0.998479	0.833588	0.821293	0.848439	0.998465	0.998465	0.998464	0.823574	0.837386	0.822679	0.610856	0.785823	0.831933	0.833079	0.839544	0.839544	0.848439	0.823708	0.818874	0.828637	0.817491	0.817278	0.836128	0.804598	0.818736	0.817212	0.739164	0.739164	0.818874	0.805364	0.803667	0.802601	0.813688	0.810069	0.811263	0.81365	0.815068
149	0.80916	0.829658	0.800609	0.60061	0.60061	0.82344	0.82344	0.814024	0.997715	0.997708	0.83689	0.839666	0.998478	0.833461	0.821157	0.848323	0.998464	0.998464	0.998463	0.82344	0.837262	0.822544	0.611324	0.78566	0.831804	0.832952	0.839422	0.839422	0.848323	0.823574	0.818736	0.828506	0.817352	0.817138	0.836003	0.804448	0.818598	0.817073	0.738965	0.738965	0.818736	0.805215	0.804281	0.803216	0.813546	0.809924	0.81112	0.813507	0.814928
151	0.82479	0.807165	0.783371	0.814362	0.814362	0.330282	0.330282	0.692895	0.996947	0.996937	0.81207	0.463062	0.998474	0.712098	0.846682	0.851795	0.99846	0.99846	0.998459	0.825324	0.811738	0.820611	0.821319	0.843272	0.826187	0.824924	0.792525	0.792525	0.851795	0.81936	0.815267	0.818182	0.803204	0.803681	0.838044	0.781706	0.809778	0.811306	0.723112	0.723112	0.815267	0.783244	0.694487	0.695552	0.812357	0.814078	0.815267	0.810769	0.107551
152	0.796636	0.43412	0.800305	0.815267	0.815267	0.796494	0.796494	0.775573	0.994661	0.994644	0.80687	0.788432	0.998476	0.788829	0.845274	0.841221	0.998462	0.998462	0.99846	0.797256	0.807311	0.822273	0.813793	0.822765	0.813936	0.813598	0.803354	0.803354	0.841985	0.823305	0.812357	0.79313	0.8125	0.813027	0.84874	0.804147	0.79313	0.79313	0.797256	0.797256	0.812357	0.804915	0.777948	0.777607	0.803354	0.819572	0.820747	0.810146	0.790236
153	0.817278	0.784463	0.417683	0.774046	0.774046	0.793445	0.793445	0.810687	0.996186	0.996174	0.796183	0.783105	0.997713	0.788064	0.823933	0.817557	0.998462	0.998462	0.99846	0.796649	0.795887	0.812357	0.777778	0.812834	0.805513	0.805959	0.780488	0.780488	0.818321	0.813404	0.802441	0.81145	0.713415	0.714176	0.8411	0.659754	0.803204	0.804729	0.762195	0.762195	0.802441	0.65745	0.787902	0.787577	0.785823	0.777693	0.778201	0.800154	0.792525
154	0.816514	0.783701	0.422256	0.774809	0.774809	0.794207	0.794207	0.81145	0.996186	0.996174	0.796183	0.783866	0.997713	0.788829	0.823933	0.817557	0.998462	0.998462	0.99846	0.79741	0.795887	0.812357	0.778544	0.81207	0.804747	0.805195	0.779726	0.779726	0.818321	0.813404	0.803966	0.812214	0.712652	0.71341	0.8411	0.663594	0.803966	0.805492	0.763719	0.763719	0.803966	0.66129	0.789433	0.78911	0.78811	0.778032	0.778201	0.799385	0.79405
155	0.811594	0.803191	0.806084	0.826352	0.826352	0.813688	0.813688	0.835491	0.996958	0.996949	0.776085	0.819286	0.996958	0.816031	0.830418	0.862148	0.998465	0.998465	0.998464	0.809125	0.776596	0.811263	0.828746	0.824695	0.812834	0.8125	0.761977	0.761977	0.862148	0.81155	0.825723	0.747906	0.809886	0.808869	0.826219	0.809962	0.808073	0.808835	0.831179	0.831179	0.825723	0.809962	0.825057	0.82479	0.81597	0.80778	0.80898	0.81135	0.810502
156	0.811594	0.802432	0.806844	0.82559	0.82559	0.812928	0.812928	0.83473	0.996958	0.996949	0.776085	0.818527	0.996958	0.816031	0.830418	0.862148	0.998465	0.998465	0.998464	0.809125	0.776596	0.812024	0.827982	0.824695	0.812834	0.8125	0.761217	0.761217	0.862148	0.81231	0.824962	0.748667	0.809125	0.808104	0.825457	0.809195	0.807311	0.808073	0.831179	0.831179	0.824962	0.809195	0.824293	0.824024	0.81597	0.80778	0.80898	0.81135	0.810502
157	0.81936	0.823083	0.797872	0.826484	0.826484	0.803191	0.803191	0.826484	0.996198	0.996186	0.781583	0.826252	0.99848	0.814787	0.833587	0.840944	0.998466	0.998466	0.998465	0.809271	0.78208	0.83346	0.826585	0.837776	0.829008	0.829398	0.81307	0.81307	0.840944	0.833713	0.819011	0.396499	0.808511	0.809014	0.82559	0.798622	0.812785	0.813546	0.81383	0.81383	0.819011	0.800153	0.809924	0.811162	0.826748	0.799543	0.80076	0.815326	0.805323
158	0.818321	0.821918	0.796649	0.826087	0.826087	0.80198	0.80198	0.825324	0.996189	0.996177	0.781083	0.825095	0.998477	0.813598	0.832445	0.84058	0.998463	0.998463	0.998462	0.808073	0.781583	0.832317	0.826187	0.836641	0.82785	0.828244	0.812643	0.812643	0.84058	0.832572	0.818598	0.395118	0.807311	0.80781	0.825191	0.797391	0.811594	0.812357	0.812643	0.812643	0.818598	0.798926	0.808722	0.809962	0.82559	0.798473	0.799543	0.815042	0.804116
161	0.816295	0.817764	0.809195	0.834229	0.834229	0.798467	0.798467	0.831159	0.996933	0.996923	0.775134	0.804897	0.998467	0.827692	0.825287	0.844206	0.998454	0.998454	0.998453	0.81317	0.774885	0.819018	0.837442	0.831797	0.82525	0.824885	0.716475	0.716475	0.844973	0.819296	0.816718	0.81581	0.826054	0.825116	0.84639	0.815444	0.809816	0.81135	0.834483	0.834483	0.816718	0.814672	0.82833	0.828197	0.816858	0.824117	0.825287	0.81762	0.79908
162	0.814417	0.816654	0.807339	0.833078	0.833078	0.796636	0.796636	0.830015	0.99694	0.99693	0.773354	0.803053	0.998471	0.826554	0.823394	0.843032	0.998458	0.998458	0.998457	0.81207	0.773109	0.817138	0.83628	0.829885	0.822581	0.822222	0.716361	0.716361	0.843798	0.817418	0.814843	0.814701	0.824924	0.823982	0.845977	0.81433	0.808722	0.810252	0.832569	0.832569	0.814843	0.813559	0.827189	0.826923	0.815749	0.821456	0.82263	0.814958	0.79648
163	0.807339	0.808835	0.767531	0.787023	0.787023	0.797256	0.797256	0.826718	0.996949	0.99694	0.803053	0.808219	0.998476	0.817138	0.839177	0.851145	0.998462	0.998462	0.99846	0.785823	0.803503	0.820747	0.790805	0.81589	0.81853	0.817418	0.803354	0.803354	0.851908	0.821782	0.827613	0.803053	0.803354	0.803065	0.835752	0.785111	0.78855	0.790076	0.811738	0.811738	0.827613	0.784178	0.826187	0.825153	0.798781	0.787462	0.787185	0.794163	0.806255
164	0.829268	0.810934	0.824468	0.830289	0.830289	0.806991	0.806991	0.840183	0.996198	0.996186	0.595129	0.80956	0.99848	0.79939	0.837386	0.853881	0.998466	0.998466	0.998465	0.81383	0.591496	0.819772	0.828877	0.793602	0.823664	0.823305	0.453647	0.453647	0.854642	0.820046	0.828137	0.808219	0.816869	0.81589	0.833206	0.818669	0.806697	0.80898	0.837386	0.837386	0.828137	0.817764	0.830534	0.831804	0.825988	0.81936	0.820532	0.82069	0.823574
165	0.806107	0.8	0.808219	0.815549	0.815549	0.718417	0.718417	0.78125	0.996192	0.99618	0.801067	0.756079	0.997717	0.782277	0.844749	0.862043	0.998464	0.998464	0.998463	0.519026	0.8	0.805788	0.81422	0.802441	0.82263	0.822273	0.798326	0.798326	0.862043	0.806084	0.813404	0.818598	0.80898	0.810252	0.843631	0.782209	0.565549	0.566311	0.770928	0.770928	0.813404	0.783742	0.779052	0.781011	0.806697	0.763359	0.763899	0.785111	0.732673
166	0.820611	0.825855	0.80898	0.743902	0.743902	0.834855	0.834855	0.833079	0.996954	0.996944	0.838415	0.835866	0.998478	0.83728	0.832572	0.846037	0.998464	0.998464	0.998463	0.829528	0.839544	0.821021	0.755165	0.825324	0.833333	0.833715	0.839422	0.839422	0.846799	0.819772	0.813404	0.830793	0.825723	0.82479	0.837529	0.821319	0.817835	0.818598	0.817352	0.817352	0.813404	0.822853	0.83104	0.831547	0.821157	0.796947	0.796649	0.824252	0.837014
167	0.813883	0.822188	0.717871	0.779893	0.779893	0.814449	0.814449	0.837776	0.996956	0.996947	0.828637	0.820805	0.998479	0.80687	0.834981	0.837776	0.998465	0.998465	0.998464	0.819011	0.829027	0.804414	0.779817	0.823171	0.814504	0.813262	0.83346	0.83346	0.837776	0.803951	0.827245	0.829398	0.707224	0.707187	0.831555	0.737931	0.805027	0.805027	0.823574	0.823574	0.827245	0.737931	0.81971	0.820199	0.818251	0.810069	0.811263	0.809049	0.815068
168	0.837797	0.81936	0.805492	0.824293	0.824293	0.803966	0.803966	0.815126	0.996947	0.996937	0.773109	0.811881	0.997712	0.799387	0.829138	0.843511	0.99846	0.99846	0.998459	0.779558	0.77439	0.807634	0.822989	0.833333	0.805662	0.805344	0.782609	0.782609	0.844275	0.807165	0.809924	0.78686	0.807018	0.805982	0.830275	0.810146	0.778457	0.781513	0.815408	0.815408	0.809924	0.810146	0.80613	0.805065	0.800153	0.797246	0.798473	0.806923	0.814504
169	0.835752	0.828637	0.811738	0.807634	0.807634	0.851372	0.851372	0.843511	0.995423	0.995409	0.839054	0.84551	0.998476	0.857034	0.118812	0.841985	0.997692	0.997692	0.997691	0.825457	0.839422	0.831426	0.809341	0.68626	0.833844	0.832697	0.833206	0.833206	0.842748	0.831683	0.834477	0.825191	0.821646	0.821456	0.852559	0.821813	0.807634	0.807634	0.835366	0.835366	0.834477	0.822581	0.843798	0.843558	0.838415	0.802752	0.802441	0.810915	0.842105
170	0.806723	0.807458	0.796649	0.757437	0.757437	0.723534	0.723534	0.583079	0.996951	0.996942	0.814645	0.736122	0.998477	0.656226	0.840061	0.848207	0.998463	0.998463	0.998462	0.81112	0.815068	0.821021	0.764931	0.819847	0.821729	0.822137	0.821782	0.821782	0.848207	0.820532	0.835366	0.822273	0.808835	0.80781	0.847328	0.80046	0.808543	0.808543	0.117871	0.117871	0.835366	0.799693	0.62844	0.627871	0.817212	0.822765	0.822409	0.817972	0.712652
171	0.79495	0.790396	0.787185	0.795264	0.795264	0.792525	0.792525	0.801375	0.99542	0.995406	0.81589	0.804265	0.998474	0.771057	0.829138	0.829641	0.997691	0.997691	0.997689	0.726163	0.817073	0.79771	0.794479	0.816514	0.810728	0.811162	0.823036	0.823036	0.829641	0.797256	0.821374	0.79068	0.792525	0.791411	0.831804	0.797848	0.74026	0.742552	0.800915	0.800915	0.821374	0.798616	0.792337	0.792018	0.784897	0.715379	0.716794	0.752308	0.80229
174	0.814362	0.811263	0.800457	0.770404	0.770404	0.729627	0.729627	0.599848	0.996951	0.996942	0.814645	0.741445	0.998477	0.663102	0.837776	0.852784	0.998463	0.998463	0.998462	0.799695	0.815068	0.825457	0.777182	0.819084	0.822494	0.822901	0.823305	0.823305	0.852784	0.824962	0.839177	0.822273	0.809596	0.808576	0.844275	0.807368	0.802441	0.802441	0.20076	0.20076	0.839177	0.8066	0.646024	0.645482	0.827114	0.820474	0.820884	0.823349	0.721037
175	0.823799	0.81003	0.813688	0.822544	0.822544	0.840304	0.840304	0.845392	0.997717	0.99771	0.829398	0.845862	0.99924	0.834351	0.85019	0.8492	0.999233	0.999233	0.999232	0.822814	0.830547	0.82344	0.824159	0.832317	0.835752	0.834604	0.843346	0.843346	0.849962	0.824468	0.847032	0.829398	0.820532	0.820336	0.855183	0.822989	0.824067	0.824829	0.81597	0.81597	0.847032	0.822989	0.838044	0.838562	0.819011	0.830664	0.831811	0.842025	0.843988
176	0.811162	0.822544	0.803354	0.812214	0.812214	0.75	0.75	0.725191	0.996949	0.99694	0.776336	0.777017	0.998476	0.732976	0.842226	0.855725	0.998462	0.998462	0.99846	0.817835	0.776085	0.814645	0.810728	0.818182	0.812404	0.81207	0.743902	0.743902	0.855725	0.814166	0.823799	0.810687	0.81112	0.810107	0.844156	0.784946	0.806107	0.80778	0.721037	0.721037	0.823799	0.784178	0.745023	0.745399	0.813262	0.824159	0.825324	0.795542	0.750572
177	0.839054	0.81383	0.811407	0.822544	0.822544	0.830418	0.830418	0.841584	0.996195	0.996183	0.85834	0.825361	0.998479	0.846565	0.590875	0.822544	0.998465	0.998465	0.998464	0.830418	0.858663	0.8379	0.821101	0.731707	0.836516	0.836128	0.841825	0.841825	0.823305	0.837386	0.829528	0.829398	0.819772	0.820336	0.849848	0.833716	0.820259	0.820259	0.839544	0.839544	0.829528	0.833716	0.831933	0.832441	0.812167	0.818459	0.817352	0.814417	0.824962
178	0.809306	0.81535	0.803802	0.814166	0.814166	0.812928	0.812928	0.815689	0.996956	0.996947	0.763138	0.831435	0.998479	0.81374	0.81673	0.846154	0.998465	0.998465	0.998464	0.807605	0.764438	0.822679	0.816514	0.816311	0.822765	0.823171	0.819011	0.819011	0.846154	0.822948	0.811263	0.378522	0.815209	0.815749	0.811738	0.796169	0.805027	0.805788	0.81673	0.81673	0.811263	0.797701	0.799847	0.800306	0.823574	0.787948	0.789193	0.810583	0.808219
179	0.818459	0.793313	0.78403	0.805027	0.805027	0.790875	0.790875	0.824067	0.996956	0.996947	0.820259	0.810175	0.998479	0.812214	0.829658	0.837776	0.997698	0.997698	0.997696	0.810646	0.820669	0.815068	0.807339	0.827744	0.816654	0.816311	0.81597	0.81597	0.837776	0.81459	0.464231	0.815689	0.802281	0.802752	0.832317	0.792337	0.809596	0.810358	0.813688	0.813688	0.464231	0.791571	0.810542	0.811018	0.439544	0.809306	0.809741	0.805982	0.799848
180	0.820336	0.809741	0.804878	0.807634	0.807634	0.81936	0.81936	0.825954	0.996949	0.99694	0.780153	0.821918	0.998476	0.828615	0.839939	0.860305	0.998462	0.998462	0.99846	0.753049	0.779893	0.818459	0.808429	0.81589	0.812404	0.81207	0.811738	0.811738	0.861069	0.818736	0.810831	0.81145	0.824695	0.824521	0.833461	0.805684	0.765649	0.766412	0.808689	0.808689	0.810831	0.805684	0.823124	0.821319	0.807165	0.800459	0.801678	0.812452	0.816171
181	0.796325	0.421815	0.799237	0.816514	0.816514	0.783206	0.783206	0.7737	0.995416	0.995402	0.807339	0.778963	0.998473	0.783908	0.838168	0.845566	0.998459	0.998459	0.998458	0.796947	0.80778	0.815126	0.813507	0.823259	0.816718	0.816373	0.806107	0.806107	0.84633	0.816171	0.815126	0.815749	0.812977	0.813507	0.844682	0.804615	0.793578	0.793578	0.792366	0.792366	0.815126	0.805385	0.776841	0.776498	0.808397	0.822358	0.823529	0.813703	0.771581
182	0.824024	0.793445	0.795576	0.81589	0.81589	0.813883	0.813883	0.827349	0.99542	0.995406	0.803667	0.814928	0.998474	0.81317	0.832952	0.836516	0.997691	0.997691	0.997689	0.804729	0.804116	0.814504	0.814559	0.824924	0.813027	0.812691	0.794813	0.794813	0.836516	0.815549	0.817835	0.792208	0.816171	0.815951	0.80581	0.800922	0.784568	0.785332	0.825324	0.825324	0.817835	0.800922	0.82069	0.818879	0.806255	0.803517	0.804729	0.792308	0.829008
183	0.814787	0.801822	0.792553	0.798326	0.798326	0.800912	0.800912	0.818113	0.996958	0.996949	0.825723	0.8217	0.99848	0.815408	0.822948	0.836378	0.998466	0.998466	0.998465	0.796353	0.82612	0.827376	0.802139	0.833968	0.80229	0.80198	0.800152	0.800152	0.836378	0.827639	0.516717	0.818113	0.800152	0.799083	0.836253	0.798622	0.799087	0.800609	0.81459	0.81459	0.516717	0.798622	0.805344	0.80581	0.495824	0.799543	0.8	0.809195	0.811407
184	0.836641	0.841825	0.818874	0.826219	0.826219	0.842466	0.842466	0.844512	0.996954	0.996944	0.833841	0.844225	0.998478	0.852559	0.575342	0.822409	0.997696	0.997696	0.997694	0.830289	0.834221	0.835491	0.82632	0.720061	0.836391	0.836766	0.798326	0.798326	0.823171	0.834981	0.842346	0.838415	0.828006	0.82785	0.851259	0.824386	0.808689	0.807927	0.8379	0.8379	0.842346	0.82592	0.831804	0.830015	0.834094	0.80687	0.805027	0.823484	0.837776
185	0.824655	0.80778	0.80458	0.802752	0.802752	0.819847	0.819847	0.800459	0.996944	0.996935	0.83792	0.807927	0.998473	0.826054	0.774809	0.852446	0.998459	0.998459	0.998458	0.824427	0.838291	0.81207	0.807368	0.836266	0.822086	0.821729	0.836641	0.836641	0.852446	0.812357	0.828113	0.824159	0.805344	0.805833	0.847743	0.808609	0.815749	0.815749	0.816794	0.816794	0.828113	0.808609	0.806748	0.80722	0.821374	0.80245	0.803667	0.819092	0.828877
186	0.812834	0.806697	0.802742	0.802441	0.802441	0.821782	0.821782	0.82685	0.996951	0.996942	0.78032	0.825095	0.998477	0.824924	0.833968	0.861175	0.998463	0.998463	0.998462	0.747144	0.780822	0.810976	0.804747	0.807634	0.814078	0.81374	0.802742	0.802742	0.861937	0.811263	0.808689	0.807018	0.820259	0.820827	0.834351	0.80046	0.765065	0.765828	0.810358	0.810358	0.808689	0.80046	0.823259	0.822222	0.80655	0.805959	0.807165	0.812596	0.81936
187	0.792079	0.694234	0.803341	0.806084	0.806084	0.822323	0.822323	0.812167	0.995441	0.995427	0.804563	0.825625	0.998481	0.823171	0.825361	0.851711	0.999234	0.999234	0.999233	0.801063	0.805766	0.787234	0.810687	0.82344	0.810831	0.811263	0.810175	0.810175	0.852471	0.787557	0.820669	0.812167	0.816249	0.815267	0.835616	0.798776	0.78327	0.78327	0.830676	0.830676	0.820669	0.799541	0.800153	0.800611	0.805619	0.793602	0.794833	0.807044	0.822948
188	0.796296	0.405073	0.796154	0.811393	0.811393	0.793846	0.793846	0.771186	0.995381	0.995367	0.802003	0.785714	0.998462	0.779923	0.841538	0.845917	0.998447	0.998447	0.998446	0.800769	0.803228	0.816012	0.809119	0.819723	0.814672	0.814187	0.8	0.8	0.846687	0.817064	0.811393	0.807396	0.809231	0.809745	0.845798	0.803101	0.795069	0.795069	0.790769	0.790769	0.811393	0.803876	0.772798	0.772446	0.805385	0.821759	0.822941	0.809154	0.789838
189	0.825954	0.802281	0.789954	0.814024	0.814024	0.821157	0.821157	0.833841	0.996954	0.996944	0.810976	0.838146	0.998478	0.823529	0.821918	0.853659	0.998464	0.998464	0.998463	0.805175	0.812167	0.828637	0.819434	0.833715	0.811927	0.812357	0.810502	0.810502	0.853659	0.828897	0.82559	0.824695	0.807458	0.806427	0.845156	0.784509	0.799543	0.801067	0.83105	0.83105	0.82559	0.783742	0.824159	0.82389	0.815068	0.79542	0.796649	0.818879	0.820259
190	0.810398	0.822544	0.803354	0.812214	0.812214	0.75	0.75	0.725954	0.996949	0.99694	0.776336	0.777017	0.998476	0.732211	0.842988	0.856489	0.998462	0.998462	0.99846	0.817835	0.776085	0.813883	0.810728	0.818946	0.812404	0.81207	0.743902	0.743902	0.856489	0.813404	0.823799	0.810687	0.810358	0.809341	0.844156	0.784946	0.80687	0.808397	0.721799	0.721799	0.823799	0.784178	0.744257	0.744632	0.813262	0.824159	0.825324	0.795542	0.751335
191	0.808869	0.822409	0.800153	0.539343	0.539343	0.82685	0.82685	0.818182	0.996947	0.996937	0.823664	0.833206	0.998474	0.823259	0.811738	0.845684	0.998462	0.998462	0.99846	0.810069	0.824829	0.819847	0.548313	0.76547	0.816998	0.817418	0.836128	0.836128	0.846448	0.820122	0.817557	0.822765	0.807018	0.805982	0.841743	0.793236	0.800611	0.800611	0.758384	0.758384	0.817557	0.793236	0.811494	0.811205	0.809306	0.811783	0.812977	0.809231	0.827481
192	0.79709	0.800153	0.770992	0.776758	0.776758	0.810687	0.810687	0.818807	0.996944	0.996935	0.795872	0.81936	0.996947	0.807663	0.819847	0.836391	0.998459	0.998459	0.998458	0.777863	0.797101	0.818182	0.781274	0.806427	0.825153	0.824024	0.80229	0.80229	0.836391	0.819222	0.821238	0.795872	0.796947	0.796623	0.835627	0.792308	0.78211	0.782875	0.816794	0.816794	0.821238	0.790769	0.815184	0.8149	0.789313	0.775651	0.775401	0.79	0.818182
193	0.827718	0.815408	0.782443	0.818043	0.818043	0.312214	0.312214	0.690367	0.996944	0.996935	0.811162	0.442835	0.998473	0.708812	0.845802	0.844037	0.998459	0.998459	0.998458	0.823664	0.810831	0.822002	0.825019	0.840092	0.820552	0.820199	0.79313	0.79313	0.844037	0.820747	0.818182	0.811162	0.801527	0.801995	0.838562	0.783846	0.807339	0.808869	0.725191	0.725191	0.818182	0.786154	0.69862	0.700461	0.808397	0.810107	0.810542	0.808314	0.0961098
194	0.997696	0.997705	0.996937	0.996933	0.996933	0.997703	0.997703	0.997699	0.949425	0.948501	0.997699	0.997706	0.979326	0.997694	0.996172	0.997699	0.978362	0.978362	0.978345	0.997703	0.997705	0.997701	0.996921	0.996163	0.996923	0.99693	0.996937	0.996937	0.997699	0.997705	0.996935	0.996933	0.996937	0.996921	0.997699	0.997685	0.997699	0.997699	0.997703	0.997703	0.996935	0.997685	0.997694	0.997691	0.996172	0.996928	0.996935	0.996911	0.997701
195	0.811828	0.798776	0.777948	0.797546	0.797546	0.799387	0.799387	0.805215	0.996169	0.996157	0.796012	0.81422	0.998469	0.809377	0.827718	0.842791	0.998456	0.998456	0.998454	0.781943	0.797246	0.80613	0.798306	0.815042	0.817692	0.818112	0.783308	0.783308	0.843558	0.807192	0.8	0.809049	0.792496	0.792148	0.825019	0.765432	0.78911	0.791411	0.805513	0.805513	0.8	0.766975	0.799231	0.798921	0.795559	0.812596	0.813793	0.817901	0.811494
196	0.819923	0.814504	0.799083	0.820199	0.820199	0.834989	0.834989	0.846978	0.996942	0.996933	0.824024	0.839817	0.998472	0.833589	0.843392	0.843917	0.998458	0.998458	0.998457	0.825821	0.822901	0.814985	0.822581	0.823124	0.827322	0.827718	0.81971	0.81971	0.843917	0.815267	0.842508	0.830911	0.81971	0.819508	0.838562	0.815242	0.814078	0.814078	0.843392	0.843392	0.842508	0.814473	0.836531	0.83628	0.830405	0.815326	0.816514	0.82525	0.83792
197	0.836766	0.842705	0.819772	0.827114	0.827114	0.842586	0.842586	0.844631	0.996956	0.996947	0.835491	0.844343	0.998479	0.852672	0.573384	0.822544	0.997698	0.997698	0.997696	0.829658	0.835866	0.835616	0.827217	0.720274	0.83728	0.837652	0.79924	0.79924	0.823305	0.835106	0.841705	0.838538	0.828137	0.827982	0.851372	0.825287	0.808835	0.808073	0.838023	0.838023	0.841705	0.82682	0.831933	0.830145	0.834221	0.806255	0.804414	0.82362	0.837139
199	0.816794	0.806844	0.788432	0.744665	0.744665	0.819011	0.819011	0.81936	0.996954	0.996944	0.825457	0.828267	0.998478	0.821238	0.789193	0.849848	0.998464	0.998464	0.998463	0.799848	0.826616	0.83016	0.751339	0.797256	0.835627	0.836003	0.819635	0.819635	0.849848	0.829658	0.814928	0.816311	0.80898	0.807957	0.82685	0.791411	0.804116	0.804878	0.811263	0.811263	0.814928	0.793712	0.81422	0.814701	0.812024	0.800763	0.801219	0.818879	0.824829
201	0.997689	0.99693	0.996928	0.996923	0.996923	0.997696	0.997696	0.996154	0.976959	0.977675	0.996923	0.997699	0.972371	0.996916	0.99616	0.996923	0.970611	0.970611	0.970588	0.996928	0.99693	0.996925	0.996911	0.995381	0.996914	0.996921	0.99616	0.99616	0.996923	0.99693	0.996925	0.996154	0.996928	0.996911	0.997691	0.997678	0.996923	0.996923	0.997696	0.997696	0.996925	0.997678	0.997685	0.997682	0.99616	0.995377	0.995388	0.996127	0.997694
203	0.814166	0.810319	0.792711	0.74981	0.74981	0.817008	0.817008	0.824335	0.99696	0.996951	0.825855	0.829416	0.998481	0.823171	0.791192	0.84943	0.998467	0.998467	0.998466	0.799544	0.826252	0.828267	0.756489	0.80137	0.829901	0.830289	0.818527	0.818527	0.84943	0.827769	0.81231	0.812928	0.808656	0.807634	0.830289	0.79648	0.806084	0.806844	0.811693	0.811693	0.81231	0.798776	0.820747	0.821238	0.811693	0.799695	0.800152	0.81853	0.825228
204	0.814166	0.810319	0.792711	0.74981	0.74981	0.817008	0.817008	0.824335	0.99696	0.996951	0.825855	0.829416	0.998481	0.823171	0.791192	0.84943	0.998467	0.998467	0.998466	0.799544	0.826252	0.828267	0.756489	0.80137	0.829901	0.830289	0.818527	0.818527	0.84943	0.827769	0.81231	0.812928	0.808656	0.807634	0.830289	0.79648	0.806084	0.806844	0.811693	0.811693	0.81231	0.798776	0.820747	0.821238	0.811693	0.799695	0.800152	0.81853	0.825228
205	0.991545	0.990046	0.990805	0.99079	0.99079	0.990805	0.990805	0.993093	0.954789	0.95465	0.993093	0.990054	0.97931	0.991538	0.988506	0.991558	0.979134	0.979134	0.979118	0.991571	0.993109	0.993098	0.990755	0.990015	0.990762	0.990783	0.990805	0.990805	0.991558	0.993109	0.991564	0.99079	0.992337	0.992296	0.99386	0.991506	0.99079	0.99079	0.994636	0.994636	0.991564	0.991506	0.993077	0.993066	0.989272	0.991545	0.991564	0.989954	0.990798
206	0.821021	0.813354	0.810175	0.824335	0.824335	0.817768	0.817768	0.803802	0.996201	0.996189	0.787833	0.831691	0.998481	0.804878	0.833713	0.851711	0.998467	0.998467	0.998466	0.81473	0.788316	0.822948	0.825954	0.837139	0.842105	0.842466	0.812453	0.812453	0.851711	0.823217	0.828267	0.431939	0.821564	0.822137	0.824962	0.811783	0.81673	0.81673	0.805619	0.805619	0.828267	0.812548	0.78566	0.786096	0.829916	0.811881	0.81307	0.814701	0.807751
209	0.816858	0.80687	0.787624	0.745218	0.745218	0.819084	0.819084	0.819434	0.996942	0.996933	0.82479	0.828375	0.998472	0.821319	0.788388	0.849388	0.998458	0.998458	0.998457	0.799083	0.825954	0.830275	0.752688	0.79648	0.83589	0.836266	0.818946	0.818946	0.849388	0.829771	0.815749	0.816373	0.808251	0.80722	0.826953	0.790608	0.803517	0.804281	0.811306	0.811306	0.815749	0.792918	0.814275	0.814758	0.81207	0.800766	0.801223	0.818182	0.824924
210	0.819497	0.796662	0.801822	0.741445	0.741445	0.831435	0.831435	0.830418	0.99696	0.996951	0.828897	0.833207	0.998481	0.820884	0.832954	0.850951	0.998467	0.998467	0.998466	0.81473	0.829287	0.819909	0.751908	0.818874	0.814645	0.814307	0.826879	0.826879	0.851711	0.819423	0.81079	0.825095	0.817008	0.816031	0.83105	0.79648	0.806084	0.806844	0.794989	0.794989	0.81079	0.798011	0.823036	0.822765	0.801063	0.808073	0.808511	0.816233	0.832067
212	0.819497	0.796662	0.801822	0.741445	0.741445	0.831435	0.831435	0.830418	0.99696	0.996951	0.828897	0.833207	0.998481	0.820884	0.832954	0.850951	0.998467	0.998467	0.998466	0.81473	0.829287	0.819909	0.751908	0.818874	0.814645	0.814307	0.826879	0.826879	0.851711	0.819423	0.81079	0.825095	0.817008	0.816031	0.83105	0.79648	0.806084	0.806844	0.794989	0.794989	0.81079	0.798011	0.823036	0.822765	0.801063	0.808073	0.808511	0.816233	0.832067
213	0.818043	0.810358	0.737043	0.777099	0.777099	0.778963	0.778963	0.812977	0.997712	0.997705	0.806107	0.773212	0.997713	0.76052	0.826982	0.848092	0.998462	0.998462	0.99846	0.790396	0.80655	0.827613	0.77931	0.818946	0.796325	0.796791	0.810976	0.810976	0.848855	0.827114	0.80564	0.825191	0.727896	0.726437	0.828877	0.731951	0.777099	0.778626	0.803503	0.803503	0.80564	0.731951	0.787902	0.78911	0.794207	0.789152	0.790396	0.778034	0.774981
214	0.997691	0.996933	0.99693	0.996925	0.996925	0.997698	0.997698	0.996157	0.976976	0.977692	0.996925	0.997701	0.972393	0.996918	0.996163	0.996925	0.970634	0.970634	0.970611	0.99693	0.996933	0.996928	0.996914	0.995385	0.996916	0.996923	0.996163	0.996163	0.996925	0.996933	0.996928	0.996157	0.99693	0.996914	0.997692	0.99768	0.996925	0.996925	0.997698	0.997698	0.996928	0.99768	0.997687	0.997683	0.996163	0.995381	0.995392	0.99613	0.997696
216	0.809487	0.796494	0.605945	0.766234	0.766234	0.785823	0.785823	0.81971	0.996947	0.996937	0.807487	0.78751	0.997712	0.788064	0.823036	0.840336	0.998462	0.998462	0.99846	0.801678	0.807165	0.803053	0.76705	0.818043	0.809962	0.808869	0.800153	0.800153	0.8411	0.802591	0.812214	0.80458	0.729214	0.728528	0.821865	0.0979342	0.792972	0.7945	0.79405	0.79405	0.812214	0.0994644	0.799234	0.798926	0.794813	0.795715	0.796183	0.801691	0.79084
217	0.834477	0.824335	0.812024	0.801067	0.801067	0.834855	0.834855	0.836128	0.996192	0.99618	0.847677	0.841185	0.997717	0.842748	0.357414	0.844512	0.997696	0.997696	0.997694	0.835616	0.847264	0.83473	0.806427	0.701982	0.84633	0.845919	0.831939	0.831939	0.845274	0.834981	0.843988	0.826219	0.824201	0.823259	0.849733	0.822086	0.829268	0.829268	0.821918	0.821918	0.843988	0.822853	0.826453	0.826187	0.834981	0.810687	0.810358	0.816577	0.832445
218	0.844564	0.845919	0.818321	0.821101	0.821101	0.831298	0.831298	0.823394	0.997708	0.997701	0.863914	0.847561	0.998473	0.83295	0.835114	0.573282	0.998459	0.998459	0.998458	0.832824	0.864989	0.831169	0.821949	0.840092	0.827586	0.826453	0.851145	0.851145	0.573282	0.830664	0.851031	0.833333	0.831298	0.831159	0.856924	0.838462	0.831804	0.83104	0.844275	0.844275	0.851031	0.838462	0.821319	0.821813	0.847328	0.812404	0.813598	0.814473	0.831298
219	0.786482	0.807192	0.749617	0.76227	0.76227	0.797856	0.797856	0.814417	0.996169	0.996157	0.803681	0.813456	0.998469	0.803997	0.823124	0.833716	0.998454	0.998454	0.998453	0.781011	0.804897	0.802299	0.768283	0.818879	0.816154	0.815042	0.803982	0.803982	0.833716	0.803366	0.825287	0.777607	0.792496	0.792918	0.825787	0.76929	0.780675	0.782209	0.806279	0.806279	0.825287	0.770062	0.815385	0.8151	0.794028	0.77957	0.77931	0.783784	0.807663
220	0.817557	0.811263	0.801219	0.808543	0.808543	0.805027	0.805027	0.827613	0.995427	0.995413	0.615854	0.809125	0.998477	0.789152	0.829528	0.855835	0.997694	0.997694	0.997692	0.829398	0.615209	0.820884	0.810107	0.729977	0.82632	0.825954	0.490868	0.490868	0.856598	0.821157	0.820122	0.809306	0.814928	0.813936	0.841221	0.80353	0.816934	0.819222	0.823305	0.823305	0.820122	0.801995	0.817138	0.817625	0.80198	0.810542	0.811738	0.8149	0.823933
303	0.817557	0.811263	0.801219	0.808543	0.808543	0.805027	0.805027	0.827613	0.995427	0.995413	0.615854	0.809125	0.998477	0.789152	0.829528	0.855835	0.997694	0.997694	0.997692	0.829398	0.615209	0.820884	0.810107	0.729977	0.82632	0.825954	0.490868	0.490868	0.856598	0.821157	0.820122	0.809306	0.814928	0.813936	0.841221	0.80353	0.816934	0.819222	0.823305	0.823305	0.820122	0.801995	0.817138	0.817625	0.80198	0.810542	0.811738	0.8149	0.823933
221	0.836516	0.847032	0.827114	0.820747	0.820747	0.827875	0.827875	0.818459	0.997713	0.997706	0.858124	0.844106	0.998477	0.829511	0.842346	0.536585	0.998463	0.998463	0.998462	0.818736	0.859209	0.830031	0.822358	0.829771	0.830911	0.830534	0.848439	0.848439	0.536585	0.830289	0.845274	0.829138	0.837776	0.836907	0.848855	0.837299	0.82151	0.820747	0.833968	0.833968	0.845274	0.838066	0.815608	0.816092	0.843107	0.793736	0.794207	0.804915	0.827114
222	0.997689	0.998465	0.997696	0.997692	0.997692	0.997696	0.997696	0.998462	0.96618	0.966076	0.998462	0.997699	0.975422	0.998458	0.997696	0.998462	0.969016	0.969016	0.969767	0.998464	0.998465	0.998463	0.997683	0.997691	0.997685	0.997691	0.996928	0.996928	0.998462	0.998465	0.997694	0.997692	0.997696	0.997683	0.99846	0.998452	0.998462	0.998462	0.998464	0.998464	0.997694	0.998452	0.998457	0.998454	0.997696	0.997689	0.997694	0.997676	0.997694
223	0.828856	0.807339	0.809487	0.816233	0.816233	0.791125	0.791125	0.803831	0.996937	0.996928	0.775479	0.798319	0.997705	0.796467	0.827982	0.836907	0.998456	0.998456	0.998454	0.781178	0.776758	0.805513	0.813221	0.822853	0.80722	0.807663	0.778118	0.778118	0.836907	0.80581	0.81317	0.793103	0.802601	0.802308	0.831288	0.806476	0.77318	0.773946	0.798011	0.798011	0.81317	0.806476	0.794773	0.794457	0.805662	0.805833	0.806279	0.799383	0.806279
224	0.99846	0.998466	0.998465	0.998463	0.998463	0.998465	0.998465	0.998463	0.942396	0.942219	0.998463	0.998467	0.95165	0.998459	0.997698	0.998463	0.92034	0.92034	0.919505	0.998465	0.998466	0.998464	0.998457	0.997692	0.998458	0.998462	0.998465	0.998465	0.998463	0.998466	0.998464	0.997694	0.998465	0.998457	0.998462	0.998453	0.998463	0.998463	0.998465	0.998465	0.998464	0.998453	0.996918	0.996914	0.997698	0.99846	0.998464	0.997678	0.998464
226	0.996151	0.996166	0.996163	0.995388	0.995388	0.995395	0.995395	0.996925	0.950883	0.950731	0.996925	0.995402	0.978511	0.996918	0.996163	0.996925	0.977572	0.977572	0.977554	0.99693	0.996933	0.996928	0.99537	0.994615	0.996145	0.996154	0.995395	0.995395	0.996925	0.996933	0.99616	0.995388	0.99693	0.996914	0.996925	0.996906	0.996925	0.996925	0.997698	0.997698	0.99616	0.996906	0.996918	0.996914	0.994628	0.996151	0.99616	0.995356	0.995392
227	0.998456	0.998462	0.99846	0.998458	0.998458	0.99846	0.99846	0.998458	0.942219	0.94204	0.998458	0.998463	0.951501	0.998454	0.997691	0.998458	0.920869	0.920869	0.920031	0.99846	0.998462	0.998459	0.998452	0.997685	0.998453	0.998457	0.99846	0.99846	0.998458	0.998462	0.998459	0.997687	0.99846	0.998452	0.998457	0.998448	0.998458	0.998458	0.99846	0.99846	0.998459	0.998448	0.996909	0.996904	0.997691	0.998456	0.998459	0.997671	0.998459
230	0.996145	0.997696	0.997694	0.997691	0.997691	0.997694	0.997694	0.997691	0.950769	0.950617	0.99846	0.997698	0.977709	0.997685	0.997694	0.996921	0.978278	0.978278	0.978261	0.997694	0.998464	0.996923	0.997682	0.996918	0.997683	0.997689	0.996157	0.996157	0.996921	0.996928	0.996923	0.996151	0.997694	0.997682	0.996921	0.997676	0.996151	0.996151	0.998463	0.998463	0.996923	0.997676	0.997685	0.997682	0.996925	0.996916	0.996923	0.996899	0.997692
231	0.807957	0.822409	0.729214	0.805195	0.805195	0.833715	0.833715	0.860305	0.99542	0.995406	0.834989	0.840061	0.998474	0.826187	0.825324	0.854851	0.998462	0.998462	0.99846	0.836003	0.834604	0.828244	0.806748	0.827982	0.819296	0.817418	0.841343	0.841343	0.854851	0.827744	0.837405	0.834989	0.729214	0.729294	0.841743	0.753267	0.831169	0.831933	0.832189	0.832189	0.837405	0.753267	0.845211	0.844973	0.829901	0.818669	0.819084	0.827692	0.835114
232	0.794028	0.798627	0.667429	0.770642	0.770642	0.799237	0.799237	0.83104	0.99618	0.996169	0.833333	0.801829	0.99771	0.794636	0.831298	0.845566	0.998459	0.998459	0.998458	0.820611	0.832189	0.825821	0.775134	0.834736	0.818252	0.817904	0.831298	0.831298	0.84633	0.826087	0.80687	0.822765	0.476336	0.475825	0.845448	0.691007	0.824159	0.825688	0.81145	0.81145	0.80687	0.691007	0.819785	0.819508	0.812214	0.813313	0.814504	0.802155	0.803667
235	0.997674	0.997683	0.996909	0.996904	0.996904	0.998454	0.998454	0.99613	0.972931	0.972847	0.997678	0.997685	0.982998	0.996897	0.996909	0.996904	0.97272	0.97272	0.972699	0.997682	0.997683	0.996133	0.996892	0.996902	0.997673	0.997676	0.996136	0.996136	0.996904	0.996139	0.996906	0.99613	0.996909	0.996892	0.997678	0.997664	0.998452	0.998452	0.996909	0.996909	0.996906	0.997664	0.996894	0.99689	0.996909	0.997674	0.99768	0.998441	0.998454
236	0.814275	0.810398	0.825555	0.792337	0.792337	0.814078	0.814078	0.803831	0.997703	0.997696	0.822222	0.810542	0.99847	0.818112	0.830911	0.865134	0.998456	0.998456	0.998454	0.792655	0.82263	0.80245	0.793077	0.845859	0.817832	0.818252	0.818807	0.818807	0.865134	0.803517	0.822358	0.816858	0.815608	0.814615	0.844325	0.812645	0.8	0.800766	0.805662	0.805662	0.822358	0.812645	0.810146	0.810624	0.808722	0.795088	0.796325	0.810185	0.808576
237	0.840857	0.841463	0.824561	0.816654	0.816654	0.822273	0.822273	0.818182	0.996947	0.996937	0.855615	0.842346	0.998474	0.827718	0.839054	0.570992	0.99846	0.99846	0.998459	0.82151	0.856707	0.827481	0.819018	0.833333	0.826054	0.824924	0.850496	0.850496	0.570992	0.827744	0.848092	0.828877	0.833079	0.83295	0.856269	0.834742	0.818946	0.818182	0.836766	0.836766	0.848092	0.834742	0.82069	0.821182	0.843631	0.79342	0.793893	0.796154	0.827613
238	0.809962	0.801527	0.599237	0.763581	0.763581	0.781679	0.781679	0.825555	0.996942	0.996933	0.806427	0.784897	0.997708	0.781609	0.81971	0.837797	0.998459	0.998459	0.998458	0.791444	0.806107	0.799694	0.76439	0.810873	0.805833	0.804747	0.798319	0.798319	0.838562	0.8	0.799694	0.804431	0.714286	0.713518	0.819296	0.141104	0.788829	0.79036	0.796791	0.796791	0.799694	0.141104	0.799693	0.799385	0.779221	0.792337	0.792813	0.808314	0.79052
239	0.824293	0.80137	0.809596	0.742182	0.742182	0.837776	0.837776	0.831426	0.996951	0.996942	0.825324	0.838783	0.998477	0.820336	0.829398	0.849733	0.998463	0.998463	0.998462	0.824829	0.825723	0.823171	0.751339	0.819847	0.824024	0.823664	0.816451	0.816451	0.850496	0.822679	0.820122	0.829138	0.820259	0.819296	0.830534	0.804298	0.812357	0.814645	0.798934	0.798934	0.820122	0.805833	0.822494	0.822989	0.812643	0.816654	0.817073	0.811828	0.833841
240	0.803667	0.804265	0.772866	0.782443	0.782443	0.801067	0.801067	0.80458	0.996186	0.996174	0.804729	0.807458	0.998476	0.808869	0.813404	0.849618	0.998462	0.998462	0.99846	0.787348	0.805936	0.816171	0.784839	0.803817	0.830781	0.829641	0.807311	0.807311	0.849618	0.817212	0.833715	0.789313	0.803354	0.803065	0.839572	0.794931	0.783206	0.783969	0.762957	0.762957	0.833715	0.794931	0.807044	0.806748	0.801067	0.794343	0.793288	0.803228	0.801678
241	0.829138	0.823708	0.805323	0.755522	0.755522	0.834981	0.834981	0.837776	0.996956	0.996947	0.835491	0.842065	0.998479	0.836641	0.83346	0.864433	0.998465	0.998465	0.998464	0.825095	0.836626	0.831811	0.761468	0.818598	0.834989	0.833841	0.836502	0.836502	0.865194	0.831307	0.822679	0.823305	0.81673	0.816514	0.835366	0.819157	0.814928	0.815689	0.818251	0.818251	0.822679	0.819923	0.827349	0.82785	0.825855	0.80778	0.807458	0.819018	0.844749
242	0.998454	0.99846	0.998459	0.998457	0.998457	0.998459	0.998459	0.998457	0.943716	0.943542	0.998457	0.998462	0.951464	0.998453	0.997689	0.998457	0.920807	0.920807	0.919969	0.998459	0.99846	0.998459	0.998452	0.997683	0.998452	0.998456	0.998459	0.998459	0.998457	0.998462	0.998458	0.997685	0.998459	0.998451	0.998456	0.998447	0.998457	0.998457	0.998459	0.998459	0.998458	0.998447	0.996906	0.996902	0.997689	0.998454	0.998458	0.997669	0.998459
243	0.835249	0.834225	0.826585	0.814701	0.814701	0.844801	0.844801	0.840735	0.99694	0.99693	0.844682	0.856489	0.997706	0.842025	0.544691	0.846213	0.997685	0.997685	0.997683	0.812691	0.844275	0.837031	0.817345	0.718989	0.83871	0.838314	0.843392	0.843392	0.846978	0.83728	0.847743	0.839327	0.832569	0.831668	0.860536	0.832179	0.808576	0.808576	0.827217	0.827217	0.847743	0.830639	0.834101	0.834615	0.840214	0.790644	0.79036	0.818952	0.844682
244	0.997683	0.998462	0.997691	0.997687	0.997687	0.99846	0.99846	0.997687	0.983051	0.983771	0.997687	0.998463	0.975366	0.998454	0.996923	0.998458	0.97669	0.97669	0.976672	0.997691	0.997692	0.997689	0.99768	0.996914	0.99768	0.997685	0.995381	0.995381	0.998458	0.997692	0.997689	0.996916	0.996921	0.996904	0.998457	0.998448	0.997687	0.997687	0.99846	0.99846	0.997689	0.998448	0.998453	0.998452	0.996921	0.997683	0.997689	0.996118	0.998459
245	0.797246	0.43064	0.798627	0.806723	0.806723	0.806255	0.806255	0.781513	0.996183	0.996172	0.818946	0.812643	0.998474	0.798622	0.842868	0.846448	0.99846	0.99846	0.998459	0.800153	0.820122	0.819084	0.805364	0.831804	0.811494	0.811927	0.807018	0.807018	0.846448	0.820122	0.807634	0.799083	0.811594	0.812117	0.837156	0.808609	0.799847	0.799847	0.797864	0.797864	0.807634	0.809377	0.780843	0.781442	0.813883	0.815608	0.816794	0.810769	0.815267
246	0.80564	0.823083	0.791793	0.828006	0.828006	0.464286	0.464286	0.707002	0.996958	0.996949	0.820396	0.559181	0.99772	0.716247	0.844985	0.859209	0.998466	0.998466	0.998465	0.833587	0.820805	0.822053	0.832697	0.840061	0.822901	0.823305	0.808511	0.808511	0.85997	0.822323	0.825095	0.8379	0.800912	0.801375	0.842346	0.797856	0.818874	0.819635	0.714286	0.714286	0.825095	0.797856	0.719847	0.720183	0.816109	0.820122	0.821293	0.816858	0.455513
247	0.821456	0.822765	0.810398	0.738132	0.738132	0.83104	0.83104	0.826187	0.997705	0.997698	0.835375	0.844275	0.998471	0.834229	0.832569	0.847626	0.998457	0.998457	0.998456	0.83104	0.836516	0.827085	0.747118	0.82682	0.829493	0.829885	0.843272	0.843272	0.848392	0.826585	0.817904	0.825421	0.821101	0.820138	0.838314	0.821263	0.817764	0.81853	0.816514	0.816514	0.817904	0.821263	0.822581	0.823077	0.817278	0.802914	0.803366	0.822668	0.836266
248	0.823484	0.819572	0.712318	0.807663	0.807663	0.797246	0.797246	0.825287	0.997703	0.997698	0.82069	0.801375	0.997706	0.807988	0.82632	0.852107	0.998456	0.998456	0.998454	0.801988	0.821101	0.817764	0.810769	0.819785	0.817064	0.816718	0.817138	0.817138	0.852874	0.818043	0.812404	0.819923	0.763581	0.762308	0.832055	0.754048	0.811639	0.811639	0.814078	0.814078	0.812404	0.75559	0.807072	0.808314	0.799541	0.805215	0.805662	0.79321	0.817764
249	0.811306	0.821918	0.791318	0.618612	0.618612	0.822544	0.822544	0.824561	0.997713	0.997706	0.842105	0.834221	0.998477	0.833333	0.815689	0.846682	0.998463	0.998463	0.998462	0.815689	0.842466	0.821646	0.629403	0.78626	0.82479	0.825191	0.836253	0.836253	0.846682	0.822679	0.814024	0.828375	0.809596	0.809341	0.833588	0.801228	0.817696	0.816171	0.761615	0.761615	0.814024	0.801228	0.812548	0.812261	0.814928	0.801375	0.802591	0.812596	0.813262
250	0.830031	0.820046	0.800912	0.758752	0.758752	0.836626	0.836626	0.828006	0.996958	0.996949	0.833333	0.838391	0.99848	0.842105	0.834347	0.841705	0.998466	0.998466	0.998465	0.828267	0.834472	0.830418	0.764706	0.824067	0.826718	0.82559	0.834347	0.834347	0.842466	0.829916	0.822814	0.828767	0.816869	0.816654	0.835491	0.81317	0.820396	0.821157	0.819149	0.819149	0.822814	0.813936	0.816031	0.814985	0.819909	0.808689	0.809125	0.82069	0.841825
251	0.788506	0.799237	0.782277	0.800306	0.800306	0.830405	0.830405	0.827085	0.996942	0.996933	0.835501	0.833715	0.998472	0.825153	0.826585	0.840979	0.997687	0.997687	0.997685	0.798319	0.835878	0.807339	0.800307	0.830781	0.815042	0.815467	0.821238	0.821238	0.840979	0.807634	0.801223	0.814078	0.75783	0.757296	0.824655	0.787529	0.788064	0.789594	0.813598	0.813598	0.801223	0.788299	0.817345	0.817064	0.796791	0.798467	0.799694	0.808166	0.828746
252	0.817904	0.826219	0.792525	0.611154	0.611154	0.827613	0.827613	0.823529	0.99771	0.997703	0.840336	0.841584	0.998474	0.839969	0.811594	0.842628	0.99846	0.99846	0.998459	0.820747	0.841463	0.822901	0.622699	0.79052	0.836782	0.837156	0.839054	0.839054	0.842628	0.823933	0.815267	0.831169	0.817696	0.818391	0.837156	0.812452	0.820474	0.818946	0.760488	0.760488	0.815267	0.813221	0.811494	0.811972	0.81312	0.809487	0.810687	0.816154	0.829771
253	0.819572	0.797256	0.804729	0.828877	0.828877	0.823799	0.823799	0.826585	0.996947	0.996937	0.828113	0.818736	0.998474	0.811639	0.850496	0.84492	0.99846	0.99846	0.998459	0.812357	0.828506	0.655725	0.82592	0.83792	0.822989	0.82263	0.829901	0.829901	0.845684	0.65625	0.828244	0.834989	0.826087	0.82592	0.834098	0.794773	0.799083	0.799083	0.828375	0.828375	0.828244	0.794005	0.823755	0.822717	0.817696	0.82479	0.825954	0.803846	0.824427
254	0.997689	0.997696	0.997694	0.997691	0.997691	0.998463	0.998463	0.99846	0.976154	0.97608	0.99846	0.998465	0.981567	0.998457	0.997694	0.997691	0.972093	0.972093	0.972071	0.998463	0.998464	0.996923	0.997682	0.996918	0.997683	0.997689	0.997694	0.997694	0.997691	0.996928	0.996923	0.997691	0.997694	0.997682	0.997689	0.996902	0.997691	0.997691	0.998463	0.998463	0.996923	0.996902	0.998456	0.998453	0.996157	0.997687	0.997692	0.996899	0.998462
255	0.820474	0.799848	0.82559	0.790999	0.790999	0.670982	0.670982	0.256664	0.996951	0.996942	0.81312	0.728517	0.998477	0.675325	0.846915	0.845274	0.998464	0.998464	0.998463	0.817974	0.813546	0.826982	0.800153	0.826718	0.833206	0.832824	0.829398	0.829398	0.845274	0.826484	0.829268	0.836003	0.823305	0.822358	0.841221	0.814275	0.79939	0.798627	0.609589	0.609589	0.829268	0.81581	0.307105	0.305279	0.826352	0.825821	0.826982	0.81106	0.676829
256	0.803354	0.809415	0.780395	0.78691	0.78691	0.803191	0.803191	0.810502	0.996198	0.996186	0.808219	0.80956	0.99848	0.812357	0.819909	0.849315	0.998466	0.998466	0.998465	0.788754	0.809415	0.820532	0.790076	0.80655	0.830534	0.829398	0.81307	0.81307	0.849315	0.821564	0.8327	0.792998	0.803191	0.802903	0.843107	0.794793	0.783866	0.785388	0.770517	0.770517	0.8327	0.795559	0.81145	0.810398	0.797112	0.794207	0.793916	0.805364	0.803802
261	0.813262	0.808656	0.822948	0.792237	0.792237	0.818389	0.818389	0.805175	0.996958	0.996949	0.821157	0.811077	0.99848	0.819985	0.829027	0.865297	0.998466	0.998466	0.998465	0.790274	0.821564	0.80076	0.792972	0.844631	0.816794	0.817212	0.819286	0.819286	0.865297	0.801822	0.823574	0.815068	0.81383	0.812834	0.842346	0.811639	0.796804	0.797565	0.804711	0.804711	0.823574	0.811639	0.81145	0.811927	0.809271	0.796494	0.797719	0.809962	0.812928
262	0.820259	0.800455	0.799544	0.746008	0.746008	0.832954	0.832954	0.838023	0.99696	0.996951	0.825095	0.833965	0.998481	0.826219	0.833713	0.853232	0.998467	0.998467	0.998466	0.811693	0.825493	0.828267	0.755725	0.81583	0.819222	0.818874	0.824601	0.824601	0.853992	0.828528	0.819909	0.81597	0.817768	0.816794	0.834094	0.808722	0.806844	0.807605	0.803341	0.803341	0.819909	0.810252	0.832189	0.832697	0.808656	0.808835	0.809271	0.815467	0.830547
265	0.820259	0.800455	0.799544	0.746008	0.746008	0.832954	0.832954	0.838023	0.99696	0.996951	0.825095	0.833965	0.998481	0.826219	0.833713	0.853232	0.998467	0.998467	0.998466	0.811693	0.825493	0.828267	0.755725	0.81583	0.819222	0.818874	0.824601	0.824601	0.853992	0.828528	0.819909	0.81597	0.817768	0.816794	0.834094	0.808722	0.806844	0.807605	0.803341	0.803341	0.819909	0.810252	0.832189	0.832697	0.808656	0.808835	0.809271	0.815467	0.830547
263	0.836128	0.826879	0.795593	0.805936	0.805936	0.785714	0.785714	0.827245	0.996198	0.996186	0.812024	0.792109	0.99848	0.804729	0.828267	0.848554	0.998466	0.998466	0.998465	0.81231	0.812453	0.820532	0.811306	0.828637	0.823664	0.823305	0.806231	0.806231	0.849315	0.820805	0.831179	0.819635	0.809271	0.809014	0.836253	0.79709	0.794521	0.794521	0.81155	0.81155	0.831179	0.798622	0.816794	0.814985	0.819909	0.826219	0.827376	0.813793	0.784791
264	0.821374	0.813688	0.781583	0.814787	0.814787	0.803653	0.803653	0.833079	0.994669	0.994652	0.825457	0.816869	0.998478	0.812834	0.828767	0.839177	0.997696	0.997696	0.997694	0.800609	0.826616	0.821782	0.81422	0.822273	0.818043	0.818459	0.821918	0.821918	0.839177	0.822053	0.575342	0.820884	0.799087	0.799541	0.831426	0.798313	0.80564	0.806402	0.814307	0.814307	0.575342	0.798313	0.827217	0.827718	0.219605	0.816031	0.817212	0.805065	0.807311
266	0.8139	0.816923	0.795997	0.768697	0.768697	0.721324	0.721324	0.595991	0.996148	0.996136	0.8165	0.737125	0.997691	0.671561	0.837567	0.852737	0.997669	0.997669	0.997667	0.810624	0.816923	0.828197	0.775715	0.829475	0.829853	0.831019	0.823711	0.823711	0.852737	0.827692	0.825886	0.83192	0.806005	0.805255	0.856481	0.799225	0.810332	0.811874	0.214615	0.214615	0.825886	0.798293	0.639104	0.63904	0.802155	0.821622	0.822034	0.819876	0.721109
267	0.788506	0.799237	0.781513	0.800306	0.800306	0.830405	0.830405	0.827085	0.996942	0.996933	0.835501	0.833715	0.998472	0.825153	0.826585	0.840979	0.997687	0.997687	0.997685	0.798319	0.835878	0.807339	0.800307	0.830781	0.815042	0.815467	0.821238	0.821238	0.840979	0.807634	0.801223	0.814078	0.757066	0.756528	0.824655	0.786759	0.788064	0.789594	0.813598	0.813598	0.801223	0.787529	0.817345	0.817064	0.796791	0.798467	0.799694	0.808166	0.828746
268	0.832317	0.819286	0.817629	0.814307	0.814307	0.829027	0.829027	0.834855	0.996198	0.996186	0.849315	0.832322	0.99848	0.842105	0.607903	0.821157	0.998466	0.998466	0.998465	0.822948	0.850418	0.822814	0.813598	0.73115	0.829771	0.829398	0.837386	0.837386	0.821918	0.822323	0.834981	0.828006	0.819909	0.81971	0.848439	0.833078	0.819635	0.819635	0.838146	0.838146	0.834981	0.833078	0.827481	0.827982	0.819909	0.804116	0.803042	0.805364	0.821293
269	0.813262	0.809415	0.822188	0.792237	0.792237	0.818389	0.818389	0.805936	0.996958	0.996949	0.820396	0.810319	0.99848	0.819222	0.828267	0.865297	0.998466	0.998466	0.998465	0.791033	0.820805	0.80076	0.792972	0.844631	0.816794	0.817212	0.818527	0.818527	0.865297	0.801822	0.822814	0.813546	0.81155	0.810542	0.840823	0.811639	0.796804	0.797565	0.802432	0.802432	0.822814	0.810873	0.81145	0.811927	0.809271	0.795732	0.796958	0.809962	0.813688
270	0.832317	0.818527	0.81459	0.809741	0.809741	0.816869	0.816869	0.828006	0.996958	0.996949	0.822679	0.823976	0.99848	0.827613	0.849544	0.848554	0.998466	0.998466	0.998465	0.796353	0.823842	0.807605	0.812834	0.833206	0.834351	0.83473	0.81459	0.81459	0.848554	0.809415	0.828137	0.80898	0.823708	0.823529	0.828767	0.827718	0.796043	0.796804	0.800152	0.800152	0.828137	0.826953	0.825954	0.825688	0.822188	0.803354	0.804563	0.818391	0.819011
271	0.816934	0.808511	0.78251	0.808073	0.808073	0.791635	0.791635	0.827875	0.994673	0.994657	0.829398	0.810175	0.998479	0.81145	0.827376	0.836253	0.997698	0.997698	0.997696	0.795437	0.830547	0.818113	0.811927	0.817835	0.817418	0.817835	0.825855	0.825855	0.836253	0.818389	0.563498	0.816451	0.797719	0.798165	0.829268	0.796935	0.793602	0.794364	0.812167	0.812167	0.563498	0.796935	0.81971	0.819434	0.205011	0.817696	0.818874	0.802147	0.800609
272	0.806279	0.790236	0.619375	0.763761	0.763761	0.78032	0.78032	0.818043	0.996944	0.996935	0.801988	0.78125	0.99771	0.781011	0.822137	0.841743	0.99846	0.99846	0.998459	0.785496	0.801678	0.805959	0.765337	0.814078	0.802914	0.801836	0.79313	0.79313	0.842508	0.806255	0.812834	0.802139	0.725191	0.724482	0.817904	0.0819296	0.78211	0.783639	0.796339	0.796339	0.812834	0.0826953	0.793712	0.793395	0.79542	0.789433	0.789916	0.801538	0.787624
273	0.842226	0.813971	0.817629	0.830289	0.830289	0.831307	0.831307	0.849315	0.996198	0.996186	0.85997	0.831563	0.99848	0.848207	0.596505	0.821918	0.998466	0.998466	0.998465	0.81535	0.861048	0.838783	0.828877	0.720487	0.841221	0.840823	0.841945	0.841945	0.822679	0.838269	0.839544	0.828767	0.829787	0.829641	0.853008	0.837672	0.820396	0.820396	0.833713	0.833713	0.839544	0.836907	0.833588	0.834098	0.822188	0.809451	0.808365	0.816092	0.823574
274	0.813404	0.811077	0.790433	0.74981	0.74981	0.817768	0.817768	0.820532	0.99696	0.996951	0.823574	0.8279	0.998481	0.821646	0.788155	0.852471	0.998467	0.998467	0.998466	0.796507	0.824734	0.823708	0.755725	0.805936	0.832952	0.833333	0.820805	0.820805	0.852471	0.823217	0.819909	0.812167	0.809415	0.808397	0.829528	0.79648	0.805323	0.806084	0.810175	0.810175	0.819909	0.798776	0.813883	0.814362	0.811693	0.80198	0.802432	0.822358	0.823708
278	0.810069	0.825988	0.801521	0.620244	0.620244	0.825855	0.825855	0.822544	0.997717	0.99771	0.835491	0.839787	0.998479	0.834351	0.81673	0.843869	0.998465	0.998465	0.998464	0.813688	0.835866	0.815068	0.628724	0.789634	0.832697	0.833079	0.83346	0.83346	0.843869	0.816109	0.81583	0.823305	0.818251	0.818043	0.833079	0.804598	0.808835	0.808073	0.744487	0.744487	0.81583	0.805364	0.813598	0.812548	0.809125	0.80778	0.80898	0.81135	0.828006
280	0.841501	0.832189	0.819847	0.829511	0.829511	0.851145	0.851145	0.844801	0.997708	0.997701	0.84633	0.855183	0.99771	0.842912	0.845038	0.862385	0.998459	0.998459	0.998458	0.844275	0.846682	0.844156	0.832822	0.853099	0.840491	0.839327	0.840458	0.840458	0.86315	0.844394	0.842748	0.81422	0.836641	0.835764	0.771232	0.830769	0.836391	0.835627	0.840458	0.840458	0.842748	0.830769	0.839724	0.83871	0.833588	0.839204	0.840336	0.836798	0.83728
281	0.822494	0.80564	0.800153	0.805959	0.805959	0.803966	0.803966	0.828877	0.996947	0.996937	0.822765	0.821021	0.998474	0.814701	0.840701	0.833461	0.997692	0.997692	0.997691	0.806255	0.823171	0.81374	0.808282	0.827217	0.824655	0.824293	0.816934	0.816934	0.834225	0.813262	0.491603	0.818946	0.813883	0.814417	0.830275	0.794005	0.810542	0.810542	0.822273	0.822273	0.491603	0.793236	0.813027	0.814275	0.467582	0.804132	0.80458	0.810769	0.814504
282	0.822494	0.80564	0.800153	0.805959	0.805959	0.803966	0.803966	0.828877	0.996947	0.996937	0.822765	0.821021	0.998474	0.814701	0.840701	0.833461	0.997692	0.997692	0.997691	0.806255	0.823171	0.81374	0.808282	0.827217	0.824655	0.824293	0.816934	0.816934	0.834225	0.813262	0.491603	0.818946	0.813883	0.814417	0.830275	0.794005	0.810542	0.810542	0.822273	0.822273	0.491603	0.793236	0.813027	0.814275	0.467582	0.804132	0.80458	0.810769	0.814504
283	0.816794	0.812785	0.805027	0.822273	0.822273	0.822544	0.822544	0.823799	0.996189	0.996177	0.774981	0.834221	0.998477	0.817278	0.827114	0.850496	0.998463	0.998463	0.998462	0.809596	0.775495	0.822409	0.822358	0.829771	0.828615	0.829008	0.808835	0.808835	0.851259	0.822679	0.815549	0.429443	0.809596	0.810107	0.816031	0.80046	0.812357	0.81312	0.817974	0.817974	0.815549	0.801228	0.809487	0.809962	0.820259	0.802139	0.803354	0.81106	0.814787
284	0.816031	0.812785	0.805027	0.822273	0.822273	0.822544	0.822544	0.823799	0.996189	0.996177	0.774981	0.834221	0.998477	0.817278	0.827114	0.850496	0.998463	0.998463	0.998462	0.808835	0.775495	0.822409	0.822358	0.829008	0.828615	0.829008	0.808835	0.808835	0.851259	0.822679	0.814787	0.42868	0.808835	0.809341	0.815267	0.80046	0.811594	0.812357	0.817974	0.817974	0.814787	0.801228	0.809487	0.809962	0.820259	0.802139	0.803354	0.811205	0.814787
285	0.833715	0.807751	0.824335	0.817352	0.817352	0.830418	0.830418	0.841584	0.996198	0.996186	0.856055	0.835232	0.998479	0.848092	0.613688	0.827875	0.998466	0.998466	0.998465	0.8327	0.857143	0.832572	0.817418	0.727896	0.830405	0.830031	0.841825	0.841825	0.828637	0.832067	0.834855	0.829398	0.828897	0.828746	0.85061	0.843678	0.827875	0.827875	0.839544	0.839544	0.834855	0.842912	0.832697	0.832441	0.804563	0.818459	0.817352	0.828988	0.828006
288	0.816171	0.812928	0.805175	0.822409	0.822409	0.822679	0.822679	0.823933	0.996192	0.99618	0.775152	0.834347	0.998478	0.817418	0.827245	0.85061	0.998464	0.998464	0.998463	0.80898	0.775665	0.822544	0.822494	0.829138	0.828746	0.829138	0.80898	0.80898	0.851372	0.822814	0.814928	0.429878	0.80898	0.809487	0.815408	0.800614	0.811738	0.8125	0.818113	0.818113	0.814928	0.80138	0.809633	0.810107	0.820396	0.80229	0.803503	0.811205	0.814928
289	0.816171	0.812928	0.805175	0.822409	0.822409	0.822679	0.822679	0.823933	0.996192	0.99618	0.775152	0.834347	0.998478	0.817418	0.827245	0.85061	0.998464	0.998464	0.998463	0.80898	0.775665	0.822544	0.822494	0.829138	0.828746	0.829138	0.80898	0.80898	0.851372	0.822814	0.814928	0.429878	0.80898	0.809487	0.815408	0.800614	0.811738	0.8125	0.818113	0.818113	0.814928	0.80138	0.809633	0.810107	0.820396	0.80229	0.803503	0.811205	0.814928
290	0.99846	0.998466	0.998465	0.998463	0.998463	0.998465	0.998465	0.998463	0.943164	0.942989	0.998463	0.998467	0.95165	0.998459	0.997698	0.998463	0.92034	0.92034	0.919505	0.998465	0.998466	0.998464	0.998457	0.997692	0.998458	0.998462	0.998465	0.998465	0.998463	0.998466	0.998464	0.997694	0.998465	0.998457	0.998462	0.998453	0.998463	0.998463	0.998465	0.998465	0.998464	0.998453	0.996918	0.996914	0.997698	0.99846	0.998464	0.997678	0.998464
291	0.811639	0.797101	0.6209	0.763761	0.763761	0.762776	0.762776	0.820336	0.996944	0.996935	0.805046	0.770579	0.99771	0.784074	0.828244	0.836391	0.99846	0.99846	0.998459	0.796183	0.805492	0.809014	0.763804	0.814078	0.803681	0.802601	0.803817	0.803817	0.837156	0.808543	0.818946	0.800611	0.725191	0.724482	0.816373	0.123277	0.788991	0.79052	0.801527	0.801527	0.818946	0.124809	0.792945	0.791859	0.79771	0.785605	0.786096	0.800769	0.773109
292	0.797864	0.447568	0.80076	0.813404	0.813404	0.796958	0.796958	0.779132	0.994673	0.994657	0.803503	0.786636	0.998479	0.792366	0.842586	0.840823	0.998465	0.998465	0.998464	0.803042	0.803951	0.825723	0.811927	0.828506	0.811306	0.810976	0.806844	0.806844	0.841584	0.826748	0.809741	0.784463	0.809886	0.810398	0.85061	0.803065	0.800457	0.800457	0.8	0.8	0.809741	0.803831	0.78304	0.782708	0.803802	0.82151	0.822679	0.81135	0.789193
293	0.797864	0.447568	0.80076	0.813404	0.813404	0.796958	0.796958	0.779132	0.994673	0.994657	0.803503	0.786636	0.998479	0.792366	0.842586	0.840823	0.998465	0.998465	0.998464	0.803042	0.803951	0.825723	0.811927	0.828506	0.811306	0.810976	0.806844	0.806844	0.841584	0.826748	0.809741	0.784463	0.809886	0.810398	0.85061	0.803065	0.800457	0.800457	0.8	0.8	0.809741	0.803831	0.78304	0.782708	0.803802	0.82151	0.822679	0.81135	0.789193
294	0.817835	0.839028	0.823708	0.808219	0.808219	0.837386	0.837386	0.843988	0.996958	0.996949	0.834855	0.83915	0.99924	0.842105	0.546353	0.853881	0.998467	0.998467	0.998466	0.781915	0.834472	0.825095	0.808251	0.594059	0.848092	0.846915	0.841185	0.841185	0.853881	0.824601	0.8327	0.834094	0.832827	0.831933	0.852247	0.82389	0.787671	0.78691	0.825988	0.825988	0.8327	0.825421	0.841343	0.842628	0.835106	0.806402	0.806844	0.819923	0.83346
295	0.817835	0.839028	0.823708	0.808219	0.808219	0.837386	0.837386	0.843988	0.996958	0.996949	0.834855	0.83915	0.99924	0.842105	0.546353	0.853881	0.998467	0.998467	0.998466	0.781915	0.834472	0.825095	0.808251	0.594059	0.848092	0.846915	0.841185	0.841185	0.853881	0.824601	0.8327	0.834094	0.832827	0.831933	0.852247	0.82389	0.787671	0.78691	0.825988	0.825988	0.8327	0.825421	0.841343	0.842628	0.835106	0.806402	0.806844	0.819923	0.83346
297	0.998462	0.998467	0.998466	0.998464	0.998464	0.998466	0.998466	0.998464	0.941673	0.941493	0.998464	0.998469	0.951687	0.99846	0.997699	0.998464	0.920402	0.920402	0.919567	0.998466	0.998467	0.998465	0.998458	0.997694	0.998459	0.998463	0.998466	0.998466	0.998464	0.998467	0.998465	0.997696	0.998466	0.998458	0.998463	0.998454	0.998464	0.998464	0.998466	0.998466	0.998465	0.998454	0.996921	0.996916	0.997699	0.998462	0.998465	0.99768	0.998465
298	0.99846	0.998466	0.998465	0.998463	0.998463	0.998465	0.998465	0.998463	0.941628	0.941448	0.998463	0.998467	0.95165	0.998459	0.997698	0.998463	0.92034	0.92034	0.919505	0.998465	0.998466	0.998464	0.998457	0.997692	0.998458	0.998462	0.998465	0.998465	0.998463	0.998466	0.998464	0.997694	0.998465	0.998457	0.998462	0.998453	0.998463	0.998463	0.998465	0.998465	0.998464	0.998453	0.996918	0.996914	0.997698	0.99846	0.998464	0.997678	0.998464
299	0.804598	0.827481	0.739496	0.804132	0.804132	0.830405	0.830405	0.858454	0.995413	0.995399	0.837797	0.837529	0.998472	0.823755	0.824293	0.847743	0.998459	0.998459	0.998458	0.834225	0.837405	0.826453	0.805684	0.830781	0.819018	0.817904	0.838044	0.838044	0.847743	0.825954	0.832569	0.834736	0.721925	0.721198	0.842266	0.755196	0.82938	0.830145	0.830405	0.830405	0.832569	0.755966	0.846508	0.846272	0.827349	0.819157	0.819572	0.828197	0.836391
300	0.842988	0.845862	0.817629	0.828767	0.828767	0.834347	0.834347	0.840183	0.995437	0.995423	0.843227	0.832322	0.99848	0.847445	0.579787	0.820396	0.997699	0.997699	0.997698	0.842705	0.844343	0.839544	0.829641	0.734196	0.845038	0.843107	0.825988	0.825988	0.821157	0.839787	0.841065	0.834094	0.836626	0.836516	0.849962	0.815467	0.833333	0.833333	0.835866	0.835866	0.841065	0.815467	0.835114	0.835627	0.830547	0.807165	0.806844	0.817625	0.822814
301	0.839817	0.819909	0.822814	0.820259	0.820259	0.83346	0.83346	0.845392	0.996195	0.996183	0.859101	0.840547	0.998479	0.851145	0.619011	0.835491	0.998465	0.998465	0.998464	0.828897	0.860182	0.833333	0.818807	0.736281	0.834989	0.834604	0.84943	0.84943	0.836253	0.832827	0.838661	0.829398	0.827376	0.827217	0.847561	0.835249	0.821021	0.821021	0.845627	0.845627	0.838661	0.835249	0.833461	0.833971	0.818251	0.81312	0.812024	0.818252	0.833333
302	0.840336	0.821918	0.822544	0.819985	0.819985	0.833968	0.833968	0.845919	0.996189	0.996177	0.860412	0.841065	0.998477	0.851682	0.620716	0.836003	0.998463	0.998463	0.998462	0.828637	0.861492	0.834604	0.81853	0.736641	0.836266	0.835878	0.849962	0.849962	0.836766	0.834094	0.838415	0.830664	0.827875	0.827718	0.848855	0.835764	0.820747	0.820747	0.846915	0.846915	0.838415	0.835764	0.833971	0.834483	0.817974	0.812834	0.811738	0.819508	0.833841
304	0.810069	0.797872	0.787072	0.751714	0.751714	0.81673	0.81673	0.809596	0.996956	0.996947	0.824829	0.82612	0.998479	0.81145	0.795437	0.851485	0.998465	0.998465	0.998464	0.796958	0.825988	0.822679	0.760703	0.806402	0.832697	0.833079	0.825855	0.825855	0.851485	0.822188	0.820396	0.814166	0.808365	0.807339	0.830793	0.801533	0.805788	0.80655	0.8	0.8	0.820396	0.803831	0.804431	0.805662	0.813688	0.808543	0.80898	0.818252	0.825723
305	0.809924	0.79924	0.78691	0.753049	0.753049	0.817352	0.817352	0.810213	0.996954	0.996944	0.826219	0.827508	0.998478	0.81207	0.796804	0.852134	0.998464	0.998464	0.998463	0.796804	0.827376	0.823305	0.762051	0.807018	0.832569	0.832952	0.825723	0.825723	0.852134	0.822814	0.821782	0.815549	0.808219	0.807192	0.831426	0.802147	0.806402	0.807165	0.800609	0.800609	0.821782	0.804448	0.804281	0.805513	0.81583	0.80916	0.809596	0.818112	0.826352
306	0.998448	0.998454	0.998453	0.998451	0.998451	0.998453	0.998453	0.998451	0.940402	0.940217	0.998451	0.998456	0.955143	0.998447	0.99768	0.998451	0.927514	0.927514	0.926677	0.998453	0.998454	0.998452	0.998445	0.997674	0.998446	0.99845	0.998453	0.998453	0.998451	0.998454	0.998452	0.997676	0.998453	0.998445	0.99845	0.998441	0.998451	0.998451	0.998453	0.998453	0.998452	0.998441	0.996894	0.99689	0.99768	0.998448	0.998452	0.99766	0.998452
307	0.995381	0.995399	0.99693	0.996157	0.996157	0.996163	0.996163	0.996925	0.943164	0.942989	0.997694	0.995402	0.952417	0.996918	0.994628	0.996157	0.92266	0.92266	0.921827	0.99693	0.997699	0.99616	0.996145	0.995385	0.996145	0.996154	0.996163	0.996163	0.996157	0.996166	0.99616	0.993851	0.99386	0.993827	0.997694	0.996906	0.996157	0.996157	0.997698	0.997698	0.99616	0.996906	0.995377	0.99537	0.995395	0.994611	0.994624	0.993808	0.995392
308	0.993827	0.99462	0.991538	0.993837	0.993837	0.993077	0.993077	0.994607	0.965358	0.966023	0.994607	0.993856	0.976923	0.992278	0.992308	0.995377	0.966615	0.966615	0.966589	0.993846	0.99462	0.995381	0.993813	0.994603	0.99305	0.993066	0.993846	0.993846	0.995377	0.995388	0.993841	0.993066	0.992308	0.992266	0.993837	0.992248	0.994607	0.994607	0.993077	0.993077	0.993841	0.992248	0.99459	0.994582	0.994615	0.993827	0.993841	0.994569	0.995381
309	0.99693	0.995413	0.996174	0.997703	0.997703	0.99694	0.99694	0.996935	0.430322	0.435484	0.996935	0.99618	0.986993	0.996928	0.995409	0.996935	0.966023	0.966023	0.965997	0.996174	0.996942	0.997703	0.997694	0.996166	0.997694	0.997699	0.996174	0.996174	0.996935	0.997706	0.997703	0.995402	0.996174	0.996154	0.996933	0.996916	0.996169	0.996169	0.99694	0.99694	0.997703	0.996916	0.996925	0.996921	0.995409	0.997698	0.997703	0.996914	0.996937
311	0.83945	0.826219	0.797101	0.804431	0.804431	0.843631	0.843631	0.8411	0.996183	0.996172	0.848855	0.846915	0.998474	0.846978	0.337395	0.844156	0.997691	0.997691	0.997689	0.836003	0.8492	0.828244	0.809816	0.697479	0.846743	0.84633	0.841463	0.841463	0.84492	0.828506	0.844394	0.830405	0.830664	0.829755	0.853211	0.811683	0.830405	0.830405	0.836766	0.836766	0.844394	0.812452	0.835249	0.835764	0.837652	0.808722	0.808397	0.816923	0.839695
313	0.813364	0.810252	0.698315	0.766104	0.766104	0.787902	0.787902	0.825153	0.997701	0.997694	0.819018	0.788991	0.997703	0.789393	0.828484	0.83589	0.998454	0.998454	0.998453	0.799387	0.818669	0.810728	0.768283	0.823484	0.806154	0.8066	0.816233	0.816233	0.836656	0.811783	0.816092	0.81365	0.710567	0.709777	0.830391	0.713735	0.796779	0.796779	0.804132	0.804132	0.816092	0.712963	0.807692	0.806626	0.810873	0.808756	0.809962	0.810039	0.795402
314	0.996124	0.996911	0.997682	0.997678	0.997678	0.998456	0.998456	0.996133	0.95901	0.958883	0.998452	0.998457	0.98068	0.99845	0.995363	0.996904	0.961897	0.961897	0.961868	0.998454	0.998456	0.99768	0.997671	0.996904	0.997673	0.997678	0.997682	0.997682	0.996904	0.997683	0.99768	0.997678	0.997682	0.997669	0.996127	0.998444	0.998452	0.998452	0.997682	0.997682	0.99768	0.998444	0.994574	0.994565	0.996909	0.997674	0.99768	0.997665	0.99768
315	0.810831	0.819909	0.790114	0.618431	0.618431	0.822053	0.822053	0.82559	0.997717	0.99771	0.837776	0.831435	0.998479	0.832061	0.811407	0.846915	0.998465	0.998465	0.998464	0.817491	0.838146	0.819635	0.629969	0.785823	0.822765	0.823171	0.835741	0.835741	0.846915	0.820669	0.816591	0.827875	0.809886	0.809633	0.833079	0.799234	0.818736	0.817212	0.763498	0.763498	0.816591	0.799234	0.812834	0.812548	0.817491	0.801678	0.802892	0.815184	0.812785
316	0.810831	0.819909	0.790114	0.618431	0.618431	0.822053	0.822053	0.82559	0.997717	0.99771	0.837776	0.831435	0.998479	0.832061	0.811407	0.846915	0.998465	0.998465	0.998464	0.817491	0.838146	0.819635	0.629969	0.785823	0.822765	0.823171	0.835741	0.835741	0.846915	0.820669	0.816591	0.827875	0.809886	0.809633	0.833079	0.799234	0.818736	0.817212	0.763498	0.763498	0.816591	0.799234	0.812834	0.812548	0.817491	0.801678	0.802892	0.815184	0.812785
320	0.823171	0.794989	0.802432	0.73516	0.73516	0.825228	0.825228	0.828006	0.996958	0.996949	0.827245	0.832322	0.99848	0.818459	0.827508	0.847793	0.998466	0.998466	0.998465	0.81535	0.827639	0.821293	0.745607	0.811881	0.822901	0.822544	0.832827	0.832827	0.848554	0.821564	0.80076	0.824201	0.81383	0.812834	0.833206	0.806279	0.805175	0.805175	0.803951	0.803951	0.80076	0.80781	0.818321	0.818807	0.796353	0.811738	0.812167	0.818391	0.828897
321	0.804132	0.787348	0.609756	0.760886	0.760886	0.779726	0.779726	0.817418	0.996947	0.996937	0.800611	0.780655	0.997712	0.778883	0.82151	0.839572	0.998462	0.998462	0.99846	0.78566	0.800305	0.803817	0.762452	0.812691	0.800766	0.799694	0.791762	0.791762	0.840336	0.804116	0.809924	0.801527	0.721587	0.720859	0.817278	0.0726855	0.781513	0.78304	0.79405	0.79405	0.809924	0.0734506	0.79387	0.793553	0.790236	0.788064	0.78855	0.799385	0.78626
322	0.807018	0.806231	0.784791	0.807311	0.807311	0.434221	0.434221	0.710586	0.996956	0.996947	0.81112	0.526196	0.998479	0.710908	0.848669	0.842346	0.998465	0.998465	0.998464	0.815209	0.81155	0.814307	0.813456	0.829268	0.814362	0.814787	0.801521	0.801521	0.843107	0.81383	0.808219	0.822544	0.797719	0.797401	0.827744	0.771648	0.796649	0.79741	0.732319	0.732319	0.808219	0.772414	0.71505	0.715379	0.807605	0.81312	0.814307	0.793712	0.440639
323	0.829901	0.806231	0.775665	0.819497	0.819497	0.431179	0.431179	0.71211	0.996956	0.996947	0.812643	0.530752	0.998479	0.726718	0.850951	0.847677	0.998465	0.998465	0.998464	0.810646	0.81155	0.829528	0.826453	0.846799	0.81971	0.817835	0.805323	0.805323	0.847677	0.829787	0.819635	0.82559	0.809125	0.808869	0.846037	0.781609	0.796649	0.798172	0.730038	0.730038	0.819635	0.783142	0.718869	0.719204	0.81597	0.819222	0.820396	0.82362	0.428463
326	0.829901	0.806231	0.775665	0.819497	0.819497	0.431179	0.431179	0.71211	0.996956	0.996947	0.812643	0.530752	0.998479	0.726718	0.850951	0.847677	0.998465	0.998465	0.998464	0.810646	0.81155	0.829528	0.826453	0.846799	0.81971	0.817835	0.805323	0.805323	0.847677	0.829787	0.819635	0.82559	0.809125	0.808869	0.846037	0.781609	0.796649	0.798172	0.730038	0.730038	0.819635	0.783142	0.718869	0.719204	0.81597	0.819222	0.820396	0.82362	0.428463
324	0.829901	0.806231	0.776426	0.819497	0.819497	0.431179	0.431179	0.71211	0.996956	0.996947	0.812643	0.530752	0.998479	0.727481	0.850951	0.847677	0.998465	0.998465	0.998464	0.810646	0.81155	0.829528	0.826453	0.846799	0.81971	0.817835	0.805323	0.805323	0.847677	0.829787	0.820396	0.82559	0.809125	0.808869	0.846037	0.781609	0.796649	0.798172	0.730038	0.730038	0.820396	0.783142	0.718869	0.719204	0.81673	0.819222	0.820396	0.82362	0.428463
325	0.824924	0.812643	0.792683	0.814504	0.814504	0.519055	0.519055	0.716031	0.996186	0.996174	0.812977	0.598173	0.997713	0.730681	0.84375	0.855725	0.998462	0.998462	0.99846	0.785061	0.811881	0.823799	0.815326	0.818182	0.816233	0.81589	0.796494	0.796494	0.855725	0.824067	0.815408	0.827481	0.802591	0.803065	0.838044	0.77957	0.780916	0.781679	0.743902	0.743902	0.815408	0.781874	0.722818	0.723159	0.804878	0.79052	0.790999	0.805534	0.510297
327	0.813404	0.792868	0.798026	0.73308	0.73308	0.825361	0.825361	0.825855	0.99696	0.996951	0.825855	0.825625	0.998481	0.822409	0.829916	0.850951	0.998467	0.998467	0.998466	0.816249	0.826252	0.822948	0.743511	0.820396	0.816171	0.816591	0.812453	0.812453	0.851711	0.822458	0.81307	0.822053	0.809415	0.808397	0.834094	0.782708	0.807605	0.809125	0.791192	0.791192	0.81307	0.784239	0.819222	0.81971	0.80486	0.80655	0.806991	0.815467	0.827508
328	0.840857	0.838415	0.811594	0.806723	0.806723	0.820747	0.820747	0.839695	0.996947	0.996937	0.846448	0.828637	0.998474	0.825555	0.836003	0.676853	0.99846	0.99846	0.998459	0.790396	0.847561	0.830534	0.807515	0.834862	0.832184	0.832569	0.839054	0.839054	0.676853	0.830793	0.832061	0.832697	0.828375	0.827454	0.845566	0.814758	0.791603	0.79084	0.839299	0.839299	0.832061	0.814758	0.840735	0.840491	0.828375	0.800459	0.801678	0.811538	0.815267
329	0.829771	0.812167	0.783866	0.8125	0.8125	0.807458	0.807458	0.814787	0.996192	0.99618	0.810213	0.793313	0.997717	0.813598	0.829528	0.849848	0.997696	0.997696	0.997694	0.807458	0.809886	0.811881	0.814843	0.828375	0.828746	0.829138	0.805175	0.805175	0.849848	0.812167	0.814928	0.809451	0.811263	0.810252	0.838291	0.81365	0.804116	0.803354	0.828006	0.828006	0.814928	0.81365	0.805046	0.804747	0.812785	0.816031	0.817212	0.816577	0.808073
331	0.81312	0.791033	0.812167	0.814928	0.814928	0.818251	0.818251	0.819497	0.996195	0.996183	0.812643	0.817768	0.998479	0.80229	0.834981	0.8492	0.998465	0.998465	0.998464	0.382219	0.81383	0.806697	0.815749	0.789634	0.825057	0.824695	0.808365	0.808365	0.8492	0.805471	0.820396	0.826352	0.819772	0.819572	0.839939	0.786973	0.159177	0.160701	0.8	0.8	0.820396	0.788506	0.813598	0.814078	0.79924	0.700992	0.702435	0.760736	0.821157
332	0.814362	0.800609	0.775324	0.804729	0.804729	0.421935	0.421935	0.708619	0.996951	0.996942	0.80778	0.520913	0.998477	0.712758	0.843869	0.839817	0.998463	0.998463	0.998462	0.817212	0.807458	0.821646	0.810107	0.831298	0.803366	0.803817	0.798934	0.798934	0.839817	0.821157	0.807165	0.819985	0.791318	0.790965	0.829771	0.769762	0.800153	0.801678	0.737243	0.737243	0.807165	0.77053	0.716144	0.717241	0.809596	0.812834	0.814024	0.799539	0.431402
333	0.840735	0.832952	0.819084	0.829511	0.829511	0.850382	0.850382	0.844801	0.997708	0.997701	0.847095	0.855183	0.99771	0.842912	0.844275	0.86315	0.998459	0.998459	0.998458	0.844275	0.847445	0.844156	0.832822	0.853864	0.839724	0.838562	0.840458	0.840458	0.863914	0.844394	0.842748	0.816514	0.836641	0.835764	0.771997	0.831538	0.83792	0.837156	0.840458	0.840458	0.842748	0.831538	0.839724	0.839478	0.834351	0.839204	0.840336	0.838337	0.836516
334	0.996139	0.996923	0.996923	0.994603	0.994603	0.994615	0.994615	0.995374	0.970747	0.970656	0.995374	0.996157	0.973826	0.996911	0.995381	0.996145	0.950388	0.950388	0.950349	0.997691	0.995385	0.997689	0.99459	0.993056	0.99536	0.99537	0.994611	0.994611	0.996145	0.997692	0.996918	0.996148	0.996151	0.99613	0.998457	0.997676	0.997687	0.997687	0.996151	0.996151	0.996918	0.997676	0.996133	0.996127	0.996151	0.996139	0.996148	0.996124	0.995377
335	0.817418	0.805936	0.785225	0.813883	0.813883	0.801219	0.801219	0.826087	0.994665	0.994648	0.827613	0.812928	0.998477	0.811162	0.831811	0.839817	0.997694	0.997694	0.997692	0.803503	0.828767	0.816311	0.817764	0.824427	0.816373	0.816794	0.824829	0.824829	0.839817	0.816591	0.562072	0.819985	0.803503	0.803982	0.832061	0.801995	0.802441	0.803204	0.81112	0.81112	0.562072	0.801228	0.820199	0.819923	0.206844	0.822002	0.823171	0.801075	0.80564
336	0.996906	0.998459	0.997687	0.997685	0.997685	0.998458	0.998458	0.997683	0.949884	0.952049	0.997683	0.99846	0.932151	0.998452	0.996916	0.998456	0.900621	0.900621	0.900544	0.998458	0.997689	0.997685	0.997674	0.996909	0.997676	0.997682	0.996916	0.996916	0.998456	0.997689	0.997685	0.997683	0.997687	0.997674	0.998454	0.998446	0.998456	0.998456	0.998458	0.998458	0.997685	0.998446	0.996904	0.996899	0.996916	0.99768	0.997685	0.99689	0.998457
337	0.843798	0.842105	0.825954	0.821101	0.821101	0.823664	0.823664	0.821865	0.997708	0.997701	0.857798	0.842988	0.998473	0.830651	0.836641	0.589763	0.998459	0.998459	0.998458	0.824427	0.858886	0.832697	0.821949	0.833206	0.828988	0.82785	0.852672	0.852672	0.589763	0.832952	0.851795	0.832569	0.838168	0.838066	0.853864	0.832308	0.823394	0.82263	0.838931	0.838931	0.851795	0.832308	0.826687	0.827189	0.848092	0.797856	0.798319	0.802925	0.833588
340	0.815126	0.819635	0.717441	0.778032	0.778032	0.816451	0.816451	0.83524	0.996951	0.996942	0.829138	0.821293	0.998477	0.808869	0.837776	0.836766	0.998463	0.998463	0.998462	0.819497	0.829528	0.804116	0.777182	0.822901	0.816373	0.815267	0.835491	0.835491	0.836766	0.803653	0.826219	0.829901	0.710586	0.710567	0.830534	0.742134	0.809306	0.809306	0.826352	0.826352	0.826219	0.742134	0.816373	0.816858	0.819497	0.810542	0.811738	0.80722	0.817073
341	0.810542	0.805175	0.785225	0.805492	0.805492	0.427266	0.427266	0.707857	0.996951	0.996942	0.810831	0.515589	0.998477	0.705882	0.849962	0.846682	0.998463	0.998463	0.998462	0.817212	0.810502	0.820884	0.810873	0.829771	0.811783	0.812214	0.798934	0.798934	0.846682	0.821157	0.814787	0.823799	0.795887	0.795559	0.835114	0.775902	0.800915	0.802441	0.716679	0.716679	0.814787	0.776669	0.716909	0.718008	0.81112	0.817418	0.818598	0.78725	0.428354
342	0.82263	0.815689	0.78125	0.80687	0.80687	0.795732	0.795732	0.828244	0.994661	0.994644	0.825954	0.80898	0.998476	0.813313	0.833841	0.838168	0.997692	0.997692	0.997691	0.802591	0.827114	0.82685	0.810728	0.825057	0.821593	0.822002	0.824695	0.824695	0.838168	0.827114	0.583841	0.823664	0.807165	0.807663	0.829641	0.794931	0.803053	0.803817	0.810976	0.810976	0.583841	0.794931	0.820061	0.820552	0.261796	0.82263	0.823799	0.810915	0.801678
343	0.810687	0.8	0.80898	0.817073	0.817073	0.71309	0.71309	0.777439	0.996192	0.99618	0.804878	0.75076	0.997717	0.781513	0.849315	0.856707	0.998464	0.998464	0.998463	0.506088	0.803802	0.809596	0.815608	0.803966	0.824159	0.823799	0.799848	0.799848	0.856707	0.809886	0.811881	0.823171	0.809741	0.811018	0.847445	0.784509	0.558689	0.557927	0.774734	0.774734	0.811881	0.786043	0.781346	0.783308	0.807458	0.753435	0.753998	0.784344	0.730388
345	0.831933	0.829528	0.779132	0.802591	0.802591	0.808835	0.808835	0.842868	0.997713	0.997706	0.830664	0.801521	0.997715	0.820336	0.826352	0.846682	0.998463	0.998463	0.998463	0.817974	0.83105	0.822409	0.797856	0.825191	0.642693	0.641221	0.828637	0.828637	0.846682	0.822679	0.818598	0.809306	0.77837	0.779479	0.824427	0.768227	0.806255	0.806255	0.835491	0.835491	0.818598	0.769762	0.823259	0.822222	0.808073	0.812834	0.814024	0.831029	0.803354
346	0.806427	0.823933	0.729214	0.802139	0.802139	0.832952	0.832952	0.856379	0.99542	0.995406	0.838044	0.837014	0.998474	0.826187	0.82151	0.856379	0.998462	0.998462	0.99846	0.836766	0.837652	0.830534	0.803681	0.823394	0.819296	0.817418	0.839177	0.839177	0.856379	0.830031	0.838931	0.833461	0.730183	0.730268	0.841743	0.75711	0.831169	0.831933	0.826087	0.826087	0.838931	0.75711	0.842912	0.842671	0.826087	0.817904	0.818321	0.827692	0.833588
347	0.814417	0.795264	0.756881	0.800153	0.800153	0.797401	0.797401	0.816998	0.995413	0.995399	0.815467	0.816031	0.998471	0.796623	0.833333	0.835375	0.997685	0.997685	0.997683	0.753247	0.816654	0.807192	0.803228	0.822222	0.811828	0.812261	0.802752	0.802752	0.835375	0.807487	0.606269	0.80781	0.800459	0.800922	0.835249	0.783513	0.770642	0.771407	0.820336	0.820336	0.606269	0.782743	0.811828	0.811538	0.28855	0.796169	0.797401	0.791827	0.808722
348	0.818182	0.799087	0.798934	0.752287	0.752287	0.826352	0.826352	0.836766	0.996189	0.996177	0.822273	0.830418	0.998477	0.819572	0.830922	0.849733	0.998463	0.998463	0.998462	0.81112	0.82344	0.826982	0.763581	0.814504	0.815608	0.816031	0.82559	0.82559	0.850496	0.826484	0.814024	0.815408	0.817212	0.816233	0.832061	0.805833	0.802441	0.803204	0.798934	0.798934	0.814024	0.807368	0.831676	0.83295	0.794364	0.806723	0.807165	0.8149	0.824695
349	0.806575	0.813404	0.429116	0.765649	0.765649	0.768293	0.768293	0.801527	0.996951	0.996942	0.80687	0.757991	0.997713	0.79036	0.823933	0.810687	0.998463	0.998463	0.998462	0.799543	0.80655	0.81312	0.772414	0.803667	0.79173	0.792208	0.807927	0.807927	0.810687	0.813404	0.792525	0.79542	0.691311	0.693487	0.835752	0.659754	0.800763	0.800763	0.789794	0.789794	0.792525	0.658986	0.788668	0.78911	0.782012	0.791284	0.791762	0.801691	0.755912
350	0.820061	0.810831	0.805344	0.816514	0.816514	0.814504	0.814504	0.812691	0.99618	0.996169	0.837156	0.810976	0.998473	0.821456	0.778626	0.849388	0.998459	0.998459	0.998458	0.819985	0.837529	0.807487	0.820414	0.838562	0.828221	0.82785	0.826718	0.826718	0.849388	0.80778	0.828113	0.821865	0.8	0.799693	0.840857	0.804615	0.805195	0.805195	0.819084	0.819084	0.828113	0.804615	0.817485	0.817972	0.816794	0.814078	0.815267	0.820631	0.823529
351	0.805405	0.802925	0.775809	0.787037	0.787037	0.812019	0.812019	0.822531	0.996145	0.996133	0.813272	0.816154	0.998459	0.819026	0.834361	0.840278	0.998445	0.998445	0.998444	0.791217	0.814473	0.817271	0.789474	0.822394	0.826625	0.825483	0.805855	0.805855	0.840278	0.818322	0.825752	0.800926	0.806626	0.807126	0.837963	0.784329	0.783951	0.784722	0.813559	0.813559	0.825752	0.784938	0.825213	0.824942	0.791988	0.789189	0.789514	0.804196	0.825752
352	0.81971	0.80137	0.788271	0.813883	0.813883	0.7738	0.7738	0.822273	0.997713	0.997706	0.82151	0.797719	0.997715	0.812691	0.830922	0.836766	0.998463	0.998463	0.998462	0.824067	0.821918	0.823171	0.817764	0.827481	0.827085	0.827481	0.821782	0.821782	0.836766	0.822679	0.536585	0.834477	0.808835	0.809341	0.835114	0.798926	0.816934	0.816171	0.80655	0.80655	0.536585	0.799693	0.818669	0.819157	0.674791	0.788388	0.787348	0.823349	0.791159
353	0.258806	0.797401	0.816373	0.803831	0.803831	0.818669	0.818669	0.836015	0.996172	0.99616	0.825421	0.81971	0.99847	0.823484	0.834098	0.85364	0.998456	0.998456	0.998454	0.801071	0.825821	0.815467	0.804615	0.829885	0.82475	0.82592	0.836391	0.836391	0.85364	0.815749	0.834736	0.812261	0.801836	0.800769	0.83819	0.805705	0.812261	0.813027	0.819434	0.819434	0.834736	0.806476	0.825519	0.82602	0.820964	0.812883	0.814078	0.809414	0.832312
354	0.806402	0.662111	0.816869	0.815068	0.815068	0.824468	0.824468	0.825723	0.996198	0.996186	0.792237	0.80956	0.99772	0.816934	0.832067	0.853881	0.998466	0.998466	0.998465	0.806231	0.791951	0.790875	0.813598	0.836253	0.818321	0.817212	0.762918	0.762918	0.853881	0.791951	0.821293	0.81583	0.822948	0.822002	0.836253	0.816998	0.783866	0.783105	0.832067	0.832067	0.821293	0.81853	0.819847	0.820336	0.816109	0.802591	0.803802	0.817625	0.823574
357	0.814843	0.8125	0.79939	0.759358	0.759358	0.724638	0.724638	0.58855	0.99771	0.997703	0.822002	0.739528	0.999237	0.666412	0.842868	0.852559	0.99923	0.99923	0.99923	0.818459	0.822409	0.829008	0.766871	0.823394	0.82682	0.827217	0.824561	0.824561	0.852559	0.828506	0.837405	0.827349	0.809306	0.808282	0.851795	0.805534	0.81589	0.81589	0.126428	0.126428	0.837405	0.804766	0.635042	0.634483	0.823036	0.830145	0.830534	0.821538	0.71145
358	0.79084	0.794677	0.789193	0.798018	0.798018	0.790715	0.790715	0.807165	0.99543	0.995416	0.820122	0.803191	0.998478	0.771581	0.830289	0.828506	0.997696	0.997696	0.997694	0.74277	0.821293	0.80198	0.799541	0.823036	0.813456	0.813883	0.82344	0.82344	0.828506	0.802281	0.82559	0.798018	0.794521	0.79342	0.836766	0.799847	0.751524	0.753049	0.802892	0.802892	0.82559	0.80138	0.796636	0.795559	0.799087	0.714504	0.715918	0.747506	0.798934
361	0.83104	0.820259	0.803354	0.772693	0.772693	0.830031	0.830031	0.829008	0.996949	0.99694	0.832061	0.828006	0.998476	0.832569	0.842988	0.854962	0.998462	0.998462	0.99846	0.820122	0.833206	0.825324	0.777948	0.830405	0.826953	0.825821	0.840701	0.840701	0.855725	0.824829	0.823036	0.833588	0.820122	0.819923	0.831933	0.813364	0.810687	0.81145	0.815549	0.815549	0.823036	0.814132	0.820061	0.819018	0.815549	0.814985	0.814645	0.822444	0.836766
363	0.80778	0.825988	0.795437	0.639756	0.639756	0.809125	0.809125	0.803503	0.997717	0.99771	0.837014	0.825361	0.998479	0.822901	0.809125	0.845392	0.998465	0.998465	0.998464	0.814449	0.836626	0.81583	0.646789	0.784299	0.827349	0.828506	0.836502	0.836502	0.845392	0.816869	0.815068	0.832445	0.812928	0.812691	0.836128	0.8	0.809596	0.808835	0.717871	0.717871	0.815068	0.8	0.7945	0.792655	0.812167	0.798627	0.799848	0.810728	0.792237
364	0.830534	0.812785	0.788271	0.81312	0.81312	0.519421	0.519421	0.713959	0.996189	0.996177	0.804729	0.602281	0.997715	0.727064	0.843869	0.816171	0.998463	0.998463	0.998462	0.773039	0.804414	0.81936	0.814843	0.81145	0.808722	0.807634	0.788271	0.788271	0.816171	0.819635	0.812643	0.82685	0.804265	0.804747	0.838931	0.76746	0.778032	0.778795	0.748667	0.748667	0.812643	0.769762	0.719969	0.71954	0.79741	0.79068	0.791159	0.804915	0.515244
365	0.827481	0.806844	0.778539	0.813262	0.813262	0.806697	0.806697	0.825457	0.994669	0.994652	0.827744	0.822948	0.998478	0.814362	0.840183	0.839939	0.997696	0.997696	0.997694	0.800609	0.828897	0.821021	0.814843	0.828375	0.81422	0.814645	0.824201	0.824201	0.839939	0.821293	0.547945	0.814024	0.795282	0.795715	0.839054	0.798313	0.799543	0.799543	0.82344	0.82344	0.547945	0.797546	0.821101	0.820827	0.149696	0.815267	0.816451	0.80967	0.816451
366	0.808722	0.810976	0.787185	0.798319	0.798319	0.813883	0.813883	0.81589	0.996183	0.996172	0.834989	0.79741	0.998474	0.80781	0.768116	0.84492	0.99846	0.99846	0.998459	0.815408	0.836128	0.809924	0.80138	0.814985	0.815326	0.815749	0.815408	0.815408	0.84492	0.810213	0.810069	0.818182	0.812357	0.812117	0.834862	0.80246	0.801375	0.802139	0.808543	0.808543	0.810069	0.803997	0.815326	0.815042	0.790236	0.818043	0.819222	0.81	0.829771
367	0.819847	0.812928	0.701674	0.800305	0.800305	0.792237	0.792237	0.830031	0.997715	0.997708	0.814024	0.801672	0.997717	0.805195	0.826484	0.83689	0.998464	0.998464	0.998463	0.803653	0.814449	0.814166	0.802752	0.80778	0.820336	0.819985	0.81583	0.81583	0.837652	0.813688	0.816591	0.816311	0.756469	0.755165	0.829901	0.759202	0.801829	0.801067	0.80898	0.80898	0.816591	0.760736	0.813456	0.814701	0.807458	0.787786	0.78751	0.811972	0.81112
370	0.819847	0.812928	0.701674	0.800305	0.800305	0.792237	0.792237	0.830031	0.997715	0.997708	0.814024	0.801672	0.997717	0.805195	0.826484	0.83689	0.998464	0.998464	0.998463	0.803653	0.814449	0.814166	0.802752	0.80778	0.820336	0.819985	0.81583	0.81583	0.837652	0.813688	0.816591	0.816311	0.756469	0.755165	0.829901	0.759202	0.801829	0.801067	0.80898	0.80898	0.816591	0.760736	0.813456	0.814701	0.807458	0.787786	0.78751	0.811972	0.81112
368	0.804116	0.797267	0.81307	0.818874	0.818874	0.701368	0.701368	0.769406	0.996198	0.996186	0.80137	0.739757	0.99772	0.770404	0.840426	0.85997	0.998466	0.998466	0.998465	0.525836	0.800304	0.809886	0.818946	0.80655	0.822137	0.821782	0.799392	0.799392	0.85997	0.810934	0.81597	0.824962	0.817629	0.817418	0.843107	0.786371	0.564688	0.564688	0.775076	0.775076	0.81597	0.787902	0.770992	0.772171	0.81155	0.751524	0.751331	0.783142	0.725475
369	0.814024	0.791192	0.81231	0.814307	0.814307	0.818389	0.818389	0.818874	0.996198	0.996186	0.812785	0.817147	0.99848	0.803204	0.834347	0.849315	0.998466	0.998466	0.998465	0.382688	0.813971	0.806844	0.815126	0.789033	0.824427	0.824067	0.808511	0.808511	0.849315	0.805619	0.820532	0.825723	0.819149	0.818946	0.840061	0.786371	0.160578	0.1621	0.799392	0.799392	0.820532	0.787902	0.812977	0.813456	0.799392	0.701219	0.702662	0.76092	0.820532
371	0.818736	0.826252	0.806378	0.742205	0.742205	0.833713	0.833713	0.83346	0.99696	0.996951	0.838783	0.834723	0.998481	0.836128	0.829916	0.847909	0.998467	0.998467	0.998466	0.829916	0.839909	0.821429	0.753435	0.825723	0.831426	0.831811	0.839787	0.839787	0.848669	0.820182	0.81307	0.831939	0.825361	0.824427	0.834855	0.819434	0.815209	0.81597	0.818527	0.818527	0.81307	0.820964	0.830664	0.831169	0.820046	0.795126	0.794833	0.822358	0.835866
372	0.805344	0.80076	0.777017	0.787348	0.787348	0.827245	0.827245	0.830031	0.996954	0.996944	0.830793	0.826748	0.998478	0.828877	0.834855	0.840061	0.998464	0.998464	0.998463	0.80137	0.831179	0.811881	0.786534	0.828375	0.812691	0.81312	0.822679	0.822679	0.840061	0.812167	0.820259	0.817073	0.76484	0.764346	0.829901	0.786043	0.792683	0.794207	0.817352	0.817352	0.820259	0.785276	0.820336	0.820827	0.796043	0.78855	0.789794	0.81274	0.821782
373	0.807018	0.806231	0.80076	0.811881	0.811881	0.806844	0.806844	0.820259	0.996195	0.996183	0.80198	0.81473	0.998479	0.812214	0.831179	0.843869	0.997698	0.997698	0.997696	0.812167	0.802432	0.824962	0.816514	0.830793	0.822002	0.821646	0.809125	0.809125	0.843869	0.823708	0.828767	0.594059	0.814449	0.814985	0.827875	0.809195	0.811881	0.811881	0.821293	0.821293	0.828767	0.811494	0.808251	0.808722	0.827376	0.79405	0.795282	0.797546	0.803653
374	0.835366	0.821564	0.775836	0.814307	0.814307	0.337889	0.337889	0.700913	0.996958	0.996949	0.821918	0.466616	0.99772	0.706331	0.841945	0.838661	0.998466	0.998466	0.998465	0.827508	0.821564	0.828897	0.822002	0.838661	0.819084	0.819497	0.81003	0.81003	0.838661	0.828398	0.819011	0.827245	0.799392	0.799847	0.843869	0.779479	0.810502	0.812024	0.727204	0.727204	0.819011	0.780245	0.705343	0.704893	0.816109	0.817835	0.819011	0.790038	0.319392
375	0.805513	0.813883	0.810687	0.814985	0.814985	0.832824	0.832824	0.834862	0.997708	0.997701	0.83792	0.835366	0.998473	0.834483	0.84058	0.844037	0.997689	0.997689	0.997687	0.80687	0.839817	0.824293	0.812883	0.842387	0.805215	0.805662	0.838168	0.838168	0.844801	0.824561	0.823036	0.828746	0.794657	0.794321	0.830911	0.799231	0.807339	0.808869	0.816794	0.816794	0.823036	0.799231	0.828988	0.827189	0.816031	0.806427	0.807634	0.814473	0.822765
376	0.817138	0.810213	0.73913	0.779985	0.779985	0.777269	0.777269	0.810542	0.996947	0.996937	0.803667	0.770754	0.997712	0.759571	0.825324	0.847976	0.99846	0.99846	0.998459	0.787948	0.804116	0.826718	0.782209	0.818043	0.79387	0.794343	0.80778	0.80778	0.84874	0.826219	0.802441	0.81971	0.731503	0.730061	0.828746	0.735588	0.773109	0.774637	0.801829	0.801829	0.802441	0.735588	0.784674	0.785879	0.789474	0.789755	0.790999	0.777095	0.772519
377	0.795559	0.812357	0.821374	0.833333	0.833333	0.806107	0.806107	0.826453	0.996183	0.996172	0.835627	0.80564	0.998473	0.819157	0.848092	0.842508	0.998459	0.998459	0.998458	0.829008	0.836003	0.823529	0.832055	0.846213	0.806748	0.805662	0.829771	0.829771	0.843272	0.823036	0.829138	0.824924	0.815267	0.814275	0.833971	0.805385	0.824924	0.825688	0.818321	0.818321	0.829138	0.804615	0.818252	0.817972	0.80916	0.823259	0.824427	0.815242	0.792208
378	0.996923	0.997699	0.99693	0.998463	0.998463	0.994632	0.994632	0.993851	0.961598	0.961479	0.996157	0.995402	0.928626	0.994611	0.995395	0.996925	0.780262	0.780262	0.780093	0.998466	0.996166	0.996928	0.998458	0.996923	0.996916	0.996923	0.996163	0.996163	0.996925	0.996933	0.996928	0.996157	0.99693	0.996914	0.996923	0.997682	0.998464	0.998464	0.994628	0.994628	0.996928	0.997682	0.992296	0.992284	0.996163	0.996923	0.99693	0.996906	0.994624
379	0.826718	0.83346	0.727549	0.807165	0.807165	0.799848	0.799848	0.832317	0.998477	0.998472	0.810976	0.807751	0.998478	0.811306	0.837139	0.851372	0.999232	0.999232	0.999231	0.815068	0.811407	0.813404	0.809487	0.81312	0.816514	0.816171	0.827245	0.827245	0.852134	0.813688	0.817974	0.820884	0.767123	0.765876	0.83524	0.756135	0.817073	0.817073	0.819635	0.819635	0.817974	0.757669	0.810398	0.811639	0.811263	0.81374	0.813404	0.825019	0.817974
380	0.803517	0.80198	0.766768	0.785496	0.785496	0.802591	0.802591	0.81145	0.996186	0.996174	0.806107	0.808219	0.998476	0.816373	0.823933	0.846565	0.998462	0.998462	0.99846	0.775915	0.807311	0.811594	0.789272	0.820474	0.824655	0.823529	0.80564	0.80564	0.846565	0.812643	0.82685	0.79084	0.799543	0.799234	0.833588	0.778034	0.769466	0.770992	0.817835	0.817835	0.82685	0.778034	0.813313	0.813027	0.795732	0.772936	0.772693	0.794005	0.810831
381	0.997682	0.99846	0.997689	0.997685	0.997685	0.998459	0.998459	0.997685	0.979954	0.979892	0.998457	0.998462	0.98228	0.998453	0.997689	0.998457	0.979021	0.979021	0.979005	0.998459	0.99846	0.998458	0.997676	0.997683	0.997678	0.997683	0.996918	0.996918	0.998457	0.99846	0.997687	0.996142	0.997691	0.997678	0.997685	0.998447	0.998457	0.998457	0.998459	0.998459	0.997687	0.998447	0.998452	0.99845	0.996918	0.997682	0.997687	0.997669	0.998458
382	0.78911	0.797555	0.665138	0.76876	0.76876	0.801988	0.801988	0.835501	0.996174	0.996163	0.827718	0.798473	0.997706	0.793553	0.834098	0.844564	0.998458	0.998458	0.998457	0.815749	0.827349	0.816373	0.769585	0.836015	0.803379	0.803065	0.814985	0.814985	0.845329	0.816654	0.807339	0.819296	0.426605	0.426595	0.841379	0.691834	0.817764	0.81853	0.810398	0.810398	0.807339	0.692604	0.818112	0.818601	0.801223	0.815184	0.816373	0.791056	0.809487
383	0.998463	0.998469	0.998467	0.998465	0.998465	0.998467	0.998467	0.998465	0.947853	0.947692	0.998465	0.99847	0.953257	0.998462	0.997701	0.998465	0.917374	0.917374	0.916538	0.998467	0.998469	0.998466	0.998459	0.997696	0.99846	0.998464	0.998467	0.998467	0.998465	0.998469	0.998466	0.997698	0.998467	0.998459	0.998464	0.998457	0.998465	0.998465	0.998467	0.998467	0.998466	0.998457	0.996923	0.996918	0.997701	0.998463	0.998466	0.997682	0.998466
384	0.802591	0.808656	0.818389	0.821918	0.821918	0.806231	0.806231	0.835616	0.996958	0.996949	0.840183	0.808801	0.99848	0.811594	0.849544	0.840183	0.998466	0.998466	0.998465	0.819149	0.840547	0.813688	0.822765	0.833206	0.81374	0.811881	0.825228	0.825228	0.840183	0.813971	0.819011	0.814307	0.81231	0.81207	0.837776	0.800153	0.804414	0.803653	0.81535	0.81535	0.819011	0.800153	0.828244	0.827217	0.800912	0.823171	0.824335	0.816092	0.793916
386	0.81207	0.80137	0.724295	0.781083	0.781083	0.789794	0.789794	0.829138	0.996951	0.996942	0.803204	0.776426	0.997715	0.763761	0.828637	0.846682	0.998463	0.998463	0.998462	0.788271	0.802892	0.830793	0.784074	0.81145	0.805662	0.806107	0.800457	0.800457	0.847445	0.830289	0.808689	0.823036	0.722011	0.720521	0.832824	0.718342	0.765065	0.76659	0.805936	0.805936	0.808689	0.71911	0.807957	0.808429	0.795887	0.802903	0.804116	0.780338	0.785061
387	0.832824	0.81597	0.78691	0.821646	0.821646	0.305175	0.305175	0.685213	0.996954	0.996944	0.814787	0.446809	0.998478	0.705118	0.847793	0.849848	0.997696	0.997696	0.997694	0.83105	0.814449	0.82559	0.82785	0.843631	0.825688	0.825324	0.796043	0.796043	0.849848	0.824335	0.817974	0.814024	0.803653	0.804132	0.837529	0.78681	0.8125	0.814024	0.719939	0.719939	0.817974	0.788344	0.692661	0.693721	0.814307	0.817557	0.818736	0.80967	0.0638783
388	0.816171	0.81003	0.790114	0.746382	0.746382	0.819011	0.819011	0.814166	0.996956	0.996947	0.820259	0.828398	0.998479	0.822137	0.787072	0.8492	0.998465	0.998465	0.998464	0.8	0.821429	0.825723	0.753058	0.803354	0.832697	0.833079	0.820532	0.820532	0.8492	0.825228	0.821918	0.805027	0.812928	0.811927	0.825457	0.798467	0.805027	0.805788	0.803802	0.803802	0.821918	0.800766	0.807487	0.807192	0.811407	0.800915	0.80137	0.821319	0.82344
390	0.992308	0.990805	0.990031	0.991551	0.991551	0.992331	0.992331	0.991551	0.963162	0.963818	0.993856	0.991577	0.974693	0.990762	0.990031	0.99232	0.965944	0.965944	0.965918	0.990798	0.99387	0.988488	0.991519	0.991545	0.991532	0.991551	0.991564	0.991564	0.99232	0.988506	0.992325	0.990015	0.992331	0.99229	0.990783	0.989181	0.991551	0.991551	0.992331	0.992331	0.992325	0.989181	0.991525	0.991512	0.992331	0.99	0.990023	0.991493	0.99386
391	0.801071	0.795732	0.78566	0.801375	0.801375	0.824561	0.824561	0.835752	0.996947	0.996937	0.836516	0.826352	0.998474	0.826953	0.829138	0.842748	0.99846	0.99846	0.998459	0.806255	0.83689	0.819084	0.80138	0.821865	0.806897	0.807339	0.828375	0.828375	0.842748	0.81936	0.809924	0.808251	0.749809	0.749233	0.827217	0.794163	0.800611	0.801375	0.810831	0.810831	0.809924	0.793395	0.827586	0.825787	0.79939	0.802601	0.803817	0.810769	0.816031
392	0.826718	0.8327	0.726788	0.806402	0.806402	0.798326	0.798326	0.831555	0.998477	0.998472	0.810213	0.806991	0.998478	0.811306	0.837139	0.851372	0.999232	0.999232	0.999231	0.815068	0.810646	0.813404	0.808722	0.81312	0.815749	0.815408	0.826484	0.826484	0.852134	0.813688	0.817212	0.820884	0.767123	0.765876	0.834477	0.756135	0.817073	0.817073	0.818874	0.818874	0.817212	0.757669	0.808869	0.810107	0.810502	0.81374	0.813404	0.825019	0.817212
393	0.821646	0.798026	0.807751	0.751142	0.751142	0.836626	0.836626	0.83105	0.996958	0.996949	0.834094	0.836115	0.99848	0.823036	0.831307	0.851598	0.998466	0.998466	0.998465	0.818389	0.834472	0.826616	0.76165	0.818736	0.822137	0.821782	0.828267	0.828267	0.852359	0.82612	0.812167	0.829528	0.825988	0.825057	0.83473	0.804747	0.809741	0.810502	0.806991	0.806991	0.812167	0.806279	0.825191	0.825688	0.798632	0.809451	0.809886	0.814559	0.834221
394	0.809014	0.81583	0.790556	0.798627	0.798627	0.817212	0.817212	0.842868	0.996951	0.996942	0.808543	0.825855	0.998477	0.821101	0.815689	0.802441	0.998463	0.998463	0.998462	0.710046	0.809741	0.814787	0.801071	0.80916	0.824024	0.824427	0.811881	0.811881	0.802441	0.81583	0.82344	0.795576	0.811881	0.811639	0.837405	0.792018	0.699695	0.699695	0.827875	0.827875	0.82344	0.792018	0.82479	0.823755	0.81112	0.315027	0.312785	0.730415	0.824695
395	0.996157	0.997701	0.996166	0.997696	0.997696	0.994636	0.994636	0.993856	0.947813	0.948422	0.99616	0.995406	0.934049	0.994615	0.994632	0.996928	0.781972	0.781972	0.781804	0.998466	0.996169	0.99693	0.997689	0.996157	0.996148	0.996157	0.995399	0.995399	0.996928	0.996935	0.996163	0.995392	0.995399	0.995374	0.996925	0.997683	0.998464	0.998464	0.994632	0.994632	0.996163	0.997683	0.992302	0.99229	0.995399	0.996154	0.996163	0.995363	0.994628
396	0.801988	0.80655	0.782774	0.803817	0.803817	0.833079	0.833079	0.824427	0.997712	0.997705	0.826718	0.825723	0.998476	0.820199	0.826982	0.838168	0.998462	0.998462	0.99846	0.804116	0.828637	0.803966	0.806279	0.829008	0.809341	0.809014	0.820884	0.820884	0.838168	0.804265	0.813262	0.810687	0.759909	0.758621	0.828113	0.776498	0.80229	0.80458	0.810976	0.810976	0.813262	0.774962	0.828484	0.828221	0.813262	0.798165	0.79939	0.800154	0.823799
397	0.820474	0.802131	0.775324	0.803966	0.803966	0.807311	0.807311	0.819222	0.994665	0.994648	0.824561	0.817491	0.998477	0.809633	0.840061	0.836003	0.997694	0.997694	0.997692	0.798172	0.825723	0.817835	0.806279	0.825191	0.818669	0.819084	0.822544	0.822544	0.836003	0.818113	0.528561	0.807018	0.803503	0.803982	0.832061	0.792786	0.795576	0.794813	0.80655	0.80655	0.528561	0.792018	0.815608	0.815326	0.0851711	0.809778	0.810976	0.81106	0.814024
398	0.998458	0.998463	0.998462	0.998459	0.998459	0.998463	0.998463	0.998459	0.959199	0.959073	0.998459	0.998464	0.929231	0.998457	0.997692	0.998459	0.774343	0.774343	0.774169	0.998462	0.998463	0.99846	0.998454	0.997687	0.998454	0.998458	0.998462	0.998462	0.998459	0.998463	0.99846	0.998459	0.998462	0.998453	0.998458	0.998451	0.998459	0.998459	0.998462	0.998462	0.99846	0.998451	0.996139	0.996133	0.997692	0.998457	0.99846	0.997674	0.99846
399	0.819084	0.806697	0.785225	0.81312	0.81312	0.496573	0.496573	0.709382	0.996189	0.996177	0.804729	0.574144	0.997715	0.729358	0.838538	0.849733	0.998463	0.998463	0.998462	0.781417	0.803653	0.820122	0.814701	0.81145	0.811018	0.809924	0.785225	0.785225	0.849733	0.820396	0.815549	0.823799	0.799695	0.800153	0.832824	0.769762	0.770404	0.771167	0.736481	0.736481	0.815549	0.772064	0.715379	0.715709	0.805027	0.785332	0.786585	0.80353	0.486281
400	0.998462	0.998466	0.998465	0.998463	0.998463	0.998466	0.998466	0.997694	0.959293	0.959168	0.998463	0.998467	0.940138	0.99846	0.997698	0.998463	0.784117	0.784117	0.784722	0.998465	0.998466	0.998464	0.998458	0.997692	0.998458	0.998462	0.998465	0.998465	0.998463	0.998466	0.998464	0.998463	0.998465	0.998457	0.998462	0.998454	0.998463	0.998463	0.998465	0.998465	0.998464	0.998454	0.996918	0.996914	0.997698	0.99846	0.998464	0.99768	0.998464
405	0.996124	0.996911	0.995363	0.996904	0.996904	0.996136	0.996136	0.997678	0.978345	0.978278	0.996904	0.996142	0.966023	0.996899	0.996136	0.996904	0.971161	0.971161	0.971139	0.996136	0.996911	0.996136	0.996892	0.995352	0.996118	0.996127	0.995363	0.995363	0.996904	0.996139	0.99536	0.99613	0.99459	0.994561	0.997676	0.996106	0.99613	0.99613	0.996136	0.996136	0.99536	0.996106	0.997671	0.997667	0.99459	0.996124	0.996133	0.994544	0.996906
407	0.833588	0.829658	0.7793	0.80655	0.80655	0.810502	0.810502	0.842226	0.997715	0.997708	0.829268	0.803191	0.997717	0.821238	0.827245	0.846799	0.998464	0.998464	0.998463	0.822679	0.829658	0.821021	0.801071	0.826087	0.643731	0.642258	0.831811	0.831811	0.846799	0.821293	0.817974	0.8125	0.782344	0.783474	0.824561	0.772239	0.809451	0.809451	0.835616	0.835616	0.817974	0.773773	0.821865	0.820827	0.806697	0.816031	0.817212	0.834996	0.804265
409	0.99845	0.998454	0.998453	0.998451	0.998451	0.997682	0.997682	0.997676	0.960557	0.960434	0.998451	0.998456	0.932715	0.998448	0.99768	0.998451	0.778727	0.778727	0.777778	0.998453	0.998454	0.997678	0.998446	0.997674	0.998446	0.99845	0.998453	0.998453	0.998451	0.997682	0.998452	0.998451	0.998453	0.998445	0.99845	0.998442	0.998451	0.998451	0.998453	0.998453	0.998452	0.998442	0.996118	0.996112	0.99768	0.998448	0.998452	0.997662	0.997678
412	0.842748	0.841825	0.834094	0.825457	0.825457	0.83105	0.83105	0.823171	0.997715	0.997708	0.848323	0.850304	0.998478	0.833461	0.836378	0.566641	0.998464	0.998464	0.998463	0.818874	0.84943	0.82559	0.828615	0.824561	0.83104	0.829901	0.851598	0.851598	0.566641	0.825095	0.848439	0.834604	0.839422	0.838562	0.845919	0.837423	0.822409	0.821646	0.840183	0.840183	0.848439	0.837423	0.821101	0.821593	0.841705	0.799237	0.799695	0.80967	0.832572
413	0.805344	0.796958	0.722222	0.777439	0.777439	0.784627	0.784627	0.830031	0.996954	0.996944	0.798781	0.772796	0.997717	0.76165	0.829528	0.839177	0.998464	0.998464	0.998463	0.782344	0.79924	0.831683	0.780413	0.808543	0.802903	0.803354	0.802131	0.802131	0.839939	0.831179	0.812643	0.821646	0.726788	0.725325	0.829901	0.714724	0.761433	0.762195	0.799087	0.799087	0.812643	0.715491	0.808104	0.80781	0.791476	0.79771	0.798934	0.771297	0.784463
414	0.99613	0.996916	0.99537	0.995363	0.995363	0.996142	0.996142	0.996909	0.977606	0.977537	0.996136	0.996148	0.986111	0.996902	0.994599	0.996909	0.982879	0.982879	0.982866	0.996142	0.996145	0.995367	0.995345	0.994586	0.995352	0.995363	0.993827	0.993827	0.996909	0.995374	0.99537	0.995363	0.99537	0.995345	0.996133	0.99689	0.996136	0.996136	0.996914	0.996914	0.99537	0.99689	0.996899	0.996894	0.993832	0.995356	0.995367	0.996109	0.996139
415	0.839695	0.837262	0.816591	0.828506	0.828506	0.843988	0.843988	0.844512	0.996954	0.996944	0.859756	0.844985	0.996956	0.847976	0.856925	0.866616	0.998464	0.998464	0.998463	0.848554	0.860076	0.846915	0.827085	0.85431	0.840214	0.84058	0.848554	0.848554	0.866616	0.847148	0.851485	0.849085	0.834855	0.833971	0.845919	0.819785	0.842988	0.84375	0.854642	0.854642	0.851485	0.819785	0.832569	0.831547	0.84551	0.841985	0.841584	0.85495	0.844631
416	0.817278	0.798172	0.807927	0.8	0.8	0.814024	0.814024	0.80916	0.996186	0.996174	0.816031	0.81583	0.998476	0.813456	0.820884	0.819847	0.998462	0.998462	0.99846	0.805027	0.815689	0.810069	0.798467	0.807487	0.816233	0.816654	0.821646	0.821646	0.819847	0.810358	0.834477	0.799237	0.822409	0.822222	0.829641	0.80353	0.797101	0.797864	0.823933	0.823933	0.834477	0.802763	0.799387	0.800614	0.801829	0.809778	0.810213	0.781706	0.830664
417	0.997689	0.997698	0.998465	0.998462	0.998462	0.997696	0.997696	0.997692	0.978478	0.978412	0.998462	0.997699	0.984651	0.997687	0.997696	0.997692	0.977554	0.977554	0.977537	0.997696	0.998465	0.997694	0.998457	0.996921	0.998457	0.99846	0.997696	0.997696	0.997692	0.997698	0.998463	0.997694	0.998464	0.998456	0.997692	0.998453	0.997692	0.997692	0.998464	0.998464	0.998463	0.998453	0.997685	0.997682	0.996928	0.997689	0.997694	0.996902	0.997694
419	0.997682	0.99846	0.996918	0.996914	0.996914	0.997689	0.997689	0.998457	0.990748	0.990719	0.997685	0.997692	0.985373	0.99768	0.997689	0.998458	0.989122	0.989122	0.989114	0.998459	0.997691	0.998458	0.996902	0.997683	0.99768	0.997685	0.996918	0.996918	0.998458	0.99846	0.997687	0.996914	0.997689	0.997676	0.998456	0.998447	0.998457	0.998457	0.997689	0.997689	0.997687	0.998447	0.998452	0.99845	0.996918	0.997682	0.997687	0.997671	0.997687
421	0.999233	0.998471	0.99847	0.998467	0.998467	0.99847	0.99847	0.998469	0.977795	0.978495	0.997701	0.998472	0.977064	0.998464	0.99847	0.998467	0.975328	0.975328	0.975309	0.99847	0.997706	0.998469	0.998462	0.998466	0.998463	0.998466	0.997705	0.997705	0.998467	0.998471	0.998469	0.998467	0.99847	0.998462	0.998466	0.998458	0.998467	0.998467	0.99847	0.99847	0.998469	0.998458	0.998464	0.998462	0.99847	0.997698	0.997703	0.999229	0.998469
422	0.816171	0.803951	0.779468	0.774562	0.774562	0.817491	0.817491	0.822544	0.996195	0.996183	0.81112	0.828398	0.998479	0.827481	0.831179	0.841584	0.998465	0.998465	0.998464	0.781749	0.81231	0.817352	0.779052	0.810213	0.833461	0.832317	0.821293	0.821293	0.841584	0.818389	0.828006	0.789794	0.812928	0.812691	0.83689	0.789272	0.777609	0.779132	0.81597	0.81597	0.828006	0.787739	0.817418	0.817138	0.798479	0.79939	0.799087	0.79908	0.82344
426	0.81145	0.812928	0.799848	0.799695	0.799695	0.819635	0.819635	0.831555	0.996954	0.996944	0.825457	0.822948	0.998478	0.831169	0.822679	0.831555	0.997696	0.997696	0.997694	0.797565	0.826616	0.81112	0.799541	0.819222	0.816514	0.816171	0.820396	0.820396	0.832317	0.811407	0.811881	0.816311	0.783866	0.784239	0.812357	0.804448	0.78811	0.788872	0.822679	0.822679	0.811881	0.805215	0.824924	0.82389	0.802131	0.794657	0.795887	0.808135	0.822544
427	0.807165	0.823083	0.806991	0.547184	0.547184	0.833587	0.833587	0.831811	0.996958	0.996949	0.831811	0.839909	0.99848	0.83524	0.802432	0.839422	0.998466	0.998466	0.998465	0.806231	0.832954	0.825095	0.558442	0.764661	0.819847	0.820259	0.837386	0.837386	0.840183	0.82612	0.819011	0.81583	0.803191	0.802139	0.833968	0.796325	0.802892	0.802131	0.762158	0.762158	0.819011	0.796325	0.822901	0.824159	0.809271	0.806402	0.807605	0.807663	0.838023
428	0.834604	0.852696	0.829027	0.825723	0.825723	0.848024	0.848024	0.850076	0.996958	0.996949	0.857686	0.856601	0.99848	0.84897	0.854103	0.863014	0.998466	0.998466	0.998465	0.854103	0.858011	0.838023	0.826585	0.856816	0.851908	0.851485	0.848784	0.848784	0.863014	0.838269	0.855513	0.840944	0.833587	0.833461	0.855293	0.82389	0.844749	0.846271	0.853343	0.853343	0.855513	0.824655	0.843511	0.844037	0.848784	0.842988	0.841825	0.842912	0.84943
429	0.800763	0.820532	0.796043	0.543445	0.543445	0.829528	0.829528	0.821646	0.996954	0.996944	0.827744	0.831307	0.998478	0.823529	0.803653	0.837652	0.998464	0.998464	0.998463	0.796043	0.828897	0.804265	0.555471	0.746758	0.809633	0.810069	0.8379	0.8379	0.838415	0.804563	0.808073	0.810976	0.804414	0.804132	0.829901	0.783742	0.796494	0.795732	0.757991	0.757991	0.808073	0.782975	0.811162	0.810873	0.798326	0.8	0.801219	0.795856	0.83016
430	0.805959	0.797565	0.722011	0.777269	0.777269	0.785225	0.785225	0.830793	0.996951	0.996942	0.79939	0.773384	0.997715	0.762232	0.829398	0.839054	0.998463	0.998463	0.998462	0.782178	0.799848	0.831555	0.780245	0.808397	0.802752	0.803204	0.802742	0.802742	0.839817	0.83105	0.8125	0.82151	0.72658	0.725115	0.829771	0.714505	0.761251	0.762014	0.799695	0.799695	0.8125	0.715272	0.807957	0.807663	0.791318	0.797555	0.798781	0.771121	0.785061
431	0.828375	0.801672	0.778707	0.808073	0.808073	0.796958	0.796958	0.827875	0.996956	0.996947	0.822544	0.813971	0.998479	0.81145	0.830418	0.832445	0.997698	0.997698	0.997696	0.805323	0.822948	0.810502	0.809633	0.822409	0.818182	0.817835	0.819772	0.819772	0.832445	0.81003	0.461948	0.816451	0.806844	0.807339	0.830793	0.788506	0.805027	0.805788	0.819772	0.819772	0.461948	0.787739	0.812834	0.814078	0.437262	0.808543	0.80898	0.808282	0.803653
432	0.820061	0.810069	0.803053	0.808869	0.808869	0.819847	0.819847	0.809633	0.99618	0.996169	0.834862	0.810976	0.998473	0.819923	0.772519	0.851682	0.998459	0.998459	0.998458	0.822137	0.83524	0.806723	0.813507	0.839327	0.825153	0.82479	0.826718	0.826718	0.851682	0.807018	0.825057	0.821101	0.805344	0.805833	0.848508	0.806923	0.810398	0.810398	0.816031	0.816031	0.825057	0.806923	0.814417	0.8149	0.81374	0.827718	0.828877	0.823711	0.826585
433	0.80198	0.816388	0.724374	0.771103	0.771103	0.812453	0.812453	0.827376	0.99696	0.996951	0.821293	0.803639	0.998481	0.803354	0.832954	0.838023	0.998467	0.998467	0.998466	0.819286	0.822458	0.793313	0.772519	0.819635	0.804729	0.804414	0.823083	0.823083	0.838023	0.792109	0.81307	0.826616	0.703872	0.703817	0.824201	0.755165	0.809125	0.809886	0.816249	0.816249	0.81307	0.754399	0.816171	0.81589	0.803341	0.801219	0.802432	0.807044	0.817629
434	0.997687	0.996928	0.998463	0.997691	0.997691	0.997694	0.997694	0.996921	0.988462	0.988426	0.99923	0.99693	0.984639	0.999228	0.997694	0.997691	0.988372	0.988372	0.988363	0.997694	0.999232	0.998462	0.997682	0.997689	0.999228	0.99923	0.998463	0.998463	0.997691	0.998464	0.997692	0.99846	0.998463	0.998454	0.996918	0.998451	0.99846	0.99846	0.997694	0.997694	0.997692	0.998451	0.996911	0.996906	0.996925	0.997687	0.997692	0.996902	0.996923
435	0.999231	1	0.999234	0.999233	0.999233	1	1	1	0.980061	0.98	1	1	0.983142	1	0.999234	1	0.983759	0.983759	0.983746	1	1	1	0.99923	0.999232	0.99923	0.999232	0.999234	0.999234	1	1	0.999233	0.999233	0.999234	0.99923	1	1	1	1	1	1	0.999233	1	1	1	0.999234	0.999231	0.999233	0.999227	1
436	0.997696	0.997705	0.997703	0.997699	0.997699	0.99694	0.99694	0.997699	0.963985	0.963874	0.996166	0.996942	0.982389	0.996928	0.996937	0.996933	0.980695	0.980695	0.98068	0.996937	0.996174	0.996937	0.997692	0.99693	0.996923	0.99693	0.996172	0.996172	0.996933	0.99694	0.996935	0.996933	0.997703	0.997691	0.99693	0.996916	0.996933	0.996933	0.997703	0.997703	0.996935	0.996916	0.997692	0.997689	0.996172	0.996928	0.996935	0.997685	0.996935
437	0.818391	0.829771	0.822137	0.82479	0.82479	0.793736	0.793736	0.823259	0.996942	0.996933	0.801071	0.809306	0.998472	0.815951	0.826585	0.849273	0.998458	0.998458	0.998457	0.813598	0.801527	0.834098	0.825653	0.82389	0.836531	0.837672	0.830405	0.830405	0.849273	0.834351	0.83104	0.579832	0.822002	0.821813	0.823124	0.821538	0.809487	0.810252	0.80687	0.80687	0.83104	0.823077	0.80967	0.810146	0.822002	0.809195	0.810398	0.805855	0.788226
439	0.861196	0.855615	0.844801	0.85758	0.85758	0.864679	0.864679	0.852986	0.99847	0.998465	0.8683	0.858015	0.999235	0.85495	0.853976	0.85758	0.999228	0.999228	0.999228	0.850917	0.867838	0.850803	0.85857	0.856705	0.850998	0.851341	0.860856	0.860856	0.858346	0.851031	0.856924	0.850689	0.850153	0.849347	0.858346	0.859014	0.856049	0.855283	0.857798	0.857798	0.856924	0.858243	0.853303	0.853077	0.857034	0.841258	0.841622	0.845798	0.85922
738	0.861196	0.855615	0.844801	0.85758	0.85758	0.864679	0.864679	0.852986	0.99847	0.998465	0.8683	0.858015	0.999235	0.85495	0.853976	0.85758	0.999228	0.999228	0.999228	0.850917	0.867838	0.850803	0.85857	0.856705	0.850998	0.851341	0.860856	0.860856	0.858346	0.851031	0.856924	0.850689	0.850153	0.849347	0.858346	0.859014	0.856049	0.855283	0.857798	0.857798	0.856924	0.858243	0.853303	0.853077	0.857034	0.841258	0.841622	0.845798	0.85922
739	0.861196	0.855615	0.844801	0.85758	0.85758	0.864679	0.864679	0.852986	0.99847	0.998465	0.8683	0.858015	0.999235	0.85495	0.853976	0.85758	0.999228	0.999228	0.999228	0.850917	0.867838	0.850803	0.85857	0.856705	0.850998	0.851341	0.860856	0.860856	0.858346	0.851031	0.856924	0.850689	0.850153	0.849347	0.858346	0.859014	0.856049	0.855283	0.857798	0.857798	0.856924	0.858243	0.853303	0.853077	0.857034	0.841258	0.841622	0.845798	0.85922
740	0.861196	0.855615	0.844801	0.85758	0.85758	0.864679	0.864679	0.852986	0.99847	0.998465	0.8683	0.858015	0.999235	0.85495	0.853976	0.85758	0.999228	0.999228	0.999228	0.850917	0.867838	0.850803	0.85857	0.856705	0.850998	0.851341	0.860856	0.860856	0.858346	0.851031	0.856924	0.850689	0.850153	0.849347	0.858346	0.859014	0.856049	0.855283	0.857798	0.857798	0.856924	0.858243	0.853303	0.853077	0.857034	0.841258	0.841622	0.845798	0.85922
741	0.861196	0.855615	0.844801	0.85758	0.85758	0.864679	0.864679	0.852986	0.99847	0.998465	0.8683	0.858015	0.999235	0.85495	0.853976	0.85758	0.999228	0.999228	0.999228	0.850917	0.867838	0.850803	0.85857	0.856705	0.850998	0.851341	0.860856	0.860856	0.858346	0.851031	0.856924	0.850689	0.850153	0.849347	0.858346	0.859014	0.856049	0.855283	0.857798	0.857798	0.856924	0.858243	0.853303	0.853077	0.857034	0.841258	0.841622	0.845798	0.85922
742	0.861196	0.855615	0.844801	0.85758	0.85758	0.864679	0.864679	0.852986	0.99847	0.998465	0.8683	0.858015	0.999235	0.85495	0.853976	0.85758	0.999228	0.999228	0.999228	0.850917	0.867838	0.850803	0.85857	0.856705	0.850998	0.851341	0.860856	0.860856	0.858346	0.851031	0.856924	0.850689	0.850153	0.849347	0.858346	0.859014	0.856049	0.855283	0.857798	0.857798	0.856924	0.858243	0.853303	0.853077	0.857034	0.841258	0.841622	0.845798	0.85922
744	0.861196	0.855615	0.844801	0.85758	0.85758	0.864679	0.864679	0.852986	0.99847	0.998465	0.8683	0.858015	0.999235	0.85495	0.853976	0.85758	0.999228	0.999228	0.999228	0.850917	0.867838	0.850803	0.85857	0.856705	0.850998	0.851341	0.860856	0.860856	0.858346	0.851031	0.856924	0.850689	0.850153	0.849347	0.858346	0.859014	0.856049	0.855283	0.857798	0.857798	0.856924	0.858243	0.853303	0.853077	0.857034	0.841258	0.841622	0.845798	0.85922
1127	0.809451	0.801822	0.792553	0.757991	0.757991	0.825228	0.825228	0.82344	0.996958	0.996949	0.815068	0.831563	0.99848	0.822273	0.803191	0.850837	0.998466	0.998466	0.998465	0.798632	0.816249	0.814449	0.76547	0.804265	0.830534	0.830922	0.818389	0.818389	0.850837	0.813971	0.813688	0.812024	0.81231	0.811306	0.828637	0.795559	0.808219	0.80898	0.81535	0.81535	0.813688	0.796325	0.822137	0.82263	0.807751	0.802591	0.803042	0.817625	0.828137
1198	0.809451	0.801822	0.792553	0.757991	0.757991	0.825228	0.825228	0.82344	0.996958	0.996949	0.815068	0.831563	0.99848	0.822273	0.803191	0.850837	0.998466	0.998466	0.998465	0.798632	0.816249	0.814449	0.76547	0.804265	0.830534	0.830922	0.818389	0.818389	0.850837	0.813971	0.813688	0.812024	0.81231	0.811306	0.828637	0.795559	0.808219	0.80898	0.81535	0.81535	0.813688	0.796325	0.822137	0.82263	0.807751	0.802591	0.803042	0.817625	0.828137
1199	0.809451	0.801822	0.792553	0.757991	0.757991	0.825228	0.825228	0.82344	0.996958	0.996949	0.815068	0.831563	0.99848	0.822273	0.803191	0.850837	0.998466	0.998466	0.998465	0.798632	0.816249	0.814449	0.76547	0.804265	0.830534	0.830922	0.818389	0.818389	0.850837	0.813971	0.813688	0.812024	0.81231	0.811306	0.828637	0.795559	0.808219	0.80898	0.81535	0.81535	0.813688	0.796325	0.822137	0.82263	0.807751	0.802591	0.803042	0.817625	0.828137
443	0.819222	0.802432	0.809886	0.769992	0.769992	0.739924	0.739924	0.61796	0.997717	0.99771	0.832445	0.749431	0.998479	0.686499	0.838783	0.854532	0.998465	0.998465	0.998464	0.821293	0.832827	0.829528	0.776758	0.829268	0.831933	0.832317	0.825855	0.825855	0.855293	0.829027	0.828767	0.823305	0.811407	0.810398	0.849848	0.807663	0.818736	0.817974	0.265957	0.265957	0.828767	0.80613	0.662595	0.66208	0.823574	0.831426	0.831811	0.826687	0.726027
1593	0.819222	0.802432	0.809886	0.769992	0.769992	0.739924	0.739924	0.61796	0.997717	0.99771	0.832445	0.749431	0.998479	0.686499	0.838783	0.854532	0.998465	0.998465	0.998464	0.821293	0.832827	0.829528	0.776758	0.829268	0.831933	0.832317	0.825855	0.825855	0.855293	0.829027	0.828767	0.823305	0.811407	0.810398	0.849848	0.807663	0.818736	0.817974	0.265957	0.265957	0.828767	0.80613	0.662595	0.66208	0.823574	0.831426	0.831811	0.826687	0.726027
445	0.814166	0.820941	0.741078	0.785551	0.785551	0.823842	0.823842	0.838783	0.99772	0.997713	0.831939	0.821077	0.998481	0.807165	0.835991	0.848669	0.998467	0.998467	0.998466	0.831435	0.83308	0.801672	0.78626	0.826484	0.817696	0.817352	0.832194	0.832194	0.848669	0.801214	0.825228	0.8327	0.728929	0.729008	0.8379	0.765111	0.814449	0.815209	0.831435	0.831435	0.825228	0.764346	0.828375	0.827349	0.810934	0.810358	0.81155	0.815467	0.820669
962	0.814166	0.820941	0.741078	0.785551	0.785551	0.823842	0.823842	0.838783	0.99772	0.997713	0.831939	0.821077	0.998481	0.807165	0.835991	0.848669	0.998467	0.998467	0.998466	0.831435	0.83308	0.801672	0.78626	0.826484	0.817696	0.817352	0.832194	0.832194	0.848669	0.801214	0.825228	0.8327	0.728929	0.729008	0.8379	0.765111	0.814449	0.815209	0.831435	0.831435	0.825228	0.764346	0.828375	0.827349	0.810934	0.810358	0.81155	0.815467	0.820669
446	0.998465	0.997706	0.997705	0.996935	0.996935	0.997706	0.997706	0.997701	0.980092	0.980031	0.997701	0.997708	0.983168	0.997698	0.99694	0.997701	0.979167	0.979167	0.979151	0.997705	0.997706	0.997703	0.996925	0.996933	0.996925	0.996933	0.997705	0.997705	0.997701	0.997706	0.997703	0.997701	0.996942	0.996925	0.997699	0.997689	0.997701	0.997701	0.997705	0.997705	0.997703	0.997689	0.997694	0.997691	0.99694	0.997698	0.997703	0.997687	0.997703
448	0.814843	0.813262	0.794813	0.812834	0.812834	0.804729	0.804729	0.835752	0.996947	0.996937	0.788388	0.810358	0.997712	0.812404	0.833715	0.840336	0.99846	0.99846	0.998459	0.816171	0.788872	0.823664	0.815951	0.831804	0.827586	0.827982	0.82151	0.82151	0.8411	0.823171	0.817557	0.520244	0.812357	0.812883	0.821101	0.79093	0.809924	0.810687	0.825324	0.825324	0.817557	0.79093	0.821456	0.822717	0.818459	0.795715	0.79542	0.8	0.80916
1259	0.814843	0.813262	0.794813	0.812834	0.812834	0.804729	0.804729	0.835752	0.996947	0.996937	0.788388	0.810358	0.997712	0.812404	0.833715	0.840336	0.99846	0.99846	0.998459	0.816171	0.788872	0.823664	0.815951	0.831804	0.827586	0.827982	0.82151	0.82151	0.8411	0.823171	0.817557	0.520244	0.812357	0.812883	0.821101	0.79093	0.809924	0.810687	0.825324	0.825324	0.817557	0.79093	0.821456	0.822717	0.818459	0.795715	0.79542	0.8	0.80916
449	0.824024	0.809451	0.802441	0.812834	0.812834	0.778795	0.778795	0.789152	0.99542	0.995406	0.771581	0.78294	0.998474	0.774885	0.832189	0.850267	0.99846	0.99846	0.998459	0.79405	0.772104	0.825954	0.817485	0.828746	0.816858	0.815749	0.770404	0.770404	0.851031	0.826219	0.79313	0.809014	0.816171	0.815184	0.840979	0.794773	0.776165	0.777693	0.788711	0.788711	0.79313	0.794773	0.794636	0.794321	0.805492	0.789594	0.79084	0.813846	0.783206
451	0.998464	0.997705	0.997703	0.996933	0.996933	0.997705	0.997705	0.997699	0.980843	0.980784	0.997699	0.997706	0.983155	0.997696	0.996937	0.997699	0.979923	0.979923	0.979907	0.997703	0.997705	0.997701	0.996923	0.996933	0.996923	0.99693	0.997703	0.997703	0.997699	0.997705	0.997701	0.997699	0.99694	0.996923	0.997698	0.997687	0.997699	0.997699	0.997703	0.997703	0.997701	0.997687	0.997692	0.997689	0.996937	0.997696	0.997701	0.997685	0.997701
559	0.996918	0.99693	0.997696	0.995385	0.995385	0.997696	0.997696	0.996923	0.976941	0.97687	0.996923	0.997699	0.977744	0.997687	0.997696	0.997692	0.972136	0.972136	0.972115	0.997696	0.99693	0.997696	0.995367	0.996921	0.996916	0.996923	0.996928	0.996928	0.997692	0.997698	0.997694	0.997692	0.99616	0.996139	0.997692	0.997678	0.997692	0.997692	0.996928	0.996928	0.997694	0.997678	0.996914	0.996909	0.997696	0.997689	0.997694	0.997676	0.997694
453	0.822137	0.801521	0.783866	0.798018	0.798018	0.812024	0.812024	0.809451	0.996192	0.99618	0.827744	0.81003	0.998478	0.825057	0.80898	0.828637	0.998464	0.998464	0.998463	0.809741	0.827376	0.814166	0.798776	0.806255	0.820336	0.820747	0.818874	0.818874	0.829398	0.814449	0.828637	0.798781	0.803653	0.803366	0.838291	0.787577	0.793445	0.793445	0.818251	0.818251	0.828637	0.787577	0.802752	0.803982	0.789193	0.782443	0.78294	0.789716	0.820259
454	0.835366	0.817768	0.808511	0.812785	0.812785	0.835106	0.835106	0.851598	0.996198	0.996186	0.849315	0.845979	0.99848	0.836766	0.828267	0.366819	0.998466	0.998466	0.998465	0.829787	0.850418	0.829658	0.814362	0.843107	0.839695	0.840061	0.835866	0.835866	0.36758	0.830676	0.835741	0.824201	0.829787	0.830405	0.8492	0.825421	0.832572	0.832572	0.848784	0.848784	0.835741	0.824655	0.841221	0.841743	0.826748	0.789634	0.790114	0.80613	0.836502
455	0.809451	0.816249	0.81079	0.82344	0.82344	0.816869	0.816869	0.828006	0.996198	0.996186	0.770167	0.830804	0.99848	0.823799	0.829027	0.851598	0.998466	0.998466	0.998465	0.81155	0.770691	0.827376	0.823529	0.831683	0.829771	0.83016	0.823083	0.823083	0.851598	0.827639	0.820532	0.378234	0.816109	0.816654	0.816451	0.795559	0.80898	0.809741	0.826748	0.826748	0.820532	0.79709	0.809924	0.811162	0.821429	0.795732	0.796958	0.809962	0.806084
1200	0.809451	0.816249	0.81079	0.82344	0.82344	0.816869	0.816869	0.828006	0.996198	0.996186	0.770167	0.830804	0.99848	0.823799	0.829027	0.851598	0.998466	0.998466	0.998465	0.81155	0.770691	0.827376	0.823529	0.831683	0.829771	0.83016	0.823083	0.823083	0.851598	0.827639	0.820532	0.378234	0.816109	0.816654	0.816451	0.795559	0.80898	0.809741	0.826748	0.826748	0.820532	0.79709	0.809924	0.811162	0.821429	0.795732	0.796958	0.809962	0.806084
456	0.81589	0.805936	0.789033	0.809306	0.809306	0.782178	0.782178	0.812357	0.996189	0.996177	0.781083	0.793916	0.998477	0.811162	0.821157	0.839054	0.998463	0.998463	0.998462	0.786748	0.781583	0.81936	0.811639	0.820611	0.820964	0.820611	0.804265	0.804265	0.839054	0.819635	0.809451	0.459954	0.808835	0.808576	0.815267	0.798158	0.786423	0.787185	0.800457	0.800457	0.809451	0.798926	0.794185	0.795402	0.809596	0.799083	0.800305	0.807988	0.762957
460	0.996921	0.996933	0.99693	0.996925	0.996925	0.99693	0.99693	0.996925	0.955487	0.95535	0.997694	0.996935	0.977744	0.996918	0.996163	0.996925	0.979876	0.979876	0.979861	0.99693	0.997699	0.996928	0.996914	0.995385	0.996916	0.996923	0.996163	0.996163	0.996925	0.996933	0.996928	0.996157	0.99693	0.996914	0.996925	0.99768	0.996925	0.996925	0.997698	0.997698	0.996928	0.99768	0.996918	0.996914	0.995395	0.996151	0.99616	0.99613	0.996928
461	0.828877	0.740289	0.800305	0.796183	0.796183	0.794969	0.794969	0.825191	0.995423	0.995409	0.823664	0.811263	0.998476	0.828615	0.839177	0.849618	0.997692	0.997692	0.997691	0.804878	0.824067	0.826087	0.796169	0.826585	0.824655	0.823529	0.807927	0.807927	0.850382	0.826352	0.816171	0.814504	0.816311	0.815326	0.835752	0.782642	0.80458	0.80687	0.817835	0.817835	0.816171	0.782642	0.803982	0.803681	0.804878	0.814985	0.816171	0.830261	0.811594
463	0.828877	0.741051	0.800305	0.796947	0.796947	0.794969	0.794969	0.825954	0.995423	0.995409	0.824427	0.811263	0.998476	0.82938	0.838415	0.849618	0.997692	0.997692	0.997691	0.804878	0.824829	0.824561	0.796935	0.825821	0.824655	0.823529	0.808689	0.808689	0.850382	0.824829	0.816171	0.814504	0.816311	0.815326	0.834989	0.782642	0.80458	0.80687	0.818598	0.818598	0.816171	0.782642	0.804747	0.804448	0.804116	0.814985	0.816171	0.830261	0.811594
464	0.998459	0.998465	0.998464	0.998462	0.998462	0.998464	0.998464	0.998462	0.94086	0.940678	0.998462	0.998466	0.953917	0.998458	0.997696	0.998462	0.926527	0.926527	0.925697	0.998464	0.998465	0.998463	0.998456	0.997691	0.998457	0.99846	0.998464	0.998464	0.998462	0.998465	0.998463	0.997692	0.998464	0.998456	0.99846	0.998452	0.998462	0.998462	0.998464	0.998464	0.998463	0.998452	0.997687	0.997683	0.997696	0.998459	0.998463	0.997676	0.998463
467	0.828484	0.740458	0.799083	0.797246	0.797246	0.793736	0.793736	0.82479	0.995413	0.995399	0.823259	0.810831	0.998472	0.828221	0.838808	0.850803	0.997687	0.997687	0.997685	0.804431	0.823664	0.825688	0.796623	0.826187	0.823484	0.822358	0.807487	0.807487	0.851568	0.825954	0.816514	0.813313	0.81589	0.8149	0.83461	0.78137	0.804132	0.806427	0.818182	0.818182	0.816514	0.78137	0.804298	0.803997	0.805195	0.813793	0.814985	0.831409	0.810542
468	0.82756	0.739064	0.798771	0.795385	0.795385	0.793395	0.793395	0.823077	0.995388	0.995374	0.823077	0.809049	0.998464	0.826523	0.837942	0.849231	0.997674	0.997674	0.997673	0.803379	0.823484	0.823213	0.795367	0.82525	0.822531	0.821401	0.80722	0.80722	0.85	0.823484	0.815527	0.812308	0.8149	0.8139	0.833718	0.781129	0.802308	0.804615	0.815668	0.815668	0.815527	0.78096	0.802469	0.802164	0.802611	0.812933	0.813989	0.82908	0.809377
469	0.826523	0.737894	0.799231	0.795069	0.795069	0.793846	0.793846	0.823575	0.995381	0.995367	0.822804	0.809524	0.998462	0.826255	0.837692	0.848345	0.997671	0.997671	0.997669	0.803077	0.823213	0.823077	0.79505	0.82421	0.822257	0.821126	0.806923	0.806923	0.849115	0.823349	0.814473	0.812789	0.813846	0.812838	0.833462	0.78062	0.802003	0.804314	0.816154	0.816154	0.814473	0.78062	0.802164	0.801858	0.802308	0.8125	0.813703	0.828682	0.811393
470	0.828615	0.73913	0.799237	0.795872	0.795872	0.793893	0.793893	0.824159	0.995416	0.995402	0.823394	0.810213	0.998473	0.828353	0.838168	0.849388	0.997689	0.997689	0.997687	0.803817	0.823799	0.824427	0.795856	0.825555	0.82362	0.822494	0.808397	0.808397	0.850153	0.824695	0.81589	0.81422	0.815267	0.814275	0.834736	0.781538	0.803517	0.80581	0.816794	0.816794	0.81589	0.781538	0.802914	0.802611	0.803817	0.813936	0.815126	0.83	0.810542
471	0.809816	0.787624	0.446483	0.777182	0.777182	0.796636	0.796636	0.820827	0.996942	0.996933	0.807044	0.79313	0.998471	0.802914	0.821101	0.815467	0.998458	0.998458	0.998457	0.794343	0.806723	0.813313	0.783244	0.809195	0.805684	0.805364	0.808869	0.808869	0.816233	0.813598	0.811783	0.799387	0.716361	0.717141	0.839847	0.682589	0.799387	0.799387	0.797401	0.797401	0.811783	0.683359	0.814132	0.814615	0.78211	0.793712	0.794185	0.811103	0.797246
472	0.997685	0.997694	0.997692	0.997689	0.997689	0.996925	0.996925	0.997689	0.972286	0.972201	0.996918	0.996928	0.983846	0.996914	0.996923	0.996918	0.98062	0.98062	0.980605	0.996923	0.996925	0.996923	0.997682	0.996916	0.996909	0.996916	0.996923	0.996923	0.996918	0.996925	0.996921	0.996918	0.997692	0.99768	0.996916	0.996902	0.996918	0.996918	0.997692	0.997692	0.996921	0.996902	0.997682	0.997678	0.996154	0.996914	0.996921	0.997674	0.996921
473	0.79084	0.806697	0.763899	0.76659	0.76659	0.808073	0.808073	0.816934	0.996189	0.996177	0.796339	0.817491	0.998477	0.814985	0.830922	0.836766	0.998463	0.998463	0.998462	0.768469	0.797565	0.816311	0.772588	0.810069	0.82632	0.825191	0.821021	0.821021	0.836766	0.816591	0.826982	0.783371	0.795887	0.795559	0.830534	0.778204	0.774218	0.774981	0.816451	0.816451	0.826982	0.777437	0.819434	0.819157	0.798172	0.776929	0.777439	0.781874	0.817073
[truncated: 1,517 more rows]
[truncated: 1,838 more columns]

## Sheet: Fig3C
The Silhouette score results
Mismatch	Nb of clades	Silhouette score
1	1331	0.44833
2	1181	0.514769
3	1106	0.556974
4	1069	0.579236
5	1036	0.596949
6	1016	0.612219
7	997	0.623486
8	983	0.635937
9	973	0.640366
10	963	0.64303
11	949	0.650016
12	940	0.654124
13	924	0.662146
[truncated: 1,306 more rows]

## Sheet: Fig4
The cgMLST profiles for all M. catarrhalis genomes
[truncated: 1,914 more rows]
[truncated: 1,273 more columns]

[truncated: 13 more sheets: Fig5, Fig6, Fig7A, Fig7B, Fig8A, Fig8B, Fig8C, Fig8D, SuppFig1, SuppFig2A_B, SuppFig2C, SuppFig3, SuppFig4]
